# Supplementary material for: Discovering covalent cyclic peptide inhibitors of peptidyl arginine deiminase 4 (PADI4) using mRNA-display with a genetically encoded electrophilic warhead
Source: Commun Chem. 2024 Dec 19;7:304. doi: 10.1038/s42004-024-01388-9 (PMC11659602; doi:10.1038/s42004-024-01388-9)
Supplement: Supplementary file 5 — Supplementary Data 2 [file 42004_2024_1388_MOESM5_ESM.xlsx]

## Sheet: R2 PADI4 #2
selection round # 2
total sequence # 1716357
ORF	No	Seq	Reads	Enrich
ORF 1	1	MRDHHYRHPKYCGSGSGSamber	495	0.00029
ORF 2	1	MVYSMKEWKYCGSGSGSamber	487	0.00028
ORF 3	1	MMDHHYRHPKYCGSGSGSamber	143	8e-05
ORF 4	1	MSKYDMRSPRDCGSGSGSamber	75	4e-05
ORF 5	1	MMPKSGRRFSIENCGSGSGSamber	61	4e-05
ORF 6	1	MWYMNWDFNKRCGSGSGSamber	51	3e-05
ORF 7	1	MVIVVGCGSGSGSamber	45	3e-05
ORF 8	1	MMPLSGRSWNDWICGSGSGSamber	40	2e-05
ORF 9	1	MRIFYICGSGSGSamber	32	2e-05
ORF 10	1	MGLDSQRYMWAVVHRHSamber	24	1e-05
ORF 11	1	MRDHHYRHPKYCGSMGSGSamber	22	1e-05
ORF 12	1	MGLHDYYAWYLCGSGSGSamber	18	1e-05
ORF 13	1	MGLHDYYAMYLCGSGSGSamber	18	1e-05
ORF 14	1	MVKNopalNREREREKDSamber	15	1e-05
ORF 15	1	MSMVSTCKMKMCGSGSDSamber	14	1e-05
ORF 16	1	MGLHDYMAWYLCGSGSGSamber	13	1e-05
ORF 17	1	MRDMHYRHPKYCGSGSGSamber	13	1e-05
ORF 18	1	MRDHHYRHPKYCGSGSamber	13	1e-05
ORF 19	1	MQSWSMVHEVCGSGSGSamber	13	1e-05
ORF 20	1	MRDHHYRHPKYSGSamber	13	1e-05
ORF 21	1	MVTKKKLCEMDCGSGSGSamber	13	1e-05
ORF 22	1	MIWGLMDMSCGSGSGSamber	13	1e-05
ORF 23	1	MRRKYRMWKMSCGSSamber	12	1e-05
ORF 24	1	MSSISMamberDMSYCGSSamber	12	1e-05
ORF 25	1	MKGMLTCRLMLCGSamber	12	1e-05
ORF 26	1	MIAHGMGKNQICGSGSGSamber	12	1e-05
ORF 27	1	MLSWASSMRDKCGSGSGSamber	12	1e-05
ORF 28	1	MKMFYDRHTTCGSGSGSamber	11	1e-05
ORF 29	1	MVVLSRCMVSYCGSGSGSamber	11	1e-05
ORF 30	1	MRVHDMMNKHSCGSGSGSamber	11	1e-05
ORF 31	1	MRSRRSMAMMYCGSGSGSamber	11	1e-05
ORF 32	1	MTAWamberKAMGEYCGSGSGSamber	11	1e-05
ORF 33	1	MYRNEKFMHTDCGSGSGSamber	11	1e-05
ORF 34	1	MCKGSMSRQHRCGSGSGSamber	11	1e-05
ORF 35	1	MYRMLMMRLACGSGSGSamber	11	1e-05
ORF 36	1	MYCamberMNYFSQACGSGSGSamber	11	1e-05
ORF 37	1	MTFMAMRIGGNCGSGSGSamber	11	1e-05
ORF 38	1	MRSWMRDMKDCGSGSGSamber	11	1e-05
ORF 39	1	MRFSCARMESMCGSGSSamber	11	1e-05
ORF 40	1	MRNCKAMNNMCGSGSGSamber	11	1e-05
ORF 41	1	MCILMTRRYENCGRDGSamber	11	1e-05
ORF 42	1	MSTSMKEFSHCGSGSGSamber	11	1e-05
ORF 43	1	MRNMHIEKKSCGSGSGSamber	11	1e-05
ORF 44	1	MLDMQHDLRMCGSGSGSamber	10	1e-05
ORF 45	1	MYPYDVPDYAKGSamber	10	1e-05
ORF 46	1	MWTAKMNHSVCGSGSGSamber	10	1e-05
ORF 47	1	MVVMNWVASVCGSamber	10	1e-05
ORF 48	1	MTARNamberSMKEHCGSGSGSamber	10	1e-05
ORF 49	1	MTKLYMFINRVCGSGSGSamber	10	1e-05
ORF 50	1	MSHRNHMMRACGSGSGSamber	10	1e-05
ORF 51	1	MSMARNFAQamberNCGSGSGSamber	10	1e-05
ORF 52	1	MRMMTamberMEDYCCGSGSGSamber	10	1e-05
ORF 53	1	MDMDQVKNNVNCGSGSGSamber	10	1e-05
ORF 54	1	MLCGSVDamberVILCGSGSGSamber	10	1e-05
ORF 55	1	MCHGSMamberamberLWCGSGSGSamber	10	1e-05
ORF 56	1	MFASDLFVMDFCGSGSGSamber	10	1e-05
ORF 57	1	MLNWMTSMKCSCGGQGSamber	10	1e-05
ORF 58	1	MRNHVNMYSCCGSGSGSamber	10	1e-05
ORF 59	1	MLRTLAFYMNCGSGSGSamber	10	1e-05
ORF 60	1	MWFYTVNGRDMCGSGSGSamber	10	1e-05
ORF 61	1	MVQMNRNRANICGSGSGSamber	10	1e-05
ORF 62	1	MLRVNMDVLWTCGSGSGSamber	10	1e-05
ORF 63	1	MRSYSMRRSKQCGSGSGSamber	10	1e-05
ORF 64	1	MDMKamberSHRMMCGRARSamber	10	1e-05
ORF 65	1	MSMQLQERMSSCGSGSGSamber	10	1e-05
ORF 66	1	MRMRVEFNMNMCGSGSGSamber	10	1e-05
ORF 67	1	MMPNWMNWMSACGSGSGSamber	10	1e-05
ORF 68	1	MGSMKYFLNKCGSGSGSamber	10	1e-05
ORF 69	1	MRLLamberVDYQNSCGSGSGSamber	10	1e-05
ORF 70	1	MFQLQRNIMDTCGSGSGSamber	10	1e-05
ORF 71	1	MVNGNDHMQVCGRAGSamber	10	1e-05
ORF 72	1	MTLGWEMNVNCGSGSGSamber	10	1e-05
ORF 73	1	MGQYGRTDMRMCGSGSGSamber	10	1e-05
ORF 74	1	MLKYYDMMLYTCGSGSGSamber	10	1e-05
ORF 75	1	MGWVGFVVCAQGSGSamber	10	1e-05
ORF 76	1	MLSRMASLKTMCGSGSGSamber	10	1e-05
ORF 77	1	MKYMNCWamberHTCGSGSGSamber	10	1e-05
ORF 78	1	MIHVLMAIKKKCGSGSGSamber	10	1e-05
ORF 79	1	MYSMRENYQIQCGSGSGSamber	10	1e-05
ORF 80	1	MDGSDMRKALCGSGSGSamber	10	1e-05
ORF 81	1	MNMLIHRVFCCGSGSGSamber	10	1e-05
ORF 82	1	MYVADILLMSCGSGSGSamber	10	1e-05
ORF 83	1	MSVRVNMGYVNCGSGSGSamber	10	1e-05
ORF 84	1	MKHKQGVRSCGSGSGSamber	10	1e-05
ORF 85	1	MLSVCVMLIAAAHGSamber	10	1e-05
ORF 86	1	MISSYLWSCTMCGSGSGSamber	10	1e-05
ORF 87	1	MCLIGMGRNLVCGSGSGSamber	10	1e-05
ORF 88	1	MFVLopalopalICAARHGSamber	10	1e-05
ORF 89	1	MFQDSSMHWMCCGSGSGSamber	10	1e-05
ORF 90	1	MGSMKDVSRKCGSGSGSamber	10	1e-05
ORF 91	1	MDMSANYKMLCGSGSGSamber	10	1e-05
ORF 92	1	MRGSMLHVNVTCGSGSGSamber	10	1e-05
ORF 93	1	MTSNGYMNVYCGSGSGSamber	10	1e-05
ORF 94	1	MPNVGSQWMDSCGSGSGSamber	10	1e-05
ORF 95	1	MSHSKAMamberYLVCGSGSGSamber	10	1e-05
ORF 96	1	MRMSMKNFLMCGSGSGSamber	10	1e-05
ORF 97	1	MRIIIGMCGSGSGSamber	10	1e-05
ORF 98	1	MKSVDMRYRamberGCGSGSGSamber	10	1e-05
ORF 99	1	MGYWMGVLRDGCGSGSGSamber	10	1e-05
ORF 100	1	MYWCYDGNMACGSGSGSamber	10	1e-05
ORF 101	1	MRPTMSTSYDCGSGSGSamber	10	1e-05
ORF 102	1	MVATDMDYWCFCGSGSGSamber	10	1e-05
ORF 103	1	MAYYRWCMDKNCGSGSGSamber	10	1e-05
ORF 104	1	MDLGKNRKMMWCGSGSGSamber	10	1e-05
ORF 105	1	MMLGMSNHKDMCGSGSGSamber	10	1e-05
ORF 106	1	MFEGHDMNNSCGSGSGSamber	10	1e-05
ORF 107	1	MSTDNCNVNMSCGSGSGSamber	10	1e-05
ORF 108	1	MSLKRIRYMDCGSGSGSamber	10	1e-05
ORF 109	1	MWTMNFGSSYCGSGSGSamber	10	1e-05
ORF 110	1	MYNVLYVLamberWMCGSGSGSamber	10	1e-05
ORF 111	1	MNGTSKTMEamberYCGSGSGSamber	10	1e-05
ORF 112	1	MRKCISKRLNSCGSGSGSamber	10	1e-05
ORF 113	1	MSSMTHTYHFCGSGSGSamber	10	1e-05
ORF 114	1	MGGMNamberRNNMHCGSGSDSamber	10	1e-05
ORF 115	1	MLSMRIESDKKCGSGSGSamber	10	1e-05
ORF 116	1	MGTSLMMCDNRCGSGSGSamber	10	1e-05
ORF 117	1	MRYTDMKWKYCGSGSGSamber	10	1e-05
ORF 118	1	MQDGSQQNKNMCGSGSDSamber	9	1e-05
ORF 119	1	MQWMYSGMAQMCGSGSGSamber	9	1e-05
ORF 120	1	MLVVYMNCTCRCGSGSGSamber	9	1e-05
ORF 121	1	MIQNMENLILCGSGSGSamber	9	1e-05
ORF 122	1	MCVTFNSMSCCGSGSGSamber	9	1e-05
ORF 123	1	MMLLGNMNIKRCGSGSGSamber	9	1e-05
ORF 124	1	MKFCIGPMDYNCGSGSGSamber	9	1e-05
ORF 125	1	MYVSYamberMVNMCGTARSamber	9	1e-05
ORF 126	1	MVTMREYamberSNCGSGSGSamber	9	1e-05
ORF 127	1	MFAGHMNLNRVCGSGSGSamber	9	1e-05
ORF 128	1	MSHQWMDEIMVCGSGSGSamber	9	1e-05
ORF 129	1	MVSGWRLFKKISGSGSGSamber	9	1e-05
ORF 130	1	MAVMNGQYMWYCGSGSGSamber	9	1e-05
ORF 131	1	MRWRMEWRLKSCGSGSGSamber	9	1e-05
ORF 132	1	MGHSSLMEANDCGSGSGSamber	9	1e-05
ORF 133	1	MMIMDQKCGSGSGSamber	9	1e-05
ORF 134	1	MVMYWNamberFHECGSGSGSamber	9	1e-05
ORF 135	1	MVGIVMICIamberSCGSGSGSamber	9	1e-05
ORF 136	1	MSMKHCTKGNGCGSGSGSamber	9	1e-05
ORF 137	1	MLHMDCGKRMNCGSGSGSamber	9	1e-05
ORF 138	1	MAYRFNMEGICCGSGSGSamber	9	1e-05
ORF 139	1	MSAYSMWamberEMDCGSGSGSamber	9	1e-05
ORF 140	1	MTTYSSMLWMCGSGSGSamber	9	1e-05
ORF 141	1	MAWQRMQGMQCGSGSGSamber	9	1e-05
ORF 142	1	MDMSATHRNamberDCGSGSGSamber	9	1e-05
ORF 143	1	MRYLRDMRIISCGSGSGSamber	9	1e-05
ORF 144	1	MDMNIPVLNENCGSGSGSamber	9	1e-05
ORF 145	1	MSRTDQLMNEICGSGSGSamber	9	1e-05
ORF 146	1	MTAGITMHVGGCGSGSGSamber	9	1e-05
ORF 147	1	MWMSGHNHMECCGSGSGSamber	9	1e-05
ORF 148	1	MSHISTPRSMNCGSGSGSamber	9	1e-05
ORF 149	1	MPLNYVVMDYDCGSGSGSamber	9	1e-05
ORF 150	1	MGSMAamberIHMHYCGSGSGSamber	9	1e-05
ORF 151	1	MQSMRSFWERCGSGSGSamber	9	1e-05
ORF 152	1	MLMMSDFTARCGSGSGSamber	9	1e-05
ORF 153	1	MFRSAHMVRLKCGSGSGSamber	9	1e-05
ORF 154	1	MGPMNMTAVNDCGSGSGSamber	9	1e-05
ORF 155	1	MRVTRLYYMDGCGSGSGSamber	9	1e-05
ORF 156	1	MCKLLYGIMECCGSGSGSamber	9	1e-05
ORF 157	1	MSMNEKEWFNCGSGSGSamber	9	1e-05
ORF 158	1	MRRAamberYSLEMCGSGSGSamber	9	1e-05
ORF 159	1	MTMamberSTTRVKCGSGSGSamber	9	1e-05
ORF 160	1	MARTCMLWLSNCGSGSGSamber	9	1e-05
ORF 161	1	MSMDGPamberamberKENCGSGSGSamber	9	1e-05
ORF 162	1	MADMFCVHIDTCGSGSGSamber	9	1e-05
ORF 163	1	MDIRPTVLamberMCGSGSGSamber	9	1e-05
ORF 164	1	MCTWMFKLSKCGSGSGSamber	9	1e-05
ORF 165	1	MLYWSMQMDTCGSGSGSamber	9	1e-05
ORF 166	1	MIVNCMRMCKACGSGSGSamber	9	1e-05
ORF 167	1	MVDMLVYVSMLCGSGSGSamber	9	1e-05
ORF 168	1	MRNFLKDMRCMCGSGSGSamber	9	1e-05
ORF 169	1	MSMYNMSKFKKCGSGSGSamber	9	1e-05
ORF 170	1	MSGCNQRRMSSCGSGSGSamber	9	1e-05
ORF 171	1	MGTMYSVKTSCGSGSGSamber	9	1e-05
ORF 172	1	MVYMLRYRGTRCGSGSGSamber	9	1e-05
ORF 173	1	MTLMTNRNGSKCGSGSGSamber	9	1e-05
ORF 174	1	MQKCamberamberYGMYLCGSGSGSamber	9	1e-05
ORF 175	1	MCamberNNCMKYCGSGSGSamber	9	1e-05
ORF 176	1	MNFPDMNAamberRCGSGSGSamber	9	1e-05
ORF 177	1	MRLMDCDFEYCGSGSDSamber	9	1e-05
ORF 178	1	MSSMLQCDMDCGSGSGSamber	9	1e-05
ORF 179	1	MMRQDMRQKLICGSGSGSamber	9	1e-05
ORF 180	1	MKSMKFSMVSNCGSGSGSamber	9	1e-05
ORF 181	1	MHRLSMACCTFCGSGSGSamber	9	1e-05
ORF 182	1	MGLHDMYAWYLCGSGSGSamber	9	1e-05
ORF 183	1	MSMRNGLNamberKYCGSGSGSamber	9	1e-05
ORF 184	1	MSMKHLWQVTCGSGSGSamber	9	1e-05
ORF 185	1	MGYRMNVTKNNCGSGSGSamber	9	1e-05
ORF 186	1	MHWEDLTMHDCGSamber	9	1e-05
ORF 187	1	MRYTSMKYSQNCGSGSGSamber	9	1e-05
ORF 188	1	MAPEMGVSMNCGSGSGSamber	9	1e-05
ORF 189	1	MATCTCTATLCGSGSGSamber	9	1e-05
ORF 190	1	MDSRRYMEMNDCGSGSGSamber	9	1e-05
ORF 191	1	MTPYCKRYACGSGSGSamberICSamber	9	1e-05
ORF 192	1	MYWRVNTYLMNCGSGSGSamber	9	1e-05
ORF 193	1	MQWTRMMHCMECGSGSGSamber	9	1e-05
ORF 194	1	MCYLDMRYNamberPCGSGSGSamber	9	1e-05
ORF 195	1	MHLDMMHQVDCGSGSGSamber	9	1e-05
ORF 196	1	MKVRWamberSMMHACGSGSGSamber	9	1e-05
ORF 197	1	MQNWLDMSSFNCGSGSGSamber	9	1e-05
ORF 198	1	MLKSGMRRLDRCGSGSGSamber	9	1e-05
ORF 199	1	MNWHMamberLRVCKCGSGSGSamber	9	1e-05
ORF 200	1	MILIGDMQHMKCGSGSGSamber	9	1e-05
ORF 201	1	MVKYKDMHVDVCGSGSGSamber	9	1e-05
ORF 202	1	MQSRTMRWMRSCGSGSGSamber	9	1e-05
ORF 203	1	MNHPSHMMNDCGSGSGSamber	9	1e-05
ORF 204	1	MQDWISMLSKSCGSGSGSamber	9	1e-05
ORF 205	1	MQMEFPGHRAYCGSGSGSamber	9	1e-05
ORF 206	1	MSSLHHamberMDWCGSGSGSamber	9	1e-05
ORF 207	1	MRIamberYRTKMLRCGSGSGSamber	9	1e-05
ORF 208	1	MWSMHFMDRTACGSGSGSamber	9	1e-05
ORF 209	1	MTRYVTVSSSMCGSGSGSamber	9	1e-05
ORF 210	1	MDMKGNDNILHCGSGSGSamber	9	1e-05
ORF 211	1	MWMSTGTDRHYCGSGSGSamber	9	1e-05
ORF 212	1	MNPLAMSYSRCGSGSGSamber	9	1e-05
ORF 213	1	MTRGKLTRMQHCGSGSGSamber	9	1e-05
ORF 214	1	MLRQNWSamberGSMCGSGSGSamber	9	1e-05
ORF 215	1	MamberVFRSGHNMCGSGSGSamber	9	1e-05
ORF 216	1	MGARamberFNMDYYCGSGSGSamber	9	1e-05
ORF 217	1	MRKRRYMVRVKCGSGSGSamber	9	1e-05
ORF 218	1	MRFMNRILVKCGSGSGSamber	9	1e-05
ORF 219	1	MRDMQRTHYDGCGSGSGSamber	9	1e-05
ORF 220	1	MGHWFDMEFDCGSGSGSamber	9	1e-05
ORF 221	1	MGWTHSMDVEWCGSGSGSamber	9	1e-05
ORF 222	1	MSMYVWEMNHSCGSGSGSamber	9	1e-05
ORF 223	1	MGRLSMDHICGCGSGSGSamber	9	1e-05
ORF 224	1	MVMRYEEKFKCGSGSGSamber	9	1e-05
ORF 225	1	MRKKNQYMHSNCGSGSGSamber	9	1e-05
ORF 226	1	MDMMKELMRKKCGSGSGSamber	9	1e-05
ORF 227	1	MSKQLMHALVCGSGSGSamber	9	1e-05
ORF 228	1	MRNYVRYMKMYCGSGSGSamber	9	1e-05
ORF 229	1	MGMGENRANNWCCGSGSGSamber	9	1e-05
ORF 230	1	MGCRSMKLamberMICGSGSGSamber	9	1e-05
ORF 231	1	MHamberMSGNLMSCGSGSGSamber	9	1e-05
ORF 232	1	MMRKSGNMLHCCGSGSGSamber	9	1e-05
ORF 233	1	MMRISARSMNICGSGSGSamber	9	1e-05
ORF 234	1	MAHAMEMASNCGSGSGSamber	9	1e-05
ORF 235	1	MWYMNHEKamberSCGSGSGSamber	9	1e-05
ORF 236	1	MWLDMHGYRKCGSGSGSamber	9	1e-05
ORF 237	1	MVDSYVDMGDFCGSGSGSamber	9	1e-05
ORF 238	1	MQNMHRPMSICGSGSGSamber	9	1e-05
ORF 239	1	MVNLWLKSMSCGSGSGSamber	9	1e-05
ORF 240	1	MVHYLLMRIRGCGSGSGSamber	9	1e-05
ORF 241	1	MRMSCVISSPICGSGSGSamber	9	1e-05
ORF 242	1	MDNREYMDETMCGSGSGSamber	9	1e-05
ORF 243	1	MRVNLLMNLMYCGSGSGSamber	9	1e-05
ORF 244	1	MRWQSFDMEHHCGSGSGSamber	9	1e-05
ORF 245	1	MGKQMYDCMSICGSGSGSamber	9	1e-05
ORF 246	1	MMKYGIRDMECGSGSGSamber	9	1e-05
ORF 247	1	MRITHCVAKFMCGSGSGSamber	9	1e-05
ORF 248	1	MAMVQHSMREamberCGSGSGSamber	9	1e-05
ORF 249	1	MCCTDGSLSMKCGSGSGSamber	9	1e-05
ORF 250	1	MASMTMamberWSCRCGSGSGSamber	9	1e-05
ORF 251	1	MRVWamberNRLMDCGSGSGSamber	9	1e-05
ORF 252	1	MCKAWIFDMRSCGSGSGSamber	9	1e-05
ORF 253	1	MWRMERTTMHHCGSGSGSamber	9	1e-05
ORF 254	1	MMIWHKGSMamberVCGSGSGSamber	9	1e-05
ORF 255	1	MRamberMRFVCKTLCGSGSGSamber	9	1e-05
ORF 256	1	MTCGNMMYLLWCGSGSGSamber	9	1e-05
ORF 257	1	MRSKRMGMGHVCGSGSGSamber	9	1e-05
ORF 258	1	MQLTMRWSEYNCGSGSGSamber	9	1e-05
ORF 259	1	MASWMNHYSMCGSGSGSamber	9	1e-05
ORF 260	1	MSHGIDMTEFCGSGSGSamber	9	1e-05
ORF 261	1	MSSVGSKSMMDCGSGSGSamber	9	1e-05
ORF 262	1	MTSMLFIMIRRCGSGSGSamber	9	1e-05
ORF 263	1	MECSLRMRYACGSGSGSamber	9	1e-05
ORF 264	1	MMKTVYSMTDMCGSGSGSamber	9	1e-05
ORF 265	1	MSGYNVTMKNYCGRHGSamber	9	1e-05
ORF 266	1	MSGPMDMKIVVCGSGSGSamber	9	1e-05
ORF 267	1	MARNDARNMNECGSGSGSamber	9	1e-05
ORF 268	1	MYLRNMamberSMNLCGSGSGSamber	9	1e-05
ORF 269	1	MLHRHWSFMQLCGAARSamber	9	1e-05
ORF 270	1	MYSLQMEFTQKCGSSSGSamber	9	1e-05
ORF 271	1	MRRNDMNRIYCGSGSGSamber	9	1e-05
ORF 272	1	MGSSGLMFFVRCGSGSGSamber	9	1e-05
ORF 273	1	MRKIFGTMYNNCGSGSGSamber	9	1e-05
ORF 274	1	MCMVRVPSDTCGSGSGSamber	9	1e-05
ORF 275	1	MQAamberEMNGNTCGSGSGSamber	9	1e-05
ORF 276	1	MRNRMEWYRNVCGSGSGSamber	9	1e-05
ORF 277	1	MLLSQSAMYTACGSGSGSamber	9	1e-05
ORF 278	1	MLEMHTMRHDICGSGSGSamber	9	1e-05
ORF 279	1	MRLSCMAEIKamberCGSGSGSamber	9	1e-05
ORF 280	1	MKQIRKGDMNCCGSGSGSamber	9	1e-05
ORF 281	1	MLSLMDAamberCWWCGSGSGSamber	9	1e-05
ORF 282	1	MSYWGMFMDFQCGSGSGSamber	9	1e-05
ORF 283	1	MRVYYMSTNMACGSGSGSamber	9	1e-05
ORF 284	1	MQSNMHHRSKCGSGSGSamber	9	1e-05
ORF 285	1	MQRMTFMENDQCGSGSGSamber	9	1e-05
ORF 286	1	MTLAMVIDWKCCGSGSGSamber	9	1e-05
ORF 287	1	MKSMQVSASYYCGSGSGSamber	9	1e-05
ORF 288	1	MSRYYMEFTIVCGSGSGSamber	9	1e-05
ORF 289	1	MamberDVKTMSHNGCGSGSGSamber	9	1e-05
ORF 290	1	MANMLCDNCDHCGSGSGSamber	9	1e-05
ORF 291	1	MYDKMDMGHCCSSGSGSamber	9	1e-05
ORF 292	1	MRRISNMVKamberYCGSGSGSamber	9	1e-05
ORF 293	1	MGHEWRMMDNCCGSGSGSamber	9	1e-05
ORF 294	1	MFLKKDMRIamberGCGSGSGSamber	9	1e-05
ORF 295	1	MVMNFVYKMRFCGSGSGSamber	9	1e-05
ORF 296	1	MLSMTWDFGISCGSGSGSamber	9	1e-05
ORF 297	1	MCAGLPHSMMDCGGHGSamber	9	1e-05
ORF 298	1	MSMIHGSSMamberamberCGSGSGSamber	9	1e-05
ORF 299	1	MRLSCPLIVNICGSGSGSamber	9	1e-05
ORF 300	1	MQTARKSTMGKGSGSGSamber	9	1e-05
ORF 301	1	MGMFMDLVDEMCGSGSGSamber	9	1e-05
ORF 302	1	MPYSNRVMGLRCGSGSGSamber	9	1e-05
ORF 303	1	MCRKSYAMYFKCGSGSGSamber	9	1e-05
ORF 304	1	MMAICPRYCLCGSGSGSamber	9	1e-05
ORF 305	1	MAQEMGMYNVYCGSGSGSamber	9	1e-05
ORF 306	1	MHVLWGTSMNFCGSGSGSamber	9	1e-05
ORF 307	1	MWWGQVYMNSSCGSGSGSamber	9	1e-05
ORF 308	1	MLGRKQMNCMCGSGSGSamber	9	1e-05
ORF 309	1	MLLIAVMCSKSCGSGSGSamber	9	1e-05
ORF 310	1	MCVICRGMHLICGSGSGSamber	9	1e-05
ORF 311	1	MKNMGMTSVMCGSGSGSamber	9	1e-05
ORF 312	1	MWRHSDMGRSLCGSGSGSamber	9	1e-05
ORF 313	1	MSKVWWMSKNCGSGSGSamber	9	1e-05
ORF 314	1	MRYMGGNDSRKCGSGSGSamber	9	1e-05
ORF 315	1	MDQLHCNHWMDCGSGSGSamber	9	1e-05
ORF 316	1	MCGSEMRCLRFCGSGSGSamber	9	1e-05
ORF 317	1	MLTMLSSMNamberMCGSGSGSamber	9	1e-05
ORF 318	1	MGNMAYRRRSKCGSGSGSamber	9	1e-05
ORF 319	1	MCVLSHTNamberMDCGSGSGSamber	9	1e-05
ORF 320	1	MGASMSMKGCSCGSGSGSamber	9	1e-05
ORF 321	1	MFYSLSMIRSNCGSGSGSamber	9	1e-05
ORF 322	1	MNISKHKMSMECGSGSGSamber	9	1e-05
ORF 323	1	MYFLMHamberLKGSCGSGSGSamber	9	1e-05
ORF 324	1	MSKamberTMRSSDCGSGSGSamber	9	1e-05
ORF 325	1	MRRMGCamberFLYWCGSGSGSamber	9	1e-05
ORF 326	1	MFMNSRTERSSCGSGSGSamber	9	1e-05
ORF 327	1	MEMDKSFYWCQCGSGSGSamber	9	1e-05
ORF 328	1	MCSYRMDRKKQCGSGSGSamber	9	1e-05
ORF 329	1	MCGRIISMSMICGSGSGSamber	9	1e-05
ORF 330	1	MCYMKANMECCGSGSGSamber	9	1e-05
ORF 331	1	MamberVSLYSLDMCGSGSGSamber	9	1e-05
ORF 332	1	MTNMETMLYNYCGSGSGSamber	9	1e-05
ORF 333	1	MCEYVVAKQSMCGSGSGSamber	9	1e-05
ORF 334	1	MLWRMETMHNFCGSGSGSamber	9	1e-05
ORF 335	1	MYQRTMMHNILCGSGSGSamber	9	1e-05
ORF 336	1	MRRMGVPSDICGSGSGSamber	8	0
ORF 337	1	MSHGASMDEIamberCGSGSGSamber	8	0
ORF 338	1	MRSYRRTMVYRCGSGSGSamber	8	0
ORF 339	1	MSVVNYLDMNCGSGSGSamber	8	0
ORF 340	1	MDMINYWIKRYCGSGSGSamber	8	0
ORF 341	1	MQMGANTCCDICGSGSGSamber	8	0
ORF 342	1	MSNMESRNRIECGSGSGSamber	8	0
ORF 343	1	MIHRNHQMTRCGSGSGSamber	8	0
ORF 344	1	MCamberVCMVINRLCGSGSGSamber	8	0
ORF 345	1	MAYMHMEKTNLCGSGSGSamber	8	0
ORF 346	1	MGLTTNMENRWCGSGSGSamber	8	0
ORF 347	1	MMMFAamberDMIDMCGSGSGSamber	8	0
ORF 348	1	MVEMIHNRCWICGAAGSamber	8	0
ORF 349	1	MCMHADHNWRNCGSGSGSamber	8	0
ORF 350	1	MCMRVLVRLDYCGSGSGSamber	8	0
ORF 351	1	MCMSAVYGPYCCGSGSGSamber	8	0
ORF 352	1	MMWMYFVETMECGSGSGSamber	8	0
ORF 353	1	MDMSamberDTDCGRCGSGSGSamber	8	0
ORF 354	1	MLRACTHYAMKCGSGSGSamber	8	0
ORF 355	1	MRKLSMamberNGNMCGSGSGSamber	8	0
ORF 356	1	MPFETFSamberMEYCGSGSGSamber	8	0
ORF 357	1	MFAMGKNDSYCGSGSGSamber	8	0
ORF 358	1	MRFAWMILIamberSCGSGSGSamber	8	0
ORF 359	1	MYFQKDMRICGSGSGSamber	8	0
ORF 360	1	MYERNSMHRYCGSGSGSamber	8	0
ORF 361	1	MDMNRDLRMNVHICGSGSGSamber	8	0
ORF 362	1	MSHGGRTMRFTCGSGSGSamber	8	0
ORF 363	1	MRLYFMDLIDCGSGSGSamber	8	0
ORF 364	1	MPMLFMTLCDKCGSGSGSamber	8	0
ORF 365	1	MWTDMRNVLITCGSGSGSamber	8	0
ORF 366	1	MWLRCLMNTVMCGSGSGSamber	8	0
ORF 367	1	MIDMSCDNEHCGSGSGSamber	8	0
ORF 368	1	MKQGSWMLRMCGSGSGSamber	8	0
ORF 369	1	MVTDSSMNAILCGSGSGSamber	8	0
ORF 370	1	MSMGYVNKEVCGSGSGSamber	8	0
ORF 371	1	MSSRRVFYSMHCGSGSGSamber	8	0
ORF 372	1	MQEMWamberRMYLCGSGSGSamber	8	0
ORF 373	1	MLSMIDCWVKCGSGSGSamber	8	0
ORF 374	1	MFSMamberYDGRRICGSGSGSamber	8	0
ORF 375	1	MREYLSMDSNNCGSGSGSamber	8	0
ORF 376	1	MSSANMALYVNCGSGSGSamber	8	0
ORF 377	1	MSGPILYSDSMCGSGSGSamber	8	0
ORF 378	1	MLCQSMGSCNWCGSGSGSamber	8	0
ORF 379	1	MSVKDMKLVIWCGSGSGSamber	8	0
ORF 380	1	MFICMDHRICGSGSGSamber	8	0
ORF 381	1	MDGMSMGLYSCGSGSGSamber	8	0
ORF 382	1	MFNMLHNRNKVCGSGSGSamber	8	0
ORF 383	1	MPSRDMWDVMRCGSGSGSamber	8	0
ORF 384	1	MDFYWMSVYamberMCGSGSGSamber	8	0
ORF 385	1	MRVTFNSLDMCGSGSGSamber	8	0
ORF 386	1	MYGMamberRYSLECGSGSGSamber	8	0
ORF 387	1	MVNMMHGPSTCCGSGSGSamber	8	0
ORF 388	1	MASTMDVVERSCGSGSGSamber	8	0
ORF 389	1	MGMNRVFRMDYCGSGSGSamber	8	0
ORF 390	1	MKLTNCTCMKCCGSGSGSamber	8	0
ORF 391	1	MLYASYMNLSCGSGSGSamber	8	0
ORF 392	1	MTFHQVWSMNNCGTHGSamber	8	0
ORF 393	1	MRMTIEMNRCCCGSGSGSamber	8	0
ORF 394	1	MDNFAMYHTCGSGSGSamber	8	0
ORF 395	1	MQSNKRMKRIPCGSGSGSamber	8	0
ORF 396	1	MMSMAHSDNamberSCGSGSGSamber	8	0
ORF 397	1	MAHSMIHLSICGSGSGSamber	8	0
ORF 398	1	MKCFHMGHHMICGSGSGSamber	8	0
ORF 399	1	MNMYTDLDochreSLRQRSGSamber	8	0
ORF 400	1	MYRGFDMREFCGSGSGSamber	8	0
ORF 401	1	MWRWHKSMLNNCGSGSGSamber	8	0
ORF 402	1	MSAMCTMRYEVCGSGSGSamber	8	0
ORF 403	1	MWSMSAIEMFCGSGSGSamber	8	0
ORF 404	1	MTLRHKSMRYFCGSGSGSamber	8	0
ORF 405	1	MSKGSMYLMNamberCGSGSGSamber	8	0
ORF 406	1	MPKNTMEIIESCGSGSGSamber	8	0
ORF 407	1	MTYRAIAVDMGCGSGSGSamber	8	0
ORF 408	1	MSMHQTIamberGHSCGSGSGSamber	8	0
ORF 409	1	MWSMKFFDGCTCGSGSGSamber	8	0
ORF 410	1	MDTYPMNYDamberVCGSGSGSamber	8	0
ORF 411	1	MEYRCRSMDVCGSGSGSamber	8	0
ORF 412	1	MGLSNVVRCMDCGSGSGSamber	8	0
ORF 413	1	MWNNSRSMRSLCGSGSGSamber	8	0
ORF 414	1	MIDRMLFINMECGSGSGSamber	8	0
ORF 415	1	MSSSCASNAMSCGSGSGSamber	8	0
ORF 416	1	MTGMKLKCYCKCGSGSGSamber	8	0
ORF 417	1	MTYMTTNANILCGSGSGSamber	8	0
ORF 418	1	MVELDDHMNRMCGSGSGSamber	8	0
ORF 419	1	MMLSHRTSDMKCGSGSGSamber	8	0
ORF 420	1	MGAHRMSFRNVCGSGSGSamber	8	0
ORF 421	1	MSIPIPVYMECCGSGSGSamber	8	0
ORF 422	1	MRDMAQCVSSCGSGSGSamber	8	0
ORF 423	1	MHSCMAHYEADCGSGSGSamber	8	0
ORF 424	1	MGVAHSMDFHRCGSGSGSamber	8	0
ORF 425	1	MRYFTELEFCGSGSGSamber	8	0
ORF 426	1	MYEMNKLCSACGSGSGSamber	8	0
ORF 427	1	MCMVHITKLLCGSGSGSamber	8	0
ORF 428	1	MCWKRASSMENCGSGSGSamber	8	0
ORF 429	1	MRNRSMIDDTGCGSGSGSamber	8	0
ORF 430	1	MGLSMMRYLQQCGSGSGSamber	8	0
ORF 431	1	MFMNFAHTDNVCGSGSGSamber	8	0
ORF 432	1	MDRPMNRGMIDCGSGSGSamber	8	0
ORF 433	1	MKSIPYVRCSMCGSGSGSamber	8	0
ORF 434	1	MSPTSKDMRQRHGSamber	8	0
ORF 435	1	MFSPMNILTSVCGSGSGSamber	8	0
ORF 436	1	MILWDMCDNRCGSGSGSamber	8	0
ORF 437	1	MQHMNLQGTCGSGSGSamber	8	0
ORF 438	1	MRNLDMEKSKCCGSGSGSamber	8	0
ORF 439	1	MRLDMYSMRLYCGSGSGSamber	8	0
ORF 440	1	MRLSWSSMNLCGSGSGSamber	8	0
ORF 441	1	MSNFKSDSMDCGSGSGSamber	8	0
ORF 442	1	MLSTVMSVMSLCGSGSGSamber	8	0
ORF 443	1	MLFMGVTTEYSCGSGSGSamber	8	0
ORF 444	1	MCRSSLNWNMCGSGSGSamber	8	0
ORF 445	1	MPDMSSGNKSCGSGSGSamber	8	0
ORF 446	1	MGLNFSEMDYCCGSGSGSamber	8	0
ORF 447	1	MEMAHRRERNamberCGSGSGSamber	8	0
ORF 448	1	MVMSLPMTGIMCGSGSGSamber	8	0
ORF 449	1	MIIRQEKSMGYCGSGSGSamber	8	0
ORF 450	1	MMGPNMQCNCCGSGSGSamber	8	0
ORF 451	1	MLQHCRLNMDTCGSGSGSamber	8	0
ORF 452	1	MLNFYGNIMGSCGSGSGSamber	8	0
ORF 453	1	MDCMIYVRSLSCGSGSGSamber	8	0
ORF 454	1	MAAQDMRSWRYCGSGSGSamber	8	0
ORF 455	1	MSMSRCGEMHCGSGSGSamber	8	0
ORF 456	1	MNLSIAYTQMCGSGSGSamber	8	0
ORF 457	1	MNIDMDYSVRRCGSGSGSamber	8	0
ORF 458	1	MSNIRSSMKYCGSGSGSamber	8	0
ORF 459	1	MRYVNVSRLMGCGSGSGSamber	8	0
ORF 460	1	MRTPLMNCRICGSGSGSamber	8	0
ORF 461	1	MSGQQILMDDMCGSGSGSamber	8	0
ORF 462	1	MLYSMDPRSDCGSGSGSamber	8	0
ORF 463	1	MSAamberMSMKHYCGSGSGSamber	8	0
ORF 464	1	MSRLCMAIECICGSGSGSamber	8	0
ORF 465	1	MANVYMDKRSCGSGSGSamber	8	0
ORF 466	1	MTKQSSDMLHKCGSGSGSamber	8	0
ORF 467	1	MKHLCFFSPCGSGSamberICSamber	8	0
ORF 468	1	MGTLATMNSMCGSGSGSamber	8	0
ORF 469	1	MVYMNKMSHIVCGSGSGSamber	8	0
ORF 470	1	MELMAamberYYTTMCGSGSGSamber	8	0
ORF 471	1	MAMLYTKSVNDCGSGSGSamber	8	0
ORF 472	1	MTWASMVYSYCGSGSGSamber	8	0
ORF 473	1	MDMARDLSQNVCGSGSGSamber	8	0
ORF 474	1	MFAMDDRKGCSSGSGSamber	8	0
ORF 475	1	MLYRSMIVTMCGSGSGSamber	8	0
ORF 476	1	MGKLDMRGamberTCGSGSGSamber	8	0
ORF 477	1	MRVSMRKSYMCGSGSGSamber	8	0
ORF 478	1	MSSAMKDMGDLCGSGSGSamber	8	0
ORF 479	1	MRDMSIVFIRCGSGSGSamber	8	0
ORF 480	1	MRNVTCMFSMKCGSGSGSamber	8	0
ORF 481	1	MLQNYMDGPKWCGSGSGSamber	8	0
ORF 482	1	MGYRMDTYRSLCGSGSGSamber	8	0
ORF 483	1	MIRCMNPRLMHCGSGSGSamber	8	0
ORF 484	1	MGTYDMSFALYCGSGSGSamber	8	0
ORF 485	1	MLKLKAMRRICGSGSGSamber	8	0
ORF 486	1	MKANRMSMNRACGSGSGSamber	8	0
ORF 487	1	MRKamberVPRFMGCGSGSGSamber	8	0
ORF 488	1	MIWYLMHYRDCGSGGSamber	8	0
ORF 489	1	MLSRHNMSMVCGSGSGSamber	8	0
ORF 490	1	MDMGNTLSSVGCGSGSGSamber	8	0
ORF 491	1	MLSGRMSKNYCGSGSGSamber	8	0
ORF 492	1	MRRRSRNMDCCGSGSGSamber	8	0
ORF 493	1	MSRMSVHWTHCGSGSGSamber	8	0
ORF 494	1	MSSMNSYVWNKCGSGSGSamber	8	0
ORF 495	1	MWRSRRSMNFTCGSGSGSamber	8	0
ORF 496	1	MYCNVMGHWLSCGSGSGSamber	8	0
ORF 497	1	MGNMNRHHIGCGSGSGSamber	8	0
ORF 498	1	MRNISGGMDIVCGSGSGSamber	8	0
ORF 499	1	MLGHNMNTLICGSGSGSamber	8	0
ORF 500	1	MVNIVSSMDCGCGSGSGSamber	8	0
ORF 501	1	MRCSKMHKLamberamberCGSGSGSamber	8	0
ORF 502	1	MYAFDMRDCCSCGSGSGSamber	8	0
ORF 503	1	MFYAHPEMQHLCGSGSGSamber	8	0
ORF 504	1	MIFDWMSMKICGSGSGSamber	8	0
ORF 505	1	MDMHICNRVCLCGSGSGSamber	8	0
ORF 506	1	MTKVQCQDMNCGSGSGSamber	8	0
ORF 507	1	MYDMDRNRKWICGSGSGSamber	8	0
ORF 508	1	MVSMKamberADDYWCGSGSGSamber	8	0
ORF 509	1	MASMIHFHICCGSGSGSamber	8	0
ORF 510	1	MRVNLISISSYCGSGSGSamber	8	0
ORF 511	1	MLGHHDMQFSICGSGSGSamber	8	0
ORF 512	1	MVDDWYDMMRVCGSGSGSamber	8	0
ORF 513	1	MMHMQACFVSSCGSGSGSamber	8	0
ORF 514	1	MYamberPKSRSVIACGSGSGSamber	8	0
ORF 515	1	MSSTFSKSMDFCGSGSGSamber	8	0
ORF 516	1	MLACTMDMVMCGSGSGSamber	8	0
ORF 517	1	MGYGMSSDWamberCGSGSGSamber	8	0
ORF 518	1	MLMDTDMSAVCGSGSGSamber	8	0
ORF 519	1	MHWLRNEMCVTCGSDSGSamber	8	0
ORF 520	1	MQKDVNDMSKHCGSGSGSamber	8	0
ORF 521	1	MVILMamberMSLINCGSGSGSamber	8	0
ORF 522	1	MCCTMDIIIFCGSGSGSamber	8	0
ORF 523	1	MRSFGMFVSRVCGSGSGSamber	8	0
ORF 524	1	MGPSKRDMRFWCGSGSSSamber	8	0
ORF 525	1	MLETVNRWMGICGSGSGSamber	8	0
ORF 526	1	MMSMLMENVQYCGSGSGSamber	8	0
ORF 527	1	MWFPENTMNTCGSGSGSamber	8	0
ORF 528	1	MEMHLDVDCKSCGSGSGSamber	8	0
ORF 529	1	MWMQHTRMVSNCGSGSGSamber	8	0
ORF 530	1	MVQLYRKTMDACGSGSGSamber	8	0
ORF 531	1	MYVSTMKLTSCGSGSGSamber	8	0
ORF 532	1	MVNMYCTKKNRCDSGSGSamber	8	0
ORF 533	1	MSMNRTYNIHCGSGSGSamber	8	0
ORF 534	1	MGSMFQSMKGamberCGSGSGSamber	8	0
ORF 535	1	MSKNWSMMSRGCGSGSGSamber	8	0
ORF 536	1	MVDMKFRVCYCCGSGSGSamber	8	0
ORF 537	1	MTMNMSHRRSCGSGSGSamber	8	0
ORF 538	1	MWCGLTEMDCGSGSGSamber	8	0
ORF 539	1	MSMKYLDDIRHCGSGSGSamber	8	0
ORF 540	1	MRSTHVamberKTMCGSGSGSamber	8	0
ORF 541	1	MLNMTSYLCACGSGSGSamber	8	0
ORF 542	1	MGCAMFKKDRRCGSGSGSamber	8	0
ORF 543	1	MLVIRGDMRWKCGSGSGSamber	8	0
ORF 544	1	MRYATMKMSSVCGSGSGSamber	8	0
ORF 545	1	MTFRRGMTDMTCGSGSGSamber	8	0
ORF 546	1	MLKTMGHSNCGSGSGSamber	8	0
ORF 547	1	MVSMNHFYKDCGSGSGSamber	8	0
ORF 548	1	MPMKHSEGSCMCGSGSGSamber	8	0
ORF 549	1	MIGNWMGLENACGSGSGSamber	8	0
ORF 550	1	MPNGREMMHYCGSGSGSamber	8	0
ORF 551	1	MFKSMKYFRNECGSGSGSamber	8	0
ORF 552	1	MRMEMGVTLVCGSGSGSamber	8	0
ORF 553	1	MQDMHCQGLHYCGSGSGSamber	8	0
ORF 554	1	MCFLVWRIEHHCGSGSGSamber	8	0
ORF 555	1	MRVDINWSMQYCGSGSGSamber	8	0
ORF 556	1	MLCPMHMHCTFCGSGSGSamber	8	0
ORF 557	1	MTRNTMMSDVCGSGSGSamber	8	0
ORF 558	1	MCTSTQSDMSYCGSGSGSamber	8	0
ORF 559	1	MDRVAMDFamberRCGSGSGSamber	8	0
ORF 560	1	MFVVGamberSMKYTCGSGSGSamber	8	0
ORF 561	1	MYDCIWSMKMRCGSGSGSamber	8	0
ORF 562	1	MGMAMPKLNVCGSGSGSamber	8	0
ORF 563	1	MYMNTDRTNINCGSGSGSamber	8	0
ORF 564	1	MMKMQPYTMDCGSGSGSamber	8	0
ORF 565	1	MVPWDYYKWamberSCGSGSGSamber	8	0
ORF 566	1	MANMNGVCGICGSGSGSamber	8	0
ORF 567	1	MGTSTSMRENTCGSGSGSamber	8	0
ORF 568	1	MHGMAHFCNRCGSGSGSamber	8	0
ORF 569	1	MGCCKRMDVCGSGSGSamber	8	0
ORF 570	1	MAMAQSYKEICGSGSGSamber	8	0
ORF 571	1	MDVNQLKamberDMCGSGSGSamber	8	0
ORF 572	1	MCMSAamberKVNTCGSGSGSamber	8	0
ORF 573	1	MRMTNRNLNMDCGSGSGSamber	8	0
ORF 574	1	MVRYSMKGLNCGSGSGSamber	8	0
ORF 575	1	MDAYLGMLMDMCGSGSGSamber	8	0
ORF 576	1	MVHMWHIESEVCGSGSGSamber	8	0
ORF 577	1	MFMHSYNPGCGSGSGSamber	8	0
ORF 578	1	MNTVVMHRRTKCGSGSGSamber	8	0
ORF 579	1	MCRNSMKIHSVCGSGSGSamber	8	0
ORF 580	1	MSMITNCamberKERCGSGSGSamber	8	0
ORF 581	1	MSMRRRFRNTSCGSGSGSamber	8	0
ORF 582	1	MFMDKRSIVRKCGSGSGSamber	8	0
ORF 583	1	MCSGISKDMKACGSGSGSamber	8	0
ORF 584	1	MLDMVFVWNamberKCGSGSGSamber	8	0
ORF 585	1	MMMSRNNIADSCGSGSGSamber	8	0
ORF 586	1	MVGKMamberMRITCGSGSGSamber	8	0
ORF 587	1	MVMTYMGNYRVCGSGSGSamber	8	0
ORF 588	1	MRYMDCLMFSSCGSGSGSamber	8	0
ORF 589	1	MFMRRPKKWDSCGSGSGSamber	8	0
ORF 590	1	MIFRSMTMSGCGSGSGSamber	8	0
ORF 591	1	MKLWFMNHKGDCGSGSGSamber	8	0
ORF 592	1	MDLGCLILMDCGSGSGSamber	8	0
ORF 593	1	MYRDGLSWDMNCGSGSGSamber	8	0
ORF 594	1	MRMTYSRCNKCGSGSGSamber	8	0
ORF 595	1	MSRACSDMLWYCGSGSGSamber	8	0
ORF 596	1	MAKMFNMSMLCGSGSGSamber	8	0
ORF 597	1	MYGRVLDMIKDCGSGSGSamber	8	0
ORF 598	1	MAFQRAHTMMSCGSGSGSamber	8	0
ORF 599	1	MWMSDLLPMDSCGSGSGSamber	8	0
ORF 600	1	MLIDKFWSMSCGSGSGSamber	8	0
ORF 601	1	MQVMWNNGYNCGSGSGSamber	8	0
ORF 602	1	MRRRVRICDCGSGSGSamber	8	0
ORF 603	1	MQamberEWQMDPYCGSGSGSamber	8	0
ORF 604	1	MVSAKMMamberCTCGSGSGSamber	8	0
ORF 605	1	MRWamberRVSMAECCGSGSGSamber	8	0
ORF 606	1	MRWYSMTGRMLCGSGSGSamber	8	0
ORF 607	1	MLSTWQLMSMSCGSGSDSamber	8	0
ORF 608	1	MDVDRRKWMKCGSGSGSamber	8	0
ORF 609	1	MGSMHINYCGSGSGSamber	8	0
ORF 610	1	MCRATFLYAACGSGSGSamber	8	0
ORF 611	1	MGGSRVLRopalCAAAEGSamber	8	0
ORF 612	1	MRNNRDMESVCGSGSGSamber	8	0
ORF 613	1	MCSVANYMQHLCGSGSGSamber	8	0
ORF 614	1	MMPKSGRRFSIENCGSGSamber	8	0
ORF 615	1	MGYWMAYEKSRCGSGSGSamber	8	0
ORF 616	1	MVYMGMMRTNLCGSGSGSamber	8	0
ORF 617	1	MKAVNMYDMRCGSGSGSamber	8	0
ORF 618	1	MTSWNWMNRSRCGSGSGSamber	8	0
ORF 619	1	MFDMVIYKSDVCGSGSGSamber	8	0
ORF 620	1	MSALHMEKTKYCGSGSGSamber	8	0
ORF 621	1	MKCRNAENMNHCGSGSGSamber	8	0
ORF 622	1	MMYRYCRTLMDCGSGSGSamber	8	0
ORF 623	1	MTPAMAIRKFHCGSGSGSamber	8	0
ORF 624	1	MRNMAKYMQNCGSGSGSamber	8	0
ORF 625	1	MSMVRSRamberSVVCGSGSGSamber	8	0
ORF 626	1	MQMCMEamberLVISCGSGSGSamber	8	0
ORF 627	1	MQMQMDYDLVLCGSGSGSamber	8	0
ORF 628	1	MDMAIGSGQYSCGSGSGSamber	8	0
ORF 629	1	MVNSLSWMNNICGSGSGSamber	8	0
ORF 630	1	MPSRQMTVYDCGSGSGSamber	8	0
ORF 631	1	MSPGHSVKTMCGSGSGSamber	8	0
ORF 632	1	MMSMVMNGHCGSGSGSamber	8	0
ORF 633	1	MHLSMTRKLFCGSGSGSamber	8	0
ORF 634	1	MSRPMNWILSCGSGSGSamber	8	0
ORF 635	1	MRSLMSHEYMCGSGSGSamber	8	0
ORF 636	1	MCCNNDMSRNKCGSGSGSamber	8	0
ORF 637	1	MLSMQRHRYPCGSGSGSamber	8	0
ORF 638	1	MWMYRSDSRDCGSGSGSamber	8	0
ORF 639	1	MKLRIMGSNGLCGSGSGSamber	8	0
ORF 640	1	MHRQKNGMNRQTCGSGSGSamber	8	0
ORF 641	1	MCMPQNMHRFCGSGSGSamber	8	0
ORF 642	1	MCMSVKRKEICGSGSGSamber	8	0
ORF 643	1	MVALCNMGYTCGSGSGSamber	8	0
ORF 644	1	MRLNFKKLTEMamberNDCGSGSGSamber	8	0
ORF 645	1	MVFMTNMMRMSCGSGSGSamber	8	0
ORF 646	1	MRQWMDSDEECGSGSGSamber	8	0
ORF 647	1	MNMamberQWVWMSNCGSGSGSamber	8	0
ORF 648	1	MQLMTVRFMQNCGSGSGSamber	8	0
ORF 649	1	MSSCDMHHGRCGSGSGSamber	8	0
ORF 650	1	MYIMQTLEEPFCGSGSGSamber	8	0
ORF 651	1	MPLMSEIVSFCGSGNGSamber	8	0
ORF 652	1	MLCVLTCGINMCGSGSGSamber	8	0
ORF 653	1	MLGMSMMGRMICGSGSGSamber	8	0
ORF 654	1	MVLDMSHRNVNCGRAGSamber	8	0
ORF 655	1	MGAASCMMMDWCGSGSGSamber	8	0
ORF 656	1	MTHNCMAIIQFCGSGSGSamber	8	0
ORF 657	1	MSRNMamberCGSGSGSamber	8	0
ORF 658	1	MARVNVQYYMDCGSGSGSamber	8	0
ORF 659	1	MGTKMGSSCYCGSGSGSamber	8	0
ORF 660	1	MPFIVLAMGHCGSGSGSamber	8	0
ORF 661	1	MLNMGRMVSVRCGSGSGSamber	8	0
ORF 662	1	MTRLQIHGSMMCGSGSGSamber	8	0
ORF 663	1	MWPHTQMHTYCGSGSGSamber	8	0
ORF 664	1	MKWTNDMRTRCGSGSGSamber	8	0
ORF 665	1	MTRNNDMGVDCGSGSGSamber	8	0
ORF 666	1	MATYGYNMRRGSGSamber	8	0
ORF 667	1	MRQMRNYMEHCGSGSGSamber	8	0
ORF 668	1	MNMGCLNDVICGSGSGSamber	8	0
ORF 669	1	MHAEIWCMNVCGSGSGSamber	8	0
ORF 670	1	MVNAFNWSYMHCGSGSGSamber	8	0
ORF 671	1	MLNKMGMDNACGSGSGSamber	8	0
ORF 672	1	MSMDTRDSIGCGSGSGSamber	8	0
ORF 673	1	MGamberMRTYSCVMCGSGSGSamber	8	0
ORF 674	1	MRCRSMVTCGDCGSGSGSamber	8	0
ORF 675	1	MLVCVYRWMDCGSGSGSamber	8	0
ORF 676	1	MCFDVSNMGTYCGSGSGSamber	8	0
ORF 677	1	MQRMEEEKSHCCGSGSGSamber	8	0
ORF 678	1	MSATRYSMQNICGSGSGSamber	8	0
ORF 679	1	MEHFAMIMATCGSamber	8	0
ORF 680	1	MHMGTSRSYVACGSGSGSamber	8	0
ORF 681	1	MGMRAFKRYKamberCGSGSGSamber	8	0
ORF 682	1	MFSMNGGIGTSCGSGSGSamber	8	0
ORF 683	1	MFEDCQYMHTDCGSGSGSamber	8	0
ORF 684	1	MVVQRLNMNNLCGSGSGSamber	8	0
ORF 685	1	MAIWSMQDGHDCGSGSGSamber	8	0
ORF 686	1	MSDMAGKRamberYGCGSGSGSamber	8	0
ORF 687	1	MRSMLLRSCWCGSGSGSamber	8	0
ORF 688	1	MSSMLYVTDDDCGSGSGSamber	8	0
ORF 689	1	MMSYMSLRKNRCGSGSGSamber	8	0
ORF 690	1	MFGMDDLQSNCGSGSGSamber	8	0
ORF 691	1	MVVMGKQIKRYCGSGSGSamber	8	0
ORF 692	1	MMYLSGLMDKYCGSGSGSamber	8	0
ORF 693	1	MDKIHRHENFTCGSGSGSamber	8	0
ORF 694	1	MDMMHamberRNHDFCGSGSGSamber	8	0
ORF 695	1	MFLVamberMNSDNWCGSGSGSamber	8	0
ORF 696	1	MVYMMVEREVTCGSGSGSamber	8	0
ORF 697	1	MSTELTMKHLCGSGSGSamber	8	0
ORF 698	1	MAKYMSMDSCCGSGSGSamber	8	0
ORF 699	1	MRSYMDCVDVSCGSGSGSamber	8	0
ORF 700	1	MKSWSSMAHRKCGSGSGSamber	8	0
ORF 701	1	MYDMQQCDMDCGSGSGSamber	8	0
ORF 702	1	MLSSMDYRDamberCGSGSGSamber	8	0
ORF 703	1	MYTMALDMMICGSGSGSamber	8	0
ORF 704	1	MTNGRSSMDamberDCGSGSGSamber	8	0
ORF 705	1	MLSMNCYVKIKCGSGSGSamber	8	0
ORF 706	1	MYSMamberFRTLNCGSGSGSamber	8	0
ORF 707	1	MQSMQFVHGMRCGSGSGSamber	8	0
ORF 708	1	MMWWHMDEKKCCGSGSGSamber	8	0
ORF 709	1	MSEMYDMMSKFCGSGSGSamber	8	0
ORF 710	1	MAMDPISENSKCGSGSGSamber	8	0
ORF 711	1	MSMNVLFGDCVCGSGSGSamber	8	0
ORF 712	1	MWLRTNSKDMACGSGSGSamber	8	0
ORF 713	1	MIKamberSMNFDFTCGSGSGSamber	8	0
ORF 714	1	MSGRHAMEYHMCGSGSGSamber	8	0
ORF 715	1	MWIVDMDGVYNCGSGSGSamber	8	0
ORF 716	1	MITNKGMAKRCGSGSGSamber	8	0
ORF 717	1	MLCQTFDMSamberRCGSGSGSamber	8	0
ORF 718	1	MFSMGHSFGNDCGSGSGSamber	8	0
ORF 719	1	MTYMHGSMENCGSGSGSamber	8	0
ORF 720	1	MFERNHDSMSGCGSGSGSamber	8	0
ORF 721	1	MYAMLDMTKNCGSGSGSamber	8	0
ORF 722	1	MREASKTFMGECGSGSGSamber	8	0
ORF 723	1	MFMDRDTNLNCGSGSGSamber	8	0
ORF 724	1	MNRGWMDMDWLCGSGSGSamber	8	0
ORF 725	1	MASTEMSYSamberDCGSGSGSamber	8	0
ORF 726	1	MNNMHVLNNWCGSGSGSamber	8	0
ORF 727	1	MMAFRMNYFNRCGSGSGSamber	8	0
ORF 728	1	MWVNMRIEAENCGSGSGSamber	8	0
ORF 729	1	MRLQNSMRNYCGSGSGSamber	8	0
ORF 730	1	MLFTALMMNVDCGSGSGSamber	8	0
ORF 731	1	MRYWLITMIESCGSGSGSamber	8	0
ORF 732	1	MLAINSMLTDSCGSGSGSamber	8	0
ORF 733	1	MCLTSLCMGHDCGSGSGSamber	8	0
ORF 734	1	MLMIAGELYamberTCGSGSGSamber	8	0
ORF 735	1	MSGDPDMMIGCGSGSGSamber	8	0
ORF 736	1	MNGNLMamberHLACGSGSGSamber	8	0
ORF 737	1	MRPCTIFMNRCGSGSGSamber	8	0
ORF 738	1	MVKQMNSMESSCGSGSGSamber	8	0
ORF 739	1	MDMTIIKYHCGSGSGSamber	8	0
ORF 740	1	MALNKVSYMSMCGSGSGSamber	8	0
ORF 741	1	MMSMIADSSECCGSGSGSamber	8	0
ORF 742	1	MGLRRHDMRGCCGSGSGSamber	8	0
ORF 743	1	MLARAWHNNNMCGRHGSamber	8	0
ORF 744	1	MMCMKRDMGSYCGSGSGSamber	8	0
ORF 745	1	MGDRNMNCNSCGSGSGSamber	8	0
ORF 746	1	MVSMamberIAGEDCGSGSGSamber	8	0
ORF 747	1	MVDMRIFPLSICGSGSGSamber	8	0
ORF 748	1	MWMGHRRSMYCGSGSGSamber	8	0
ORF 749	1	MDMIHKRNTCGSGSGSamber	8	0
ORF 750	1	MLLMSNMCHMNCGSGSGSamber	8	0
ORF 751	1	MWYDMRRHSNCGSGSGSamber	8	0
ORF 752	1	MVSKPMHYNMMCGSGSGSamber	8	0
ORF 753	1	MIVEYVMQEYMCGSGSGSamber	8	0
ORF 754	1	MELDMALVYDQCGSGSGSamber	8	0
ORF 755	1	MRMSCGCQKCNCGSGSGSamber	8	0
ORF 756	1	MLSMKACAKSCGSGSGSamber	8	0
ORF 757	1	MRVHRMNITRCGSGSGSamber	8	0
ORF 758	1	MVTMECAPLIGCGSGSGSamber	8	0
ORF 759	1	MRPSMAMNKDHCGSGSGSamber	8	0
ORF 760	1	MSMMFTRNSVCGSGSGSamber	8	0
ORF 761	1	MCVASDMNYCDCGSGSGSamber	8	0
ORF 762	1	MSMamberGPFRTNTCGSGSGSamber	8	0
ORF 763	1	MYSSMAIAIRCCGSGSGSamber	8	0
ORF 764	1	MSSMSRLVSHSCGSGSGSamber	8	0
ORF 765	1	MDQPNRMDYTCGSGSGSamber	8	0
ORF 766	1	MGMDTLIFKNCCGSGSGSamber	8	0
ORF 767	1	MMMFRTRYNNCGNGSGSamber	8	0
ORF 768	1	MLIDMDKGLVCGSGSGSamber	8	0
ORF 769	1	MKMEWTEDACCCGSGSGSamber	8	0
ORF 770	1	MAMYMREYRSACGSGSGSamber	8	0
ORF 771	1	MFLMESLSMGNCGSGSGSamber	8	0
ORF 772	1	MSLMNCNILMKCGNGSGSamber	8	0
ORF 773	1	MGMAHPKTRSDCGSGSGSamber	8	0
ORF 774	1	MYKSLTMGDYDCGSGSGSamber	8	0
ORF 775	1	MWDFRQLYamberGCCGSGSGSamber	8	0
ORF 776	1	MLSMGNYamberQRCGSGSGSamber	8	0
ORF 777	1	MGGVTLEMNYFCGSGSGSamber	8	0
ORF 778	1	MGEITFMNFLHCGSGSGSamber	8	0
ORF 779	1	MLHLMNHTSRKCGSGSGSamber	8	0
ORF 780	1	MYMEMHRPVRACGSGSGSamber	8	0
ORF 781	1	MHGPDRNRVSMCGSGSGSamber	8	0
ORF 782	1	MSQMNRYFSSFCGSGSGSamber	8	0
ORF 783	1	MTSWamberFMYAVCGSGSGSamber	8	0
ORF 784	1	MRDHGLSMQYDCGSGSGSamber	8	0
ORF 785	1	MTSTYMGNYNCGSGSGSamber	8	0
ORF 786	1	MGNDFMNLDVVCGSGSGSamber	8	0
ORF 787	1	MDMRQWSSRSICGSGSGSamber	8	0
ORF 788	1	MRRSTWNVDMKCGSGSGSamber	8	0
ORF 789	1	MVRRNWTYMFCGSGSGSamber	8	0
ORF 790	1	MKACNKamberGNKMCGSamber	8	0
ORF 791	1	MRWLSMMYDSLCGSGSGSamber	8	0
ORF 792	1	MECYNCGIAMKCGSGSGSamber	8	0
ORF 793	1	MTQMTYENKMNCGSGSGSamber	8	0
ORF 794	1	MHGNLTMRNEQCGSGSGSamber	8	0
ORF 795	1	MNRDKGMDSESCGSGSGSamber	8	0
ORF 796	1	MWCDMMVQMNLCGSGSGSamber	8	0
ORF 797	1	MQHamberMMREEASCGSGSGSamber	8	0
ORF 798	1	MGIRSESNMEYCGSGSGSamber	8	0
ORF 799	1	MIRMVSSHSNMCGSGSGSamber	8	0
ORF 800	1	MHWAGMANMARCGSGSGSamber	8	0
ORF 801	1	MKYNMQRamberamberamberCGSGSGSamber	8	0
ORF 802	1	MCSLGMSMDAYCGSGSGSamber	8	0
ORF 803	1	MRSMHAYHQSCGSGSGSamber	8	0
ORF 804	1	MDYELMDamberRMLCGSGSGSamber	8	0
ORF 805	1	MNVTLLHMQamberCGRQGSamber	8	0
ORF 806	1	MRWIHEMGYSCGSGSGSamber	8	0
ORF 807	1	MLSTINTFMFLCGSGSGSamber	8	0
ORF 808	1	MLRKSSMMRDCGSGSGSamber	8	0
ORF 809	1	MSLWMHVYQamberECGSGSGSamber	8	0
ORF 810	1	MNWPSYLMamberQCGSGSGSamber	8	0
ORF 811	1	MRTMDWIRRQCCGSGSGSamber	8	0
ORF 812	1	MHLSMYRGMTFCGSGSGSamber	8	0
ORF 813	1	MARNSMNDSLCGSGSGSamber	8	0
ORF 814	1	MEGRKSRSMNCGSGSGSamber	8	0
ORF 815	1	MMMGWQTYVLQCGSGSGSamber	8	0
ORF 816	1	MVAamberLHLHMGCGSGSGSamber	8	0
ORF 817	1	MLIKMCCLDMNCGSGSGSamber	8	0
ORF 818	1	MGKSARTYLMCGSGSGSamber	8	0
ORF 819	1	MRFMAISAMDKCGSGSGSamber	8	0
ORF 820	1	MEKQMNMTNNCGSGSGSamber	8	0
ORF 821	1	MWSGSMNRSVCGSGSGSamber	8	0
ORF 822	1	MRMYWDMSYSKCGSGSGSamber	8	0
ORF 823	1	MALDVSNMRQRHGSamber	8	0
ORF 824	1	MARRRHDCYSMCGSGSGSamber	8	0
ORF 825	1	MDMRFNamberESVACGSGSGSamber	8	0
ORF 826	1	MLSSMSMIQKRCGSGSGSamber	8	0
ORF 827	1	MIAFTMHSCGWCGSGSGSamber	8	0
ORF 828	1	MNMNKVLTKKCGSGSGSamber	8	0
ORF 829	1	MSMKSVMDLRWCGSGSGSamber	8	0
ORF 830	1	MNGKLLMDADCGSGSGSamber	8	0
ORF 831	1	MFMTANamberMDECGSGSGSamber	8	0
ORF 832	1	MMWQMDMTITYCGSGSGSamber	8	0
ORF 833	1	MSRGCPMKGMGCGSGSGSamber	8	0
ORF 834	1	MSMEYFREFCSCGSGSGSamber	8	0
ORF 835	1	MRKNTRMNSSGCGSGSGSamber	8	0
ORF 836	1	MVSMGFYGRKCGSGSGSamber	8	0
ORF 837	1	MVCMTAFMNYWCGSGSGSamber	8	0
ORF 838	1	MTWYRSMMFACGSGSGSamber	8	0
ORF 839	1	MLTMNAGDLQTCGSGSGSamber	8	0
ORF 840	1	MRKVNWTMNRKCGSGSGSamber	8	0
ORF 841	1	MSEWRIMDSNCGSGSGSamber	8	0
ORF 842	1	MQDMLQHKDQCGSGSGSamber	8	0
ORF 843	1	MDSDMNCKVKNCGSGSGSamber	8	0
ORF 844	1	MSWSKLTMDINCGSGSGSamber	8	0
ORF 845	1	MGVRMHTSMKSCGSGSGSamber	8	0
ORF 846	1	MVRCMNamberYCVKCGSGSGSamber	8	0
ORF 847	1	MLVWQKMEHGCGSGSGSamber	8	0
ORF 848	1	MHKQTMNSRAFCGSGSGSamber	8	0
ORF 849	1	MHMDDLMLVLMCGSGSGSamber	8	0
ORF 850	1	MGWRQSVRWMGCGSGSGSamber	8	0
ORF 851	1	MKKSQCSRMNYCGSGSGSamber	8	0
ORF 852	1	MDFSAMDYSSSCGSGSGSamber	8	0
ORF 853	1	MYHSMamberGEVICGSGSGSamber	8	0
ORF 854	1	MDPARMNYCMCGSGSGSamber	8	0
ORF 855	1	MGCTYLRCNCGSGSGSamber	8	0
ORF 856	1	MNMAamberTNVNamberCGSGSGSamber	8	0
ORF 857	1	MFSGMHTYTKCGSGSGSamber	8	0
ORF 858	1	MSTSNMNMDIRCGSGSGSamber	8	0
ORF 859	1	MCFVHVSDMMHCGSGSGSamber	8	0
ORF 860	1	MSRQNGIPMMRCGSGSGSamber	8	0
ORF 861	1	MTKYVSTNDMWCGSGSGSamber	8	0
ORF 862	1	MCMTYVNSNVTCGSGSGSamber	8	0
ORF 863	1	MGDSLTMGCLSCGSGSGSamber	8	0
ORF 864	1	MGVYMEHKRHNCGSGSGSamber	8	0
ORF 865	1	MSMGYAESYDSCGSGSGSamber	8	0
ORF 866	1	MSAFRKTMamberYCGSGSGSamber	8	0
ORF 867	1	MDMCNLAYRRSCGSGSGSamber	8	0
ORF 868	1	MLVHCDMRKKCGSGSGSamber	8	0
ORF 869	1	MSLRWINMNCCGSGSGSamber	8	0
ORF 870	1	MWTMKSSLDVECGSGSGSamber	8	0
ORF 871	1	MRMMNMYRYENCGSGRGSamber	8	0
ORF 872	1	MGLSVFMSREYCGSGSGSamber	8	0
ORF 873	1	MPQISLQMQICGSGSGSamber	8	0
ORF 874	1	MDLHWNTLQMCGSGSGSamber	8	0
ORF 875	1	MCTGRNWSSMNCGSGSGSamber	8	0
ORF 876	1	MIHMNRAFCRCGSGSGSamber	8	0
ORF 877	1	MPMGLMLAMKRCGSGSGSamber	8	0
ORF 878	1	MTLWamberYRDLCMCGSGSGSamber	8	0
ORF 879	1	MWFLRGISAAAAGSamber	8	0
ORF 880	1	MMHCTWSMMALCGSGSGSamber	8	0
ORF 881	1	MSNMHSDLSNCGSGSGSamber	8	0
ORF 882	1	MSHRHSMLYSSCGSGSGSamber	8	0
ORF 883	1	MVVTMETNYLNCGSGSGSamber	8	0
ORF 884	1	MIGMERASYLSCGSGSGSamber	8	0
ORF 885	1	MWVFLRMDSVRCGSGSGSamber	8	0
ORF 886	1	MGLDSQRYTQIHSamber	8	0
ORF 887	1	MFMDYMMYRACGSGSGSamber	8	0
ORF 888	1	MRLQYMSSKMCGSGSGSamber	8	0
ORF 889	1	MELKMLGVKEMCGSGSGSamber	8	0
ORF 890	1	MDECVASLVFVCGSGSGSamber	8	0
ORF 891	1	MRPNMDDDKWCGSGSGSamber	8	0
ORF 892	1	MEHMHTIGSGCGSGSGSamber	8	0
ORF 893	1	MKRCMTamberQDIYCGSGSGSamber	8	0
ORF 894	1	MLMENSSLKSMCGSGSGSamber	8	0
ORF 895	1	MTWMMTLNTGWCGSGSGSamber	8	0
ORF 896	1	MWamberSMSADRSICGSGSGSamber	8	0
ORF 897	1	MVHLSHMLKRCGSGSGSamber	8	0
ORF 898	1	MGWKMSRMSRYCGSGSGSamber	8	0
ORF 899	1	MSMFHQPamberNRECGSGSGSamber	8	0
ORF 900	1	MSMAHEDGCAACGSGSGSamber	8	0
ORF 901	1	MACPKSMHFSCGSGSGSamber	8	0
ORF 902	1	MLWMNYPKLEMCGSGSGSamber	8	0
ORF 903	1	MAMMYIamberRRSTCGSGSGSamber	8	0
ORF 904	1	MLPRQSMKRVCGSGSGSamber	8	0
ORF 905	1	MSLRHYMamberENACGSGSGSamber	8	0
ORF 906	1	MGMKENVSNKRCGSGSGSamber	8	0
ORF 907	1	MMFCGMNLSCNCGSGSGSamber	8	0
ORF 908	1	MVLamberNKSMHDLCGSGSGSamber	8	0
ORF 909	1	MSDMFINEMTCGSGSGSamber	8	0
ORF 910	1	MLNLKDLamberMSCGSGSGSamber	8	0
ORF 911	1	MSGIRVNWMRDCGSGSGSamber	8	0
ORF 912	1	MFYSSKNTMICGSGSGSamber	8	0
ORF 913	1	MLMHRTamberTNHYCGSGSGSamber	8	0
ORF 914	1	MRKRWSMDDSCGSGSGSamber	8	0
ORF 915	1	MVFRVYDMSALCGSGSGSamber	8	0
ORF 916	1	MTFYDSFMWNCGSGSGSamber	8	0
ORF 917	1	MDMVERKYNDDCGSGSGSamber	8	0
ORF 918	1	MPLWTKRMMSCGSGSGSamber	8	0
ORF 919	1	MCIFVMVYEMRCGSGSGSamber	8	0
ORF 920	1	MLTMHamberSMWLCGSGSGSamber	7	0
ORF 921	1	MLCMDRTNIVTCGSGSGSamber	7	0
ORF 922	1	MCVFMGFMAMCGSGSGSamber	7	0
ORF 923	1	MLPVDMFNTIICGSGSGSamber	7	0
ORF 924	1	MREKVLNMADVCGSGSGSamber	7	0
ORF 925	1	MLLMGIKYDVGCGSGSGSamber	7	0
ORF 926	1	MFMNRRDMMMYCGSGSGSamber	7	0
ORF 927	1	MVNAYMNYCCQCGSGSGSamber	7	0
ORF 928	1	MASMECRRNECGSGSGSamber	7	0
ORF 929	1	MRHVQLamberSMDCGSGSGSamber	7	0
ORF 930	1	MIAMMHEMGSVCGSGSGSamber	7	0
ORF 931	1	MGTWTMDERWLCGSGSGSamber	7	0
ORF 932	1	MTQMLDVKCLCGSGSGSamber	7	0
ORF 933	1	MVMKYFSYDTSCGSGSGSamber	7	0
ORF 934	1	MWLSMMYDLGNCGSGSGSamber	7	0
ORF 935	1	MANMRSCTMQSCGSGSGSamber	7	0
ORF 936	1	MRAPYMHYNMCGSGSGSamber	7	0
ORF 937	1	MSLMDTILFMCGSGSGSamber	7	0
ORF 938	1	MRGAIKMVEMKCGSGSGSamber	7	0
ORF 939	1	MGWNRAQNNMCGSGSGSamber	7	0
ORF 940	1	MTGSRLTMKDYCGSGSGSamber	7	0
ORF 941	1	MVWSHRNMLIMCGSGSGSamber	7	0
ORF 942	1	MFNSCHRNMRRCGSGSGSamber	7	0
ORF 943	1	MWVEEYSRNMCGSGSGSamber	7	0
ORF 944	1	MRSMKYLGKRSCGSGSGSamber	7	0
ORF 945	1	MNVYDMIGVYNCGSGSGSamber	7	0
ORF 946	1	MDMSLRAKYYICGSGSGSamber	7	0
ORF 947	1	MRKPCISKYDMCGSGSGSamber	7	0
ORF 948	1	MRVALMHCHNCGSGSGSamber	7	0
ORF 949	1	MWPSEMENVCGSGSGSamber	7	0
ORF 950	1	MRYVNTRMFAMCGSGSGSamber	7	0
ORF 951	1	MSNVNMESRKCGSGSGSamber	7	0
ORF 952	1	MDMGNamberNTMDACGSGSGSamber	7	0
ORF 953	1	MMSRTTRMNDVCGSGSGSamber	7	0
ORF 954	1	MYLFNSDPKDMCGSGSGSamber	7	0
ORF 955	1	MTQDFGVSDMGCGSGSGSamber	7	0
ORF 956	1	MGQMNMGKamberKHCGSGSGSamber	7	0
ORF 957	1	MTTMRPTRSVCGSGSGSamber	7	0
ORF 958	1	MSWYTHKMamberRGCGSGSGSamber	7	0
ORF 959	1	MDNMNAMKHKCGSGSGSamber	7	0
ORF 960	1	MQKLLMNDMFMDTMMRQRHGSamber	7	0
ORF 961	1	MMHTMNSPRRFCGSGSGSamber	7	0
ORF 962	1	MRILHDPKTEMCGSGSGSamber	7	0
ORF 963	1	MWNPIGRIDMCGSGSGSamber	7	0
ORF 964	1	MVYDMamberSSKHCGRHGSamber	7	0
ORF 965	1	MWFMIDMNSKQCGSGSGSamber	7	0
ORF 966	1	MYMRERMSCKCGSGSGSamber	7	0
ORF 967	1	MLAMNLVNNCCGSGSGSamber	7	0
ORF 968	1	MLLDGTMNRDNCGSGSGSamber	7	0
ORF 969	1	MLRIYVYMERFCGSGSGSamber	7	0
ORF 970	1	MSTVEMECSKYCGSGSGSamber	7	0
ORF 971	1	MVNMRRSSDAICGSGSGSamber	7	0
ORF 972	1	MARTDMRNNamberMCGSGSGSamber	7	0
ORF 973	1	MVGRLGMLFTLCGSGSGSamber	7	0
ORF 974	1	MVVPGVAMDWDCGSGSGSamber	7	0
ORF 975	1	MYSYGHYMSRHCGSGSGSamber	7	0
ORF 976	1	MSRRELKKNGSCGSGSGSamber	7	0
ORF 977	1	MSSHSMMLMYCGSGSGSamber	7	0
ORF 978	1	MTARCSMVVDMCGSGSGSamber	7	0
ORF 979	1	MLVLFMEHSANCGSGSGSamber	7	0
ORF 980	1	MVSYTQIDMTVCGSGSGSamber	7	0
ORF 981	1	MMWMIamberSSIMKCGSGSGSamber	7	0
ORF 982	1	MCGKRTGVEMFCGSGSGSamber	7	0
ORF 983	1	MCQWYLLIMDCGSGSGSamber	7	0
ORF 984	1	MHSVQTIKMIFCGSGSGSamber	7	0
ORF 985	1	MRHYGHAMDRCGSGSGSamber	7	0
ORF 986	1	MRSFMNSANWCGSGSGSamber	7	0
ORF 987	1	MNVSNMNamberRAICGSGSGSamber	7	0
ORF 988	1	MTMNRPNRHQLCGSGSGSamber	7	0
ORF 989	1	MSYDSSMCDVCGSGSGSamber	7	0
ORF 990	1	MQMIWSMSRYCGSGSGSamber	7	0
ORF 991	1	MYNHHMYRKPCGSGSGSamber	7	0
ORF 992	1	MRMNWTSVKLCGSGSGSamber	7	0
ORF 993	1	MSQTSMAHSRYCGSGSGSamber	7	0
ORF 994	1	MCRKKGMDRSSCGSGSGSamber	7	0
ORF 995	1	MRSMGYTRLLCGSGSGSamber	7	0
ORF 996	1	MHMSGSKGTIRCGSGSGSamber	7	0
ORF 997	1	MCIGLRLRRIAERQRSamber	7	0
ORF 998	1	MWTAMVRNHMCGSGSGSamber	7	0
ORF 999	1	MWCIGMGFKRKCGSGSGSamber	7	0
ORF 1000	1	MLPLVMRNIICGSGSGSamber	7	0
ORF 1001	1	MRMMNDMVFFCGSGSGSamber	7	0
ORF 1002	1	MWAMamberTGVQWMCGSGSGSamber	7	0
ORF 1003	1	MLCMDCKDWNVCGSSSGSamber	7	0
ORF 1004	1	MHVHYMQYSERCGSGSGSamber	7	0
ORF 1005	1	MRRHKYSMNKCCGSGSGSamber	7	0
ORF 1006	1	MWHMVRDMGDHCGSGSGSamber	7	0
ORF 1007	1	MCLRPNRISMACGSGSGSamber	7	0
ORF 1008	1	MVSSNYSKCMMCGSGSGSamber	7	0
ORF 1009	1	MRLRYNMDSSFCGSGSDSamber	7	0
ORF 1010	1	MLIWCVSYRSWCGSGSGSamber	7	0
ORF 1011	1	MRFAMTMNHKVCGSGSGSamber	7	0
ORF 1012	1	MCPSGCDMRLDCGSGSGSamber	7	0
ORF 1013	1	MDRSMamberFECYHCGSGSGSamber	7	0
ORF 1014	1	MRFTSSKDMNACGSGSGSamber	7	0
ORF 1015	1	MILMGYSVKQCGSGSGSamber	7	0
ORF 1016	1	MKLMSFKRIGCGSGSGSamber	7	0
ORF 1017	1	MSSRTFMRNLCGSGSGSamber	7	0
ORF 1018	1	MNWRSFAMEHQCGSGSGSamber	7	0
ORF 1019	1	MYLMHRWMLEYCGSGSGSamber	7	0
ORF 1020	1	MRDMRCNMRFCGSGSGSamber	7	0
ORF 1021	1	MGRopalIWVSAARQGSamber	7	0
ORF 1022	1	MVGMSRamberYLCCGSGSSamber	7	0
ORF 1023	1	MLPSGMRKCVCGSGSGSamber	7	0
ORF 1024	1	MLAMEISNLRCGSGSGSamber	7	0
ORF 1025	1	MLGMMSTNECCGSGSGSamber	7	0
ORF 1026	1	MTWHYRVDMKQCGSGSGSamber	7	0
ORF 1027	1	MFLRVVMDRCGSGSGSamber	7	0
ORF 1028	1	MVDRCSCMMRINACGSGSGSamber	7	0
ORF 1029	1	MDSHPKamberDMGCGSGSGSamber	7	0
ORF 1030	1	MYMFSVRMFamberYCGSGSGSamber	7	0
ORF 1031	1	MQKNamberMMISEamberCGSGSGSamber	7	0
ORF 1032	1	MCDARRTGMAHCGSGSGSamber	7	0
ORF 1033	1	MRMTYWMTDRCGSGSGSamber	7	0
ORF 1034	1	MPKMKHAVHFVCGSGSGSamber	7	0
ORF 1035	1	MLSVYRNMSTNCGSGSGSamber	7	0
ORF 1036	1	MIQKSSSSNMNCGSGSGSamber	7	0
ORF 1037	1	MWLDMADFENFCGSGSGSamber	7	0
ORF 1038	1	MRCYMQRMQLVVRSGSGSamber	7	0
ORF 1039	1	MDMATYKVVamberCGSGSGSamber	7	0
ORF 1040	1	MCCGHMNWEHDCGSGSGSamber	7	0
ORF 1041	1	MVYIamberSMKEYCGSGSGSamber	7	0
ORF 1042	1	MRDKTWKLMGRCGSGSGSamber	7	0
ORF 1043	1	MSRLMamberGLEMCGSGSGSamber	7	0
ORF 1044	1	MKLWYFSMGEVCGSGSGSamber	7	0
ORF 1045	1	MNQIGMRIWAECGSGSGSamber	7	0
ORF 1046	1	MNTVamberSMKRVCGSGSGSamber	7	0
ORF 1047	1	MAYMQVKNamberQWCGSGSGSamber	7	0
ORF 1048	1	MTRDMRNHRMHCGSGSGSamber	7	0
ORF 1049	1	MARGMHQVLFamberCGSGSGSamber	7	0
ORF 1050	1	MMWSMMIRRNCGSGSGSamber	7	0
ORF 1051	1	MSNKIYRVHYMCGSGSGSamber	7	0
ORF 1052	1	MSMGLSGPVNNCGSGSGSamber	7	0
ORF 1053	1	MTNNMNWNKDCCGSGSGSamber	7	0
ORF 1054	1	MTRLYSMSTICGSGSGSamber	7	0
ORF 1055	1	MSSMTQRYDMQCGSGSGSamber	7	0
ORF 1056	1	MDCKQLYMEHVCGSGSGSamber	7	0
ORF 1057	1	MQMGYQRDTQCGSGSGSamber	7	0
ORF 1058	1	MHHTSMKFERCGSGSGSamber	7	0
ORF 1059	1	MSTNNWSMKWMCGSGSGSamber	7	0
ORF 1060	1	MIKAQAYGMEYCGSGSGSamber	7	0
ORF 1061	1	MPNSamberDMVYMLCGSGSGSamber	7	0
ORF 1062	1	MRRARKQMDNSCGSGSGSamber	7	0
ORF 1063	1	MLLTMDMRKICGSGSGSamber	7	0
ORF 1064	1	MLDMHMKVKHCGSGSGSamber	7	0
ORF 1065	1	MLSMKVKLRHCGSGSGSamber	7	0
ORF 1066	1	MWMAHVMEWMSCGSGSGSamber	7	0
ORF 1067	1	MAGYSGEYMECCGSGSGSamber	7	0
ORF 1068	1	MYTIamberFEFSASCGSGSGSamber	7	0
ORF 1069	1	MSMAYVGTEECGSGSGSamber	7	0
ORF 1070	1	MMMLYKMEEQLCGSGSGSamber	7	0
ORF 1071	1	MFSRSMSDMDGCGSGSGSamber	7	0
ORF 1072	1	MNMNEIKLYRKCGSGSGSamber	7	0
ORF 1073	1	MRSMMELCKLNCGSGSGSamber	7	0
ORF 1074	1	MPMTIEVYLGICGSGSGSamber	7	0
ORF 1075	1	MopalCLKRMHWLKCGSGSGSamber	7	0
ORF 1076	1	MCLSMVLRWNCGSGSGSamber	7	0
ORF 1077	1	MYDMNEPWTKNCGSGSGSamber	7	0
ORF 1078	1	MAMDVWVWKMNCGSGSGSamber	7	0
ORF 1079	1	MYQTRVEIMTACGSGSGSamber	7	0
ORF 1080	1	MSACDMDamberVMCGSGSGSamber	7	0
ORF 1081	1	MASSMISYamberYNCGSGSGSamber	7	0
ORF 1082	1	MWTQGNMNADCGSGSGSamber	7	0
ORF 1083	1	MVCYHNMNRLKCGSGSGSamber	7	0
ORF 1084	1	MPAMHDMGRLNCGSGSGSamber	7	0
ORF 1085	1	MFMENSRMSPCGSGSGSamber	7	0
ORF 1086	1	MRLQNGNFNTMCGSGSGSamber	7	0
ORF 1087	1	MPYSSDVLSMNCGSGSDSamber	7	0
ORF 1088	1	MTMYVALRMDNCGSGSGSamber	7	0
ORF 1089	1	MWMGMMSLEGMCGSGSGSamber	7	0
ORF 1090	1	MYRMAQCNRSCGSGSGSamber	7	0
ORF 1091	1	MAMWHAMNAQDCGSGSGSamber	7	0
ORF 1092	1	MPWFQMIEMICGSDSGSamber	7	0
ORF 1093	1	MYMEDRASSAMCGSGSGSamber	7	0
ORF 1094	1	MLHVVLAMamberWMCGSGSGSamber	7	0
ORF 1095	1	MTDTRSLQMEHCGSGSGSamber	7	0
ORF 1096	1	MSFCYNTNMHCGSGSGSamber	7	0
ORF 1097	1	MAYDWDIGWMSCGSGSGSamber	7	0
ORF 1098	1	MELWEMEVFNCGSGSGSamber	7	0
ORF 1099	1	MRLYMHVRSWNCGSGSGSamber	7	0
ORF 1100	1	MGKNWMVVMNCGSGSGSamber	7	0
ORF 1101	1	MRTIamberYMSVMICGSGSGSamber	7	0
ORF 1102	1	MRMDREYamberMTCCGSGSGSamber	7	0
ORF 1103	1	MSWLNMSTNSFCGSGSGSamber	7	0
ORF 1104	1	MSMNFKSLLMRCGSGSGSamber	7	0
ORF 1105	1	MTPGWLSVMNECGSGSGSamber	7	0
ORF 1106	1	MRLYWNMQHSNCGSGSGSamber	7	0
ORF 1107	1	MMAPKQGKamberNMCGSGSGSamber	7	0
ORF 1108	1	MQTRamberMNWMSCGSGSGSamber	7	0
ORF 1109	1	MGNMQHCVLDQCGSGSGSamber	7	0
ORF 1110	1	MCMTMIYDYRMCGSGSGSamber	7	0
ORF 1111	1	MSMNFIYERYamberCGSGSGSamber	7	0
ORF 1112	1	MQLMGIALDYKCGSGSGSamber	7	0
ORF 1113	1	MRPCLRDMCDCGSGSGSamber	7	0
ORF 1114	1	MSMDMLGNYLSCGSGSGSamber	7	0
ORF 1115	1	MHSMGHHRPQCGSGSGSamber	7	0
ORF 1116	1	MTLSMDWRICSCGSGSGSamber	7	0
ORF 1117	1	MPLDNYDMSKMCGSGSGSamber	7	0
ORF 1118	1	MMWMDRERMHSCGSGSGSamber	7	0
ORF 1119	1	MIRMNMESKVICGSGSGSamber	7	0
ORF 1120	1	MDDMGCYWSAVCGSGSGSamber	7	0
ORF 1121	1	MGRRMSQNMAYVISCGSGSGSamber	7	0
ORF 1122	1	MSMGNPamberEamberEACGNGSGSamber	7	0
ORF 1123	1	MFSMTFEYSSFCGSGSGSamber	7	0
ORF 1124	1	MPWMamberTDMNKVCGSGSGSamber	7	0
ORF 1125	1	MIMLRSYFLMCGSGSGSamber	7	0
ORF 1126	1	MYSGTLRNMVCCGSGSGSamber	7	0
ORF 1127	1	MSMWLESamberNamberVCGSGSGSamber	7	0
ORF 1128	1	MSKFLMAWSMNCGSGSGSamber	7	0
ORF 1129	1	MTTMSDNDRWNCGSGSGSamber	7	0
ORF 1130	1	MQLMDCLRKRCGSGSGSamber	7	0
ORF 1131	1	MVSLWMYIHRSCGSGSGSamber	7	0
ORF 1132	1	MMNSMTTIDMCGSGSGSamber	7	0
ORF 1133	1	MRMVHFAVMSICGSGSGSamber	7	0
ORF 1134	1	MMVLRMDRLTSCGSGSGSamber	7	0
ORF 1135	1	MVNRHSMRYENCGSGSGSamber	7	0
ORF 1136	1	MLTMHYVSKCHCGSGSGSamber	7	0
ORF 1137	1	MKYIRAMNFDRCGSGSGSamber	7	0
ORF 1138	1	MMLDAEamberSSMHCGSGSGSamber	7	0
ORF 1139	1	MFNLMSRVNTQCGSGSGSamber	7	0
ORF 1140	1	MopalSLSLGSAAGSGSamber	7	0
ORF 1141	1	MCFCMSSRLSICGSGSGSamber	7	0
ORF 1142	1	MHSRYVRMNSCGSGSGSamber	7	0
ORF 1143	1	MMMNamberRTSSEYCGSGSGSamber	7	0
ORF 1144	1	MGLMTHSEGILCGSGSGSamber	7	0
ORF 1145	1	MAMINamberYVLKCGSGSGSamber	7	0
ORF 1146	1	MSCMRNWKWMCGSGSGSamber	7	0
ORF 1147	1	MSDNHKNMESVCGSGSGSamber	7	0
ORF 1148	1	MCESVHHMQLTCGSGSGSamber	7	0
ORF 1149	1	MDMAKRRTamberKRCGSGSGSamber	7	0
ORF 1150	1	MVDGNSFYMNHCGSGSGSamber	7	0
ORF 1151	1	MPLLYSMCKICGSGSGSamber	7	0
ORF 1152	1	MREMVSPEIRKCGSGSGSamber	7	0
ORF 1153	1	MGMLYMRNSVCGSGSGSamber	7	0
ORF 1154	1	MYHMGDIKIKHCGSGSGSamber	7	0
ORF 1155	1	MNKMNCGIVHGCGSGSGSamber	7	0
ORF 1156	1	MFDMamberYVMSQICGSGSGSamber	7	0
ORF 1157	1	MSMGSLKKCIRCGSGSGSamber	7	0
ORF 1158	1	MDINVGMMKLNCGSGSGSamber	7	0
ORF 1159	1	MSKRVQMQHMMCGSGSGSamber	7	0
ORF 1160	1	MCHTSMREYMNCGSGSDSamber	7	0
ORF 1161	1	MRSSSMDLIWTCGSGSGSamber	7	0
ORF 1162	1	MDRWSMamberYHRICGSGSGSamber	7	0
ORF 1163	1	MHRLCMKMDGCGSGSGSamber	7	0
ORF 1164	1	MLRMHRDCSVCGSGSGSamber	7	0
ORF 1165	1	MLKSMRHQPDCGSGSGSamber	7	0
ORF 1166	1	MRIYCYMEHASCGSGSGSamber	7	0
ORF 1167	1	MFRMQWSMLTMCGSGSGSamber	7	0
ORF 1168	1	MRADVLNMEACCGSGSGSamber	7	0
ORF 1169	1	MVTYYRFMGGCGSGSGSamber	7	0
ORF 1170	1	MRIHSMMFVamberVCGSGSGSamber	7	0
ORF 1171	1	MRWMYWLAMNSCGSGSGSamber	7	0
ORF 1172	1	MCMDamberVICGSGSGSamber	7	0
ORF 1173	1	MWISMGFHRQCGSGSGSamber	7	0
ORF 1174	1	MRYMRDYACQCGSGSGSamber	7	0
ORF 1175	1	MLRSMDPSITCGSGSGSamber	7	0
ORF 1176	1	MSVMHCDGRICGSGSGSamber	7	0
ORF 1177	1	MSMYRSEKNACGSGSGSamber	7	0
ORF 1178	1	MDTVMCWRNSYCGSGSGSamber	7	0
ORF 1179	1	MGLSMMCPLMHCGSGSGSamber	7	0
ORF 1180	1	MIRMKMVMLYSCGSGSGSamber	7	0
ORF 1181	1	MPQGSMQHGGNCGSGSGSamber	7	0
ORF 1182	1	MRDFMGMDCQSCGSGSGSamber	7	0
ORF 1183	1	MQMTIASMHDCGSSSGSamber	7	0
ORF 1184	1	MNVRIMNYSYCGSGSGSamber	7	0
ORF 1185	1	MDMTHNRKSamberCCGSGSGSamber	7	0
ORF 1186	1	MLSMNDFRAFWCGSGSGSamber	7	0
ORF 1187	1	MSTRSNNMKLECGSGSGSamber	7	0
ORF 1188	1	MPLFGQDADMCGSGSGSamber	7	0
ORF 1189	1	MSGWLVFRMNCGSGSGSamber	7	0
ORF 1190	1	MNamberNAFMDGRCGSGSGSamber	7	0
ORF 1191	1	MSamberHLHRVYHCGSGSGSamber	7	0
ORF 1192	1	MNDMKRTLKRCCGSGSGSamber	7	0
ORF 1193	1	MDRYMGGYCTCCGSGSGSamber	7	0
ORF 1194	1	MISLDMARKYCGSGSGSamber	7	0
ORF 1195	1	MLDMIPKKMGACGSGSGSamber	7	0
ORF 1196	1	MSFQKSMRCGVCGSGSGSamber	7	0
ORF 1197	1	MVFLQYMGSDDCGSGSGSamber	7	0
ORF 1198	1	MLKMYNDWGITCGSGSGSamber	7	0
ORF 1199	1	MQSMKQWDKRNCGSGSGSamber	7	0
ORF 1200	1	MWCKWMSGDamberQCGSGSGSamber	7	0
ORF 1201	1	MSCDPRNMGFTCGSGSGSamber	7	0
ORF 1202	1	MSKRSSKMGCGSGSGSamber	7	0
ORF 1203	1	MRYVQMGYKSICGSGSGSamber	7	0
ORF 1204	1	MEMDVENVWNCGSGSGSamber	7	0
ORF 1205	1	MRVNamberMNRWKCGSGSGSamber	7	0
ORF 1206	1	MIVNRQLDMNICGSGSGSamber	7	0
ORF 1207	1	MRPMamberIamberYTFSCGSGSGSamber	7	0
ORF 1208	1	MAFMHALCTGFCGSGSGSamber	7	0
ORF 1209	1	MWRMHLKPHSECGSGSGSamber	7	0
ORF 1210	1	MCQVIKRDLHCGSGSGSamber	7	0
ORF 1211	1	MYTDTLQFMNCGSGSGSamber	7	0
ORF 1212	1	MVITCWHLYSDCGSGSGSamber	7	0
ORF 1213	1	MTLMKNEDKCGSGSGSamber	7	0
ORF 1214	1	MKKSSSMRSMGCGSGSGSamber	7	0
ORF 1215	1	MGYGPMKNRICGSGSGSamber	7	0
ORF 1216	1	MTRSRPLFSTMCGSGSGSamber	7	0
ORF 1217	1	MMMILRDMADTCGSGSGSamber	7	0
ORF 1218	1	MQSRLMRYKLRCGSGSGSamber	7	0
ORF 1219	1	MSLMMCFFIKVCGSGSGSamber	7	0
ORF 1220	1	MGDMFWQNNGMCGSGSGSamber	7	0
ORF 1221	1	MSVSamberRNGTQNCGSGSGSamber	7	0
ORF 1222	1	MVTHYYALRamberCGSamber	7	0
ORF 1223	1	MMKYWTMDTQKCGSGSGSamber	7	0
ORF 1224	1	MHHSMKVSKWNCGSGSGSamber	7	0
ORF 1225	1	MPSMNFSMMVICGSGSGSamber	7	0
ORF 1226	1	MKRQSLNSGMCGSGSGSamber	7	0
ORF 1227	1	MLHNRWDMRMCGSGSGSamber	7	0
ORF 1228	1	MGPMEYSMRMCGSGSGSamber	7	0
ORF 1229	1	MSWLKMQRamberNNCGSGSGSamber	7	0
ORF 1230	1	MRGSMNLLKDamberCGSGSGSamber	7	0
ORF 1231	1	MHEMGamberRKTQACGSGSGSamber	7	0
ORF 1232	1	MMQRVDQSMNCGSGSGSamber	7	0
ORF 1233	1	MRSMELFLSSCGSGSGSamber	7	0
ORF 1234	1	MRVRNSMQLFCGSGSSSamber	7	0
ORF 1235	1	MWYNMDSGLLRCGSGSGSamber	7	0
ORF 1236	1	MVLYKYDMGSFCGSGSGSamber	7	0
ORF 1237	1	MLYMCYKKAGLCGSGSGSamber	7	0
ORF 1238	1	MYRIamberMNVVTCGSGSGSamber	7	0
ORF 1239	1	MWLSMLSCGLHCGSGSGSamber	7	0
ORF 1240	1	MVVamberMEWWIKNCGSGSGSamber	7	0
ORF 1241	1	MYMNMDYCSTCGSGSGSamber	7	0
ORF 1242	1	MVLRSWSMMSWCGSGSGSamber	7	0
ORF 1243	1	MPTSMKYVNDYCGSGSGSamber	7	0
ORF 1244	1	MSVGLETMNTCCGSGSGSamber	7	0
ORF 1245	1	MFMTFPKSFDCGSGSGSamber	7	0
ORF 1246	1	MLSMRIVHLSTCGSGSGSamber	7	0
ORF 1247	1	MWVKTMSHLMKCGSGSGSamber	7	0
ORF 1248	1	MRNDGKSMLCFYCGSGSGSamber	7	0
ORF 1249	1	MDGTNamberLYMQHCGSGSGSamber	7	0
ORF 1250	1	MSTNHTDMSMKCGSGSGSamber	7	0
ORF 1251	1	MSTLCMHDMNCGSGSGSamber	7	0
ORF 1252	1	MIMGYSTVDICGSGSGSamber	7	0
ORF 1253	1	MSYMSCDDFRSCGSGSGSamber	7	0
ORF 1254	1	MLTSAPKYYMDCGSGSGSamber	7	0
ORF 1255	1	MKLMSVVDVLRCGSGSGSamber	7	0
ORF 1256	1	MAFARIRCMELCGSGSGSamber	7	0
ORF 1257	1	MYHMGNSWSDCCGSGSGSamber	7	0
ORF 1258	1	MFGRLSHMNNDCGSGSGSamber	7	0
ORF 1259	1	MKGIYRYDMNCGSGSGSamber	7	0
ORF 1260	1	MLYSTNRYDMCGSGSGSamber	7	0
ORF 1261	1	MGMDRSRKHSQCGSGSGSamber	7	0
ORF 1262	1	MMMDYamberTHTGDCGSGSGSamber	7	0
ORF 1263	1	MWKRPTRMNYCGSGSGSamber	7	0
ORF 1264	1	MEMLHTTKKWECGSGSGSamber	7	0
ORF 1265	1	MSSMKYIESACGSGSGSamber	7	0
ORF 1266	1	MHRDMYREIIYCGSGSGSamber	7	0
ORF 1267	1	MSMKYSDGVFACGSGSGSamber	7	0
ORF 1268	1	MRTHRDMSamberLNCGSGSGSamber	7	0
ORF 1269	1	MLMYKTEKamberLMCGSGSGSamber	7	0
ORF 1270	1	MGMSRSNDTNNCGSGSGSamber	7	0
ORF 1271	1	MLamberSYFMRSTSCGSGSGSamber	7	0
ORF 1272	1	MFHMRIRSFDVCGSGSGSamber	7	0
ORF 1273	1	MICMSFEIDYCCGSGSGSamber	7	0
ORF 1274	1	MGMKIRMNNGNCGSGSGSamber	7	0
ORF 1275	1	MTFWTRYQMDQCGSGSGSamber	7	0
ORF 1276	1	MLLDVRYMQQCGSGSGSamber	7	0
ORF 1277	1	MGLGRHVFMTYCGSGSGSamber	7	0
ORF 1278	1	MLMGamberRLKNNDCGSGSGSamber	7	0
ORF 1279	1	MVSGFVERIDMCGSGSGSamber	7	0
ORF 1280	1	MRQMamberamberHDQLCGSGSGSamber	7	0
ORF 1281	1	MMPGVKDMMHCGSGSGSamber	7	0
ORF 1282	1	MSCYMESDITCGSGSGSamber	7	0
ORF 1283	1	MKTamberGRCGSGSSSamber	7	0
ORF 1284	1	MQLCTEMDCKCGSGSGSamber	7	0
ORF 1285	1	MHIRKSMGNGCCGSGSGSamber	7	0
ORF 1286	1	MRTVRSSKKRNCGSGSGSamber	7	0
ORF 1287	1	MLSNMamberSVLTVCGSGSGSamber	7	0
ORF 1288	1	MRDALMQMTNYCGSGSGSamber	7	0
ORF 1289	1	MVLNQDMRSTGCGSGSGSamber	7	0
ORF 1290	1	MDMRIDYVPSNCGSGSGSamber	7	0
ORF 1291	1	MDRLRMDLNNCGSGSGSamber	7	0
ORF 1292	1	MLTNCVTYMGYCGSGSGSamber	7	0
ORF 1293	1	MNMHQNMTSRECGSGSGSamber	7	0
ORF 1294	1	MAVamberVSMMDamberamberCGSGSGSamber	7	0
ORF 1295	1	MSSWIRMSMERCGSGSGSamber	7	0
ORF 1296	1	MGTMNFLMHYICGSGSGSamber	7	0
ORF 1297	1	MRRRQVMKSGCGSGSGSamber	7	0
ORF 1298	1	MMTMQRFNMICGSGSGSamber	7	0
ORF 1299	1	MNRMSYGSMMRCGSGSGSamber	7	0
ORF 1300	1	MWGMGDKKKICGSGSGSamber	7	0
ORF 1301	1	MKMERYMMTYNCGSGSGSamber	7	0
ORF 1302	1	MWDMSIRKYGNCGSGSGSamber	7	0
ORF 1303	1	MYPVWSNMGMFCGSGSGSamber	7	0
ORF 1304	1	MEQQAMAIKKCGSGSGSamber	7	0
ORF 1305	1	MSMRDTRMRMLCGSGSGSamber	7	0
ORF 1306	1	MIRSFSRIAAGQRSamber	7	0
ORF 1307	1	MTLNRNMTWLMCGSGSGSamber	7	0
ORF 1308	1	MSLSMKMDKICGSGSGSamber	7	0
ORF 1309	1	MMAMTLCVMIDCGSGSGSamber	7	0
ORF 1310	1	MDRRRSMYNMNCGSGSGSamber	7	0
ORF 1311	1	MVMNYGMPGRICGSGSGSamber	7	0
ORF 1312	1	MSRRSVYTMEGCGSGSGSamber	7	0
ORF 1313	1	MPKYNMGAIHKCGSGSGSamber	7	0
ORF 1314	1	MQFIHVSMMFRCGSGSGSamber	7	0
ORF 1315	1	MGHSYHWMNNVCGSGSGSamber	7	0
ORF 1316	1	MSMNSISILLQCGSGSGSamber	7	0
ORF 1317	1	MGFFamberNYGGMKCGSGSGSamber	7	0
ORF 1318	1	MIEFNVKSDMECGSGSGSamber	7	0
ORF 1319	1	MATMMRAHYNCGSGSGSamber	7	0
ORF 1320	1	MLRMSQSSRYCGSGSGSamber	7	0
ORF 1321	1	MYDRRMQHMHSCGSGSGSamber	7	0
ORF 1322	1	MTDMNTDRCYCGSGSGSamber	7	0
ORF 1323	1	MDMGYCQamberNVCGSGSGSamber	7	0
ORF 1324	1	MGNHTMRGKSCCGSGSGSamber	7	0
ORF 1325	1	MSSGYMWYDVCGSGSGSamber	7	0
ORF 1326	1	MIKMNCDFWMECGSGSGSamber	7	0
ORF 1327	1	MRLVNVSKYDMCGSGSGSamber	7	0
ORF 1328	1	MTMMITYSKMCGSGSGSamber	7	0
ORF 1329	1	MFMNLTHTYSPCGSGSGSamber	7	0
ORF 1330	1	MYRMKRSQNRCGSGSGSamber	7	0
ORF 1331	1	MSGRVKMGDMNCGSGSGSamber	7	0
ORF 1332	1	MGLKLMGLHHNCGSGSGSamber	7	0
ORF 1333	1	MSPDMNDKRFKCGSGSGSamber	7	0
ORF 1334	1	MGVVKKFMGKCGSGSGSamber	7	0
ORF 1335	1	MGSKLVYYMSCGSGSGSamber	7	0
ORF 1336	1	MRRAEIMGSYRCGSGSGSamber	7	0
ORF 1337	1	MSMEYSSNSLCGSGSGSamber	7	0
ORF 1338	1	MRVAMFHMNLKCGSGSGSamber	7	0
ORF 1339	1	MRGHMDVTRGCGSGSGSamber	7	0
ORF 1340	1	MSPFRKDMIDWCGSGSGSamber	7	0
ORF 1341	1	MRHNSMGGWamberCGSGSGSamber	7	0
ORF 1342	1	MYFQAKCMNLSCGSGSGSamber	7	0
ORF 1343	1	MECFHTHMDQRCGSGSGSamber	7	0
ORF 1344	1	MYKCYYMDLYCGSGSGSamber	7	0
ORF 1345	1	MDCVQHMSGSTCGSGSGSamber	7	0
ORF 1346	1	MRNMNCHKVCWCGSGSGGSamber	7	0
ORF 1347	1	MALNLLMENCRCGSGSGSamber	7	0
ORF 1348	1	MCTGHSKEILMCGSGSGSamber	7	0
ORF 1349	1	MMSYSTDNADMCGSSSGSamber	7	0
ORF 1350	1	MDGKCNSMHVWCGSGSGSamber	7	0
ORF 1351	1	MVENTamberMNGICGSGSGSamber	7	0
ORF 1352	1	MECLMYYTNamberMCGSGSGSamber	7	0
ORF 1353	1	MFTSGMGVYRDCGSGSGSamber	7	0
ORF 1354	1	MDTKRMEHSGYCGSGSGSamber	7	0
ORF 1355	1	MPMNamberSANLKCGSGSGSamber	7	0
ORF 1356	1	MamberMKLRKTRRKCGSGSGSamber	7	0
ORF 1357	1	MKamberMARNCVNamberCGSGSGSamber	7	0
ORF 1358	1	MRGVKSSGSMCGSGSGSamber	7	0
ORF 1359	1	MAMGNRHIDSLCGSGSGSamber	7	0
ORF 1360	1	MRamberMHEFKRISCGSGSSSamber	7	0
ORF 1361	1	MRLMNDRKHVLCGSGSGSamber	7	0
ORF 1362	1	MLMKSYTWMMECGSGSGSamber	7	0
ORF 1363	1	MWAYGDSHSTMCGSGSGSamber	7	0
ORF 1364	1	MFHGMMESTLCGSGSGSamber	7	0
ORF 1365	1	MRESLMNLETWCGSGSGSamber	7	0
ORF 1366	1	MDRWLKFDMRICGSGSGSamber	7	0
ORF 1367	1	MSDMSEKKNTRCGSGSGSamber	7	0
ORF 1368	1	MVYSDWTNKMFCGSGSGSamber	7	0
ORF 1369	1	MGMMFKRQYRSCGSGSGSamber	7	0
ORF 1370	1	MSamberSWYMTNPCGSGSGSamber	7	0
ORF 1371	1	MRRIPTMKLTFCGSGSGSamber	7	0
ORF 1372	1	MKTLLSMDSNCGSGSGSamber	7	0
ORF 1373	1	MVamberRMLSMRYYCGSGSGSamber	7	0
ORF 1374	1	MMMIDGDMKDACGSGSGSamber	7	0
ORF 1375	1	MCLMGSWLEYCGSGSGSamber	7	0
ORF 1376	1	MRNMAKYIGIDCGSGSGSamber	7	0
ORF 1377	1	MQWamberSWKMSNMCGSGSGSamber	7	0
ORF 1378	1	MCYVNLMDISGCGSGSGSamber	7	0
ORF 1379	1	MKQESAMFDSNCGSGSGSamber	7	0
ORF 1380	1	MGMDTLHCGGKCGSGSGSamber	7	0
ORF 1381	1	MQMNVMMNIDTCGSGSGSamber	7	0
ORF 1382	1	MTVWRFFNMMICGSGSGSamber	7	0
ORF 1383	1	MRDYKGTSMECGSGSGSamber	7	0
ORF 1384	1	MGKSMNVCDYDCGSGSGSamber	7	0
ORF 1385	1	MVEMALYKamberSSCGSGSGSamber	7	0
ORF 1386	1	MSMSYNSGIDWCGSGSGSamber	7	0
ORF 1387	1	MPWMGLPLNNCGSGSGSamber	7	0
ORF 1388	1	MWDMRLDNRSECGSGSGSamber	7	0
ORF 1389	1	MVSGLMSNYMCGSGSGSamber	7	0
ORF 1390	1	MWHLLLQMFSSCGSGSGSamber	7	0
ORF 1391	1	MSMSTDNIVVGCGSGSGSamber	7	0
ORF 1392	1	MQRMDMKWTVDCGSGSGSamber	7	0
ORF 1393	1	MYYENYLSMDCGSGSGSamber	7	0
ORF 1394	1	MPSMRLSSDVCGSGSGSamber	7	0
ORF 1395	1	MTFRMNWCHQFCGSGSGSamber	7	0
ORF 1396	1	MWMRamberDVSLQGCGSGSGSamber	7	0
ORF 1397	1	MRFGTISMEHHCGSGSGSamber	7	0
ORF 1398	1	MSPTAMDIISRCGSGSGSamber	7	0
ORF 1399	1	MIDKNVMamberRNACGSGSGSamber	7	0
ORF 1400	1	MSQNMEYRNYCGSGSGSamber	7	0
ORF 1401	1	MILSKNMSGCCGSGSGSamber	7	0
ORF 1402	1	MTLMNCLKQDCGSGSGSamber	7	0
ORF 1403	1	MSGNQMYWSTHCGSGSGSamber	7	0
ORF 1404	1	MWTIMSMGNVCGSGSGSamber	7	0
ORF 1405	1	MWMYVVTDSGCGSGSGSamber	7	0
ORF 1406	1	MRNMDSPWDMYCGSGSGSamber	7	0
ORF 1407	1	MQMNGKHamberRYCGSGSGSamber	7	0
ORF 1408	1	MSLVSSMRSNNCGSGSGSamber	7	0
ORF 1409	1	MMRVSMLYDCGSGSGSamber	7	0
ORF 1410	1	MSDMNVIVTEFCGSGSGSamber	7	0
ORF 1411	1	MNNLSDMamberWNDCGSGSGSamber	7	0
ORF 1412	1	MRMDFVRGSNCGSGSGSamber	7	0
ORF 1413	1	MSYLMNSQCVACGSGSGSamber	7	0
ORF 1414	1	MPRSMRYTRSCGSGSGSamber	7	0
ORF 1415	1	MGKQRYamberTNMCGSGSGSamber	7	0
ORF 1416	1	MEWNLACGSGSGSamber	7	0
ORF 1417	1	MWHMSKGMSAamberCGSGSGSamber	7	0
ORF 1418	1	MVIRYNAMDYCGSGSGSamber	7	0
ORF 1419	1	MSTamberAMNVDECGSGSGSamber	7	0
ORF 1420	1	MAVFTKVVHMGCGSGSGSamber	7	0
ORF 1421	1	MKVQNGMMTFCCGSGSGSamber	7	0
ORF 1422	1	MWSSYRSMDISCGSGSGSamber	7	0
ORF 1423	1	MQSSMEHTSRNCGSGSGSamber	7	0
ORF 1424	1	MMKYGCMNADCGSGSGSamber	7	0
ORF 1425	1	MLSMVIEYQWCGSGSGSamber	7	0
ORF 1426	1	MNLCMVDMAYTCGSGSGSamber	7	0
ORF 1427	1	MSCMYFMRIICGSGSGSamber	7	0
ORF 1428	1	MDPYAMTTYACGSGSGSamber	7	0
ORF 1429	1	MKLEQHSMDICGSGSGSamber	7	0
ORF 1430	1	MQLSMNDIGRNCGSGSGSamber	7	0
ORF 1431	1	MIYALDMWSIYCGSGSGSamber	7	0
ORF 1432	1	MWRLSSGYMDECGSGSGSamber	7	0
ORF 1433	1	MGVQTRRMSQCGSGSGSamber	7	0
ORF 1434	1	MAQHSMEIVRICGSGSGSamber	7	0
ORF 1435	1	MDTRKMGamberVKCGSGSGSamber	7	0
ORF 1436	1	MSIRopalVECGSGSGSamber	7	0
ORF 1437	1	MNDMHWLRNGNCGSGSGSamber	7	0
ORF 1438	1	MRSHWMNWNSVCGSGSGSamber	7	0
ORF 1439	1	MDWKTMNSamberQNCGSGSGSamber	7	0
ORF 1440	1	MVILSMKRNFCGSGSGSamber	7	0
ORF 1441	1	MVYMLHamberKYECCGSGSGSamber	7	0
ORF 1442	1	MYGISMGDCLCGSGSGSamber	7	0
ORF 1443	1	MKWYDMTFHIDCGSGSGSamber	7	0
ORF 1444	1	MCSPVRQTMNCGSGSGSamber	7	0
ORF 1445	1	MNMGHRMAMYNCGSGSGSamber	7	0
ORF 1446	1	MTKTMNQRIYCGSGSGSamber	7	0
ORF 1447	1	MQEMSMDMECGSGSGSamber	7	0
ORF 1448	1	MFCMGAKLKCSCGSGSGSamber	7	0
ORF 1449	1	MACMRACRRGLCGSGSGSamber	7	0
ORF 1450	1	MRLSMamberSNVVQCGSGSGSamber	7	0
ORF 1451	1	MNMFAELVSWCGSGSGSamber	7	0
ORF 1452	1	MDDMNMDNMFCGSGSGSamber	7	0
ORF 1453	1	MWLVSMSISKICGSGSGSamber	7	0
ORF 1454	1	MICCKSMSRNCGSGSGSamber	7	0
ORF 1455	1	MHMSTDFVSGCGSGSGSamber	7	0
ORF 1456	1	MCMWMSSYDMYCGSGSGSamber	7	0
ORF 1457	1	MMYTMHVNDDCGSGSGSamber	7	0
ORF 1458	1	MLMLGYDMNICGSGSGSamber	7	0
ORF 1459	1	MRSMEAYRKamberVNACGSGSGSamber	7	0
ORF 1460	1	MNRNFMDKYKTCGSGSGSamber	7	0
ORF 1461	1	MVGDHKMTMMHCGSGSGSamber	7	0
ORF 1462	1	MGYQQRMTNVMCGSGSGSamber	7	0
ORF 1463	1	MLHSRamberMTCLTCGSGSGSamber	7	0
ORF 1464	1	MRSPNTMNIWNCGSGSGSamber	7	0
ORF 1465	1	MWSKRMEHYCDCGSGSGSamber	7	0
ORF 1466	1	MCASEFNDMNFCGSGSGSamber	7	0
ORF 1467	1	MMSMQIYNDATCGSGSGSamber	7	0
ORF 1468	1	MVKFATMMGNCGSGSGSamber	7	0
ORF 1469	1	MSVDMMWNamberIVCGSGSGSamber	7	0
ORF 1470	1	MamberTFRIDSMICCGSGSGSamber	7	0
ORF 1471	1	MLLLQKMIRSICGSGSGSamber	7	0
ORF 1472	1	MRVFSMIAEVSCGSGSGSamber	7	0
ORF 1473	1	MGDESMCMENMCGSGSGSamber	7	0
ORF 1474	1	MRVRVYVDMKSCGSGSGSamber	7	0
ORF 1475	1	MGFIRGDSCGSGSGSamber	7	0
ORF 1476	1	MGENSILMDWSCGSGSGSamber	7	0
ORF 1477	1	MDMDRDKPKNWCGSGSGSamber	7	0
ORF 1478	1	MIAMEIGSYIDCGSGSGSamber	7	0
ORF 1479	1	MHLLMNYIWKECGSGSGSamber	7	0
ORF 1480	1	MGRNDMQIYTNCGSGSGSamber	7	0
ORF 1481	1	MLFMEMYSCNCGSGSGSamber	7	0
ORF 1482	1	MRNSRDMEYSNCGSGSGSamber	7	0
ORF 1483	1	MHSLNVRRNACGSGSGSamber	7	0
ORF 1484	1	MLKEYDMRHVVCGSGSGSamber	7	0
ORF 1485	1	MHamberVYCVDMMSCGSGSGSamber	7	0
ORF 1486	1	MRMGDTMTNISCGSGSGSamber	7	0
ORF 1487	1	MRKWSWYACGCGSGSGSamber	7	0
ORF 1488	1	MCMADGDYNDICGSGSGSamber	7	0
ORF 1489	1	MNLYFMRLTSSCGSGSGSamber	7	0
ORF 1490	1	MILHMAVAVKHCGSGSGSamber	7	0
ORF 1491	1	MVPNTDamberKRSMCGSGSSSamber	7	0
ORF 1492	1	MVMNDFamberMamberKDCGSGSGSamber	7	0
ORF 1493	1	MIMMGSMMQNCGSGSGSamber	7	0
ORF 1494	1	MAGWYMYSMNCGSGSGSamber	7	0
ORF 1495	1	MRHWLMSLHYDCGSGSGSamber	7	0
ORF 1496	1	MWKECRVHMLACGSGSGSamber	7	0
ORF 1497	1	MKRKHMNAVCCGSGSGSamber	7	0
ORF 1498	1	MNSMMHQKYDYCGSGSGSamber	7	0
ORF 1499	1	MMGWKDMRYERCGSGSGSamber	7	0
ORF 1500	1	MMamberLNRMNDICGSGSGSamber	7	0
ORF 1501	1	MTAMMamberDLASECGSGSGSamber	7	0
ORF 1502	1	MLKKMRILMRYCGSGSGSamber	7	0
ORF 1503	1	MHYLWMWSMNNCGSGSGSamber	7	0
ORF 1504	1	MQAKQMFRRKGCGSGSGSamber	7	0
ORF 1505	1	MVQRLIVNEMGCGSGSGSamber	7	0
ORF 1506	1	MMNKLDMDYLCGSGSGSamber	7	0
ORF 1507	1	MCMLEQKNMHYCGSGSGSamber	7	0
ORF 1508	1	MDTIDMGSMCGSGSGSamber	7	0
ORF 1509	1	MVSKNYASMSECGSGSGSamber	7	0
ORF 1510	1	MEPMDamberSLMLNCGSGSGSamber	7	0
ORF 1511	1	MANMHHEGLIVCGSGSGSamber	7	0
ORF 1512	1	MTAMNYLPSHCGSGSGSamber	7	0
ORF 1513	1	MFNFMAIamberNVMCGSGSGSamber	7	0
ORF 1514	1	MVRLMNMSSLCGSGSGSamber	7	0
ORF 1515	1	MVLMNLYNDWICGSGSGSamber	7	0
ORF 1516	1	MESNLRCKDMDCGSGSGSamber	7	0
ORF 1517	1	MVQISMSQVLYCGSGSGSamber	7	0
ORF 1518	1	MGGYRSMRamberamberYCGSGSGSamber	7	0
ORF 1519	1	MGPVMKSMAamberYCGSGSGSamber	7	0
ORF 1520	1	MLMDVVHEASLCGSGRGSamber	7	0
ORF 1521	1	MLTMKRTNMICGSGSGSamber	7	0
ORF 1522	1	MKHMLMCFTamberMCGSGSGSamber	7	0
ORF 1523	1	MSNFDMRNLFCGSGSGSamber	7	0
ORF 1524	1	MGYFYDMCHSSCGSGSGSamber	7	0
ORF 1525	1	MEHSIRSMNDCGSGSGSamber	7	0
ORF 1526	1	MTSMNYWLRMCGSGSGSamber	7	0
ORF 1527	1	MDVYRGDETNMCGSGSGSamber	7	0
ORF 1528	1	MSMVQLMSCamberGCGSGSGSamber	7	0
ORF 1529	1	MRTYMDNSVFCGSGSGSamber	7	0
ORF 1530	1	MKPamberHVSVWKCGSGSGSamber	7	0
ORF 1531	1	MCGLRHANDMGCGSGSGSamber	7	0
ORF 1532	1	MLLMNTDCNVCGSGSGSamber	7	0
ORF 1533	1	MLGQRWTamberSMCGSGSGSamber	7	0
ORF 1534	1	MAMSYDYVFSSCGSGSGSamber	7	0
ORF 1535	1	MLWMNDLGDMCGSGSGSamber	7	0
ORF 1536	1	MRQCDRANVACGSGSGSamber	7	0
ORF 1537	1	MEMYFRSamberSTCGSGSGSamber	7	0
ORF 1538	1	MRamberVQMESARYCGSGSGSamber	7	0
ORF 1539	1	MSGMTQGLSNICGSGSGSamber	7	0
ORF 1540	1	MVAYVQEGIHCGSGSGSamber	7	0
ORF 1541	1	MSLGMKELKNCCGSGSGSamber	7	0
ORF 1542	1	MRQNVRFMNYHCGSGSGSamber	7	0
ORF 1543	1	MSKLSMKDRSCGSGSGSamber	7	0
ORF 1544	1	MLMAGFRLLGCCGSGSGSamber	7	0
ORF 1545	1	MGTPQDMMGamberCGSGSGSamber	7	0
ORF 1546	1	MCRTMKVQamberMCGSGSGSamber	7	0
ORF 1547	1	MTSMGSTKTYCGSGSGSamber	7	0
ORF 1548	1	MTVLFDMRamberNSCGSGSGSamber	7	0
ORF 1549	1	MSMGLDNKKCCCGSGSGSamber	7	0
ORF 1550	1	MWMSRMRamberAMVCGSGSGSamber	7	0
ORF 1551	1	MGMLHPQRNMCGSGSGSamber	7	0
ORF 1552	1	MWYNLMDYNRNCGSGSGSamber	7	0
ORF 1553	1	MKGYMLWDKCDCGSGSGSamber	7	0
ORF 1554	1	MCQCYMGQSLCGSGSGSamber	7	0
ORF 1555	1	MYMRSSMAEKKCGSGSGSamber	7	0
ORF 1556	1	MSVNFMNVVICCGSGSGSamber	7	0
ORF 1557	1	MEQNLMLamberTKFCGSGSGSamber	7	0
ORF 1558	1	MTDFWLRLCMICGSGSGSamber	7	0
ORF 1559	1	MRGMNYCamberNQLCGSGSGSamber	7	0
ORF 1560	1	MLCamberVYMVMDCGSGSGSamber	7	0
ORF 1561	1	MQSWRLMSLSICGSGSGSamber	7	0
ORF 1562	1	MVAMNTIGNFCGSGSGSamber	7	0
ORF 1563	1	MMFLKSMRSSCGSGSGSamber	7	0
ORF 1564	1	MICMNWMGCNACGSGSGSamber	7	0
ORF 1565	1	MSRSHGMHRIRCGSGSGSamber	7	0
ORF 1566	1	MRKYCCMMMCCGSGSGSamber	7	0
ORF 1567	1	MEIRSWYQMSNCGSGSGSamber	7	0
ORF 1568	1	MDRWGMDKDMCGSGSGSamber	7	0
ORF 1569	1	MRSMKWSLamberSNCGSGSGSamber	7	0
ORF 1570	1	MLPMDHLFCQICGSGSGSamber	7	0
ORF 1571	1	MSYDMRTDTICGSGSGSamber	7	0
ORF 1572	1	MVTMQSTMGYRCGSGSGSamber	7	0
ORF 1573	1	MLCSMNDFamberLamberCGSGSGSamber	7	0
ORF 1574	1	MSKNHSWMRVFCGSGSGSamber	7	0
ORF 1575	1	MYTDSERKKMGCGSGSGSamber	7	0
ORF 1576	1	MSYMDDWCDGMCGSGSGSamber	7	0
ORF 1577	1	MRMRMFSYKDDCGSGSGSamber	7	0
ORF 1578	1	MPWCMEDIFSSHCGSGSGSamber	7	0
ORF 1579	1	MGCEVKSMAIECGSGSGSamber	7	0
ORF 1580	1	MWMQINTQEPNCGSGSGSamber	7	0
ORF 1581	1	MRSTFTNWDSMCGSGSGSamber	7	0
ORF 1582	1	MGVSMQSPKDamberCGSGSGSamber	7	0
ORF 1583	1	MRMNYMMDKGCGSGSGSamber	7	0
ORF 1584	1	MGFLSMGHNDGCGSGSGSamber	7	0
ORF 1585	1	MGMNMDYQMRKCGSGSGSamber	7	0
ORF 1586	1	MSYSAHMERKCGSGSGSamber	7	0
ORF 1587	1	MVFSLKLSMamberSCGSGSGSamber	7	0
ORF 1588	1	MCYRHLMMTVCGSGSGSamber	7	0
ORF 1589	1	MLEWSMIAHRCGSGSGSamber	7	0
ORF 1590	1	MSHIPKNSMRDCGSGSGSamber	7	0
ORF 1591	1	MAEMGIRVNAamberCGSGSGSamber	7	0
ORF 1592	1	MVFMECVSCGKVFCGSGSGSamber	7	0
ORF 1593	1	MCMKKDSMNVTCGSGSGSamber	7	0
ORF 1594	1	MRKHNPSQMDCGSGSGSamber	7	0
ORF 1595	1	MTNDMSMHNCCGSGSGSamber	7	0
ORF 1596	1	MCKNPRIPYCGSGSamberICSamber	7	0
ORF 1597	1	MGVDQKCMDEYCGSGSGSamber	7	0
ORF 1598	1	MKDRDMSELMCGSGSGSamber	7	0
ORF 1599	1	MRYQSRDMRTNCGSGSDSamber	7	0
ORF 1600	1	MQDMGEYamberamberSCGSGSGSamber	7	0
ORF 1601	1	MRSILRMGHIQCGSGSGSamber	7	0
ORF 1602	1	MALMMFYKNQWSCGSGSGSamber	7	0
ORF 1603	1	MNYPRDMTVHVCGSGSGSamber	7	0
ORF 1604	1	MLDMRVMNIRSCGSGSGSamber	7	0
ORF 1605	1	MACNRMTVRDCGSGSGSamber	7	0
ORF 1606	1	MFAMDLGWNGCGSGSGSamber	7	0
ORF 1607	1	MRDMLHETLCKCGSGSGSamber	7	0
ORF 1608	1	MSVMDVWSNGSCGSGSGSamber	7	0
ORF 1609	1	MMMGHISFDKGCGSGSGSamber	7	0
ORF 1610	1	MVMGMSRVIWCGSGSGSamber	7	0
ORF 1611	1	MLQMAWVYSDNCGSGSGSamber	7	0
ORF 1612	1	MLTSDTMNNGHCGSGSGSamber	7	0
ORF 1613	1	MRYWKNMNVMCGSGSGSamber	7	0
ORF 1614	1	MMLRRNMDLKCGSGSGSamber	7	0
ORF 1615	1	MGTMDSVDCSLCGSGSGSamber	7	0
ORF 1616	1	MLNMWQMGKNCGSGSGSamber	7	0
ORF 1617	1	MHMGYGRKIKHCGSGSGSamber	7	0
ORF 1618	1	MRQRRMNDVFCGSGSGSamber	7	0
ORF 1619	1	MVSMSSLECYECGSGSGSamber	7	0
ORF 1620	1	MWHGLMTMNKCGSGSGSamber	7	0
ORF 1621	1	MRMSAamberAQCWCGSGSGSamber	7	0
ORF 1622	1	MNLLMNCIGYICGSGSGSamber	7	0
ORF 1623	1	MSVIopalGGFLAAAAGSamber	7	0
ORF 1624	1	MALCVNMDVNCGSSGSamber	7	0
ORF 1625	1	MLKMVYSVTMYCGSGSGSamber	7	0
ORF 1626	1	MLMNGMTDGRMCGSGSGSamber	7	0
ORF 1627	1	MLKMSPMMEYCGSGSGSamber	7	0
ORF 1628	1	MLMCamberMELNESCGSGSGSamber	7	0
ORF 1629	1	MFARFQKSMHSCGSGSGSamber	7	0
ORF 1630	1	MGRYQRRSNMCGSGSGSamber	7	0
ORF 1631	1	MSYRDMEHSKCGSGSGSamber	7	0
ORF 1632	1	MSSYLMENamberFCGSGSGSamber	7	0
ORF 1633	1	MPRFLHHGRMDCGSGSGSamber	7	0
ORF 1634	1	MQLMSGQKNRDCGSGSGSamber	7	0
ORF 1635	1	MGMQSVGMNLCGSGSGSamber	7	0
ORF 1636	1	MRVCSYTSNNMCGSGSGSamber	7	0
ORF 1637	1	MPSQMamberamberLKKCGSGSGSamber	7	0
ORF 1638	1	MLMDALVHNSGCGSGSGSamber	7	0
ORF 1639	1	MLNPMFNLMMTCGSGSGSamber	7	0
ORF 1640	1	MVRMCCITARHCGSGSGSamber	7	0
ORF 1641	1	MAKRKTFTMLYCGSGSGSamber	7	0
ORF 1642	1	MWMTVPAGCGSGSGSamber	7	0
ORF 1643	1	MCGAFKAMNNCGSGSGSamber	7	0
ORF 1644	1	MYCRSMECKLCGSGSGSamber	7	0
ORF 1645	1	MSHMDLTQRLECGSGSGSamber	7	0
ORF 1646	1	MDMamberRamberamberVNNCGSGSGSamber	7	0
ORF 1647	1	MRTMKVMCLICGSGSGSamber	7	0
ORF 1648	1	MSAMHSRHLSCGSGSGSamber	7	0
ORF 1649	1	MKCamberMDYVRamberDCGSGSGSamber	7	0
ORF 1650	1	MGSRSKYMDNVCGSGSGSamber	7	0
ORF 1651	1	MSFRRRQDMLCGSGSGSamber	7	0
ORF 1652	1	MLRMELHYMamberCGSGSGSamber	7	0
ORF 1653	1	MGKVYMDIGCCGSGSGSamber	7	0
ORF 1654	1	MCMNLNLWDKSCGSGSGSamber	7	0
ORF 1655	1	MNDMGLamberQMLICGSGSGSamber	7	0
ORF 1656	1	MYFMGHamberamberKSCGSGSGSamber	7	0
ORF 1657	1	MSLRSMKSDFCGSGSGSamber	7	0
ORF 1658	1	MRKSYDMFAPNCGSGSGSamber	7	0
ORF 1659	1	MSCSSKSMVLKCGSGSGSamber	7	0
ORF 1660	1	MESMLHWYQVTCGSGSGSamber	7	0
ORF 1661	1	MQRSMKYYNYGCGSGSGSamber	7	0
ORF 1662	1	MGSDILSNVMGCGSGSGSamber	7	0
ORF 1663	1	MNMKLCMERNICGSGSGSamber	7	0
ORF 1664	1	MSCDVLQMGILCGSGSGSamber	7	0
ORF 1665	1	MCMYTVELSEVCGSGSGSamber	7	0
ORF 1666	1	MINVYCSMEWCGSGSGSamber	7	0
ORF 1667	1	MYSSGDMNGMCGSGSGSamber	7	0
ORF 1668	1	MASHMHITVCCGSGSGSamber	7	0
ORF 1669	1	MVWILCMSGIYCGSGSGSamber	7	0
ORF 1670	1	MRISNSMMQIVCGSGSGSamber	7	0
ORF 1671	1	MVPRSMamberSMAFCGSGSGSamber	7	0
ORF 1672	1	MTMMYQTLMTCGSGSGSamber	7	0
ORF 1673	1	MLSSTHamberRDSMCGSGSGSamber	7	0
ORF 1674	1	MKQMAFDQLNSCGSGSGSamber	7	0
ORF 1675	1	MYRMSRMDRDLCGSGSGSamber	7	0
ORF 1676	1	MRMLRTSVINCGSGSGSamber	7	0
ORF 1677	1	MTSMEYNCQRVCGSGSGSamber	7	0
ORF 1678	1	MKCQIMDELMCGSGSGSamber	7	0
ORF 1679	1	MAMVVMEGAKECGSGSGSamber	7	0
ORF 1680	1	MGTTMNAHHTCGSGSGSamber	7	0
ORF 1681	1	MSMGNamberYSCQCGSGSGSamber	7	0
ORF 1682	1	MNRamberSMKamberIVMCGSGSGSamber	7	0
ORF 1683	1	MGRLIGDMNNHCGSGSGSamber	7	0
ORF 1684	1	MQRMVTNMVYCGSGSGSamber	7	0
ORF 1685	1	MSMSVRNNQYamberCGSGSGSamber	7	0
ORF 1686	1	MLTSKFMDCQCGSGSGSamber	7	0
ORF 1687	1	MSRSSSMKVLCGSGSGSamber	7	0
ORF 1688	1	MKQNNKSMMIVCGSGSGSamber	7	0
ORF 1689	1	MYAYLICGTMCGSGSGSamber	7	0
ORF 1690	1	MDSVNDRYNMDCGSGSGSamber	7	0
ORF 1691	1	MCQFSHMGPAMCGSGSGSamber	7	0
ORF 1692	1	MSGWMDDAEHCGSGSGSamber	7	0
ORF 1693	1	MTCMCMKRLTYCGSGSGSamber	7	0
ORF 1694	1	MWYWPVSVVCCCGSGSGSamber	7	0
ORF 1695	1	MGMAHSTSVHNCGSGSGSamber	7	0
ORF 1696	1	MYPYSNLSMLSCGSGSGSamber	7	0
ORF 1697	1	MSGTWYSITTMCGSGSGSamber	7	0
ORF 1698	1	MTCNMamberRTYTCGSGSGSamber	7	0
ORF 1699	1	MMamberNWamberEMSVCGSGSGSamber	7	0
ORF 1700	1	MFTSKNMKYCGSGSGSamber	7	0
ORF 1701	1	MRRDMLIQMCGSGSGSamber	7	0
ORF 1702	1	MYSSMSEYYNGCGSGSGSamber	7	0
ORF 1703	1	MCGMLISDVVNCGSGSGSamber	7	0
ORF 1704	1	MVLMHAIKVVKCGSGSGSamber	7	0
ORF 1705	1	MYCCLIDMAYFCGSGSGSamber	7	0
ORF 1706	1	MRPTSMIWYNCGSGSGSamber	7	0
ORF 1707	1	MAKNSMMYRLVCGSGSGSamber	7	0
ORF 1708	1	MCFRTKWNMRSCGSGSGSamber	7	0
ORF 1709	1	MAamberFSTYMNYVCGSGSGSamber	7	0
ORF 1710	1	MSMDSCGDSEICGSGSGSamber	7	0
ORF 1711	1	MDKPWVKSMSKCGSGSGSamber	7	0
ORF 1712	1	MADMHLRGYQICGSGSGSamber	7	0
ORF 1713	1	MNVSWMSHCSHCGSGSGSamber	7	0
ORF 1714	1	MEIRYLQMDELCGRAGSamber	7	0
ORF 1715	1	MFNGMGDELLYCGSGSGSamber	7	0
ORF 1716	1	MDWETNPPQSMCGSGSGSamber	7	0
ORF 1717	1	MMWESRGMEQCGSGSGSamber	7	0
ORF 1718	1	MPTLFNHMGAICGSGSGSamber	7	0
ORF 1719	1	MAQTMNCKTMSCGSGSGSamber	7	0
ORF 1720	1	MPGDINSRTSMCGSGSGSamber	7	0
ORF 1721	1	MVSKIHRMTDRCGSGSGSamber	7	0
ORF 1722	1	MMEACRPPSMNCGSGSGSamber	7	0
ORF 1723	1	MMLMamberVYIGALCGSGSGSamber	7	0
ORF 1724	1	MSMRNMNANDCGSGSGSamber	7	0
ORF 1725	1	MMTPKLLTMTRCGSGSGSamber	7	0
ORF 1726	1	MVNRSQMGIIMCGSGSGSamber	7	0
ORF 1727	1	MRDMAAKDNamberDCGSGSGSamber	7	0
ORF 1728	1	MRVAIMRCSRSCGSGSGSamber	7	0
ORF 1729	1	MYMGKLVSRRCGSGSGSamber	7	0
ORF 1730	1	MLQWADMEFCGSGSGSamber	7	0
ORF 1731	1	MRMMamberWMRSVCGSGSGSamber	7	0
ORF 1732	1	MGYDMNTSRNCGSGSGSamber	7	0
ORF 1733	1	MDMSITRIamberICGSGSGSamber	7	0
ORF 1734	1	MCSMHFMEGASCGSGSGSamber	7	0
ORF 1735	1	MSDYFMRSRNLCGSGSGSamber	7	0
ORF 1736	1	MQPHGQWDMGYCGSGSGSamber	7	0
ORF 1737	1	MQFCMSSYRKCGSGSGSamber	7	0
ORF 1738	1	MKSMGDCIRAYCGSGSGSamber	7	0
ORF 1739	1	MTLMDKLNLCCCGSGSGSamber	7	0
ORF 1740	1	MRCYPDFYRSMCGSGSGSamber	7	0
ORF 1741	1	MYCLDAYMNGHCGSGSGSamber	7	0
ORF 1742	1	MLNMAESTYFRCGSGSGSamber	7	0
ORF 1743	1	MHHYMGARYNCGSGSGSamber	7	0
ORF 1744	1	MTLLCMGTNTGCGSGSGSamber	7	0
ORF 1745	1	MIAGMDNICTLCGSGSGSamber	7	0
ORF 1746	1	MLVRSLMSINMCGSGSGSamber	7	0
ORF 1747	1	MFTAKNMMLDSCGSGSGSamber	7	0
ORF 1748	1	MLKGNNMKARKCGSGSGSamber	7	0
ORF 1749	1	MDLSRTFKMDCCGSGSGSamber	7	0
ORF 1750	1	MLNMSLWDYQCGSGSGSamber	7	0
ORF 1751	1	MTNMTIYFDYCGSGSGSamber	7	0
ORF 1752	1	MVNSRYNMNNCGSGSGSamber	7	0
ORF 1753	1	MVWamberPWCMDYGCGSGSGSamber	7	0
ORF 1754	1	MLIRSMLFRDVCGSGSGSamber	7	0
ORF 1755	1	MLMNamberDIENNICGSGSGSamber	7	0
ORF 1756	1	MSMNFDRVHMNCGSGSGSamber	7	0
ORF 1757	1	MRWMKRTHMVMCGSGSGSamber	7	0
ORF 1758	1	MVRMDNVLMNLCGSGSGSamber	7	0
ORF 1759	1	MFWRRVAFCKCGSGSGSamber	7	0
ORF 1760	1	MYSGLDCEMNSCGSGSGSamber	7	0
ORF 1761	1	MRSMLRNVVIICGSGSGSamber	7	0
ORF 1762	1	MGVMNYANQEECGSGSGSamber	7	0
ORF 1763	1	MRTMamberSSQKWYCGSGSGSamber	7	0
ORF 1764	1	MTQSYSMKSNRCGSGSGSamber	7	0
ORF 1765	1	MAHKYSMamberTFNCGSGSGSamber	7	0
ORF 1766	1	MAMYRKRCYCYCGSGSGSamber	7	0
ORF 1767	1	MSVGVSMKamberIWCGSGSGSamber	7	0
ORF 1768	1	MNDMNVEamberGSACGSGSGSamber	7	0
ORF 1769	1	MNRCYLVMSYCGSGSGSamber	7	0
ORF 1770	1	MTASYMDVLGCGSGSGSamber	7	0
ORF 1771	1	MLSWFMDDVGCGSGSGSamber	7	0
ORF 1772	1	MRVYHFMNSISCGSGSGSamber	7	0
ORF 1773	1	MHTRSMMKMVCGSGSGSamber	7	0
ORF 1774	1	MVYAKRCGYMNCGSGSGSamber	7	0
ORF 1775	1	MARRRFKYDMMCGSGSGSamber	7	0
ORF 1776	1	MYLMGLIQHQKCGSGSGSamber	7	0
ORF 1777	1	MNLCQSMNNYCGSGSGSamber	7	0
ORF 1778	1	MSMKMATRRRKCGSGSGSamber	7	0
ORF 1779	1	MLAMICTMVIWCGSGSGSamber	7	0
ORF 1780	1	MEYMGYRTKTECGSGSGSamber	7	0
ORF 1781	1	MMCAGFWMNTSCGSGSGSamber	7	0
ORF 1782	1	MLTMDVICSRRCGSGSGSamber	7	0
ORF 1783	1	MLNMVGHQNNCGSGSGSamber	7	0
ORF 1784	1	MVYQQDYSMMDCGSGSGSamber	7	0
ORF 1785	1	MFSMNWRTamberITCGSGSGSamber	7	0
ORF 1786	1	MRVRQSMSMRICGSGSGSamber	7	0
ORF 1787	1	MHMISMDNSAHCGSGSGSamber	7	0
ORF 1788	1	MARNKYSMMNCGSGSGSamber	7	0
ORF 1789	1	MEHRTSMKTEVCGSGSGSamber	7	0
ORF 1790	1	MARDDLMNLMCGSGSGSamber	7	0
ORF 1791	1	MDMRFGKLIMVCGSGSGSamber	7	0
ORF 1792	1	MGVVAMNHRVCCGSGSGSamber	7	0
ORF 1793	1	MWAMYRLMNSCGSGSGSamber	7	0
ORF 1794	1	MQSMTLRamberTAMCGSGSGSamber	7	0
ORF 1795	1	MHMMRRAQMRCCGSGSGSamber	7	0
ORF 1796	1	MIWHTCMYHCHCGSGSGSamber	7	0
ORF 1797	1	MFRHQamberMGNYCGSGSGSamber	7	0
ORF 1798	1	MSMKYLFMENYCGSGSGSamber	7	0
ORF 1799	1	MCYKSWMNNIRCGSGSGSamber	7	0
ORF 1800	1	MDMLDRNCSACGSGSGSamber	7	0
ORF 1801	1	MCRACMPYMVLCGSGSGSamber	7	0
ORF 1802	1	MLGMENSYLYCGSGSGSamber	7	0
ORF 1803	1	MSCSTRKPYMDCGSGSGSamber	7	0
ORF 1804	1	MDRDNGVRMQCGSGSGSamber	7	0
ORF 1805	1	MSSSFAMYSMCGSGSGSamber	7	0
ORF 1806	1	MRRNKVMGISSCGSGSGSamber	7	0
ORF 1807	1	MVNAYHMGTGCCGSGSGSamber	7	0
ORF 1808	1	MGLDSQRYTQIHSamberGamber	7	0
ORF 1809	1	MRamberMTECMNRSCGSGSGSamber	7	0
ORF 1810	1	MYRMEDRDSSCGSGSGSamber	7	0
ORF 1811	1	MLRCMSESDSLCGSGSGSamber	7	0
ORF 1812	1	MRMDSTMTLLRCGSGSGSamber	7	0
ORF 1813	1	MPYVNMGLamberSamberCGSGSGSamber	7	0
ORF 1814	1	MRDMDCLTIWCGSGSGSamber	7	0
ORF 1815	1	MVMDVAYAKMECGSGSGSamber	7	0
ORF 1816	1	MRIYESCNamberDECGSGSGSamber	7	0
ORF 1817	1	MRCNAMIELKGCGSGSGSamber	7	0
ORF 1818	1	MTSANDAKICGSGSamberICSamber	7	0
ORF 1819	1	MCMQRTWIDACGSSSGSamber	7	0
ORF 1820	1	MLTDILTamberLCHCGSGSGSamber	7	0
ORF 1821	1	MLTMRRRHKLCGSGSGSamber	7	0
ORF 1822	1	MDMNMGYCVSKCGSGSGSamber	7	0
ORF 1823	1	MSAYDSYNMHMCGSGSGSamber	7	0
ORF 1824	1	MQMWNamberKNDRYCGSGSGSamber	7	0
ORF 1825	1	MTYIKPKWHNMCGSGSGSamber	7	0
ORF 1826	1	MDMATLHDRHNCGSGSGSamber	7	0
ORF 1827	1	MKamberGDPSSNMCGSGSGSamber	7	0
ORF 1828	1	MNSLHMTRWHNCGSGSGSamber	7	0
ORF 1829	1	MYLHMEVLSCGSGSGSamber	7	0
ORF 1830	1	MLRTYMNamberRMWCGSGSGSamber	7	0
ORF 1831	1	MFGRSYKFMEKCGSGSGSamber	7	0
ORF 1832	1	MTYRHMLHVASCGSGSGSamber	7	0
ORF 1833	1	MCKHVVRMNVRCGSGSGSamber	7	0
ORF 1834	1	MIYSASRMEKCGSGSGSamber	7	0
ORF 1835	1	MGHVRIYSMMFCGSGSGSamber	7	0
ORF 1836	1	MKHKSMNVamberSCGSGSGSamber	7	0
ORF 1837	1	MEFYMGMYNSCCGSGSGSamber	7	0
ORF 1838	1	MRSLRSMEWQYCGSGSGSamber	7	0
ORF 1839	1	MFLPCKKMDVCGSGSGSamber	7	0
ORF 1840	1	MQYIVamberMKREICGSGSGSamber	7	0
ORF 1841	1	MSMGTYGNMHCGSGSGSamber	7	0
ORF 1842	1	MCAAMEFRFNCGSGSGSamber	7	0
ORF 1843	1	MRYEIGQRYMDCGSGSGSamber	7	0
ORF 1844	1	MYRESMMEHQICGSGSGSamber	7	0
ORF 1845	1	MCWTDMNVDMRCGSGSGSamber	7	0
ORF 1846	1	MSSQTWVMKHYCGSGSGSamber	7	0
ORF 1847	1	MCTQLAYMEDSCGSGSGSamber	7	0
ORF 1848	1	MNSMGFGVRMNCGSGSGSamber	7	0
ORF 1849	1	MamberEFAMCAKCVCGSGSGSamber	7	0
ORF 1850	1	MLKSRKMTMSVCGSGSGSamber	7	0
ORF 1851	1	MHAMDFLKSNYCGSGSGSamber	7	0
ORF 1852	1	MWTDNDMSVHNCGSGSGSamber	7	0
ORF 1853	1	MSGFMSMCYGCGSGSGSamber	7	0
ORF 1854	1	MMSDMGRTSRGCGSGSGSamber	7	0
ORF 1855	1	MFSMKVNRLSSCGSGSGSamber	7	0
ORF 1856	1	MWANMSDSMSCGSGSGSamber	7	0
ORF 1857	1	MFRFRYSMGNRCGSGSGSamber	7	0
ORF 1858	1	MTYNMNLARSCGSGSGSamber	7	0
ORF 1859	1	MRMTQRRVDMCGSGSGSamber	7	0
ORF 1860	1	MRSDMNSHRHCGSGSGSamber	7	0
ORF 1861	1	MIVPQLFMNLCGSGSGSamber	7	0
ORF 1862	1	MWLDMRVNYTQCGSGSGSamber	7	0
ORF 1863	1	MCCCWMNFHMCGSGSGSamber	7	0
ORF 1864	1	MAHRYMEFTRCGSGSGSamber	7	0
ORF 1865	1	MRSMLAamberIQVCGSGSGSamber	7	0
ORF 1866	1	MHGRNHTMINRCGSGSGSamber	7	0
ORF 1867	1	MCCRIMSGMQICGSGSGSamber	7	0
ORF 1868	1	MSHMNYSRLLNCGSGSGSamber	7	0
ORF 1869	1	MVWRamberNDMKTICGSGSGSamber	7	0
ORF 1870	1	MLMIRKSFMNICGSGSGSamber	7	0
ORF 1871	1	MRTICDMDRVCGSGSGSamber	7	0
ORF 1872	1	MAQTMRQILLRCGSGSGSamber	7	0
ORF 1873	1	MRRFEMMHNSDCGSGSGSamber	7	0
ORF 1874	1	MTRTNGMREKNCGSGSGSamber	7	0
ORF 1875	1	MSMQLGLEKHLCGSGSGSamber	7	0
ORF 1876	1	MTRTSYMQVTMCGSGSGSamber	7	0
ORF 1877	1	MLSRYMMIVECGSGSGSamber	7	0
ORF 1878	1	MSEYEMNamberAKSCGSGSGSamber	7	0
ORF 1879	1	MQKTMLRIMMCGSGSGSamber	7	0
ORF 1880	1	MNQamberTHSVSCGSGSGSamber	7	0
ORF 1881	1	MVMNMNCMNWGCGSGSGSamber	7	0
ORF 1882	1	MWNMEMNVSRSCGSGSGSamber	7	0
ORF 1883	1	MRGSHKIGKYMCGSGSGSamber	7	0
ORF 1884	1	MIYTLNMEIYLCGSGSGSamber	7	0
ORF 1885	1	MCYVKWMMGAICGSGSGSamber	7	0
ORF 1886	1	MCPKSMCMNNDCGSGSGSamber	7	0
ORF 1887	1	MTSMTWNNSWSCGSGSGSamber	7	0
ORF 1888	1	MRSMSHCNSGCGSGSGSamber	7	0
ORF 1889	1	MLamberHDVamberHamberGMCGSGSGSamber	7	0
ORF 1890	1	MFHCMDTYWKCGSGSGSamber	7	0
ORF 1891	1	MCMYRTMamberICDCGSGSGSamber	7	0
ORF 1892	1	MFMSRRGMRCGSGSGSamber	7	0
ORF 1893	1	MCCGWSMIYRQCGSGSGSamber	7	0
ORF 1894	1	MFLEGDGCMDTCGSGSGSamber	7	0
ORF 1895	1	MLSRVSMSSDCGSGSGSamber	7	0
ORF 1896	1	MMNATDMDNLCGSGSGSamber	7	0
ORF 1897	1	MRRATIDMKADCGSGSGSamber	7	0
ORF 1898	1	MEFLMQLDQRNCGSGSGSamber	7	0
ORF 1899	1	MVKFSESNMMCGSGSGSamber	7	0
ORF 1900	1	MASMKSHERMCGSGSGSamber	7	0
ORF 1901	1	MTKSSMLQSMGCGSGSGSamber	7	0
ORF 1902	1	MVNVESWRCMQCGSGSGSamber	7	0
ORF 1903	1	MRIHTSMYEKGCGSGSGSamber	7	0
ORF 1904	1	MYTMGIVKVKCGSGSGSamber	7	0
ORF 1905	1	MRLMTYCRIACGSGSGSamber	7	0
ORF 1906	1	MCSRNMDRCGSGSGSamber	7	0
ORF 1907	1	MNMRSALVMGDCGSGSGSamber	7	0
ORF 1908	1	MSNVKMDSTVNCGSGSGSamber	7	0
ORF 1909	1	MARLMEELYNICGSGSGSamber	7	0
ORF 1910	1	MNGNQTIMNDACGSGSGSamber	7	0
ORF 1911	1	MSFRIKNMamberRYCGSGSGSamber	7	0
ORF 1912	1	MSTVWTamberQHDMCGSGSGSamber	7	0
ORF 1913	1	MKWHTTIVMDCGSGSGSamber	7	0
ORF 1914	1	MCIRMWVAMamberCGSGSGSamber	7	0
ORF 1915	1	MSGRLASNMNCGSGSGSamber	7	0
ORF 1916	1	MYDMADQYRCRCGSGSGSamber	7	0
ORF 1917	1	MWSGNIRFSMCCGSGSGSamber	7	0
ORF 1918	1	MAKYRWKLSMCGSGSGSamber	7	0
ORF 1919	1	MPNQAGYCNMGCGSGSGSamber	7	0
ORF 1920	1	MRDMADVGIYCGSGSGSamber	7	0
ORF 1921	1	MTSNSNMGSYCGSGSGSamber	7	0
ORF 1922	1	MFRGNNWMNMCGSGSGSamber	7	0
ORF 1923	1	MKSHRSMIamberEKCGSGSGSamber	7	0
ORF 1924	1	MHHNMNVSMKCGSGSGSamber	7	0
ORF 1925	1	MGFSMSRNAFQCGSGSGSamber	7	0
ORF 1926	1	MLYMDDGSICCGSGSGSamber	7	0
ORF 1927	1	MSMSGYNEDTACGSGSGSamber	7	0
ORF 1928	1	MFMEHMIDNNNCGSGSGSamber	7	0
ORF 1929	1	MSSLWAamberLMDECGSGSGSamber	7	0
ORF 1930	1	MRMTRTSRFHCGSGSGSamber	7	0
ORF 1931	1	MVLamberIDMHYamberECGSGSGSamber	7	0
ORF 1932	1	MSSKYRNSMEKCGSGSGSamber	7	0
ORF 1933	1	MNamberTHMVLYRCGSGSGSamber	7	0
ORF 1934	1	MNQVLVRDMRYCGSGSGSamber	7	0
ORF 1935	1	MGLMNRNWYRCGSGSGSamber	7	0
ORF 1936	1	MGTHMNMKEWICGSGSGSamber	7	0
ORF 1937	1	MQADRIAYMNCGSGSGSamber	7	0
ORF 1938	1	MTSMKRLWLVCGSGSGSamber	7	0
ORF 1939	1	MLTNNRNMMGRCGSGSGSamber	7	0
ORF 1940	1	MFQGCRMSSMDCGSGSGSamber	7	0
ORF 1941	1	MYRDMNCVVYVCGSGSGSamber	7	0
ORF 1942	1	MIRFCDMTEVKCGSGSGSamber	7	0
ORF 1943	1	MWMSRHIamberASCGSGSGSamber	7	0
ORF 1944	1	MLMSMDKSWLCGSGSGSamber	7	0
ORF 1945	1	MSWMEMamberRRIYCGSGSGSamber	7	0
ORF 1946	1	MQMDRNVASRDCGSGSGSamber	7	0
ORF 1947	1	MLMMERLVamberVCGSGSGSamber	7	0
ORF 1948	1	MTMRNKCMISCGSGSGSamber	7	0
ORF 1949	1	MDKMKRNDMRACGSGSGSamber	7	0
ORF 1950	1	MGKMKFDMRHYCGSGSGSamber	7	0
ORF 1951	1	MFLDMKIGSCCGSGSGSamber	7	0
ORF 1952	1	MKNPLNMSDFCGSGSGSamber	7	0
ORF 1953	1	MSMKHTVDNNRCGSGSGSamber	7	0
ORF 1954	1	MHLVSVLLTMMCGSGSGSamber	7	0
ORF 1955	1	MACMRHEDYLFCGSGSGSamber	7	0
ORF 1956	1	MKVHNDMKRYACGSGSGSamber	7	0
ORF 1957	1	MKEIMNHYPRCGSGSGSamber	7	0
ORF 1958	1	MAMATGMNHITCGSGSGSamber	7	0
ORF 1959	1	MVVSMTRATSMCGSGSGSamber	7	0
ORF 1960	1	MWSSNFSRNWMCGSGSGSamber	7	0
ORF 1961	1	MSAMNYLHDYRCGSGSGSamber	7	0
ORF 1962	1	MITMYCSDSYCGSGSGSamber	7	0
ORF 1963	1	MKTQVNIMNISCGSGSGSamber	7	0
ORF 1964	1	MFVSPEMNRCICGSGSGSamber	7	0
ORF 1965	1	MAHYHMNNamberECGSGSGSamber	7	0
ORF 1966	1	MLQHVALQHDMCGSGSGSamber	7	0
ORF 1967	1	MVNMKFCGLCGSGSGSamber	7	0
ORF 1968	1	MLFWCEYNMNLCGSGSGSamber	7	0
ORF 1969	1	MFGVASYEWMCGSGSGSamber	7	0
ORF 1970	1	MPHDSWIGINMCGSGSGSamber	7	0
ORF 1971	1	MSVFMopalMICNCGSGSGSamber	7	0
ORF 1972	1	MRNLKYMECTECGSGSGSamber	7	0
ORF 1973	1	MAHMNYESGRHCGSGSGSamber	7	0
ORF 1974	1	MNDNYSMDQNDCGSGSGSamber	7	0
ORF 1975	1	MVMHGSEIMECGSGSGSamber	7	0
ORF 1976	1	MCMGYTKTYQQCGSGSGSamber	7	0
ORF 1977	1	MVYMQDMLTKMCGSGSGSamber	7	0
ORF 1978	1	MGMDACSNFDamberCGSGSGSamber	7	0
ORF 1979	1	MWDMAHPRKamberQCGSGSGSamber	7	0
ORF 1980	1	MKTTFMDDYNCGSGSGSamber	7	0
ORF 1981	1	MSSWSHFDMDMCGSGSGSamber	7	0
ORF 1982	1	MLSMRMCTFIQCGSGSGSamber	7	0
ORF 1983	1	MQWIEMGHCIHCGSGSGSamber	7	0
ORF 1984	1	MPGGDMMHAKCCGSGSGSamber	7	0
ORF 1985	1	MNDVRHKTDMDCGSGSGSamber	7	0
ORF 1986	1	MGSKKVTWMNCGSGSGSamber	7	0
ORF 1987	1	MVINMNWSYAKCGSGSGSamber	7	0
ORF 1988	1	MRCLYSamberMSFMCGSGSGSamber	7	0
ORF 1989	1	MMCSWKDVTVGCGSGSGSamber	7	0
ORF 1990	1	MLSRQYTSMLCGSGSGSamber	7	0
ORF 1991	1	MYFSTWMMDAFCGSGSGSamber	7	0
ORF 1992	1	MSMKYLMHSFCGSGSGSamber	7	0
ORF 1993	1	MAYMKARAKLCGSGSGSamber	7	0
ORF 1994	1	MVSMYTEKYRCGSGSGSamber	7	0
ORF 1995	1	MTNYRSMKCSDCGSGSGSamber	7	0
ORF 1996	1	MACRSMKFMMRCGSGSGSamber	7	0
ORF 1997	1	MLVDEWMDLamberCGSamber	7	0
[truncated: 999,726+ more rows]

## Sheet: R3 PADI4 #2
selection round # 3
total sequence # 1144868
ORF	No	Seq	Reads	Enrich
ORF 1	1	MVYSMKEWKYCGSGSGSamber	4297	0.00375
ORF 2	1	MSKYDMRSPRDCGSGSGSamber	814	0.00071
ORF 3	1	MWYMNWDFNKRCGSGSGSamber	229	0.0002
ORF 4	1	MVIVVGCGSGSGSamber	115	0.0001
ORF 5	1	MRDHHYRHPKYCGSGSGSamber	87	8e-05
ORF 6	1	MMDHHYRHPKYCGSGSGSamber	83	7e-05
ORF 7	1	MKEWKYCGSGSGSamber	43	4e-05
ORF 8	1	MVYSMKEWKYCGSGSamber	37	3e-05
ORF 9	1	MRIFYICGSGSGSamber	34	3e-05
ORF 10	1	MVYSMKEWRYCGSGSGSamber	29	3e-05
ORF 11	1	MIWDLMDVTCGSGSGSamber	29	3e-05
ORF 12	1	MVYDHRDMRCICGSGSGSamber	26	2e-05
ORF 13	1	MRYMDCLMFSSCGSGSGSamber	24	2e-05
ORF 14	1	MDPTFMNFGDYCGSGSGSamber	23	2e-05
ORF 15	1	MVYSMKERKYCGSGSGSamber	19	2e-05
ORF 16	1	MHSMamberYTRLDCGSGSGSamber	19	2e-05
ORF 17	1	MIopalMIDACGSGSGSamber	19	2e-05
ORF 18	1	MRYVDMRHLVICGSGSGSamber	18	2e-05
ORF 19	1	MLSMGFCPRMRCGSGSGSamber	18	2e-05
ORF 20	1	MFDMGTNKVICGSGSGSamber	18	2e-05
ORF 21	1	MRDHHYRHPKYCGSMGSGSamber	18	2e-05
ORF 22	1	MMSMKYSNWLLCGSGSGSamber	18	2e-05
ORF 23	1	MRKYKYLTMNWCGSGSGSamber	18	2e-05
ORF 24	1	MGLHDYYAWYLCGSGSGSamber	17	1e-05
ORF 25	1	MMSMNMDWNRDCGSGSGSamber	16	1e-05
ORF 26	1	MVYMDCNDamberRNCGSGSGSamber	16	1e-05
ORF 27	1	MRRYSKYDMRYCGSGSGSamber	16	1e-05
ORF 28	1	MQDMGCNVYIFCGSGSGSamber	16	1e-05
ORF 29	1	MLDMMYRNVKCGSGSGSamber	15	1e-05
ORF 30	1	MIWGLMDMSCGSGSGSamber	15	1e-05
ORF 31	1	MFMDFSRKEKCGSGSGSamber	15	1e-05
ORF 32	1	MYVRAYSMKDLCGSGSGSamber	15	1e-05
ORF 33	1	MLDMNWDFACGSGSGSamber	15	1e-05
ORF 34	1	MLDMGHCTYKRCGSGSGSamber	15	1e-05
ORF 35	1	MDYMNMNWDFCGSGSGSamber	15	1e-05
ORF 36	1	MGLHDYMAWYLCGSGSGSamber	15	1e-05
ORF 37	1	MTFMEFAMNHSCGSGSGSamber	15	1e-05
ORF 38	1	MNTYDMKYVLCGSGSGSamber	15	1e-05
ORF 39	1	MSMKYDRKKNRCGSGSGSamber	14	1e-05
ORF 40	1	MAYSMKEWKYCGSGSGSamber	14	1e-05
ORF 41	1	MFDMNIDRICGSGSGSamber	14	1e-05
ORF 42	1	MVDMRYQMNRCGSGSGSamber	14	1e-05
ORF 43	1	MFMNRLTMNSDCGSGSGSamber	14	1e-05
ORF 44	1	MLITRYMDRMNCGSGSGSamber	14	1e-05
ORF 45	1	MRNSSMNIGRYCGSGSGSamber	14	1e-05
ORF 46	1	MKFRPMWNMNYCGSGSGSamber	14	1e-05
ORF 47	1	MGochreLochreEGDIHTARTGGGNSamber	14	1e-05
ORF 48	1	MRDMHHNCKRKCGSGSGSamber	14	1e-05
ORF 49	1	MRMNWKSMKECGSGSGSamber	14	1e-05
ORF 50	1	MVYSMKGWKYCGSGSGSamber	14	1e-05
ORF 51	1	MDFRCMNYVRICGSGSGSamber	14	1e-05
ORF 52	1	MSamberITNYMNYQCGSGSGSamber	14	1e-05
ORF 53	1	MLSMRHSTMRNCGSGSGSamber	13	1e-05
ORF 54	1	MLDMAYHCHWICGSGSGSamber	13	1e-05
ORF 55	1	MRMNWFRNDMSCGSGSGSamber	13	1e-05
ORF 56	1	MWLMYSMKFNNCGSGSGSamber	13	1e-05
ORF 57	1	MGLCMNVVMHNCGSGSGSamber	13	1e-05
ORF 58	1	MRDMGALTNEMCGSGSGSamber	13	1e-05
ORF 59	1	MVFMDCIENRDCGSGSGSamber	13	1e-05
ORF 60	1	MWYMWKEFDMSCGSGSGSamber	13	1e-05
ORF 61	1	MAMWYRMDIDTCGSGSGSamber	13	1e-05
ORF 62	1	MLKHNLHMEMFCGSGSGSamber	13	1e-05
ORF 63	1	MMSMRNRSNSCGSGSGSamber	13	1e-05
ORF 64	1	MRSMQYHMNMCGSGSGSamber	13	1e-05
ORF 65	1	MSVWKSMKFRSCGSGSGSamber	13	1e-05
ORF 66	1	MKDMamberTYSMRCGSGSGSamber	13	1e-05
ORF 67	1	MCSIKHSRSMGCGSGSGSamber	13	1e-05
ORF 68	1	MRDMDCLTIWCGSGSGSamber	13	1e-05
ORF 69	1	MKSMRTYKEKCGSGSGSamber	13	1e-05
ORF 70	1	MFYSMNEIWKKCGSGSGSamber	13	1e-05
ORF 71	1	MYCMDRRMKRTCGSGSGSamber	13	1e-05
ORF 72	1	MKYMALSMKYCGSGSGSamber	13	1e-05
ORF 73	1	MMYVDMKYRWTCGSGSGSamber	13	1e-05
ORF 74	1	MVYMDCEYNQRCGSGSGSamber	13	1e-05
ORF 75	1	MVYMDCKLNamberECGSGSGSamber	13	1e-05
ORF 76	1	MSMNRNSMDFGCGSGSGSamber	13	1e-05
ORF 77	1	MSGYRLDMNYCGSGSGSamber	13	1e-05
ORF 78	1	MNVCMETYRTMCGSGSGSamber	13	1e-05
ORF 79	1	MSVLINCGSGSGSamber	13	1e-05
ORF 80	1	MMRSYSMKSRCCGSGSGSamber	13	1e-05
ORF 81	1	MRDMLQYSMWCGSGSGSamber	13	1e-05
ORF 82	1	MLQCSMARSMCGSGSGSamber	12	1e-05
ORF 83	1	MQDMHYRCNIYCGSGSGSamber	12	1e-05
ORF 84	1	MRDMMQCNMMKCGSGSGSamber	12	1e-05
ORF 85	1	MSRVLKSMRYSCGSGSGSamber	12	1e-05
ORF 86	1	MSRVYWMELNCGSGSGSamber	12	1e-05
ORF 87	1	MRMNHSMKLDNCGSGSGSamber	12	1e-05
ORF 88	1	MFVRMNRDMACCGSGSGSamber	12	1e-05
ORF 89	1	MGYHARYSMKRCGSGSGSamber	12	1e-05
ORF 90	1	MVLMNHCEDVCGSGSGSamber	12	1e-05
ORF 91	1	MTWKYDMRESNCGSGSGSamber	12	1e-05
ORF 92	1	MRKSMNMDYSCGSGSGSamber	12	1e-05
ORF 93	1	MSRYRSMNRILCGSGSGSamber	12	1e-05
ORF 94	1	MWYSMKHRWECGSGSGSamber	12	1e-05
ORF 95	1	MRIYLMNYRKCGSGSGSamber	12	1e-05
ORF 96	1	MSRDMamberTNamberQLCGSGSGSamber	12	1e-05
ORF 97	1	MVHSMKEWKYCGSGSGSamber	12	1e-05
ORF 98	1	MHHMDHSMKFCGSGSGSamber	12	1e-05
ORF 99	1	MSMKFNELMNCGSGSGSamber	12	1e-05
ORF 100	1	MVSMVFRMWMCGSGSGSamber	12	1e-05
ORF 101	1	MMRYDMMamberTNCGSGSGSamber	12	1e-05
ORF 102	1	MSMKFSRAKNRCGSGSGSamber	12	1e-05
ORF 103	1	MVNMDTLRRWICGSGSGSamber	12	1e-05
ORF 104	1	MLTMNVDTKTCGSGSGSamber	12	1e-05
ORF 105	1	MDRCCYYDMamberGCGSGSGSamber	12	1e-05
ORF 106	1	MVNAHLSMRYNCGSGSGSamber	12	1e-05
ORF 107	1	MSMNRLSMKYCGSGSGSamber	12	1e-05
ORF 108	1	MRSMDWDFNWKCGSGSGSamber	12	1e-05
ORF 109	1	MRKYRDMAHLDCGSGSGSamber	12	1e-05
ORF 110	1	MKFMDHCSRTYCGSGSGSamber	12	1e-05
ORF 111	1	MRLDMSDIFRCGSGSGSamber	12	1e-05
ORF 112	1	MRRKYDMRWNCGSGSGSamber	12	1e-05
ORF 113	1	MSMKYHRNRNFCGSGSGSamber	12	1e-05
ORF 114	1	MRVQYCMGNNSCGSGSGSamber	12	1e-05
ORF 115	1	MTSMKHSMMQCGSGSGSamber	12	1e-05
ORF 116	1	MLTMKYIDWKKCGSGSGSamber	12	1e-05
ORF 117	1	MKNMESMMRNCGSGSGSamber	12	1e-05
ORF 118	1	MAMNVYKSNMVCGSGSGSamber	12	1e-05
ORF 119	1	MRYMWISMNIDCGSGSGSamber	12	1e-05
ORF 120	1	MDMVYNRIKISCGSGSGSamber	12	1e-05
ORF 121	1	MMTYSMKFDDWCGSGSGSamber	12	1e-05
ORF 122	1	MMWHYMNRNDGCGSGSGSamber	12	1e-05
ORF 123	1	MGRDMNMNAQYCGSGSGSamber	12	1e-05
ORF 124	1	MDYMDMGYSIGCGSGSGSamber	12	1e-05
ORF 125	1	MLSMGIDKNWMCGSGSGSamber	12	1e-05
ORF 126	1	MSMKHPamberTKVHCGSGSGSamber	12	1e-05
ORF 127	1	MLWNYDMEKYCGSGSGSamber	12	1e-05
ORF 128	1	MCDRNFMSNDYCGSGSGSamber	12	1e-05
ORF 129	1	MRDMHYRHPKYCGSGSGSamber	12	1e-05
ORF 130	1	MRDMNWDAVCGSGSGSamber	12	1e-05
ORF 131	1	MLYSNVHSMKRCGSGSGSamber	12	1e-05
ORF 132	1	MKSYDMRFNQGCGSGSGSamber	12	1e-05
ORF 133	1	MRVSSMNSMIFCGSGSGSamber	12	1e-05
ORF 134	1	MMCMNIMGVKCCGSGSGSamber	12	1e-05
ORF 135	1	MSMKCMSRLSMCGSGSGSamber	12	1e-05
ORF 136	1	MLSMAYRSSCGSGSGSamber	12	1e-05
ORF 137	1	MVHMNYRSMVCGSGSGSamber	12	1e-05
ORF 138	1	MRYMKDMLCMCGSGSGSamber	12	1e-05
ORF 139	1	MLKKYSMKamberVRCGSGSGSamber	12	1e-05
ORF 140	1	MQFMKRYDMNYCGSGSGSamber	12	1e-05
ORF 141	1	MKLFLSMMLYMCGSGSGSamber	12	1e-05
ORF 142	1	MCRTLSMKQHCGSGSGSamber	12	1e-05
ORF 143	1	MRYNRKDMNFCGSGSGSamber	12	1e-05
ORF 144	1	MVYRDMRYSMCGSGSGSamber	12	1e-05
ORF 145	1	MFSYSRLDMHSCGSGSGSamber	12	1e-05
ORF 146	1	MVYSMKEWKYCDSGSGSamber	12	1e-05
ORF 147	1	MLKSYMDMAHICGSGSGSamber	12	1e-05
ORF 148	1	MTDMGCVRMICGSGSGSamber	12	1e-05
ORF 149	1	MRMWAKNEMNSCGSGSGSamber	12	1e-05
ORF 150	1	MRVYAMNYGDMCGSGSGSamber	12	1e-05
ORF 151	1	MVYMNWSTQNCGSGSGSamber	11	1e-05
ORF 152	1	MRHHYDMNFRGCGSGSGSamber	11	1e-05
ORF 153	1	MYDMRDYALVYCGSGSGSamber	11	1e-05
ORF 154	1	MSMSWLNMLNMCGSGSGSamber	11	1e-05
ORF 155	1	MISMDCDSKWCGSGSGSamber	11	1e-05
ORF 156	1	MRLDMNMNMKKCGSGSGSamber	11	1e-05
ORF 157	1	MMPLGMNFVWLCGSGSGSamber	11	1e-05
ORF 158	1	MCWRLDMRYMNCGSGSGSamber	11	1e-05
ORF 159	1	MRFLSMDLKIRCGSGSGSamber	11	1e-05
ORF 160	1	MCTKSMNWMMCGSGSGSamber	11	1e-05
ORF 161	1	MVYSMKEWKYCGSGSSSamber	11	1e-05
ORF 162	1	MIFDWMSMKICGSGSGSamber	11	1e-05
ORF 163	1	MSKCNYSSMMCGSGSGSamber	11	1e-05
ORF 164	1	MKIDYCMDVSCGSGSGSamber	11	1e-05
ORF 165	1	MRVTSSMKYRDCGSGSGSamber	11	1e-05
ORF 166	1	MRNMDVRKDCCGSGSGSamber	11	1e-05
ORF 167	1	MMNMWTRSMRLCGSGSGSamber	11	1e-05
ORF 168	1	MQYRNMNYLTKCGSGSGSamber	11	1e-05
ORF 169	1	MKNSISKANSMCGSGSGSamber	11	1e-05
ORF 170	1	MTLRHKSMRYFCGSGSGSamber	11	1e-05
ORF 171	1	MCLWTFMDSMSCGSGSGSamber	11	1e-05
ORF 172	1	MRRNMDRKYICGSGSGSamber	11	1e-05
ORF 173	1	MGLHDYYAMYLCGSGSGSamber	11	1e-05
ORF 174	1	MWYMNVMFVENCGSGSGSamber	11	1e-05
ORF 175	1	MVQTMRYKRKCGSGSGSamber	11	1e-05
ORF 176	1	MKMYYDMAHSDCGSGSGSamber	11	1e-05
ORF 177	1	MRYKILNSMNRCGSGSGSamber	11	1e-05
ORF 178	1	MDKSMDMGDNCGSGSGSamber	11	1e-05
ORF 179	1	MSMAYMNVNTCGSGSGSamber	11	1e-05
ORF 180	1	MTYMNCEMWICGSGSGSamber	11	1e-05
ORF 181	1	MCKFDMTFRKNCGSGSGSamber	11	1e-05
ORF 182	1	MSMNFSWMNFCGSGSGSamber	11	1e-05
ORF 183	1	MNGFMDMKYVRCGSGSGSamber	11	1e-05
ORF 184	1	MGYHNSMNWDCGSGSGSamber	11	1e-05
ORF 185	1	MGFLMNFPVTCCGSGSGSamber	11	1e-05
ORF 186	1	MCNLMDYSRSCGSGSGSamber	11	1e-05
ORF 187	1	MLMGAMFYMLCGSGSGSamber	11	1e-05
ORF 188	1	MLSMMSMNYKNCGSGSGSamber	11	1e-05
ORF 189	1	MTFGSEMDLMCGSGSGSamber	11	1e-05
ORF 190	1	MRDMDIDWSVCGSGSGSamber	11	1e-05
ORF 191	1	MRDMNIDRCCSCGSGSGSamber	11	1e-05
ORF 192	1	MSWAMMYDMNYCGSGSGSamber	11	1e-05
ORF 193	1	MDMRHLIDMDCCGSGSGSamber	11	1e-05
ORF 194	1	MNamberNMDIRMSYCGSGSGSamber	11	1e-05
ORF 195	1	MVYSMKEWKHCGSGSGSamber	11	1e-05
ORF 196	1	MRNAMNSMRVCGSGSGSamber	11	1e-05
ORF 197	1	MSRAKFSMRYCGSGSGSamber	11	1e-05
ORF 198	1	MRWKYDMRDICGSGSGSamber	11	1e-05
ORF 199	1	MDSLYMNAEVVCGSGSGSamber	11	1e-05
ORF 200	1	MVYMDCFKRMSCGSGSGSamber	11	1e-05
ORF 201	1	MTYMLSRNDGYCGSGSGSamber	11	1e-05
ORF 202	1	MRLYMSMNRYCGSGSGSamber	11	1e-05
ORF 203	1	MLNSSMAYKICGSGSGSamber	11	1e-05
ORF 204	1	MRNRKSMTYSECGSGSGSamber	11	1e-05
ORF 205	1	MVYSMKEopalKYCGSGSGSamber	11	1e-05
ORF 206	1	MVNTSMTHDLCGSGSGSamber	11	1e-05
ORF 207	1	MRKKYDMMLSCGSGSGSamber	11	1e-05
ORF 208	1	MRSDMMYRRNSCGSGSGSamber	11	1e-05
ORF 209	1	MRIPSFSMLQCGSGSGSamber	11	1e-05
ORF 210	1	MSMMYSCFYLCGSGSGSamber	11	1e-05
ORF 211	1	MSSKNMNWDNCGSGSGSamber	11	1e-05
ORF 212	1	MWIVNMamberSMCQCGSGSGSamber	11	1e-05
ORF 213	1	MVFRGMICGSGSGSamber	11	1e-05
ORF 214	1	MSDMRCNRTMCGSGSGSamber	11	1e-05
ORF 215	1	MRVLKDMNLSSCGSGSGSamber	11	1e-05
ORF 216	1	MGRRLNSMRFCGSGSGSamber	11	1e-05
ORF 217	1	MLSMRTYGNWCGSGSGSamber	11	1e-05
ORF 218	1	MMFNKNMGCGSGSGSamber	11	1e-05
ORF 219	1	MMSMNRMNCACGSGSGSamber	11	1e-05
ORF 220	1	MYWSKSMKHDACGSGSGSamber	11	1e-05
ORF 221	1	MDHTYMNIVKCGSGSGSamber	11	1e-05
ORF 222	1	MKGDMNSNRWMCGSGSGSamber	11	1e-05
ORF 223	1	MSMQTKSSMKYCGSGSGSamber	11	1e-05
ORF 224	1	MLSMRTYKQQCGSGSGSamber	11	1e-05
ORF 225	1	MRICKFSMKRLCGSGSGSamber	11	1e-05
ORF 226	1	MWMMRNamberTNTMCGSGSGSamber	11	1e-05
ORF 227	1	MSMVYRRRKVNCGSGSGSamber	11	1e-05
ORF 228	1	MSMRYDMRDLCGSGSGSamber	11	1e-05
ORF 229	1	MRSMKHKYSMRCGSGSGSamber	11	1e-05
ORF 230	1	MIopalILopalCFCGSGSGSamber	11	1e-05
ORF 231	1	MAYLLMNHNamberSCGSGSGSamber	11	1e-05
ORF 232	1	MRSMLYHKDNRCGSGSGSamber	11	1e-05
ORF 233	1	MGFVNMDVDSCGSGSGSamber	11	1e-05
ORF 234	1	MKFMTDMNRMCGSGSGSamber	11	1e-05
ORF 235	1	MRNMGCTEEFCGSGSGSamber	11	1e-05
ORF 236	1	MRDMRSEKKNCGSGSGSamber	11	1e-05
ORF 237	1	MCKIRSMNamberVQCGSGSGSamber	11	1e-05
ORF 238	1	MWMDRQQMDMCGSGSGSamber	11	1e-05
ORF 239	1	MYLLRSMMFRCGSGSGSamber	11	1e-05
ORF 240	1	MWNWRMDMNRLCGSGSGSamber	11	1e-05
ORF 241	1	MRCRNMNRECCCGSGSGSamber	11	1e-05
ORF 242	1	MLMYYSMKHSRCGSGSGSamber	11	1e-05
ORF 243	1	MKSKLDMNGHCGSGSGSamber	11	1e-05
ORF 244	1	MMDMGCMNNYCGSGSGSamber	11	1e-05
ORF 245	1	MCYVVMEHPKNCGSGSGSamber	11	1e-05
ORF 246	1	MLDMGMNYKILCGSGSGSamber	11	1e-05
ORF 247	1	MAMDFSVNMNICGSGSGSamber	11	1e-05
ORF 248	1	MTLNTMNCLVRCGSGSGSamber	11	1e-05
ORF 249	1	MAYYSMDIDRCGSGSGSamber	11	1e-05
ORF 250	1	MMFYDMamberSENVCGSGSGSamber	11	1e-05
ORF 251	1	MDLKDMAYQNCGSGSGSamber	11	1e-05
ORF 252	1	MSWKNNMDTKECGSGSGSamber	11	1e-05
ORF 253	1	MMDMMYMSADCGSGSGSamber	11	1e-05
ORF 254	1	MYRKWLMNFDRCGSGSGSamber	10	1e-05
ORF 255	1	MNYHYMDMRYCGSGSGSamber	10	1e-05
ORF 256	1	MKVRNRSMKMMCGSGSGSamber	10	1e-05
ORF 257	1	MNMRLDMNRNCGSGSGSamber	10	1e-05
ORF 258	1	MRYLSMKYSNCGSGSGSamber	10	1e-05
ORF 259	1	MLTRSMKYQGCGSGSGSamber	10	1e-05
ORF 260	1	MSWQMSMNRSFCGSGSGSamber	10	1e-05
ORF 261	1	MVSMEYHKVSLCGSGSGSamber	10	1e-05
ORF 262	1	MFMNKYRGRKCGSGSGSamber	10	1e-05
ORF 263	1	MWMYNQMGYSRCGSGSGSamber	10	1e-05
ORF 264	1	MNMLMTRRDMCGSGSGSamber	10	1e-05
ORF 265	1	MSMamberRFLKTQNCGSGSGSamber	10	1e-05
ORF 266	1	MDMRFAKNINCCGSGSGSamber	10	1e-05
ORF 267	1	MYVKNMDFRRCGSGSGSamber	10	1e-05
ORF 268	1	MTRRSMMTYamberRCGSGSGSamber	10	1e-05
ORF 269	1	MWKFMYDMRVCGSGSGSamber	10	1e-05
ORF 270	1	MVYMLMDMRCLCGSGSGSamber	10	1e-05
ORF 271	1	MSMDFSRWTMCGSGSGSamber	10	1e-05
ORF 272	1	MDMMHLGHTNICGSGSGSamber	10	1e-05
ORF 273	1	MKGMSMKCGSGSGSamber	10	1e-05
ORF 274	1	MFWMQNDMENVCGSGSGSamber	10	1e-05
ORF 275	1	MFNARSMANFCGSGSGSamber	10	1e-05
ORF 276	1	MANWDMQYRRSCGSGSGSamber	10	1e-05
ORF 277	1	MCIYSMKDMVCGSGSGSamber	10	1e-05
ORF 278	1	MNFLSMKWMNCGSGSGSamber	10	1e-05
ORF 279	1	MLDMGYFKNACGSGSGSamber	10	1e-05
ORF 280	1	MMSMKACSIRMCGSGSGSamber	10	1e-05
ORF 281	1	MSIRCMWSMKYCGSGSGSamber	10	1e-05
ORF 282	1	MTRMAMYSMKLCGSGSGSamber	10	1e-05
ORF 283	1	MVYSMEEWKYCGSGSGSamber	10	1e-05
ORF 284	1	MMSYHMEQKCNCGSGSGSamber	10	1e-05
ORF 285	1	MRKLRSMSNMDCGSGSGSamber	10	1e-05
ORF 286	1	MRYIDMKMCYCCGSGSGSamber	10	1e-05
ORF 287	1	MCTPTYKDMMHCGSGSGSamber	10	1e-05
ORF 288	1	MWGWSNMMNNCGSGSGSamber	10	1e-05
ORF 289	1	MVYSMKEWKYCGSGRGSamber	10	1e-05
ORF 290	1	MRRSMSMSQCCGSGSGSamber	10	1e-05
ORF 291	1	MDYRSMKYYTCGSGSGSamber	10	1e-05
ORF 292	1	MSMVQRMNHEECGSGSGSamber	10	1e-05
ORF 293	1	MVFVCMMLNQTCGSGSGSamber	10	1e-05
ORF 294	1	MWWSMDMNLTCGSGSGSamber	10	1e-05
ORF 295	1	MLDMHYVNWVYCGSGSGSamber	10	1e-05
ORF 296	1	MSNRKRLNMGMCGSGSGSamber	10	1e-05
ORF 297	1	MLYSRNWMNSTCGSGSGSamber	10	1e-05
ORF 298	1	MRYTSDMLMRMCGSGSGSamber	10	1e-05
ORF 299	1	MRDMGHITFCYCGSGSGSamber	10	1e-05
ORF 300	1	MFMDSRSMDFCGSGSGSamber	10	1e-05
ORF 301	1	MGFSMHSSKNNCGSGSGSamber	10	1e-05
ORF 302	1	MLNMNYQEKLCCGSGSGSamber	10	1e-05
ORF 303	1	MLSMKFSCKGCGSGSGSamber	10	1e-05
ORF 304	1	MLRSKDMNRVCGSGSGSamber	10	1e-05
ORF 305	1	MQSMKYSNLKCGSGSGSamber	10	1e-05
ORF 306	1	MRDMGICKIRCGSGSGSamber	10	1e-05
ORF 307	1	MVYSTKEWKYCGSGSGSamber	10	1e-05
ORF 308	1	MQYMDCAYDMICGSGSGSamber	10	1e-05
ORF 309	1	MRYRKLMTQNMCGSGSGSamber	10	1e-05
ORF 310	1	MHamberMYDMNRTYCGSGSGSamber	10	1e-05
ORF 311	1	MRRYMNDSWSCGSGSGSamber	10	1e-05
ORF 312	1	MDMNIDSSVRKCGSGSGSamber	10	1e-05
ORF 313	1	MRRYCMNHMEICGSGSGSamber	10	1e-05
ORF 314	1	MMFCSMNLYVNCGSGSGSamber	10	1e-05
ORF 315	1	MRIPRHSMNYCGSGSGSamber	10	1e-05
ORF 316	1	MHWNMSMSLKRCGSGSGSamber	10	1e-05
ORF 317	1	MMNMQYYRGNCGSGSGSamber	10	1e-05
ORF 318	1	MRTMAHQYSMKRCGSGSGSamber	10	1e-05
ORF 319	1	MSMKRamberGamberMNWCGSGSGSamber	10	1e-05
ORF 320	1	MYVWMRRCMNCGSGSGSamber	10	1e-05
ORF 321	1	MLMRIamberTLQMSCGSGSGSamber	10	1e-05
ORF 322	1	MMGKSMKLLFMMCGSGSGSamber	10	1e-05
ORF 323	1	MRFTDMNRNCLCGSGSGSamber	10	1e-05
ORF 324	1	MLCKHMERTNCGSGSGSamber	10	1e-05
ORF 325	1	MKMKYDMMNWCGSGSGSamber	10	1e-05
ORF 326	1	MCGRSMKTNDVCGSGSGSamber	10	1e-05
ORF 327	1	MRMWYKSMNLDCGSGSGSamber	10	1e-05
ORF 328	1	MKSMMYECPMCCGSGSGSamber	10	1e-05
ORF 329	1	MLSMKSYRDFCGSGSGSamber	10	1e-05
ORF 330	1	MRTHSMKMKVCGSGSGSamber	10	1e-05
ORF 331	1	MCVKRQLSMNYCGSGSGSamber	10	1e-05
ORF 332	1	MRLINFNSMSGCGSGSGSamber	10	1e-05
ORF 333	1	MCMRLRDMAYCGSGSGSamber	10	1e-05
ORF 334	1	MSMMYSERSRCGSGSGSamber	10	1e-05
ORF 335	1	MSamberMDYMLCKKCGSGSGSamber	10	1e-05
ORF 336	1	MVNMNHCTFFCGSGSGSamber	10	1e-05
ORF 337	1	MARVLMDMMLYCGSGSGSamber	10	1e-05
ORF 338	1	MTCTNSMGNTNCGSGSGSamber	10	1e-05
ORF 339	1	MVNMERFGIRCGSGSGSamber	10	1e-05
ORF 340	1	MSSMIFRKWSCGSGSGSamber	10	1e-05
ORF 341	1	MYKRFDMNVDFCGSGSGSamber	10	1e-05
ORF 342	1	MAFRYSMRYNICGSGSGSamber	10	1e-05
ORF 343	1	MSYMSMKFQVYCGSGSGSamber	10	1e-05
ORF 344	1	MSMamberFHPamberRCNCGSGSGSamber	10	1e-05
ORF 345	1	MKRNLDMHRITCGSGSGSamber	10	1e-05
ORF 346	1	MNIKRSRFMNFCGSGSGSamber	10	1e-05
ORF 347	1	MRCSHLQMNIVCGSGSGSamber	10	1e-05
ORF 348	1	MAFDKKDMNamberSCGSGSGSamber	10	1e-05
ORF 349	1	MSNRPHSMNYCGSGSGSamber	10	1e-05
ORF 350	1	MKWSMNYSMMGCGSGSGSamber	10	1e-05
ORF 351	1	MSMKFAFCFMHCGSGSGSamber	10	1e-05
ORF 352	1	MLNLLMSamberNMNCGSGSGSamber	10	1e-05
ORF 353	1	MGNRCMMDPRDCGSGSGSamber	10	1e-05
ORF 354	1	MMHCMNLMMNCGSGSGSamber	10	1e-05
ORF 355	1	MLRMNVLSMLCGSGSGSamber	10	1e-05
ORF 356	1	MQMCMEFMRCNCGSGSGSamber	10	1e-05
ORF 357	1	MWQMNSMRYTECGSGSGSamber	10	1e-05
ORF 358	1	MSVFKSHMNHCGSGSGSamber	10	1e-05
ORF 359	1	MLRWKYTDMRFCGSGSGSamber	10	1e-05
ORF 360	1	MMDMRYFRVKCGSGSGSamber	10	1e-05
ORF 361	1	MRFMLMNMNTDCGSGSGSamber	10	1e-05
ORF 362	1	MRFDMKYSMKFCGSGSGSamber	10	1e-05
ORF 363	1	MVYMFSMSRICGSGSGSamber	10	1e-05
ORF 364	1	MMDMRHVCGKSCGSGSGSamber	10	1e-05
ORF 365	1	MRVSNMGRKMKCGSGSGSamber	10	1e-05
ORF 366	1	MWTTFMSNDFCGSGSGSamber	10	1e-05
ORF 367	1	MRSMRTYTQMCGSGSGSamber	10	1e-05
ORF 368	1	MLSMLCSLKMCGSGSGSamber	10	1e-05
ORF 369	1	MSASWKNKYMSCGSGSGSamber	10	1e-05
ORF 370	1	MRYENLYMNFDCGSGSGSamber	10	1e-05
ORF 371	1	MVYQKSMNLKECGSGSGSamber	10	1e-05
ORF 372	1	MCKRLMYSMNFCGSGSGSamber	10	1e-05
ORF 373	1	MKRNTDMNTKCGSGSGSamber	10	1e-05
ORF 374	1	MVYRTDMNCKNCGSGSGSamber	10	1e-05
ORF 375	1	MSKMFRIKLMDCGSGSGSamber	10	1e-05
ORF 376	1	MIGNLKSYMDVCGSGSGSamber	10	1e-05
ORF 377	1	MSRLAHDMNSVCGSGSGSamber	10	1e-05
ORF 378	1	MSMIHGamberKKSCCGSGSGSamber	10	1e-05
ORF 379	1	MRNINMNFSRCGSGSGSamber	10	1e-05
ORF 380	1	MSYVIKEMNFCGSGSGSamber	10	1e-05
ORF 381	1	MRMKSNMKRDCGSGSGSamber	10	1e-05
ORF 382	1	MVLMYSMKRNGCGSGSGSamber	10	1e-05
ORF 383	1	MKTMKFYCMESCGSGSGSamber	10	1e-05
ORF 384	1	MKINGNSMKMCGSGSGSamber	10	1e-05
ORF 385	1	MRMSDMNMWNRCGSGSGSamber	10	1e-05
ORF 386	1	MLSMKQKYGVCGSGSGSamber	10	1e-05
ORF 387	1	MKYRTCLKMNCGSGSGSamber	10	1e-05
ORF 388	1	MRNKAMNFQMSCGSGSGSamber	10	1e-05
ORF 389	1	MGPRTMSGSLLCGSGSGSamber	10	1e-05
ORF 390	1	MLDMDRSCCKQCGSGSGSamber	10	1e-05
ORF 391	1	MGCPLMNLNMHCGSGSGSamber	10	1e-05
ORF 392	1	MVLWVDMHHSECGSGSGSamber	10	1e-05
ORF 393	1	MLVYRILSSMCGSGSGSamber	10	1e-05
ORF 394	1	MRYMVTamberMDRCGSGSGSamber	10	1e-05
ORF 395	1	MNLRMNIDSKRCGSGSGSamber	10	1e-05
ORF 396	1	MFCHSMKLDTMCGSGSGSamber	10	1e-05
ORF 397	1	MSSMamberMDFMLSCGSGSGSamber	10	1e-05
ORF 398	1	MSNWDMSVSRNCGSGSGSamber	10	1e-05
ORF 399	1	MKTSMKDMKVCGSGSGSamber	10	1e-05
ORF 400	1	MSSNYRNMLYFCGSGSGSamber	10	1e-05
ORF 401	1	MRCRDMSFYCVCGSGSGSamber	10	1e-05
ORF 402	1	MSKWSMSRSSICGSGSGSamber	10	1e-05
ORF 403	1	MSMRLRRSNKCGSGSGSamber	10	1e-05
ORF 404	1	MLamberMSISVKKDCGSGSGSamber	10	1e-05
ORF 405	1	MSMSVFNMDMECGSGSGSamber	10	1e-05
ORF 406	1	MRYRSMKFKSCGSGSGSamber	10	1e-05
ORF 407	1	MRLMKYCMERNCGSGSGSamber	10	1e-05
ORF 408	1	MVDMAFDKYSLCGSGSGSamber	10	1e-05
ORF 409	1	MWTYKRRDMNFCGSGSGSamber	10	1e-05
ORF 410	1	MIKVMSMKMHSCGSGSGSamber	10	1e-05
ORF 411	1	MSYNMNSSRMICGSGSGSamber	10	1e-05
ORF 412	1	MNRKCMILMECGSGSGSamber	10	1e-05
ORF 413	1	MLYMDCYICNFCGSGSGSamber	10	1e-05
ORF 414	1	MTGMSHNDMGYCGSGSGSamber	10	1e-05
ORF 415	1	MRSMHYVRMKRCGSGSGSamber	10	1e-05
ORF 416	1	MRMNRNMNERNCGSGSGSamber	10	1e-05
ORF 417	1	MSMNMGTSamberKDCGSGSGSamber	10	1e-05
ORF 418	1	MSMKSMGENRNCGSGSGSamber	10	1e-05
ORF 419	1	MRSMWTYRVTCGSGSGSamber	10	1e-05
ORF 420	1	MCNMAFCamberKMCGSGSGSamber	10	1e-05
ORF 421	1	MRFMDCVamberRDCGSGSGSamber	10	1e-05
ORF 422	1	MRYNYRSMKCVCGSGSGSamber	10	1e-05
ORF 423	1	MISMKHKRTSSCGSGSGSamber	10	1e-05
ORF 424	1	MSRMSNRDMRICGSGSGSamber	10	1e-05
ORF 425	1	MNMGYIKNamberRNCGSGSGSamber	10	1e-05
ORF 426	1	MRDMACIEDWKCGSGSGSamber	10	1e-05
ORF 427	1	MGADMNMRIVLCGSGSGSamber	10	1e-05
ORF 428	1	MLKRNWMNVTMCGSGSGSamber	10	1e-05
ORF 429	1	MRYRSMIYRSCGSGSGSamber	10	1e-05
ORF 430	1	MRTKSMMYTRCGSGSGSamber	10	1e-05
ORF 431	1	MLDMARYKICCGSGSGSamber	10	1e-05
ORF 432	1	MLCSPKSMKMCCGSGSGSamber	10	1e-05
ORF 433	1	MSIRDYKHMNHCGSGSGSamber	10	1e-05
ORF 434	1	MQRYIYAMGYCGSGSGSamber	10	1e-05
ORF 435	1	MCMNYTLTMGGCGSGSGSamber	10	1e-05
ORF 436	1	MLNLGMNFVRKCGSGSGSamber	10	1e-05
ORF 437	1	MDMGYRNWNTCGSGSGSamber	10	1e-05
ORF 438	1	MDYGWHSMamberTNMCGSGSGSamber	10	1e-05
ORF 439	1	MYQRKRTYMELCGSGSGSamber	10	1e-05
ORF 440	1	MFCCRSMKMGYCGSGSGSamber	10	1e-05
ORF 441	1	MCWSNMDMKSDCGSGSGSamber	10	1e-05
ORF 442	1	MSSLDMDYYNYCGSGSGSamber	10	1e-05
ORF 443	1	MTKSQYDMGYSCGSGSGSamber	10	1e-05
ORF 444	1	MRFMDLTNMSCGSGSGSamber	10	1e-05
ORF 445	1	MLYMNCRSDFHCGSGSGSamber	10	1e-05
ORF 446	1	MSMKYDRRSNSCGSGSGSamber	10	1e-05
ORF 447	1	MLKFSQSMNRYCGSGSGSamber	10	1e-05
ORF 448	1	MLSLLQSMHYFCGSGSGSamber	10	1e-05
ORF 449	1	MRDMMLNYSVCGSGSGSamber	10	1e-05
ORF 450	1	MYDMDYCYKMSCGSGSGSamber	10	1e-05
ORF 451	1	MCMTKLMNCGGCGSGSGSamber	10	1e-05
ORF 452	1	MDHDMRMETYCGSGSGSamber	10	1e-05
ORF 453	1	MGSYLMNSRRICGSGSGSamber	10	1e-05
ORF 454	1	MQLMDMWTNCCGSGSGSamber	10	1e-05
ORF 455	1	MLFMGCDHYWTCGSGSGSamber	10	1e-05
ORF 456	1	MKDMGKSMSRKCGSGSGSamber	10	1e-05
ORF 457	1	MNCFSMKYRINCGSGSGSamber	10	1e-05
ORF 458	1	MRWIRMSSMNICGSGSGSamber	10	1e-05
ORF 459	1	MSSMYRTMDGVCGSGSGSamber	10	1e-05
ORF 460	1	MLKSLYMDVTSCGSGSGSamber	10	1e-05
ORF 461	1	MYCHRYDMRFCGSGSGSamber	10	1e-05
ORF 462	1	MFMDTYSDICCGSGSGSamber	10	1e-05
ORF 463	1	MRVIYMDDRKCGSGSGSamber	10	1e-05
ORF 464	1	MMVDFRDMRNCGSGSGSamber	10	1e-05
ORF 465	1	MTSMNLYIEMCGSGSGSamber	10	1e-05
ORF 466	1	MVYMEQCSRSCGSGSGSamber	10	1e-05
ORF 467	1	MMTNYMNWTDDCGSGSGSamber	10	1e-05
ORF 468	1	MAYKGSamberKNMCGSGSGSamber	10	1e-05
ORF 469	1	MYFGSAMDMKNCGSGSGSamber	10	1e-05
ORF 470	1	MRMKWTNRMNFCGSGSGSamber	10	1e-05
ORF 471	1	MDMDGNRMSMVCGSGSGSamber	10	1e-05
ORF 472	1	MYRTMNSLNNCGSGSGSamber	10	1e-05
ORF 473	1	MSSANMWSMNCGSGSGSamber	10	1e-05
ORF 474	1	MWSNRSSMKYICGSGSGSamber	10	1e-05
ORF 475	1	MDRYSMSYIAFCGSGSGSamber	10	1e-05
ORF 476	1	MSMamberYVEMRLNCGSGSGSamber	10	1e-05
ORF 477	1	MAETSGGQSMKCGSGSGSamber	10	1e-05
ORF 478	1	MCELamberMNCTamberSCGSGSGSamber	10	1e-05
ORF 479	1	MRYKDMAHRDDCGSGSGSamber	10	1e-05
ORF 480	1	MQIWKDMAHRRCGSGSGSamber	10	1e-05
ORF 481	1	MKRCMQTYRVDCGSGSGSamber	10	1e-05
ORF 482	1	MSSMKYTRIDCGSGSGSamber	10	1e-05
ORF 483	1	MNVWYMDKCCGSGSGSamber	10	1e-05
ORF 484	1	MVSMNCSKTKRCGSGSGSamber	10	1e-05
ORF 485	1	MWSMQCSMIRYCGSGSGSamber	10	1e-05
ORF 486	1	MTMIRSMRIEWCGSGSGSamber	10	1e-05
ORF 487	1	MKLKSMNFLMDCGSGSGSamber	10	1e-05
ORF 488	1	MKYRNTRLSMCGSGSGSamber	10	1e-05
ORF 489	1	MLYRSRSLMNSCGSGSGSamber	9	1e-05
ORF 490	1	MLSMRTYFENCGSGSGSamber	9	1e-05
ORF 491	1	MMGTYMNMIVCGSGSGSamber	9	1e-05
ORF 492	1	MTKYKAMNWNCGSGSGSamber	9	1e-05
ORF 493	1	MSMRIFIGYRICGSGSGSamber	9	1e-05
ORF 494	1	MMWKKSMSRMSCGSGSGSamber	9	1e-05
ORF 495	1	MNVVFSMKHSVCGSGSGSamber	9	1e-05
ORF 496	1	MFVKLSSMMNCGSGSGSamber	9	1e-05
ORF 497	1	MKTVLSMKRGCGSGSGSamber	9	1e-05
ORF 498	1	MRYFRNMDSTCGSGSGSamber	9	1e-05
ORF 499	1	MCRTTYMNLMCGSGSGSamber	9	1e-05
ORF 500	1	MAYKSMIFMNCGSGSGSamber	9	1e-05
ORF 501	1	MGSFCMHIEEMCGSGSGSamber	9	1e-05
ORF 502	1	MCADFRSMKRYCGSGSGSamber	9	1e-05
ORF 503	1	MSIMSMKWLTCGSGSGSamber	9	1e-05
ORF 504	1	MKFTDYCMDVCGSGSGSamber	9	1e-05
ORF 505	1	MLSMKYTNGMECGSGSGSamber	9	1e-05
ORF 506	1	MWTSMLEMNDLCGSGSGSamber	9	1e-05
ORF 507	1	MRSMKRSKWDSCGSGSGSamber	9	1e-05
ORF 508	1	MSDTMDMNYCCGSGSGSamber	9	1e-05
ORF 509	1	MHIPLNMNVRKCGSGSGSamber	9	1e-05
ORF 510	1	MCKRSNMNVLMCGSGSGSamber	9	1e-05
ORF 511	1	MGSSMDRRYamberYCGSGSGSamber	9	1e-05
ORF 512	1	MMYVDMMSSCGSGSGSamber	9	1e-05
ORF 513	1	MSMKSFTMNCCGSGSGSamber	9	1e-05
ORF 514	1	MWMLYMSFRSNCGSGSGSamber	9	1e-05
ORF 515	1	MCKQTSMNVYNCGSGSGSamber	9	1e-05
ORF 516	1	MIWVNMTYCNRCGSGSGSamber	9	1e-05
ORF 517	1	MLRSMSHMNPRCGSGSGSamber	9	1e-05
ORF 518	1	MLNMGCCSTRNCGSGSGSamber	9	1e-05
ORF 519	1	MQMQWDMNKGCGSGSGSamber	9	1e-05
ORF 520	1	MARMNYDMNEVCGSGSGSamber	9	1e-05
ORF 521	1	MMYMDCTDRFNCGSGSGSamber	9	1e-05
ORF 522	1	MWSSYDMKLFVCGSGSGSamber	9	1e-05
ORF 523	1	MMLSQWDMNCCGSGSGSamber	9	1e-05
ORF 524	1	MVRCMLYMNSRCGSGSGSamber	9	1e-05
ORF 525	1	MLAYKSMKSTCGSGSGSamber	9	1e-05
ORF 526	1	MRHSYSMNCLCGSGSGSamber	9	1e-05
ORF 527	1	MRSWDRRYDMGCGSGSGSamber	9	1e-05
ORF 528	1	MRSMEYCLLRCCGSGSGSamber	9	1e-05
ORF 529	1	MRVRRMMNQNLCGSGSGSamber	9	1e-05
ORF 530	1	MRMYYSMIFLSCGSGSGSamber	9	1e-05
ORF 531	1	MSVSMRYCWCSCGSGSGSamber	9	1e-05
ORF 532	1	MLSRYSMLWNKCGSGSGSamber	9	1e-05
ORF 533	1	MNLKLRMLLMNCGSGSGSamber	9	1e-05
ORF 534	1	MPGVSRNMNGSCGSGSGSamber	9	1e-05
ORF 535	1	MTKWYDMNIDYCGSGSGSamber	9	1e-05
ORF 536	1	MRYMNVQFTSCGSGSGSamber	9	1e-05
ORF 537	1	MCGMSQWMNSMCGSGSGSamber	9	1e-05
ORF 538	1	MDMGFAFRYYMCGSGSGSamber	9	1e-05
ORF 539	1	MCRVSTLMNFCGSGSGSamber	9	1e-05
ORF 540	1	MGSDMLMIRMCGSGSGSamber	9	1e-05
ORF 541	1	MMSMDMKVDRNCGSGSGSamber	9	1e-05
ORF 542	1	MDMRNSSKWNMCGSGSGSamber	9	1e-05
ORF 543	1	MYRTMKMHNMCGSGSGSamber	9	1e-05
ORF 544	1	MHRHLKSMVWICGSGSGSamber	9	1e-05
ORF 545	1	MWLDMHGYRKCGSGSGSamber	9	1e-05
ORF 546	1	MSYSMNACHICGSGSGSamber	9	1e-05
ORF 547	1	MTNMNRKMRTCGSGSGSamber	9	1e-05
ORF 548	1	MRDMGCIWVCGSGSGSamber	9	1e-05
ORF 549	1	MWISSMGSHACGSGSGSamber	9	1e-05
ORF 550	1	MMYSMKLYVECGSGSGSamber	9	1e-05
ORF 551	1	MLYMDCSELWSCGSGSGSamber	9	1e-05
ORF 552	1	MPSMNMDMYFCGSGSGSamber	9	1e-05
ORF 553	1	MDMKYSRNRLCCGSGSGSamber	9	1e-05
ORF 554	1	MCMNFRVMNSLCGSGSGSamber	9	1e-05
ORF 555	1	MIRMIICGSGSGSamber	9	1e-05
ORF 556	1	MGYTNVDMNWKCGSGSGSamber	9	1e-05
ORF 557	1	MDYMSMKKFNSCGSGSGSamber	9	1e-05
ORF 558	1	MMYDMNFRNNLCGSGSGSamber	9	1e-05
ORF 559	1	MCTKDMSAMECGSGSGSamber	9	1e-05
ORF 560	1	MGDMKLNGRMRCGSGSGSamber	9	1e-05
ORF 561	1	MRNNHKSSMKICGSGSGSamber	9	1e-05
ORF 562	1	MGYKWYSMKECGSGSGSamber	9	1e-05
ORF 563	1	MMYMDCLNQIRCGSGSGSamber	9	1e-05
ORF 564	1	MVDMSGYYSTMCGSGSGSamber	9	1e-05
ORF 565	1	MGVSMKHDCVMCGSGSGSamber	9	1e-05
ORF 566	1	MMDMETVNTHCGSGSGSamber	9	1e-05
ORF 567	1	MFGKNWSMDMGCGSGSGSamber	9	1e-05
ORF 568	1	MDMRHamberYTWNRCGSGSGSamber	9	1e-05
ORF 569	1	MCRMFDMKYSKCGSGSGSamber	9	1e-05
ORF 570	1	MNCRSMLYPKRCGSGSGSamber	9	1e-05
ORF 571	1	MRNMELDVSYSCGSGSGSamber	9	1e-05
ORF 572	1	MFDMHHMNDTYCGSGSGSamber	9	1e-05
ORF 573	1	MLYYSMDIEDCGSGSGSamber	9	1e-05
ORF 574	1	MKCKQSDMGTYCGSGSGSamber	9	1e-05
ORF 575	1	MSRERYDMRGSCGSGSGSamber	9	1e-05
ORF 576	1	MSMNMANSMNFCGSGSGSamber	9	1e-05
ORF 577	1	MSLNMHYLKMNCGSGSGSamber	9	1e-05
ORF 578	1	MISKYSMGHECGSGSGSamber	9	1e-05
ORF 579	1	MVLMNYRHFHCGSGSGSamber	9	1e-05
ORF 580	1	MDFRDMSYQRSCGSGSGSamber	9	1e-05
ORF 581	1	MRPYDMNYFCCGSGSGSamber	9	1e-05
ORF 582	1	MVTMMCVSMNECGSGSGSamber	9	1e-05
ORF 583	1	MLSMMHSQTMRCGSGSGSamber	9	1e-05
ORF 584	1	MVSNDMCSMRRCGSGSGSamber	9	1e-05
ORF 585	1	MDQAHNMRTYMCGSGSGSamber	9	1e-05
ORF 586	1	MCVLLDMGYKNCGSGSGSamber	9	1e-05
ORF 587	1	MQYMDALHDSCGSGSGSamber	9	1e-05
ORF 588	1	MYDMGYQKSCGSGSGSamber	9	1e-05
ORF 589	1	MNYRLMNNLMACGSGSGSamber	9	1e-05
ORF 590	1	MSSMRHTSNMFCGSGSGSamber	9	1e-05
ORF 591	1	MLMIYHMNWICGSGSGSamber	9	1e-05
ORF 592	1	MLSMNIDYCRICGSGSGSamber	9	1e-05
ORF 593	1	MVLMamberSMKGDCGSGSGSamber	9	1e-05
ORF 594	1	MVFKPTSMRDICGSGSGSamber	9	1e-05
ORF 595	1	MKNMNCEFDEMCGSGSGSamber	9	1e-05
ORF 596	1	MWSTLTRNDMKCGSGSGSamber	9	1e-05
ORF 597	1	MVSMFRMEKVKCGSGSGSamber	9	1e-05
ORF 598	1	MFDMRHCIARNCGSGSGSamber	9	1e-05
ORF 599	1	MRMKSLWMHSNCGSGSGSamber	9	1e-05
ORF 600	1	MSVYFVDMKESCGSGSGSamber	9	1e-05
ORF 601	1	MLSMNYFGSSCGSGSGSamber	9	1e-05
ORF 602	1	MNYTSMNTMGCGSGSGSamber	9	1e-05
ORF 603	1	MCSSDMLSMNYCGSGSGSamber	9	1e-05
ORF 604	1	MRLTRSVNSSMCGSGSGSamber	9	1e-05
ORF 605	1	MDMTDYSMDRYCGSGSGSamber	9	1e-05
ORF 606	1	MSVYMDMIFTLCGSGSGSamber	9	1e-05
ORF 607	1	MTFMDCSMVKICGSGSGSamber	9	1e-05
ORF 608	1	MSSTFMDRDFCGSGSGSamber	9	1e-05
ORF 609	1	MYFTMKRMDCCGSGSGSamber	9	1e-05
ORF 610	1	MYLKFRSMNIDCGSGSGSamber	9	1e-05
ORF 611	1	MFYRMDMNSRCGSGSGSamber	9	1e-05
ORF 612	1	MLPYWMGYSSLCGSGSGSamber	9	1e-05
ORF 613	1	MANKTFWMNDRCGSGSGSamber	9	1e-05
ORF 614	1	MANKVSMKFGCGSGSGSamber	9	1e-05
ORF 615	1	MFRCMDLKCGICGSGSGSamber	9	1e-05
ORF 616	1	MWSMNCTLRSNCGSGSGSamber	9	1e-05
ORF 617	1	MRLKTMamberMWCKCGSGSGSamber	9	1e-05
ORF 618	1	MLLDMNSEWNYCGSGSGSamber	9	1e-05
ORF 619	1	MLRKLSMLFWNCGSGSGSamber	9	1e-05
ORF 620	1	MRFMDCTRKFCGSGSGSamber	9	1e-05
ORF 621	1	MSFNKSYMDRFCGSGSGSamber	9	1e-05
ORF 622	1	MRIFRDMNTMFCGSGSGSamber	9	1e-05
ORF 623	1	MLNMERYRISCGSGSGSamber	9	1e-05
ORF 624	1	MDRDMRYQSKMCGSGSGSamber	9	1e-05
ORF 625	1	MTHSKRNMMRCGSGSGSamber	9	1e-05
ORF 626	1	MNWRYLMGSYNCGSGSGSamber	9	1e-05
ORF 627	1	MYSMKLIAFRNCGSGSGSamber	9	1e-05
ORF 628	1	MSRDMEHFIRNCGSGSGSamber	9	1e-05
ORF 629	1	MRNRYSMKASLCGSGSGSamber	9	1e-05
ORF 630	1	MLRMDFCGSGSGSamber	9	1e-05
ORF 631	1	MVYSVYDMDWFCGSGSGSamber	9	1e-05
ORF 632	1	MWHTQKYDMNWCGSGSGSamber	9	1e-05
ORF 633	1	MCRFNVDMDYCGSGSGSamber	9	1e-05
ORF 634	1	MKNRRSMKDamberCGSGSGSamber	9	1e-05
ORF 635	1	MKNMHRYRNSCGSGSGSamber	9	1e-05
ORF 636	1	MLEMNVCRSYSCGSGSGSamber	9	1e-05
ORF 637	1	MSDMRYMECSCGSGSGSamber	9	1e-05
ORF 638	1	MLRMTQCKMQMCGSGSGSamber	9	1e-05
ORF 639	1	MRDMRCNMRFCGSGSGSamber	9	1e-05
ORF 640	1	MLSMTCDMFQKCGSGSGSamber	9	1e-05
ORF 641	1	MKLDMMYNGMTCGSGSGSamber	9	1e-05
ORF 642	1	MLTLMNYSYMCGSGSGSamber	9	1e-05
ORF 643	1	MQMKTYDMNVICGSGSGSamber	9	1e-05
ORF 644	1	MDYDMRYQMELCGSGSGSamber	9	1e-05
ORF 645	1	MDMGLTKKKYFCGSGSGSamber	9	1e-05
ORF 646	1	MCNLKTMMSNCGSGSGSamber	9	1e-05
ORF 647	1	MKLIDMNIDSKCGSGSGSamber	9	1e-05
ORF 648	1	MILSMTYMNFCGSGSGSamber	9	1e-05
ORF 649	1	MASMHMNMSGGCGSGSGSamber	9	1e-05
ORF 650	1	MIRKSMNSENCGSGSGSamber	9	1e-05
ORF 651	1	MLNMLVYKSGCGSGSGSamber	9	1e-05
ORF 652	1	MSMMNSCSSVCGSGSGSamber	9	1e-05
ORF 653	1	MTNMDCVHDKCCGSGSGSamber	9	1e-05
ORF 654	1	MRLRMamberNSMKICGSGSGSamber	9	1e-05
ORF 655	1	MKWLSMKSNGICGSGSGSamber	9	1e-05
ORF 656	1	MLSMNDQSYCCGSGSGSamber	9	1e-05
ORF 657	1	MMCMWKANMNRCGSGSGSamber	9	1e-05
ORF 658	1	MCFRDMSSMRSCGSGSGSamber	9	1e-05
ORF 659	1	MSSMKYIESACGSGSGSamber	9	1e-05
ORF 660	1	MKYRQMNSIWTCGSGSGSamber	9	1e-05
ORF 661	1	MLMKVRDMRIVCGSGSGSamber	9	1e-05
ORF 662	1	MSMKFDNACQCCGSGSGSamber	9	1e-05
ORF 663	1	MRNMGRMMDQLCGSGSGSamber	9	1e-05
ORF 664	1	MRDMGCHNDRNCGSGSGSamber	9	1e-05
ORF 665	1	MCSLKSMRSKCGSGSGSamber	9	1e-05
ORF 666	1	MTRYLRDMRMNCGSGSGSamber	9	1e-05
ORF 667	1	MFRYHMNEDILCGSGSGSamber	9	1e-05
ORF 668	1	MDMAFENRNMCGSGSGSamber	9	1e-05
ORF 669	1	MQIRYRMNKGFCGSGSGSamber	9	1e-05
ORF 670	1	MVYMDCPQYHCGSGSGSamber	9	1e-05
ORF 671	1	MVDMSIRCNFYCGSGSGSamber	9	1e-05
ORF 672	1	MRSPRDCGSGSGSamber	9	1e-05
ORF 673	1	MTMDMHMNSNCGSGSGSamber	9	1e-05
ORF 674	1	MTSMamberSLAMACGSGSGSamber	9	1e-05
ORF 675	1	MRLMFYMEYSICGSGSGSamber	9	1e-05
ORF 676	1	MYDMNFWRKRCGSGSGSamber	9	1e-05
ORF 677	1	MSSamberDMDMGTYCGSGSGSamber	9	1e-05
ORF 678	1	MRSMMTFRQFCGSGSGSamber	9	1e-05
ORF 679	1	MCMNVTKYGHCGSGSGSamber	9	1e-05
ORF 680	1	MKDMRILKNANCGSGSGSamber	9	1e-05
ORF 681	1	MASMRCFVNCCGSGSGSamber	9	1e-05
ORF 682	1	MSMISTMMFMMCGSGSGSamber	9	1e-05
ORF 683	1	MRNMNVDMDYSCGSGSGSamber	9	1e-05
ORF 684	1	MSYMRRYDMRSCGSGSGSamber	9	1e-05
ORF 685	1	MGFLKDMRWMKCGSGSGSamber	9	1e-05
ORF 686	1	MMWNSRSMNWCGSGSGSamber	9	1e-05
ORF 687	1	MLLSYRDMRFGCGSGSGSamber	9	1e-05
ORF 688	1	MRYMRYQMNCCGSGSGSamber	9	1e-05
ORF 689	1	MNHLSMNIDVCGSGSGSamber	9	1e-05
ORF 690	1	MLKLNRSVSMCGSGSGSamber	9	1e-05
ORF 691	1	MGNMNIRKTMKCGSGSGSamber	9	1e-05
ORF 692	1	MALSMNMNRSCGSGSGSamber	9	1e-05
ORF 693	1	MSLMNSRRANNCGSGSGSamber	9	1e-05
ORF 694	1	MKYWTDMRYLNCGSGSGSamber	9	1e-05
ORF 695	1	MYSMKLCVKWQCGSGSGSamber	9	1e-05
ORF 696	1	MSCamberSNRDMGICGSGSGSamber	9	1e-05
ORF 697	1	MLYVMGDMNTRCGSGSGSamber	9	1e-05
ORF 698	1	MLQCMELSLKKCGSGSGSamber	9	1e-05
ORF 699	1	MCYWSMIHKWNCGSGSGSamber	9	1e-05
ORF 700	1	MLARYDMDWNDCGSGSGSamber	9	1e-05
ORF 701	1	MKCVDMKYNMCGSGSGSamber	9	1e-05
ORF 702	1	MVYKYDMRCDNCGSGSGSamber	9	1e-05
ORF 703	1	MMLGDMNMKVDCGSGSGSamber	9	1e-05
ORF 704	1	MSMKYIEEKICGSGSGSamber	9	1e-05
ORF 705	1	MNSMNYILEYSCGSGSGSamber	9	1e-05
ORF 706	1	MSSSMMFTVMNCGSGSGSamber	9	1e-05
ORF 707	1	MMYRSMRIFACGSGSGSamber	9	1e-05
ORF 708	1	MIVRYHMDVTMCGSGSGSamber	9	1e-05
ORF 709	1	MQMMNCSYWDMVACGSGSGSamber	9	1e-05
ORF 710	1	MRSVYMDYYKMCGSGSGSamber	9	1e-05
ORF 711	1	MWYSSMGYRSCGSGSGSamber	9	1e-05
ORF 712	1	MYMNVGDKIMMCGSGSGSamber	9	1e-05
ORF 713	1	MMKFSNMENIRCGSGSGSamber	9	1e-05
ORF 714	1	MRLQSMKDVKWCGSGSGSamber	9	1e-05
ORF 715	1	MRNQLRMNVMNCGSGSGSamber	9	1e-05
ORF 716	1	MGYYDMKYYRDCGSGSGSamber	9	1e-05
ORF 717	1	MSKYMGamberQKNRCGSGSGSamber	9	1e-05
ORF 718	1	MIGCRAYSMGICGSGSGSamber	9	1e-05
ORF 719	1	MQDMGCMNYYICGSGSGSamber	9	1e-05
ORF 720	1	MSMYWMDYWNCGSGSGSamber	9	1e-05
ORF 721	1	MYMFSRVDMRCGSGSGSamber	9	1e-05
ORF 722	1	MVVGNYMEIFCGSGSGSamber	9	1e-05
ORF 723	1	MVNVKSMDITWCGSGSGSamber	9	1e-05
ORF 724	1	MLNMNCTRFRNCGSGSGSamber	9	1e-05
ORF 725	1	MVYPMKEWKYCGSGSGSamber	9	1e-05
ORF 726	1	MRDVYMNVKMCGSGSGSamber	9	1e-05
ORF 727	1	MRFMNCMDWNECGSGSGSamber	9	1e-05
ORF 728	1	MYRNRLSMKYCGSGSGSamber	9	1e-05
ORF 729	1	MLDMQTYRRYCGSGSGSamber	9	1e-05
ORF 730	1	MDMGSVRCKCGCGSGSGSamber	9	1e-05
ORF 731	1	MSKYDMRMNWECGSGSGSamber	9	1e-05
ORF 732	1	MRNRISMNIEICGSGSGSamber	9	1e-05
ORF 733	1	MVTMNVSMNGECGSGSGSamber	9	1e-05
ORF 734	1	MDMAYLSVYNICGSGSGSamber	9	1e-05
ORF 735	1	MRYMDCECRSCGSGSGSamber	9	1e-05
ORF 736	1	MTWVRMDIRDCGSGSGSamber	9	1e-05
ORF 737	1	MRSMKMCLIGCGSGSGSamber	9	1e-05
ORF 738	1	MNRLVDMDMLCGSGSGSamber	9	1e-05
ORF 739	1	MGYDMNIRGMCGSGSGSamber	9	1e-05
ORF 740	1	MPMNLMDKCDCGSGSGSamber	9	1e-05
ORF 741	1	MFSMATYKKRCGSGSGSamber	9	1e-05
ORF 742	1	MYRMGYHYSRTCGSGSGSamber	9	1e-05
ORF 743	1	MFWKYDMNSNCGSGSGSamber	9	1e-05
ORF 744	1	MRLHCSMRWKSCGSGSGSamber	9	1e-05
ORF 745	1	MLWDYRDMHHNCGSGSGSamber	9	1e-05
ORF 746	1	MSYMNLSAFRCGSGSGSamber	9	1e-05
ORF 747	1	MRMMSVYMNDVCGSGSGSamber	9	1e-05
ORF 748	1	MVFMDVYRSKSCGSGSGSamber	9	1e-05
ORF 749	1	MYSMKCVRDLRCGSGSGSamber	9	1e-05
ORF 750	1	MIPDTVRMEamberMCGSGSGSamber	9	1e-05
ORF 751	1	MGNRYMNDKRICGSGSGSamber	9	1e-05
ORF 752	1	MRTMMYSGISCGSGSGSamber	9	1e-05
ORF 753	1	MDRCYLLMNYFCGSGSGSamber	9	1e-05
ORF 754	1	MISMKLVRKMCGSGSGSamber	9	1e-05
ORF 755	1	MVYMDCRNYRVCGSGSGSamber	9	1e-05
ORF 756	1	MRSMKCDRNNSCGSGSGSamber	9	1e-05
ORF 757	1	MNWLDMGIQKCGSGSGSamber	9	1e-05
ORF 758	1	MDRMDMNTYLFCGSGSGSamber	9	1e-05
ORF 759	1	MRGQFDMFSMCGSGSGSamber	9	1e-05
ORF 760	1	MIGNYKDMTWNCGSGSGSamber	9	1e-05
ORF 761	1	MTLRNMDCGCGSGSGSamber	9	1e-05
ORF 762	1	MSMRFNMNWNCGSGSGSamber	9	1e-05
ORF 763	1	MCMAMLSMLFCGSGSGSamber	9	1e-05
ORF 764	1	MMSYWMNMTRSCGSGSGSamber	9	1e-05
ORF 765	1	MIRFSMKYLRSCGSGSGSamber	9	1e-05
ORF 766	1	MKNLDMNWMCGSGSGSamber	9	1e-05
ORF 767	1	MSYHCMDCSASCGSGSGSamber	9	1e-05
ORF 768	1	MSMKHVLFSNCGSGSGSamber	9	1e-05
ORF 769	1	MLDMNIDVKYCGSGSGSamber	9	1e-05
ORF 770	1	MSYLSMDSICCGSGSGSamber	9	1e-05
ORF 771	1	MLMQWDMMFSLCGSGSGSamber	9	1e-05
ORF 772	1	MSMKYVNSNRGCGSGSGSamber	9	1e-05
ORF 773	1	MRDMMYRCWRLCGSGSGSamber	9	1e-05
ORF 774	1	MRNMDTYKARCGSGSGSamber	9	1e-05
ORF 775	1	MTYHSMNFDRCGSGSGSamber	9	1e-05
ORF 776	1	MVRNMDASLLTCGSGSGSamber	9	1e-05
ORF 777	1	MDMNDRVLKQCGSGSGSamber	9	1e-05
ORF 778	1	MPWLKMSYMDCGSGSGSamber	9	1e-05
ORF 779	1	MCWQMamberVTSSMCGSGSGSamber	9	1e-05
ORF 780	1	MRNILFDMKWSCGSGSGSamber	9	1e-05
ORF 781	1	MDMSGLVRNYCGSGSGSamber	9	1e-05
ORF 782	1	MCMYRAIHVRCGSGSGSamber	9	1e-05
ORF 783	1	MSMSYSamberTNMDCGSGSGSamber	9	1e-05
ORF 784	1	MKRSYEMNASQCGSGSGSamber	9	1e-05
ORF 785	1	MRVDMRFMENHCGSGSGSamber	9	1e-05
ORF 786	1	MVYMKSMKHVECGSGSGSamber	9	1e-05
ORF 787	1	MDRYSMRLYWNCGSGSGSamber	9	1e-05
ORF 788	1	MKYCMNCMHACGSGSGSamber	9	1e-05
ORF 789	1	MDMGHRTMNACGSGSGSamber	9	1e-05
ORF 790	1	MKNKDMNISQCGSGSGSamber	9	1e-05
ORF 791	1	MSMKLINRNNCGSGSGSamber	9	1e-05
ORF 792	1	MWERKYSMSGVCGSGSGSamber	9	1e-05
ORF 793	1	MCSMMDMNNWMCGSGSGSamber	9	1e-05
ORF 794	1	MRRNEKYDMNCCGSGSGSamber	9	1e-05
ORF 795	1	MDMRHEHISRCGSGSGSamber	9	1e-05
ORF 796	1	MESDMNMNARKCGSGSGSamber	9	1e-05
ORF 797	1	MSMRHYEMKVCGSGSGSamber	9	1e-05
ORF 798	1	MIVMDMFKRKDCGSGSGSamber	9	1e-05
ORF 799	1	MFRLNYMGHYCGSGSGSamber	9	1e-05
ORF 800	1	MYSMNVSNNamberRCGSGSGSamber	9	1e-05
ORF 801	1	MRWQMCGVDMNCGSGSGSamber	9	1e-05
ORF 802	1	MVYSVRNDMRRCGSGSGSamber	9	1e-05
ORF 803	1	MVDMACVESFWCGSGSGSamber	9	1e-05
ORF 804	1	MDMSWKESKCMCGSGSGSamber	9	1e-05
ORF 805	1	MKKWKTRSMNCGSGSGSamber	9	1e-05
ORF 806	1	MRDMMYRCFQRCGSGSGSamber	9	1e-05
ORF 807	1	MSKYRTYMERKCGSGSGSamber	9	1e-05
ORF 808	1	MCDDHYSMKSTCGSGSGSamber	9	1e-05
ORF 809	1	MDMSNYGRDCDCGSGSGSamber	9	1e-05
ORF 810	1	MYSMLSARKTNCGSGSGSamber	9	1e-05
ORF 811	1	MCCGHMNWEHDCGSGSGSamber	9	1e-05
ORF 812	1	MFVSMGDMLRCGSGSGSamber	9	1e-05
ORF 813	1	MRIamberDMHHRRCGSGSGSamber	9	1e-05
ORF 814	1	MCVGKRSMLGICGSGSGSamber	9	1e-05
ORF 815	1	MHSRAMNKRDCGSGSGSamber	9	1e-05
ORF 816	1	MSNDKWNMDRVCGSGSGSamber	9	1e-05
ORF 817	1	MSRYSMRMSLFCGSGSGSamber	9	1e-05
ORF 818	1	MYCMDNRRLLCGSGSGSamber	9	1e-05
ORF 819	1	MRYIDMLWNCCGSGSGSamber	9	1e-05
ORF 820	1	MCTVQSDMSWMCGSGSGSamber	9	1e-05
ORF 821	1	MSYMamberRQMLRCGSGSGSamber	9	1e-05
ORF 822	1	MALYSMKYRSVCGSGSGSamber	9	1e-05
ORF 823	1	MFLMNRSYNSCGSGSGSamber	9	1e-05
ORF 824	1	MAYRDMGYPGDCGSGSGSamber	9	1e-05
ORF 825	1	MITSMDMNMFCGSGSGSamber	9	1e-05
ORF 826	1	MRSHDMamberYMNCGSGSGSamber	9	1e-05
ORF 827	1	MRNMNYHLNKICGSGSGSamber	9	1e-05
ORF 828	1	MSMKSTNRNYRCGSGSGSamber	9	1e-05
ORF 829	1	MRWMamberTMENAQCGSGSGSamber	9	1e-05
ORF 830	1	MKNYMDMNDYGCGSGSGSamber	9	1e-05
ORF 831	1	MDMamberVWKYEMNCGSGSGSamber	9	1e-05
ORF 832	1	MHPQEMGYNECGSGSGSamber	9	1e-05
ORF 833	1	MMNRSMIFKENCGSGSGSamber	9	1e-05
ORF 834	1	MRMWSSMNGEECGSGSGSamber	9	1e-05
ORF 835	1	MKSMKYISRNRCGSGSGSamber	9	1e-05
ORF 836	1	MSRKYSSMYERCGSGSGSamber	9	1e-05
ORF 837	1	MRMKYQMNWKCGSGSGSamber	9	1e-05
ORF 838	1	MKYKNSMQLMCGSGSGSamber	9	1e-05
ORF 839	1	MMNMATYDRNCGSGSGSamber	9	1e-05
ORF 840	1	MTCNNMDLKGCCGSGSGSamber	9	1e-05
ORF 841	1	MRMTYMSLMRKCGSGSGSamber	9	1e-05
ORF 842	1	MRYSDMIYRDYCGSGSGSamber	9	1e-05
ORF 843	1	MCSTRNMSDMCGSGSGSamber	9	1e-05
ORF 844	1	MRKNMNTGRICGSGSGSamber	9	1e-05
ORF 845	1	MRNMDCSWKLNCGSGSGSamber	9	1e-05
ORF 846	1	MCVRRSMRYWCGSGSGSamber	9	1e-05
ORF 847	1	MTDRLSMamberRFECGSGSGSamber	9	1e-05
ORF 848	1	MRFDMGMTRIRCGSGSGSamber	9	1e-05
ORF 849	1	MLSMKQVYQVICGSGSGSamber	9	1e-05
ORF 850	1	MMMRSHMIDMKCGSGSGSamber	9	1e-05
ORF 851	1	MLNMNFDTCGSGSGSamber	9	1e-05
ORF 852	1	MLTMGNMILWKCGSGSGSamber	9	1e-05
ORF 853	1	MAESYSMKFRNCGSGSGSamber	9	1e-05
ORF 854	1	MKSMVYRRRICGSGSGSamber	9	1e-05
ORF 855	1	MPMDSYMEMSCGSGSGSamber	9	1e-05
ORF 856	1	MWTSMMYamberSECGSGSGSamber	9	1e-05
ORF 857	1	MIopalopalVLRSVCGSGSGSamber	9	1e-05
ORF 858	1	MNKFTMDICELCGSGSGSamber	9	1e-05
ORF 859	1	MSMSMMDIKMCGSGSGSamber	9	1e-05
ORF 860	1	MRILGTMDRACGSGSGSamber	9	1e-05
ORF 861	1	MSMESamberIWLSRCGSGSGSamber	9	1e-05
ORF 862	1	MSMSWNNDAMCGSGSGSamber	9	1e-05
ORF 863	1	MVILSMSISICGSGSGSamber	9	1e-05
ORF 864	1	MGLINSQSMKCCGSGSGSamber	9	1e-05
ORF 865	1	MTSMamberMGACRNCGSGSGSamber	9	1e-05
ORF 866	1	MGTSMNMSKTCGSGSGSamber	9	1e-05
ORF 867	1	MCKFSMKRDamberFCGSGSGSamber	9	1e-05
ORF 868	1	MVKNMNINTMCGSGSGSamber	9	1e-05
ORF 869	1	MVSMNFRSEMDCGSGSGSamber	9	1e-05
ORF 870	1	MQNMFTMKSFCGSGSGSamber	9	1e-05
ORF 871	1	MSMIFLANWMSCGSGSGSamber	9	1e-05
ORF 872	1	MDMRSISKNVMCGSGSGSamber	9	1e-05
ORF 873	1	MTFMDMIEKCCGSGSGSamber	9	1e-05
ORF 874	1	MSCVKHYDMGYCGSGSGSamber	9	1e-05
ORF 875	1	MGQWTKYDMAYCGSGSGSamber	9	1e-05
ORF 876	1	MMYTSDIKHMDCGSGSGSamber	9	1e-05
ORF 877	1	MIRamberNMDMRYCGSGSGSamber	9	1e-05
ORF 878	1	MVINFNDMRMRCGSGSGSamber	9	1e-05
ORF 879	1	MQMGYMNMSLICGSGSGSamber	9	1e-05
ORF 880	1	MRNDMDSGLWKCGSGSGSamber	9	1e-05
ORF 881	1	MDMGHSLRMICGSGSGSamber	9	1e-05
ORF 882	1	MCANTMDTIRECGSGSGSamber	9	1e-05
ORF 883	1	MFDSLYMDMGCGSGSGSamber	9	1e-05
ORF 884	1	MVKSKYDMDamberamberCGSGSGSamber	9	1e-05
ORF 885	1	MSMKWTamberRIIGCGSGSGSamber	9	1e-05
ORF 886	1	MDMSNLSRSVFCGSGSGSamber	9	1e-05
ORF 887	1	MLNMNYRGMRCGSGSGSamber	9	1e-05
ORF 888	1	MMPKSGRRFSIENCGSGSGSamber	9	1e-05
ORF 889	1	MSFVPWDMNFCGSGSGSamber	9	1e-05
ORF 890	1	MLSVYKRDMRCGSGSGSamber	9	1e-05
ORF 891	1	MLNMDVRNCDKCGSGSGSamber	9	1e-05
ORF 892	1	MRLKYHMQRKSCGSGSGSamber	9	1e-05
ORF 893	1	MLRKWTHDMNWCGSGSGSamber	9	1e-05
ORF 894	1	MQSMMLLKENCGSGSGSamber	9	1e-05
ORF 895	1	MDMFQTMMINCGSGSGSamber	9	1e-05
ORF 896	1	MFGSMWTMRLECGSGSGSamber	9	1e-05
ORF 897	1	MAHAYDMNVFNCGSGSGSamber	9	1e-05
ORF 898	1	MCTMTFYMNamberFCGSGSGSamber	9	1e-05
ORF 899	1	MFSMSDMKNCCGSGSGSamber	9	1e-05
ORF 900	1	MFCNHMNVLMCGSGSGSamber	9	1e-05
ORF 901	1	MLMLMTYDMKCGSGSGSamber	9	1e-05
ORF 902	1	MMSMNWDTCICGSGSGSamber	9	1e-05
ORF 903	1	MTRAYDMGYNLCGSGSGSamber	9	1e-05
ORF 904	1	MRYMECSNNYRCGSGSGSamber	9	1e-05
ORF 905	1	MLMRLTMKLWSCGSGSGSamber	9	1e-05
ORF 906	1	MIRFNNYMHCDCGSGSGSamber	9	1e-05
ORF 907	1	MSNDMMSMIDCGSGSGSamber	9	1e-05
ORF 908	1	MTLGVYMDVNRCGSGSGSamber	9	1e-05
ORF 909	1	MYWYSMKYVRSCGSGSGSamber	9	1e-05
ORF 910	1	MMNMKETRCCGSGSGSamber	9	1e-05
ORF 911	1	MDMKDMLWNDNCGSGSGSamber	9	1e-05
ORF 912	1	MSMKYNSQRAYCGSGSGSamber	9	1e-05
ORF 913	1	MVYSCMDYADSCGSGSGSamber	9	1e-05
ORF 914	1	MCIRDMTLSNCGSGSGSamber	9	1e-05
ORF 915	1	MTCFTRDMKTGCGSGSGSamber	9	1e-05
ORF 916	1	MANSVYDMNVCGSGSGSamber	9	1e-05
ORF 917	1	MTYCMDIDYNCGSGSGSamber	9	1e-05
ORF 918	1	MWSANRKSMRCCGSGSGSamber	9	1e-05
ORF 919	1	MRLWNMHMDAVCGSGSGSamber	9	1e-05
ORF 920	1	MVYKYRMNYDVCGSGSGSamber	9	1e-05
ORF 921	1	MRFLCDCMSMKCGSGSGSamber	9	1e-05
ORF 922	1	MTKYMDLRNFLCGSGSGSamber	9	1e-05
ORF 923	1	MKCSLLMNSGNCGSGSGSamber	9	1e-05
ORF 924	1	MLCMESVERCCGSGSGSamber	9	1e-05
ORF 925	1	MRYDYRDMNICGSGSGSamber	9	1e-05
ORF 926	1	MRMMQFMNISNCGSGSGSamber	9	1e-05
ORF 927	1	MSamberHWFMLYYRCGSGSGSamber	9	1e-05
ORF 928	1	MCYAamberSDMNDTCGSGSGSamber	9	1e-05
ORF 929	1	MNLKSMGKYSCGSGSGSamber	9	1e-05
ORF 930	1	MRRISRNKTMCGSGSGSamber	9	1e-05
ORF 931	1	MFTRWTMNFVSCGSGSGSamber	9	1e-05
ORF 932	1	MCFWRTYMDEDCGSGSGSamber	9	1e-05
ORF 933	1	MRKKYDMLIDSCGSGSGSamber	9	1e-05
ORF 934	1	MRDMETYRSNCGSGSGSamber	9	1e-05
ORF 935	1	MRSMIYPIDGDCGSGSGSamber	9	1e-05
ORF 936	1	MFRNCWHSMKGCGSGSGSamber	9	1e-05
ORF 937	1	MLISHLQMNTCGSGSGSamber	9	1e-05
ORF 938	1	MFYKYDMNIECCGSGSGSamber	9	1e-05
ORF 939	1	MKYRKIDMNVCGSGSGSamber	9	1e-05
ORF 940	1	MWCMamberSMGNRECGSGSGSamber	9	1e-05
ORF 941	1	MKSKYQDMNICCGSGSGSamber	9	1e-05
ORF 942	1	MMSCNRNSMRACGSGSGSamber	9	1e-05
ORF 943	1	MFMDMGWRLNTCGSGSGSamber	9	1e-05
ORF 944	1	MSMRMLMNSLLCGSGSGSamber	9	1e-05
ORF 945	1	MKFDMNSRNDCGSGSGSamber	9	1e-05
ORF 946	1	MRFNLNMNYRECGSGSGSamber	9	1e-05
ORF 947	1	MVNRSMKFRNCGSGSGSamber	9	1e-05
ORF 948	1	MLWHNDMADMDCGSGSGSamber	9	1e-05
ORF 949	1	MTLHMTRRVVMCGSGSGSamber	9	1e-05
ORF 950	1	MWYFSRKSLNMCGSGSGSamber	9	1e-05
ORF 951	1	MSVYLKLTMMDCGSGSGSamber	9	1e-05
ORF 952	1	MTMMGCISSENCGSGSGSamber	9	1e-05
ORF 953	1	MCMNFRHDMNFCGSGSGSamber	9	1e-05
ORF 954	1	MSMKQLMTNCGSGSGSamber	9	1e-05
ORF 955	1	MTSMRRMNSCGSGSGSamber	9	1e-05
ORF 956	1	MCMKRSNYGSCGSGSGSamber	9	1e-05
ORF 957	1	MVNAQFTMNLICGSGSGSamber	9	1e-05
ORF 958	1	MCVLKKSMKDCGSGSGSamber	9	1e-05
ORF 959	1	MRMYHTamberamberWKNCGSGSGSamber	9	1e-05
ORF 960	1	MSMNSIGRASCGSGSGSamber	9	1e-05
ORF 961	1	MRLTMDSVMKTCGSGSGSamber	9	1e-05
ORF 962	1	MCVopalLIopalIFLCGSGSGSamber	9	1e-05
ORF 963	1	MATKHMSRDVCGSGSGSamber	9	1e-05
ORF 964	1	MSYMNMGCFRTCGSGSGSamber	8	1e-05
ORF 965	1	MLFRNLSMTYVCGSGSGSamber	8	1e-05
ORF 966	1	MVYSMKEamberKYCGSGSGSamber	8	1e-05
ORF 967	1	MAKLTKYDMAHCGSGSGSamber	8	1e-05
ORF 968	1	MMSMKWKRFTMCGSGSGSamber	8	1e-05
ORF 969	1	MRDMGYYRMDICGSGSGSamber	8	1e-05
ORF 970	1	MLDMRCINLDCGSGSGSamber	8	1e-05
ORF 971	1	MVITYamberSMQYCGSGSGSamber	8	1e-05
ORF 972	1	MCMNATILSMDCGSGSGSamber	8	1e-05
ORF 973	1	MSMNIQNKMRCGSGSGSamber	8	1e-05
ORF 974	1	MCQPQYEMGCGSGSGSamber	8	1e-05
ORF 975	1	MKCVCSRMHAVCGSGSGSamber	8	1e-05
ORF 976	1	MAYINVDMNSDCGSGSGSamber	8	1e-05
ORF 977	1	MRYTQVSTMCDCGSGSGSamber	8	1e-05
ORF 978	1	MKGYLQMNKMCGSGSGSamber	8	1e-05
ORF 979	1	MWSFDMTAKNRCGSGSGSamber	8	1e-05
ORF 980	1	MNYCSYLNMDCGSGSGSamber	8	1e-05
ORF 981	1	MRYVPGMNSYMCGSGSGSamber	8	1e-05
ORF 982	1	MSRHPNSMNFCGSGSGSamber	8	1e-05
ORF 983	1	MKFAWSMNHCGSGSGSamber	8	1e-05
ORF 984	1	MSDMGYLKLNCCGSGSGSamber	8	1e-05
ORF 985	1	MRVMTHDMDGGCGSGSGSamber	8	1e-05
ORF 986	1	MKLSYMNTSNFCGSGSGSamber	8	1e-05
ORF 987	1	MFRMNMNFSLRCGSGSGSamber	8	1e-05
ORF 988	1	MDMRIFSRSKVCGSGSGSamber	8	1e-05
ORF 989	1	MMFMDCCFDKCGSGSGSamber	8	1e-05
ORF 990	1	MRLQTMNMDYYCGSGSGSamber	8	1e-05
ORF 991	1	MVVFHMDAVRICGSGSGSamber	8	1e-05
ORF 992	1	MVFMDRENTKCGSGSGSamber	8	1e-05
ORF 993	1	MDMFSMMFCACGSGSGSamber	8	1e-05
ORF 994	1	MSKNMDYYTFCGSGSGSamber	8	1e-05
ORF 995	1	MLCCTWMNVRCGSGSGSamber	8	1e-05
ORF 996	1	MIGRQYSMIDICGSGSGSamber	8	1e-05
ORF 997	1	MIDMRCTLNCCGSGSGSamber	8	1e-05
ORF 998	1	MRYVQMISMKYCGSGSGSamber	8	1e-05
ORF 999	1	MWCCYMNSNWMCGSGSGSamber	8	1e-05
ORF 1000	1	MCSMDMNARDLCGSGSGSamber	8	1e-05
ORF 1001	1	MARamberSMHFSVRCGSGSGSamber	8	1e-05
ORF 1002	1	MTFTMGDMNVCGSGSGSamber	8	1e-05
ORF 1003	1	MPACIRYMNRNCGSGSGSamber	8	1e-05
ORF 1004	1	MDPKSMAYIRNCGSGSGSamber	8	1e-05
ORF 1005	1	MWMYDMRSMNFCGSGSGSamber	8	1e-05
ORF 1006	1	MCSNQAYSMNLCGSGSGSamber	8	1e-05
ORF 1007	1	MSYMNSTDNFCGSGSGSamber	8	1e-05
ORF 1008	1	MRFMNCVDFTNCGSGSGSamber	8	1e-05
ORF 1009	1	MMQCMMDMKDMCGSGSGSamber	8	1e-05
ORF 1010	1	MTMDIRLDMNYCGSGSGSamber	8	1e-05
ORF 1011	1	MQIMWTRAMNRCGSGSGSamber	8	1e-05
ORF 1012	1	MKYLSMMHINRSCGSGSGSamber	8	1e-05
ORF 1013	1	MSDLMSMKESYCGSGSGSamber	8	1e-05
ORF 1014	1	MLSMQRYGVYCGSGSGSamber	8	1e-05
ORF 1015	1	MVSMGYCYHICGSGSGSamber	8	1e-05
ORF 1016	1	MWYKAMERLRCGSGSGSamber	8	1e-05
ORF 1017	1	MCCWLMNALIDCGSGSGSamber	8	1e-05
ORF 1018	1	MGSMKGDGCFSCGSGSGSamber	8	1e-05
ORF 1019	1	MKNTYMDMGTACGSGSGSamber	8	1e-05
ORF 1020	1	MSMTYHVRMNCGSGSGSamber	8	1e-05
ORF 1021	1	MENRKFWDMSDCGSGSGSamber	8	1e-05
ORF 1022	1	MGMRLMLNGICGSGSGSamber	8	1e-05
ORF 1023	1	MSNLDMNRKKFCGSGSGSamber	8	1e-05
ORF 1024	1	MSYTKYDMKSCGSGSGSamber	8	1e-05
ORF 1025	1	MLNKYRMNANCGSGSGSamber	8	1e-05
ORF 1026	1	MSMVYRVIESCGSGSGSamber	8	1e-05
ORF 1027	1	MRTLCMNMDFWCGSGSGSamber	8	1e-05
ORF 1028	1	MSVSMERDMRFCGSGSGSamber	8	1e-05
ORF 1029	1	MRATYMNRDLCGSGSGSamber	8	1e-05
ORF 1030	1	MSFRVMNRYRDCGSGSGSamber	8	1e-05
ORF 1031	1	MTCACMGLQMNCGSGSGSamber	8	1e-05
ORF 1032	1	MFNLDMTHNIVCGSGSGSamber	8	1e-05
ORF 1033	1	MRDMRYKMCRNCGSGSGSamber	8	1e-05
ORF 1034	1	MSLVYMNWNRNCGSGSGSamber	8	1e-05
ORF 1035	1	MKFSNLDMNRGCGSGSGSamber	8	1e-05
ORF 1036	1	MLWMSMSRNKKCGSGSGSamber	8	1e-05
ORF 1037	1	MRKTNMEIWNYCGSGSGSamber	8	1e-05
ORF 1038	1	MKYKCMNMDMFCGSGSGSamber	8	1e-05
ORF 1039	1	MSISDMSRKNCGSGSGSamber	8	1e-05
ORF 1040	1	MLIMSWYMDSNCGSGSGSamber	8	1e-05
ORF 1041	1	MCTDRFSMKHRCGSGSGSamber	8	1e-05
ORF 1042	1	MSYMNMRSKCGSGSGSamber	8	1e-05
ORF 1043	1	MRRYKDMLHTVCGSGSGSamber	8	1e-05
ORF 1044	1	MWCTHMGVKDTCGSGSGSamber	8	1e-05
ORF 1045	1	MMSMNRRSNKFCGSGSGSamber	8	1e-05
ORF 1046	1	MNSWKSMNRFCGSGSGSamber	8	1e-05
ORF 1047	1	MSMKFLRNKRSCGSGSGSamber	8	1e-05
ORF 1048	1	MNGKLLMDADCGSGSGSamber	8	1e-05
ORF 1049	1	MLWIMICGSGSGSamber	8	1e-05
ORF 1050	1	MCPLSMNIRRSCGSGSGSamber	8	1e-05
ORF 1051	1	MGYHMGLMKDCGSGSGSamber	8	1e-05
ORF 1052	1	MWFLMEYNMSSCGSGSGSamber	8	1e-05
ORF 1053	1	MLLKYDMRYICGSGSGSamber	8	1e-05
ORF 1054	1	MSLWLMNFVHCGSGSGSamber	8	1e-05
ORF 1055	1	MFHMNINAMSNCGSGSGSamber	8	1e-05
ORF 1056	1	MKNNMKSSMINCGSGSGSamber	8	1e-05
ORF 1057	1	MVNMNYQVLamberMCGSGSGSamber	8	1e-05
ORF 1058	1	MYSMDCRTDSCGSGSGSamber	8	1e-05
ORF 1059	1	MVKSMDARLMNCGSGSGSamber	8	1e-05
ORF 1060	1	MLSMKECGSGSGSamber	8	1e-05
ORF 1061	1	MYDMSFSYMNLCGSGSGSamber	8	1e-05
ORF 1062	1	MLNMSMNamberIamberMCGSGSGSamber	8	1e-05
ORF 1063	1	MKRLQSMRHCECGSGSGSamber	8	1e-05
ORF 1064	1	MLFKRYYDMDCGSGSGSamber	8	1e-05
ORF 1065	1	MDMVFNWKRHCGSGSGSamber	8	1e-05
ORF 1066	1	MWFSNMDMRCCGSGSGSamber	8	1e-05
ORF 1067	1	MYSMRLMNCYGCGSGSGSamber	8	1e-05
ORF 1068	1	MSNRYWLMDamberNCGSGSGSamber	8	1e-05
ORF 1069	1	MVDMNRSVMSCGSGSGSamber	8	1e-05
ORF 1070	1	MQRLQMNWVamberMCGSGSGSamber	8	1e-05
ORF 1071	1	MCIRALNMDamberICGSGSGSamber	8	1e-05
ORF 1072	1	MCMLLMFTRNQCGSGSGSamber	8	1e-05
ORF 1073	1	MLSSMDVEIVSCGSGSGSamber	8	1e-05
ORF 1074	1	MRRQSMNYSYRCGSGSGSamber	8	1e-05
ORF 1075	1	MVRYMFIEMDWCGSGSGSamber	8	1e-05
ORF 1076	1	MRNMNVFKGQCGSGSGSamber	8	1e-05
ORF 1077	1	MSTRKYTMGNCGSGSGSamber	8	1e-05
ORF 1078	1	MALRNLSMNICGSGSGSamber	8	1e-05
ORF 1079	1	MNDMHYTSFKNCGSGSGSamber	8	1e-05
ORF 1080	1	MNGPDMRRTKMCGSGSGSamber	8	1e-05
ORF 1081	1	MSMKFNEVVFCGSGSGSamber	8	1e-05
ORF 1082	1	MDMMNFQLMECGSGSGSamber	8	1e-05
ORF 1083	1	MMNMDFKMRHSCGSGSGSamber	8	1e-05
ORF 1084	1	MASQNRVNMNVCGSGSGSamber	8	1e-05
ORF 1085	1	MTNMSRLKNEKCGSGSGSamber	8	1e-05
ORF 1086	1	MLRCMNRRNESCGSGSGSamber	8	1e-05
ORF 1087	1	MRNMNWDHamberRKCGSGSGSamber	8	1e-05
ORF 1088	1	MTHDSSNMDSGCGSGSGSamber	8	1e-05
ORF 1089	1	MAYHRDMANLKCGSGSGSamber	8	1e-05
ORF 1090	1	MAYRSQYMNVRCGSGSGSamber	8	1e-05
ORF 1091	1	MDFLNHMSMKCGSGSGSamber	8	1e-05
ORF 1092	1	MSMKYIWGEFCGSGSGSamber	8	1e-05
ORF 1093	1	MRMLDMRLFHSCGSGSGSamber	8	1e-05
ORF 1094	1	MGKYDMRYWTCGSGSGSamber	8	1e-05
ORF 1095	1	MSCMSMKQSGCCGSGSGSamber	8	1e-05
ORF 1096	1	MSCIMCFRNMSCGSGSGSamber	8	1e-05
ORF 1097	1	MMSMNYDIGSYCGSGSGSamber	8	1e-05
ORF 1098	1	MATYDMAHVRNCGSGSGSamber	8	1e-05
ORF 1099	1	MLMYSDMELMCGSGSGSamber	8	1e-05
ORF 1100	1	MSYMYSMDGSMCGSGSGSamber	8	1e-05
ORF 1101	1	MDMRFSDKKNCCGSGSGSamber	8	1e-05
ORF 1102	1	MKNMEYMAICGSGSGSamber	8	1e-05
ORF 1103	1	MLSRTSMKNNCGSGSGSamber	8	1e-05
ORF 1104	1	MYSMKHESamberMCGSGSGSamber	8	1e-05
ORF 1105	1	MTVKLKYMNAACGSGSGSamber	8	1e-05
ORF 1106	1	MKSMNLDSRDCGSGSGSamber	8	1e-05
ORF 1107	1	MYDMGNLSHRCGSGSGSamber	8	1e-05
ORF 1108	1	MWAMYRLMNSCGSGSGSamber	8	1e-05
ORF 1109	1	MLGKTMLYRSMCGSGSGSamber	8	1e-05
ORF 1110	1	MRFRNDMSDYKCGSGSGSamber	8	1e-05
ORF 1111	1	MWTTTRYTMNFCGSGSGSamber	8	1e-05
ORF 1112	1	MFMRTWMNEMCGSGSGSamber	8	1e-05
ORF 1113	1	MDMTHSRMNRCGSGSGSamber	8	1e-05
ORF 1114	1	MKSMMYNMALNCGSGSGSamber	8	1e-05
ORF 1115	1	MSSIRFDMGFVCGSGSGSamber	8	1e-05
ORF 1116	1	MLNLDVYDMamberKCGSGSGSamber	8	1e-05
ORF 1117	1	MSFMDTDSCSKCGSGSGSamber	8	1e-05
ORF 1118	1	MTYMNCEVLSCGSGSGSamber	8	1e-05
ORF 1119	1	MSMSVPYSMLQCGSGSGSamber	8	1e-05
ORF 1120	1	MVSMSRNMHCLCGSGSGSamber	8	1e-05
ORF 1121	1	MRFRGRTMGCACGSGSGSamber	8	1e-05
ORF 1122	1	MKWMNMDDSERCGSGSGSamber	8	1e-05
ORF 1123	1	MCAYHMGTMRMCGSGSGSamber	8	1e-05
ORF 1124	1	MYVKRLYSMMYCGSGSGSamber	8	1e-05
ORF 1125	1	MWTGSRSMKHCGSGSGSamber	8	1e-05
ORF 1126	1	MVYMECVTWNLCGSGSGSamber	8	1e-05
ORF 1127	1	MFVHRYRDMECCGSGSGSamber	8	1e-05
ORF 1128	1	MISNKKNMDWDCGSGSGSamber	8	1e-05
ORF 1129	1	MAHINMNWMNWCGSGSGSamber	8	1e-05
ORF 1130	1	MDMGSKKYYKKCGSGSGSamber	8	1e-05
ORF 1131	1	MRNCKCMSENCGSGSGSamber	8	1e-05
ORF 1132	1	MDMMYVNEKIKCGSGSGSamber	8	1e-05
ORF 1133	1	MCRLKYRMELRCGSGSGSamber	8	1e-05
ORF 1134	1	MSIVKAKamberMDCGSGSGSamber	8	1e-05
ORF 1135	1	MRCNRDMHVVKCGSGSGSamber	8	1e-05
ORF 1136	1	MRMYDMRYIHVCGSGSGSamber	8	1e-05
ORF 1137	1	MLVFDMGIDYSCGSGSGSamber	8	1e-05
ORF 1138	1	MAamberGKNMDVYCGSGSGSamber	8	1e-05
ORF 1139	1	MSMRYNQDYFCGSGSGSamber	8	1e-05
ORF 1140	1	MWNMESTISamberYCGSGSGSamber	8	1e-05
ORF 1141	1	MMCMRSSLLMCGSGSGSamber	8	1e-05
ORF 1142	1	MSMKRNRKNSCGSGSGSamber	8	1e-05
ORF 1143	1	MRYCMNSMMVCGSGSGSamber	8	1e-05
ORF 1144	1	MSSKYDMNELQCGSGSGSamber	8	1e-05
ORF 1145	1	MFMNANLMRFCGSGSGSamber	8	1e-05
ORF 1146	1	MRMSMKLamberKCICGSGSGSamber	8	1e-05
ORF 1147	1	MKDMMYRCFWWCGSGSGSamber	8	1e-05
ORF 1148	1	MCFWMSKNMDCGSGSGSamber	8	1e-05
ORF 1149	1	MSYMECSRNFDCGSGSGSamber	8	1e-05
ORF 1150	1	MWQHHDMNTGICGSGSGSamber	8	1e-05
ORF 1151	1	MHSMDCDIMFSCGSGSGSamber	8	1e-05
ORF 1152	1	MRFWRIDMNQSCGSGSGSamber	8	1e-05
ORF 1153	1	MGNMGYNTFRNCGSGSGSamber	8	1e-05
ORF 1154	1	MLKNLLMNHFCGSGSGSamber	8	1e-05
ORF 1155	1	MSARLYSMNRLCGSGSGSamber	8	1e-05
ORF 1156	1	MKNMNYYRSSCGSGSGSamber	8	1e-05
ORF 1157	1	MTLSFYDMNWDCGSGSGSamber	8	1e-05
ORF 1158	1	MWRSYLMNDMSCGSGSGSamber	8	1e-05
ORF 1159	1	MISKDMKHSDFCGSGSGSamber	8	1e-05
ORF 1160	1	MKSYMNNRAYCGSGSGSamber	8	1e-05
ORF 1161	1	MRDMGCRMKNCGSGSGSamber	8	1e-05
ORF 1162	1	MLKMNSMKYNGCGSGSGSamber	8	1e-05
ORF 1163	1	MGNMMSMIYVDCGSGSGSamber	8	1e-05
ORF 1164	1	MHYSMDRSQCHCGSGSGSamber	8	1e-05
ORF 1165	1	MIGDMNYRLMKCGSGSGSamber	8	1e-05
ORF 1166	1	MLSMKRSIESCGSGSGSamber	8	1e-05
ORF 1167	1	MNRRILMNSNGCGSGSGSamber	8	1e-05
ORF 1168	1	MFDMSLMWCSNCGSGSGSamber	8	1e-05
ORF 1169	1	MTRLTMNFDamberKCGSGSGSamber	8	1e-05
ORF 1170	1	MRVLSDMKAKCGSGSGSamber	8	1e-05
ORF 1171	1	MRFWRDMNSFCGSGSGSamber	8	1e-05
ORF 1172	1	MRSRIopalopalVCGSGSGSamber	8	1e-05
ORF 1173	1	MCNREMSSLMNCGSGSGSamber	8	1e-05
ORF 1174	1	MRIVYMNLTRMCGSGSGSamber	8	1e-05
ORF 1175	1	MSDMLLRSMICGSGSGSamber	8	1e-05
ORF 1176	1	MLGRDMYVMNYCGSGSGSamber	8	1e-05
ORF 1177	1	MCMWDMSNISCGSGSGSamber	8	1e-05
ORF 1178	1	MSDMKYQEKTWCGSGSGSamber	8	1e-05
ORF 1179	1	MSMKITSMHSGCGSGSGSamber	8	1e-05
ORF 1180	1	MRNMSQYSRNCGSGSGSamber	8	1e-05
ORF 1181	1	MCTWIDARFSMCGSGSGSamber	8	1e-05
ORF 1182	1	MFSVMDMNYVSCGSGSGSamber	8	1e-05
ORF 1183	1	MSLNLYMGNIVCGSGSGSamber	8	1e-05
ORF 1184	1	MNHMNIKTMCCGSGSGSamber	8	1e-05
ORF 1185	1	MSSTRRKTMMFCGSGSGSamber	8	1e-05
ORF 1186	1	MKKRLYMDFVRCGSGSGSamber	8	1e-05
ORF 1187	1	MVYSMKEWKYCGGGSGSamber	8	1e-05
ORF 1188	1	MSDMRYRKMSCGSGSGSamber	8	1e-05
ORF 1189	1	MNAFMSNDMNCCGSGSGSamber	8	1e-05
ORF 1190	1	MHSMSDNNVTMCGSGSGSamber	8	1e-05
ORF 1191	1	MFNMHRMTNIECGSGSGSamber	8	1e-05
ORF 1192	1	MSCTTMKFKMVCGSGSGSamber	8	1e-05
ORF 1193	1	MRMCKSMSYIGCGSGSGSamber	8	1e-05
ORF 1194	1	MSFMNARMMGCGSGSGSamber	8	1e-05
ORF 1195	1	MHNMECLVEKCGSGSGSamber	8	1e-05
ORF 1196	1	MVTKKFTMDINCGSGSGSamber	8	1e-05
ORF 1197	1	MYFVMTMNFMGCGSGSGSamber	8	1e-05
ORF 1198	1	MMTSRHNMGINCGSGSGSamber	8	1e-05
ORF 1199	1	MVYYQSMGYNCGSGSGSamber	8	1e-05
ORF 1200	1	MLRQTDMNDFCGSGSGSamber	8	1e-05
ORF 1201	1	MTYHSMREMNCGSGSGSamber	8	1e-05
ORF 1202	1	MKCMNSPRSNCGSGSGSamber	8	1e-05
ORF 1203	1	MIAHYMNMDSMCGSGSGSamber	8	1e-05
ORF 1204	1	MSNFHSMARMCGSGSGSamber	8	1e-05
ORF 1205	1	MQTMYTMKERYCGSGSGSamber	8	1e-05
ORF 1206	1	MLNKYHMNYICGSGSGSamber	8	1e-05
ORF 1207	1	MRVYMDTMNFCGSGSGSamber	8	1e-05
ORF 1208	1	MNHSYMGMNRKCGSGSGSamber	8	1e-05
ORF 1209	1	MWMNKHLDMRCGSGSGSamber	8	1e-05
ORF 1210	1	MCMDVKDITKRCGSGSGSamber	8	1e-05
ORF 1211	1	MYWSMKSYSMCGSGSGSamber	8	1e-05
ORF 1212	1	MMKCMNMIYRNCGSGSGSamber	8	1e-05
ORF 1213	1	MSNKKSMNLRDCGSGSGSamber	8	1e-05
ORF 1214	1	MHSGSMamberMNFWCGSGSGSamber	8	1e-05
ORF 1215	1	MAKSRLSMSTFCGSGSGSamber	8	1e-05
ORF 1216	1	MMYIRYRKDMCGSGSGSamber	8	1e-05
ORF 1217	1	MWYSMKDamberLDCGSGSGSamber	8	1e-05
ORF 1218	1	MVIWSVRRIGCGSGSGSamber	8	1e-05
ORF 1219	1	MDMGMWKRYKSCGSGSGSamber	8	1e-05
ORF 1220	1	MMYLCMNVNRCGSGSGSamber	8	1e-05
ORF 1221	1	MIRSMDMNARWCGSGSGSamber	8	1e-05
ORF 1222	1	MTMYSMKFCGSGSGSamber	8	1e-05
ORF 1223	1	MTSMANCILRCGSGSGSamber	8	1e-05
ORF 1224	1	MISMLSMEDNYCGSGSGSamber	8	1e-05
ORF 1225	1	MIKGMDLKIGCCGSGSGSamber	8	1e-05
ORF 1226	1	MVYMMCRKCVKCGSGSGSamber	8	1e-05
ORF 1227	1	MMVLKCMDSRCGSGSGSamber	8	1e-05
ORF 1228	1	MSMVLNGVIWNCGSGSGSamber	8	1e-05
ORF 1229	1	MSKCVTSSMNCGSGSGSamber	8	1e-05
ORF 1230	1	MLDMSIQNGCGSGSGSamber	8	1e-05
ORF 1231	1	MDMKamberSHRMMCGSGSGSamber	8	1e-05
ORF 1232	1	MLRTMMYDGGCGSGSGSamber	8	1e-05
ORF 1233	1	MKLKRNMDMRCCGSGSGSamber	8	1e-05
ORF 1234	1	MVYLLMDCFYCGSGSGSamber	8	1e-05
ORF 1235	1	MHLRHFSMNYKCGSGSGSamber	8	1e-05
ORF 1236	1	MSNNRLMMNWCGSGSGSamber	8	1e-05
ORF 1237	1	MSTTNKSMKYACGSGSGSamber	8	1e-05
ORF 1238	1	MSCGNMDMMNVCGSGSGSamber	8	1e-05
ORF 1239	1	MTMESHDMamberRTCGSGSGSamber	8	1e-05
ORF 1240	1	MVKKLHMNMNGCGSGSGSamber	8	1e-05
ORF 1241	1	MCMELKAMMKCGSGSGSamber	8	1e-05
ORF 1242	1	MGDMFSMRVFCGSGSGSamber	8	1e-05
ORF 1243	1	MQLMNCDWamberEKCGSGSGSamber	8	1e-05
ORF 1244	1	MRYRIQMNFRMCGSGSGSamber	8	1e-05
ORF 1245	1	MRRRFWMDYamberCGSGSGSamber	8	1e-05
ORF 1246	1	MTSMGNEKLNCGSGSGSamber	8	1e-05
ORF 1247	1	MIALSMNWNDCGSGSGSamber	8	1e-05
ORF 1248	1	MRFMNCIDMKCGSGSGSamber	8	1e-05
ORF 1249	1	MKDMAYHRNNCGSGSGSamber	8	1e-05
ORF 1250	1	MRYWQNMDVMSCGSGSGSamber	8	1e-05
ORF 1251	1	MLSMNGLYRGCGSGSGSamber	8	1e-05
ORF 1252	1	MLRKSMDISNCGSGSGSamber	8	1e-05
ORF 1253	1	MVYMDCLMMSCGSGSGSamber	8	1e-05
ORF 1254	1	MRNHMDERKKCGSGSGSamber	8	1e-05
ORF 1255	1	MSRTMKVMLHCGSGSGSamber	8	1e-05
ORF 1256	1	MRFLLMGHDRCGSGSGSamber	8	1e-05
ORF 1257	1	MVRYTMKLRNCGSGSGSamber	8	1e-05
ORF 1258	1	MGFCMDCSINYCGSGSGSamber	8	1e-05
ORF 1259	1	MRYLDMTGKSCGSGSGSamber	8	1e-05
ORF 1260	1	MAYopalDMNSECCGSGSGSamber	8	1e-05
ORF 1261	1	MSCSYVSMKFVCGSGSGSamber	8	1e-05
ORF 1262	1	MLDMRHKCITLCGSGSGSamber	8	1e-05
ORF 1263	1	MIFMNYKMCGSGSGSamber	8	1e-05
ORF 1264	1	MMIFLHMGAHWCGSGSGSamber	8	1e-05
ORF 1265	1	MLMRLDMamberKWSCGSGSGSamber	8	1e-05
ORF 1266	1	MRYYDMMEYamberCGSGSGSamber	8	1e-05
ORF 1267	1	MSDMMSRSSMCGSGSGSamber	8	1e-05
ORF 1268	1	MSSWKWSMNWCGSGSGSamber	8	1e-05
ORF 1269	1	MSMRYTRMGSCGSGSGSamber	8	1e-05
ORF 1270	1	MSMKRHTKNSCGSGSGSamber	8	1e-05
ORF 1271	1	MMDMETYKYMCGSGSGSamber	8	1e-05
ORF 1272	1	MCMAYRLNMNVCGSGSGSamber	8	1e-05
ORF 1273	1	MYVMPRFMNAFCGSGSGSamber	8	1e-05
ORF 1274	1	MVRRNFMEYFLCGSGSGSamber	8	1e-05
ORF 1275	1	MDNMWKTMSYVCGSGSGSamber	8	1e-05
ORF 1276	1	MRIATRYSMLMCGSGSGSamber	8	1e-05
ORF 1277	1	MRSMNRATCNVCGSGSGSamber	8	1e-05
ORF 1278	1	MSDFHSMDYKCGSGSGSamber	8	1e-05
ORF 1279	1	MDLQFWMSMKFCGSGSGSamber	8	1e-05
ORF 1280	1	MNRDFRSMKNSCGSGSGSamber	8	1e-05
ORF 1281	1	MSRNYMTMDWICGSGSGSamber	8	1e-05
ORF 1282	1	MRKKLDMKMYHCGSGSGSamber	8	1e-05
ORF 1283	1	MCNMMDMSFDMCGSGSGSamber	8	1e-05
ORF 1284	1	MVSMDIGDKMFCGSGSGSamber	8	1e-05
ORF 1285	1	MISMNIWNHKDCGSGSGSamber	8	1e-05
ORF 1286	1	MRKLMDMTLHLCGSGSGSamber	8	1e-05
ORF 1287	1	MQTMNHCIKRYCGSGSGSamber	8	1e-05
ORF 1288	1	MSMKIVAQNIRCGSGSGSamber	8	1e-05
ORF 1289	1	MWCTQWSMMDSCGSGSGSamber	8	1e-05
ORF 1290	1	MKRWFLMDMVCGSGSGSamber	8	1e-05
ORF 1291	1	MCNRLKRWLMNCGSGSGSamber	8	1e-05
ORF 1292	1	MRNMSCKSRAICGSGSGSamber	8	1e-05
ORF 1293	1	MSMKYDMNNamberGCGSGSGSamber	8	1e-05
ORF 1294	1	MTYMHLYKGQSCGSGSGSamber	8	1e-05
ORF 1295	1	MMDMNCTKFRNCGSGSGSamber	8	1e-05
ORF 1296	1	MRFMDIGPHCGSGSGSamber	8	1e-05
ORF 1297	1	MYSMIRSMRFKCGSGSGSamber	8	1e-05
ORF 1298	1	MFNMDRNNRLSCGSGSGSamber	8	1e-05
ORF 1299	1	MSKFLMDVVKSCGSGSGSamber	8	1e-05
ORF 1300	1	MYTMHMDYWSCCGSGSGSamber	8	1e-05
ORF 1301	1	MRDMSTYNVFCGSGSGSamber	8	1e-05
ORF 1302	1	MCHSMKYVRNCGSGSGSamber	8	1e-05
ORF 1303	1	MCRNRamberLMSWYCGSGSGSamber	8	1e-05
ORF 1304	1	MSVRFKYYMNFCGSGSGSamber	8	1e-05
ORF 1305	1	MVNMGFRLDDRCGSGSGSamber	8	1e-05
ORF 1306	1	MCDRVLMNFamberSCGSGSGSamber	8	1e-05
ORF 1307	1	MLHMEHMELRHCGSGSGSamber	8	1e-05
ORF 1308	1	MSMNLAFSGRRCGSGSGSamber	8	1e-05
ORF 1309	1	MRDMamberMNGCYCGSGSGSamber	8	1e-05
ORF 1310	1	MVIRSMKYMNLCGSGSGSamber	8	1e-05
ORF 1311	1	MSSMNRVKNCCGSGSGSamber	8	1e-05
ORF 1312	1	MGGIVLFRDMNCGSGSGSamber	8	1e-05
ORF 1313	1	MRDMELFQRSCGSGSGSamber	8	1e-05
ORF 1314	1	MWTYSMKANDRCGSGSGSamber	8	1e-05
ORF 1315	1	MRGERNMSYSMCGSGSGSamber	8	1e-05
ORF 1316	1	MRKRSRNamberMNYCGSGSGSamber	8	1e-05
ORF 1317	1	MRLNMLCMNWamberCGSGSGSamber	8	1e-05
ORF 1318	1	MQDMNYRSRRCGSGSGSamber	8	1e-05
ORF 1319	1	MMFMDCTSYRICGSGSGSamber	8	1e-05
ORF 1320	1	MRRSLQMDLNMCGSGSGSamber	8	1e-05
ORF 1321	1	MKYMDCDACWNCGSGSGSamber	8	1e-05
ORF 1322	1	MVYSMKEWKYRGSGSGSamber	8	1e-05
ORF 1323	1	MSLMAKSMKFRCGSGSGSamber	8	1e-05
ORF 1324	1	MRLDMKYKMRCGSGSGSamber	8	1e-05
ORF 1325	1	MYRGKSYSMMTCGSGSGSamber	8	1e-05
ORF 1326	1	MRGSMMYYTSCGSGSGSamber	8	1e-05
ORF 1327	1	MRNMDMKSNGRCGSGSGSamber	8	1e-05
ORF 1328	1	MKDMVYQGHNCGSGSGSamber	8	1e-05
ORF 1329	1	MWCMDAIWYKCGSGSGSamber	8	1e-05
ORF 1330	1	MKDDRFDMNMTCGSGSGSamber	8	1e-05
ORF 1331	1	MSACMNTYWICGSGSGSamber	8	1e-05
ORF 1332	1	MAYRYMNMEIGCGSGSGSamber	8	1e-05
ORF 1333	1	MCYKKTEMRHWCGSGSGSamber	8	1e-05
ORF 1334	1	MRLSSDMSYNCGSGSGSamber	8	1e-05
ORF 1335	1	MKYTNSRFMNFCGSGSGSamber	8	1e-05
ORF 1336	1	MSRMSMRTINNCGSGSGSamber	8	1e-05
ORF 1337	1	MYNMNVTMTCMCGSGSGSamber	8	1e-05
ORF 1338	1	MYLMEYSRSICGSGSGSamber	8	1e-05
ORF 1339	1	MDMKPQamberMWYCGSGSGSamber	8	1e-05
ORF 1340	1	MGFRTNMNVNMCGSGSGSamber	8	1e-05
ORF 1341	1	MLSMKFRCSLFCGSGSGSamber	8	1e-05
ORF 1342	1	MSYKGMNRSMRCGSGSGSamber	8	1e-05
ORF 1343	1	MRSMSTADVNCGSGSGSamber	8	1e-05
ORF 1344	1	MLMKYNMNMTCGSGSGSamber	8	1e-05
ORF 1345	1	MVESNDMNIYCGSGSGSamber	8	1e-05
ORF 1346	1	MRNNQKYDMNGCGSGSGSamber	8	1e-05
ORF 1347	1	MHMNNVSRCCSCGSGSGSamber	8	1e-05
ORF 1348	1	MTSMEYCRHKVCGSGSGSamber	8	1e-05
ORF 1349	1	MSFHPKNMNFVCGSGSGSamber	8	1e-05
ORF 1350	1	MRDMATYFRDCGSGSGSamber	8	1e-05
ORF 1351	1	MMRLYDMKNLDCGSGSGSamber	8	1e-05
ORF 1352	1	MSRSYAISKNMCGSGSGSamber	8	1e-05
ORF 1353	1	MCIQLMNAKRRCGSGSGSamber	8	1e-05
ORF 1354	1	MIGDMREQKYICGSGSGSamber	8	1e-05
ORF 1355	1	MLamberMFAQRFKKCGSGSGSamber	8	1e-05
ORF 1356	1	MCMMKYDMRSCGSGSGSamber	8	1e-05
ORF 1357	1	MLNFRDMTRSCGSGSGSamber	8	1e-05
ORF 1358	1	MIVLSMNFRMMCGSGSGSamber	8	1e-05
ORF 1359	1	MWKLMDKCMMDCGSGSGSamber	8	1e-05
ORF 1360	1	MLNSYSMNYQNCGSGSGSamber	8	1e-05
ORF 1361	1	MVSTNRFSMKHCGSGSGSamber	8	1e-05
ORF 1362	1	MVSMMSISRRSCGSGSGSamber	8	1e-05
ORF 1363	1	MIVamberDHRDMRFCGSGSGSamber	8	1e-05
ORF 1364	1	MHDMLRMNCamberECGSGSGSamber	8	1e-05
ORF 1365	1	MLKLWSMEYKGCGSGSGSamber	8	1e-05
ORF 1366	1	MKYTRKDMHHCGSGSGSamber	8	1e-05
ORF 1367	1	MWYMDCYVKMCGSGSGSamber	8	1e-05
ORF 1368	1	MLNMNIGDMNCCGSGSGSamber	8	1e-05
ORF 1369	1	MFAMDDRKGCGSGSGSamber	8	1e-05
ORF 1370	1	MWAYMNVDKYCGSGSGSamber	8	1e-05
ORF 1371	1	MLSMKHVLYTSCGSGSGSamber	8	1e-05
ORF 1372	1	MYWSRKSMGDYCGSGSGSamber	8	1e-05
ORF 1373	1	MSMKYLKCMKLCGSGSGSamber	8	1e-05
ORF 1374	1	MHKWSMKFCVCGSGSGSamber	8	1e-05
ORF 1375	1	MTKYRNMGSVNCGSGSGSamber	8	1e-05
ORF 1376	1	MGYMDLERISWCGSGSGSamber	8	1e-05
ORF 1377	1	MSLDMNAYWWCGSGSGSamber	8	1e-05
ORF 1378	1	MLRKKVWKSMCGSGSGSamber	8	1e-05
ORF 1379	1	MCRGNMNFDICICGSGSGSamber	8	1e-05
ORF 1380	1	MTLMNYCIILCGSGSGSamber	8	1e-05
ORF 1381	1	MSMSWKAMDYFCGSGSGSamber	8	1e-05
ORF 1382	1	MLTMDCamberNLRDCGSGSGSamber	8	1e-05
ORF 1383	1	MFMDRTWMNSCGSGSGSamber	8	1e-05
ORF 1384	1	MNFSMDGLECICGSGSGSamber	8	1e-05
ORF 1385	1	MYDMNYRVamberKamberCGSGSGSamber	8	1e-05
ORF 1386	1	MEIYPYYDMRCCGSGSGSamber	8	1e-05
ORF 1387	1	MSVKTMCGLQGCGSGSGSamber	8	1e-05
ORF 1388	1	MRDMGCVRDLCGSGSGSamber	8	1e-05
ORF 1389	1	MLCQMKNYMMDCGSGSGSamber	8	1e-05
ORF 1390	1	MVTKKMNYMRLCGSGSGSamber	8	1e-05
ORF 1391	1	MNFSMKYMDGCGSGSGSamber	8	1e-05
ORF 1392	1	MSNMDMALNSKCGSGSGSamber	8	1e-05
ORF 1393	1	MSLYMNRMNSCGSGSGSamber	8	1e-05
ORF 1394	1	MSERYMTWMNSCGSGSGSamber	8	1e-05
ORF 1395	1	MKHPRFSMLHCGSGSGSamber	8	1e-05
ORF 1396	1	MCRSKFYMKNWCGSGSGSamber	8	1e-05
ORF 1397	1	MSMIALRWKNCGSGSGSamber	8	1e-05
ORF 1398	1	MNIRYCMGVNKCGSGSGSamber	8	1e-05
ORF 1399	1	MWSHSMRamberMWMCGSGSGSamber	8	1e-05
ORF 1400	1	MYMESSMKYMCGSGSGSamber	8	1e-05
ORF 1401	1	MVDMMFRKRNKCGSGSGSamber	8	1e-05
ORF 1402	1	MERKRLDMNVCGSGSGSamber	8	1e-05
ORF 1403	1	MDMNINSQVHamberCGSGSGSamber	8	1e-05
ORF 1404	1	MLHMDMDYPICGSGSGSamber	8	1e-05
ORF 1405	1	MRWKYDMNGSCGSGSGSamber	8	1e-05
ORF 1406	1	MCANCMEHLICGSGSGSamber	8	1e-05
ORF 1407	1	MFSMKCEYLVNCGSGSGSamber	8	1e-05
ORF 1408	1	MFDMGCDKCGSGSGSamber	8	1e-05
ORF 1409	1	MMYSMRRSMNICGSGSGSamber	8	1e-05
ORF 1410	1	MSVSWLSMIRMCGSGSGSamber	8	1e-05
ORF 1411	1	MCIKTRFSDMRCGSGSGSamber	8	1e-05
ORF 1412	1	MFSMMWAYSLCGSGSGSamber	8	1e-05
ORF 1413	1	MVDMNYLMYVCGSGSGSamber	8	1e-05
ORF 1414	1	MHMMFSNMRSDCGSGSGSamber	8	1e-05
ORF 1415	1	MCVYRRTDMRYCGSGSGSamber	8	1e-05
ORF 1416	1	MLTRTSDMVHACGSGSGSamber	8	1e-05
ORF 1417	1	MLSMETYRDNSCGSGSGSamber	8	1e-05
ORF 1418	1	MIHMNCIRIKCGSGSGSamber	8	1e-05
ORF 1419	1	MQLMDCTSVYCGSGSGSamber	8	1e-05
ORF 1420	1	MSSMNMYYSGCGSGSGSamber	8	1e-05
ORF 1421	1	MSKFDMLIWVTCGSGSGSamber	8	1e-05
ORF 1422	1	MTHYMDYRMKVCGSGSGSamber	8	1e-05
ORF 1423	1	MKGSCVYWMDVCGSGSGSamber	8	1e-05
ORF 1424	1	MLRMEHNGKWCGSGSGSamber	8	1e-05
ORF 1425	1	MLSMRSISKTGCGSGSGSamber	8	1e-05
ORF 1426	1	MVNRKNMGDHLCGSGSGSamber	8	1e-05
ORF 1427	1	MCVKCTMDMMGCGSGSGSamber	8	1e-05
ORF 1428	1	MSILDMRDMICGSGSGSamber	8	1e-05
ORF 1429	1	MSNRVNSMLHVCGSGSGSamber	8	1e-05
ORF 1430	1	MHFGRDMKFRVCGSGSGSamber	8	1e-05
ORF 1431	1	MTIWDMHRTEECGSGSGSamber	8	1e-05
ORF 1432	1	MTKKYNMEYNQCGSGSGSamber	8	1e-05
ORF 1433	1	MNAMDMamberTDNFCGSGSGSamber	8	1e-05
ORF 1434	1	MRSMIKEKNYCGSGSGSamber	8	1e-05
ORF 1435	1	MRSMNLRKLKCGSGSGSamber	8	1e-05
ORF 1436	1	MKLMHFRMNRSCGSGSGSamber	8	1e-05
ORF 1437	1	MNHYTMNamberIKTCGSGSGSamber	8	1e-05
ORF 1438	1	MSMRYSMKDSNCGSGSGSamber	8	1e-05
ORF 1439	1	MRKWNHMNSSCGSGSGSamber	8	1e-05
ORF 1440	1	MRLNMDVTDWICGSGSGSamber	8	1e-05
ORF 1441	1	MMSLYVYDMGCGSGSGSamber	8	1e-05
ORF 1442	1	MNAYYRSMKRCGSGSGSamber	8	1e-05
ORF 1443	1	MYMGARCKYCCGSGSGSamber	8	1e-05
ORF 1444	1	MVFMDFRVMMCGSGSGSamber	8	1e-05
ORF 1445	1	MSMRTNPMSMKCGSGSGSamber	8	1e-05
ORF 1446	1	MSMAYRYWKLCGSGSGSamber	8	1e-05
ORF 1447	1	MVWWMELamberDVNLTMCGSGSGSamber	8	1e-05
ORF 1448	1	MSWKYMNEIamberTCGSGSGSamber	8	1e-05
ORF 1449	1	MDMMARNNWNCGSGSGSamber	8	1e-05
ORF 1450	1	MSNLDMISDEYCGSGSGSamber	8	1e-05
ORF 1451	1	MRYNSCTDNSMCGSGSGSamber	8	1e-05
ORF 1452	1	MDMDAMFKVCGSGSGSamber	8	1e-05
ORF 1453	1	MKVCMNHFMGVCGSGSGSamber	8	1e-05
ORF 1454	1	MSVSRLamberSMKCGSGSGSamber	8	1e-05
ORF 1455	1	MRLWRMamberMNFCCGSGSGSamber	8	1e-05
ORF 1456	1	MLLMSDMLERNCGSGSGSamber	8	1e-05
ORF 1457	1	MPSMKCLamberMKQCGSGSGSamber	8	1e-05
ORF 1458	1	MSRLKNMNIVCGSGSGSamber	8	1e-05
ORF 1459	1	MACRSMNTKDCGSGSGSamber	8	1e-05
ORF 1460	1	MRKFMNQCVNCGSGSGSamber	8	1e-05
ORF 1461	1	MLYMNAKSCINCGSGSGSamber	8	1e-05
ORF 1462	1	MLYNSMRHVDCGSGSGSamber	8	1e-05
ORF 1463	1	MGFSMQFYLRCGSGSGSamber	8	1e-05
ORF 1464	1	MYSMRFWTFMLCGSGSGSamber	8	1e-05
ORF 1465	1	MRITFMHRGNCGSGSGSamber	8	1e-05
ORF 1466	1	MKCRAHEKQSMCGSGSGSamber	8	1e-05
ORF 1467	1	MSMKMNYVMKICGSGSGSamber	8	1e-05
ORF 1468	1	MCSWTFMNGKRCGSGSGSamber	8	1e-05
ORF 1469	1	MRMSKSMRSCCGSGSGSamber	8	1e-05
ORF 1470	1	MSSMamberYAEMNRCGSGSGSamber	8	1e-05
ORF 1471	1	MSKSMDKIVKRCGSGSGSamber	8	1e-05
ORF 1472	1	MITMDMDGYamberNCGSGSGSamber	8	1e-05
ORF 1473	1	MRWSamberSMICRICGSGSGSamber	8	1e-05
ORF 1474	1	MLRMYWMTRYCGSGSGSamber	8	1e-05
ORF 1475	1	MMSTYKWMTRVCGSGSGSamber	8	1e-05
ORF 1476	1	MLYGRLSMMCDCGSGSGSamber	8	1e-05
ORF 1477	1	MTQCMNAYNPNCGSGSGSamber	8	1e-05
ORF 1478	1	MWHIASMDVYWCGSGSGSamber	8	1e-05
ORF 1479	1	MWNRYSMNFCGSGSGSamber	8	1e-05
ORF 1480	1	MCSHCDMRIYYCGSGSGSamber	8	1e-05
ORF 1481	1	MSRSMMNVKHCGSGSGSamber	8	1e-05
ORF 1482	1	MRSMKHSCGSGSGSamber	8	1e-05
ORF 1483	1	MQMFSMRLYSCGSGSGSamber	8	1e-05
ORF 1484	1	MLLMMYWMNDVCGSGSGSamber	8	1e-05
ORF 1485	1	MKDMSVRSYRNCGSGSGSamber	8	1e-05
ORF 1486	1	MSamberMFRRYYDCGSGSGSamber	8	1e-05
ORF 1487	1	MRGMHHCMNVGCGSGSGSamber	8	1e-05
ORF 1488	1	MVKRCMDFDICGSGSGSamber	8	1e-05
ORF 1489	1	MKLRYMDFTRFCGSGSGSamber	8	1e-05
ORF 1490	1	MLTMNDLLECCGSGSGSamber	8	1e-05
ORF 1491	1	MKNMNYTKIQCGSGSGSamber	8	1e-05
ORF 1492	1	MKYNWKMDVSamberCGSGSGSamber	8	1e-05
ORF 1493	1	MKMMNMDCFWCGSGSGSamber	8	1e-05
ORF 1494	1	MRDMNLECAQCGSGSGSamber	8	1e-05
ORF 1495	1	MSSMAYQYYCGCGSGSGSamber	8	1e-05
ORF 1496	1	MDRWLKFDMRICGSGSGSamber	8	1e-05
ORF 1497	1	MSSMWTMDYDFCGSGSGSamber	8	1e-05
ORF 1498	1	MMRWNSMNIERCGSGSGSamber	8	1e-05
ORF 1499	1	MKWKSMamberEWRCGSGSGSamber	8	1e-05
ORF 1500	1	MVKMYSMKLTICGSGSGSamber	8	1e-05
ORF 1501	1	MLFARNMDMRCGSGSGSamber	8	1e-05
ORF 1502	1	MLILMKSMNDMCGSGSGSamber	8	1e-05
ORF 1503	1	MWQYCKYamberSMDCGSGSGSamber	8	1e-05
ORF 1504	1	MKFRYVMDLSCGSGSGSamber	8	1e-05
ORF 1505	1	MLSMGYCRSKamberCGSGSGSamber	8	1e-05
ORF 1506	1	MDKKTYMNLRICGSGSGSamber	8	1e-05
ORF 1507	1	MFFRSVCGSGSGSamber	8	1e-05
ORF 1508	1	MKFDMRVTNNVCGSGSGSamber	8	1e-05
ORF 1509	1	MKSYDMRYSIKCGSGSGSamber	8	1e-05
ORF 1510	1	MSRSLMDWDamberCGSGSGSamber	8	1e-05
ORF 1511	1	MCSGWMSMRFICGSGSGSamber	8	1e-05
ORF 1512	1	MSFTSSMDMACGSGSGSamber	8	1e-05
ORF 1513	1	MRNYMDRDMACCGSGSGSamber	8	1e-05
ORF 1514	1	MRDMMIYRRRYCGSGSGSamber	8	1e-05
ORF 1515	1	MYNACYMGMFTCGSGSGSamber	8	1e-05
ORF 1516	1	MRDPFDMNLNMCGSGSGSamber	8	1e-05
ORF 1517	1	MMKRQNDMKYCGSGSGSamber	8	1e-05
ORF 1518	1	MSMKNVDVNISCGSGSGSamber	8	1e-05
ORF 1519	1	MKLYSMKRSSYCGSGSGSamber	8	1e-05
ORF 1520	1	MCMDGMASSVCGSGSGSamber	8	1e-05
ORF 1521	1	MEYTWSMMTYCGSGSGSamber	8	1e-05
ORF 1522	1	MWGMSKNMNRYCGSGSGSamber	8	1e-05
ORF 1523	1	MLYMDCVSVASCGSGSGSamber	8	1e-05
ORF 1524	1	MSNGLILMHFRCGSGSGSamber	8	1e-05
ORF 1525	1	MGTRRDMNIDCGSGSGSamber	8	1e-05
ORF 1526	1	MIWamberSMNYSQCGSGSGSamber	8	1e-05
ORF 1527	1	MCKFCMNAFMFCGSGSGSamber	8	1e-05
ORF 1528	1	MIDMRYRVNFCGSGSGSamber	8	1e-05
ORF 1529	1	MVYTSDMRSQICGSGSGSamber	8	1e-05
ORF 1530	1	MIVVVIVCGSGSGSamber	8	1e-05
ORF 1531	1	MRYIASMNVVVCGSGSGSamber	8	1e-05
ORF 1532	1	MIopalIARRMCGSGSGSamber	8	1e-05
ORF 1533	1	MCTQEMTWVKNCGSGSGSamber	8	1e-05
ORF 1534	1	MRALHSMamberLMRCGSGSGSamber	8	1e-05
ORF 1535	1	MRYRYDMNGLCGSGSGSamber	8	1e-05
ORF 1536	1	MHMDVKamberDFGCGSGSGSamber	8	1e-05
ORF 1537	1	MCCMDMRERMKCGSGSGSamber	8	1e-05
ORF 1538	1	MVMEYQIVKNVCGSGSGSamber	8	1e-05
ORF 1539	1	MSWTTMNGTKMCGSGSGSamber	8	1e-05
ORF 1540	1	MASYDMRFSKGCGSGSGSamber	8	1e-05
ORF 1541	1	MKTSMKEQNFCGSGSGSamber	8	1e-05
ORF 1542	1	MDMFTamberLNMNFCGSGSGSamber	8	1e-05
ORF 1543	1	MAYKSMDRNLNCGSGSGSamber	8	1e-05
ORF 1544	1	MWMAEIHRMNICGSGSGSamber	8	1e-05
ORF 1545	1	MKYDMSEWYRHCGSGSGSamber	8	1e-05
ORF 1546	1	MICMRTKMDFCGSGSGSamber	8	1e-05
ORF 1547	1	MKSMDCLRCLLCGSGSGSamber	8	1e-05
ORF 1548	1	MMCKIRMSMLWCGSGSGSamber	8	1e-05
ORF 1549	1	MTRSMRYQRKCCGSGSGSamber	8	1e-05
ORF 1550	1	MLMMFRLKSDLCGSGSGSamber	8	1e-05
ORF 1551	1	MSNMGRamberFSMCGSGSGSamber	8	1e-05
ORF 1552	1	MLSMMYYADNSCGSGSGSamber	8	1e-05
ORF 1553	1	MTAYDMMYYENCGSGSGSamber	8	1e-05
ORF 1554	1	MDMGIVVSMDICGSGSGSamber	8	1e-05
ORF 1555	1	MPRSRSMMNSFCGSGSGSamber	8	1e-05
ORF 1556	1	MCMSHDMHSTCGSGSGSamber	8	1e-05
ORF 1557	1	MLVYDMEYRSGCGSGSGSamber	8	1e-05
ORF 1558	1	MKKRVDMADNYCGSGSGSamber	8	1e-05
ORF 1559	1	MTLTNSMDLDMCGSGSGSamber	8	1e-05
ORF 1560	1	MLamberSQWDMNSLCGSGSGSamber	8	1e-05
ORF 1561	1	MQRVGHSMKEICGSGSGSamber	8	1e-05
ORF 1562	1	MNMNRLTCGYYCGSGSGSamber	8	1e-05
ORF 1563	1	MLNMECDARCVCGSGSGSamber	8	1e-05
ORF 1564	1	MNYRSMVYMDDCGSGSGSamber	8	1e-05
ORF 1565	1	MSYHDMQFSamberMCGSGSGSamber	8	1e-05
ORF 1566	1	MRYRLLMTSMNCGSGSGSamber	8	1e-05
ORF 1567	1	MKSMKTCVYWNCGSGSGSamber	8	1e-05
ORF 1568	1	MCKRMNMRITSCGSGSGSamber	8	1e-05
ORF 1569	1	MRRTYMDRKKCGSGSGSamber	8	1e-05
ORF 1570	1	MGYSMDFENLWCGSGSGSamber	8	1e-05
ORF 1571	1	MLSRAMGDLNCGSGSGSamber	8	1e-05
ORF 1572	1	MLSDMKFDYRKCGSGSGSamber	8	1e-05
ORF 1573	1	MLMCSSMNFDCGSGSGSamber	8	1e-05
ORF 1574	1	MNMDMVTNYLMCGSGSGSamber	8	1e-05
ORF 1575	1	MISKSMKRLHNCGSGSGSamber	8	1e-05
ORF 1576	1	MRTPKNMSMNCGSGSGSamber	8	1e-05
ORF 1577	1	MLYSMKSDHSHCGSGSGSamber	8	1e-05
ORF 1578	1	MCMRITNamberSMGCGSGSGSamber	8	1e-05
ORF 1579	1	MIKMWYMNCGSCGSGSGSamber	8	1e-05
ORF 1580	1	MCMSEIRKAFCGSGSGSamber	8	1e-05
ORF 1581	1	MTLMNHCTRHCGSGSGSamber	8	1e-05
ORF 1582	1	MRICSQKDMNCGSGSGSamber	8	1e-05
ORF 1583	1	MCSAHLNMGYRCGSGSGSamber	8	1e-05
ORF 1584	1	MFGRKTHNMGCGSGSGSamber	8	1e-05
ORF 1585	1	MYFANLNMNYCGSGSGSamber	8	1e-05
ORF 1586	1	MHSMamberIVSCVCGSGSGSamber	8	1e-05
ORF 1587	1	MRRSFSMNWSCGSGSGSamber	8	1e-05
ORF 1588	1	MHNMLSMSFGNCGSGSGSamber	8	1e-05
ORF 1589	1	MCRYHMDFNQCGSGSGSamber	8	1e-05
ORF 1590	1	MSTLQMHLVVKCGSGSGSamber	8	1e-05
ORF 1591	1	MDFRTMamberamberYIVCGSGSGSamber	8	1e-05
ORF 1592	1	MYLRSLMNVVCGSGSGSamber	8	1e-05
ORF 1593	1	MDMGYFGHamberNRCGSGSGSamber	8	1e-05
ORF 1594	1	MHLQMNamberDamberYCGSGSGSamber	8	1e-05
ORF 1595	1	MQWALQSMKTYCGSGSGSamber	8	1e-05
ORF 1596	1	MSKCFKSYMNWCGSGSGSamber	8	1e-05
ORF 1597	1	MGMSRISLMNECGSGSGSamber	8	1e-05
ORF 1598	1	MTKQSMIYamberNCGSGSGSamber	8	1e-05
ORF 1599	1	MMYSMKFIMWCGSGSGSamber	8	1e-05
ORF 1600	1	MSMWSKSNMHSCGSGSGSamber	8	1e-05
ORF 1601	1	MSMTMLDMNWFCGSGSGSamber	8	1e-05
ORF 1602	1	MCopalWVLISCGSGSGSamber	8	1e-05
ORF 1603	1	MSGMNSMLYLCGSGSGSamber	8	1e-05
ORF 1604	1	MLLKGMamberLMNLCGSGSGSamber	8	1e-05
ORF 1605	1	MRSMLRWNKLCGSGSGSamber	8	1e-05
ORF 1606	1	MKKSYMDMGVACGSGSGSamber	8	1e-05
ORF 1607	1	MSTMKVYamberKSMCGSGSGSamber	8	1e-05
ORF 1608	1	MHNRYMGLNMCGSGSGSamber	8	1e-05
ORF 1609	1	MKWTWSMNIDRCGSGSGSamber	8	1e-05
ORF 1610	1	MLMSQYSMEIFCGSGSGSamber	8	1e-05
ORF 1611	1	MAIPWYRSMKHCGSGSGSamber	8	1e-05
ORF 1612	1	MIVLNYDGCGSGSGSamber	8	1e-05
ORF 1613	1	MRYNTSKYDMNCGSGSGSamber	8	1e-05
ORF 1614	1	MSLSMNSPMERCGSGSGSamber	8	1e-05
ORF 1615	1	MNYSKYDMRRSCGSGSGSamber	8	1e-05
ORF 1616	1	MWLRSMAYSGMCGSGSGSamber	8	1e-05
ORF 1617	1	MLYKMDMDVVCGSGSGSamber	8	1e-05
ORF 1618	1	MSMLSMNSDYSCGSGSGSamber	8	1e-05
ORF 1619	1	MAYLTMNTMRSCGSGSGSamber	8	1e-05
ORF 1620	1	MRLSQKDMQLYCGSGSGSamber	8	1e-05
ORF 1621	1	MKRYTTMNSMCGSGSGSamber	8	1e-05
ORF 1622	1	MYRTPKDMQSCGSGSGSamber	8	1e-05
ORF 1623	1	MRFEMYSMRAICGSGSGSamber	8	1e-05
ORF 1624	1	MDMGYKNWSCCGSGSGSamber	8	1e-05
ORF 1625	1	MKFAamberLKVTSMCGSGSGSamber	8	1e-05
ORF 1626	1	MSMSHSMKFRFCGSGSGSamber	8	1e-05
ORF 1627	1	MLFMHSIKMRCGSGSGSamber	8	1e-05
ORF 1628	1	MDKSDMKYLMCGSGSGSamber	8	1e-05
ORF 1629	1	MASNMMDMIANCGSGSGSamber	8	1e-05
ORF 1630	1	MCMGNICTFRFCGSGSGSamber	8	1e-05
ORF 1631	1	MRDMMYCGSGSGSamber	8	1e-05
ORF 1632	1	MLYMDRTVWCGSGSGSamber	8	1e-05
ORF 1633	1	MRIMNSYHGDMCGSGSGSamber	8	1e-05
ORF 1634	1	MRMFYMERKLCGSGSGSamber	8	1e-05
ORF 1635	1	MVYMDCHARSCGSGSGSamber	8	1e-05
ORF 1636	1	MSMKMVGPRSCCGSGSGSamber	8	1e-05
ORF 1637	1	MGILYSMDRKGCGSGSGSamber	8	1e-05
ORF 1638	1	MYNMNMDASRNCGSGSGSamber	8	1e-05
ORF 1639	1	MVYMDCHRRCCGSGSGSamber	8	1e-05
ORF 1640	1	MIVamberKVLLMDCGSGSGSamber	8	1e-05
ORF 1641	1	MWILCCDCGSGSGSamber	8	1e-05
ORF 1642	1	MSKSMNFKVMFCGSGSGSamber	8	1e-05
ORF 1643	1	MLFLRopalVICGSGSGSamber	8	1e-05
ORF 1644	1	MGKTNMVSMKYCGSGSGSamber	8	1e-05
ORF 1645	1	MMCFNMDYSSCGSGSGSamber	8	1e-05
ORF 1646	1	MYSGFMNAFHHCGSGSGSamber	8	1e-05
ORF 1647	1	MamberKPYVamberMIVVCGSGSGSamber	8	1e-05
ORF 1648	1	MCNSYAMSLamberMCGSGSGSamber	8	1e-05
ORF 1649	1	MRCSTLTLMDCGSGSGSamber	8	1e-05
ORF 1650	1	MRDMIFSMFQMCGSGSGSamber	8	1e-05
ORF 1651	1	MEKYNMSFRDMCGSGSGSamber	8	1e-05
ORF 1652	1	MKNWLMSNECCGSGSGSamber	8	1e-05
ORF 1653	1	MRNMGDAKDLCCGSGSGSamber	8	1e-05
ORF 1654	1	MHWYTMNWNDCGSGSGSamber	8	1e-05
ORF 1655	1	MRRPTWIKRSMCGSGSGSamber	8	1e-05
ORF 1656	1	MFTYRNMSSMRCGSGSGSamber	8	1e-05
ORF 1657	1	MMLRDWSamberMNYCGSGSGSamber	8	1e-05
ORF 1658	1	MSMKYRVLQMCGSGSGSamber	8	1e-05
ORF 1659	1	MVSMKCQNRIRCGSGSGSamber	8	1e-05
ORF 1660	1	MRNMDCDVKSVCGSGSGSamber	8	1e-05
ORF 1661	1	MSNRNSNMNFECGSGSGSamber	8	1e-05
ORF 1662	1	MCGDANSMNHYCGSGSGSamber	8	1e-05
ORF 1663	1	MRTRSMRQMIKCGSGSGSamber	8	1e-05
ORF 1664	1	MSTVSMMREMKCGSGSGSamber	8	1e-05
ORF 1665	1	MRYMDCSWMIVCGSGSGSamber	8	1e-05
ORF 1666	1	MLYMNCNASVCGSGSGSamber	8	1e-05
ORF 1667	1	MKNQLYMDDICCGSGSGSamber	8	1e-05
ORF 1668	1	MATMHDMNSNCGSGSGSamber	8	1e-05
ORF 1669	1	MWNMDTDAVRCGSGSGSamber	8	1e-05
ORF 1670	1	MLSMKYYSamberNYCGSGSGSamber	8	1e-05
ORF 1671	1	MGIRTLWMNYCGSGSGSamber	8	1e-05
ORF 1672	1	MTYMSYCMEKMCGSGSGSamber	8	1e-05
ORF 1673	1	MMVHMNYSKVNCGSGSGSamber	8	1e-05
ORF 1674	1	MLSMMSYMVFCGSGSGSamber	8	1e-05
ORF 1675	1	MRHSVKMYWMNCGSGSGSamber	8	1e-05
ORF 1676	1	MLYMNCTNWamberDCGSGSGSamber	8	1e-05
ORF 1677	1	MYSMKLSRNCGSGSGSamber	8	1e-05
ORF 1678	1	MVSMamberAMANMCGSGSGSamber	8	1e-05
ORF 1679	1	MVopalRMICGSGSGSamber	8	1e-05
ORF 1680	1	MTSFHSMSMVFYCGSGSGSamber	8	1e-05
ORF 1681	1	MRFIYMNSLICGSGSGSamber	8	1e-05
ORF 1682	1	MSMamberLRRYCGSGSGSamber	8	1e-05
ORF 1683	1	MSNRKWQSMKFCGSGSGSamber	8	1e-05
ORF 1684	1	MISMNMRLDICGSGSGSamber	8	1e-05
ORF 1685	1	MASMNVCYWQNCGSGSGSamber	8	1e-05
ORF 1686	1	MFSMRHLRQNVCGSGSGSamber	8	1e-05
ORF 1687	1	MWCWMKYDMNSCGSGSGSamber	8	1e-05
ORF 1688	1	MDMMSYMNQVKCGSGSGSamber	8	1e-05
ORF 1689	1	MLSNRKGTMDMCGSGSGSamber	8	1e-05
ORF 1690	1	MGRTYDMANTCGSGSGSamber	8	1e-05
ORF 1691	1	MKFTKMNAIQICGSGSGSamber	8	1e-05
ORF 1692	1	MRNMLMYRNRNCGSGSGSamber	8	1e-05
ORF 1693	1	MGLDMKRNDGYCGSGSGSamber	8	1e-05
ORF 1694	1	MWKCMELYKMMCGSGSGSamber	8	1e-05
ORF 1695	1	MCAKKKYDMNLRMCGSGSGSamber	8	1e-05
ORF 1696	1	MTWFNMDVVQKCGSGSGSamber	8	1e-05
ORF 1697	1	MRLSMKHYKLDCGSGSGSamber	8	1e-05
ORF 1698	1	MVNALSMNWSRCGSGSGSamber	8	1e-05
ORF 1699	1	MLRIYVYMERFCGSGSGSamber	8	1e-05
ORF 1700	1	MCFRDMGYSRKCGSGSGSamber	8	1e-05
ORF 1701	1	MRFTNMNWRSICGSGSGSamber	8	1e-05
ORF 1702	1	MMSYNSSDMNGCGSGSGSamber	8	1e-05
ORF 1703	1	MTRSRSMNLMCGSGSGSamber	8	1e-05
ORF 1704	1	MSSTYMNWRNSCGSGSGSamber	8	1e-05
ORF 1705	1	MHRYEMNMDIKCGSGSGSamber	8	1e-05
ORF 1706	1	MRSMRTYNSYCGSGSGSamber	8	1e-05
ORF 1707	1	MRFAMNMDEMCGSGSGSamber	8	1e-05
ORF 1708	1	MIANKYVMNYCGSGSGSamber	8	1e-05
ORF 1709	1	MTYMENLRWMNCGSGSGSamber	8	1e-05
ORF 1710	1	MRFRDMMDCSCCGSGSGSamber	8	1e-05
ORF 1711	1	MSMSMRLMNWNCGSGSGSamber	8	1e-05
ORF 1712	1	MKWTSMNLDICGSGSGSamber	8	1e-05
ORF 1713	1	MDMNYRSGSNCGSGSGSamber	8	1e-05
ORF 1714	1	MSRMNIELFFCCGSGSGSamber	8	1e-05
ORF 1715	1	MLDMNRKamberamberSCGSGSGSamber	8	1e-05
ORF 1716	1	MCKYQCMDMMLCGSGSGSamber	8	1e-05
ORF 1717	1	MHDSLYDMGNYCGSGSGSamber	8	1e-05
ORF 1718	1	MCRKMYDMNLNCGSGSGSamber	8	1e-05
ORF 1719	1	MIDMGTLSKLCGSGSGSamber	8	1e-05
ORF 1720	1	MVDMHCVWMNDCGSGSGSamber	8	1e-05
ORF 1721	1	MRVSKamberMDYRCGSGSGSamber	8	1e-05
ORF 1722	1	MLSMRLCRDLCGSGSGSamber	8	1e-05
ORF 1723	1	MRDMMYDCFWCGSGSGSamber	8	1e-05
ORF 1724	1	MTSMNFSQCKSCGSGSGSamber	8	1e-05
ORF 1725	1	MSMDYSSRSSCGSGSGSamber	8	1e-05
ORF 1726	1	MKSMKWMFDFCGSGSGSamber	8	1e-05
ORF 1727	1	MRVTNMDAFRNCGSGSGSamber	8	1e-05
ORF 1728	1	MSYRMYTDMLRCGSGSGSamber	8	1e-05
ORF 1729	1	MKLMDWCIVRCGSGSGSamber	8	1e-05
ORF 1730	1	MANVNMSIRNCGSGSGSamber	8	1e-05
ORF 1731	1	MRTDMRLMNRCGSGSGSamber	8	1e-05
ORF 1732	1	MKVNSMMDYDFCGSGSGSamber	8	1e-05
ORF 1733	1	MRNMETFRRTCGSGSGSamber	8	1e-05
ORF 1734	1	MRWQRSMKSHLCGSGSGSamber	8	1e-05
ORF 1735	1	MLMDMamberMKSKCGSGSGSamber	8	1e-05
ORF 1736	1	MCYRDWFDMAYCGSGSGSamber	8	1e-05
ORF 1737	1	MVNHRSMGMLCGSGSGSamber	8	1e-05
ORF 1738	1	MRNMSVYKISCGSGSGSamber	8	1e-05
ORF 1739	1	MLDMGVHKCamberamberCGSGSGSamber	8	1e-05
ORF 1740	1	MSDMKYSPRKSCGSGSGSamber	8	1e-05
ORF 1741	1	MQYQDMKIQTCGSGSGSamber	8	1e-05
ORF 1742	1	MSMKFTRRTQICGSGSGSamber	8	1e-05
ORF 1743	1	MHFKLCDMNSNCGSGSGSamber	8	1e-05
ORF 1744	1	MKFTKDMMHYCGSGSGSamber	8	1e-05
ORF 1745	1	MHLRFVLMNCCGSGSGSamber	8	1e-05
ORF 1746	1	MRSMRIFGDGCGSGSGSamber	8	1e-05
ORF 1747	1	MLYMDCVRNWSCGSGSGSamber	8	1e-05
ORF 1748	1	MCHSRDMNYVTCGSGSGSamber	8	1e-05
ORF 1749	1	MTMYTNWMNYSCGSGSGSamber	8	1e-05
ORF 1750	1	MKTMLYCGSGSGSamber	8	1e-05
ORF 1751	1	MKGMSMKACNCGSGSGSamber	8	1e-05
ORF 1752	1	MVWMHCSRADSCGSGSGSamber	8	1e-05
ORF 1753	1	MCKALMLSMKFCGSGSGSamber	8	1e-05
ORF 1754	1	MFMAFLMNFSCGSGSGSamber	8	1e-05
ORF 1755	1	MRLTMMSEQSMCGSGSGSamber	8	1e-05
ORF 1756	1	MRSMGIYKFDCCGSGSGSamber	8	1e-05
ORF 1757	1	MRLDMNELYEYCGSGSGSamber	8	1e-05
ORF 1758	1	MSMMYKENGNCGSGSGSamber	8	1e-05
ORF 1759	1	MNRHSMMYGTWCGSGSGSamber	8	1e-05
ORF 1760	1	MSMLYSAHCNCCGSGSGSamber	8	1e-05
ORF 1761	1	MSGQTKHMNEQCGSGSGSamber	8	1e-05
ORF 1762	1	MQRNMDSTRNYCGSGSGSamber	8	1e-05
ORF 1763	1	MCMDRKRMRSYCGSGSGSamber	8	1e-05
ORF 1764	1	MRFKHKDMSGYCGSGSGSamber	8	1e-05
ORF 1765	1	MLFSMIFERMFCGSGSGSamber	8	1e-05
ORF 1766	1	MCNKSALSMVYCGSGSGSamber	8	1e-05
ORF 1767	1	MSMGSMKHRFCGSGSGSamber	8	1e-05
ORF 1768	1	MKYMENamberRIGCGSGSGSamber	8	1e-05
ORF 1769	1	MRSMERFGFSCGSGSGSamber	8	1e-05
ORF 1770	1	MRIEYMNYGDFCGSGSGSamber	8	1e-05
ORF 1771	1	MSYMMNAVWLNCGSGSGSamber	8	1e-05
ORF 1772	1	MMVSMNamberETDCGSGSGSamber	8	1e-05
ORF 1773	1	MYMDEVMHFamberamberCGSGSGSamber	8	1e-05
ORF 1774	1	MYDMGFCQKFRCGSGSGSamber	8	1e-05
ORF 1775	1	MSVDHSVMNYACGSGSGSamber	8	1e-05
ORF 1776	1	MCMSHVRTMDYCGSGSGSamber	8	1e-05
ORF 1777	1	MLGMKFMNVDNCGSGSGSamber	8	1e-05
ORF 1778	1	MMSMamberRSDNWWCGSGSGSamber	8	1e-05
ORF 1779	1	MRamberDMKNTLMTCGSGSGSamber	8	1e-05
ORF 1780	1	MHWMNGSMamberRCGSGSGSamber	8	1e-05
ORF 1781	1	MSVMSDMKVYMCGSGSGSamber	8	1e-05
ORF 1782	1	MVYCVYMDTRYCGSGSGSamber	8	1e-05
ORF 1783	1	MNMKYWNMSRVCGSGSGSamber	8	1e-05
ORF 1784	1	MFNRMDMRTDVCGSGSGSamber	8	1e-05
ORF 1785	1	MDMNIDIAFAQCGSGSGSamber	8	1e-05
ORF 1786	1	MRNMNIWMKNCGSGSGSamber	8	1e-05
ORF 1787	1	MSRSMLRISQKCGSGSGSamber	8	1e-05
ORF 1788	1	MDMRSMKEFMCGSGSGSamber	8	1e-05
ORF 1789	1	MKNMYERKRWMCGSGSGSamber	8	1e-05
ORF 1790	1	MRKNRSMKMKCGSGSGSamber	8	1e-05
ORF 1791	1	MLCCNPRSMKHCGSGSGSamber	8	1e-05
ORF 1792	1	MVLNRDMNQMDCGSGSGSamber	8	1e-05
ORF 1793	1	MGYSMRLEYKICGSGSGSamber	8	1e-05
ORF 1794	1	MKFDRNYMDISCGSGSGSamber	8	1e-05
ORF 1795	1	MNLRNRGMMYMCGSGSGSamber	8	1e-05
ORF 1796	1	MSMKHRYNIKLCGSGSGSamber	8	1e-05
ORF 1797	1	MTYMNVLMSFCGSGSGSamber	8	1e-05
ORF 1798	1	MANRYNMDLKCGSGSGSamber	8	1e-05
ORF 1799	1	MIKMMWMSMEICGSGSGSamber	8	1e-05
ORF 1800	1	MSGKTMamberRNWMCGSGSGSamber	8	1e-05
ORF 1801	1	MSLRMDRNSMCGSGSGSamber	8	1e-05
ORF 1802	1	MSMERLNVWCCGSGSGSamber	8	1e-05
ORF 1803	1	MSWNYMDMRDLCGSGSGSamber	8	1e-05
ORF 1804	1	MLYCMDASDCCGSGSGSamber	8	1e-05
ORF 1805	1	MYWMKFSMNRCGSGSGSamber	8	1e-05
ORF 1806	1	MSRCKMDMKDCCGSGSGSamber	8	1e-05
ORF 1807	1	MASYHMNamberRNCGSGSGSamber	8	1e-05
ORF 1808	1	MRDMMHSCRNCGSGSGSamber	8	1e-05
ORF 1809	1	MSMLNSMNFARCGSGSGSamber	8	1e-05
ORF 1810	1	MIopalIVDCGSGSGSamber	8	1e-05
ORF 1811	1	MYCENPRDMMLCGSGSGSamber	8	1e-05
ORF 1812	1	MSTLDMRYYSCCGSGSGSamber	8	1e-05
ORF 1813	1	MKDMARDYFLSCGSGSGSamber	8	1e-05
ORF 1814	1	MYLMSLDCRSCGSGSGSamber	8	1e-05
ORF 1815	1	MDMKYTKSKCGSGSGSamber	8	1e-05
ORF 1816	1	MYVRRSMNNSCGSGSGSamber	8	1e-05
ORF 1817	1	MTKSMSMMNCCGSGSGSamber	8	1e-05
ORF 1818	1	MSRYCMKLKDCCGSGSGSamber	8	1e-05
ORF 1819	1	MVKHLDMSGKYCGSGSGSamber	8	1e-05
ORF 1820	1	MKYQSMNLTSVCGSGSGSamber	8	1e-05
ORF 1821	1	MQVYMDNRSNCGSGSGSamber	8	1e-05
ORF 1822	1	MWSSTMGYLRICGSGSGSamber	8	1e-05
ORF 1823	1	MRCTWMDWDCCGSGSGSamber	8	1e-05
ORF 1824	1	MMYSMRYCECCGSGSGSamber	8	1e-05
ORF 1825	1	MVYTSMKYMGCGSGSGSamber	8	1e-05
ORF 1826	1	MSQYDMDVFRNCGSGSGSamber	8	1e-05
ORF 1827	1	MCYRFMSMRYCGSGSGSamber	8	1e-05
ORF 1828	1	MDMGIDYSMNYCGSGSGSamber	8	1e-05
ORF 1829	1	MCTSKFMWYRCGSGSGSamber	8	1e-05
ORF 1830	1	MSCRSMSYRNCGSGSGSamber	8	1e-05
ORF 1831	1	MRYKTFLWMDMCGSGSGSamber	8	1e-05
ORF 1832	1	MRYQAMDMRCCGSGSGSamber	8	1e-05
ORF 1833	1	MLWMYTNCMNCGSGSGSamber	8	1e-05
ORF 1834	1	MLNMKRSSMKCGSGSGSamber	8	1e-05
ORF 1835	1	MMSMKLMVamberSMCGSGSGSamber	8	1e-05
ORF 1836	1	MRMRIYLDMRGCGSGSGSamber	8	1e-05
ORF 1837	1	MAIRLYDMKamberSCGSGSGSamber	8	1e-05
ORF 1838	1	MFGRMRHSMNYCGSGSGSamber	8	1e-05
ORF 1839	1	MRDMKRKCSMRCGSGSGSamber	8	1e-05
ORF 1840	1	MWLMNCSamberFRDCGSGSGSamber	8	1e-05
ORF 1841	1	MRLSYMNAVRMCGSGSGSamber	8	1e-05
ORF 1842	1	MHHLNMDQPTRCGSGSGSamber	8	1e-05
ORF 1843	1	MRNASYKDMSYCGSGSGSamber	8	1e-05
ORF 1844	1	MYKDMTWMMDCGSGSGSamber	8	1e-05
ORF 1845	1	MLSSAHRLDMACGSGSGSamber	8	1e-05
ORF 1846	1	MKTWLMNDDSCGSGSGSamber	8	1e-05
ORF 1847	1	MCMRLMNTSKCGSGSGSamber	8	1e-05
ORF 1848	1	MLIEFMRSMKNCGSGSGSamber	8	1e-05
ORF 1849	1	MDMVAHRMNKWCGSGSGSamber	8	1e-05
ORF 1850	1	MRDMSLSAFDCGSGSGSamber	8	1e-05
ORF 1851	1	MGVFMQSFSFCGSGSGSamber	8	1e-05
ORF 1852	1	MNHMGVCGPIRCGSGSGSamber	8	1e-05
ORF 1853	1	MRRNSRDMTYYCGSGSGSamber	8	1e-05
ORF 1854	1	MRRASFKSMKFCGSGSGSamber	8	1e-05
ORF 1855	1	MamberMNLTYANRNCGSGSGSamber	8	1e-05
ORF 1856	1	MRMLYMEIVSCGSGSGSamber	8	1e-05
ORF 1857	1	MKNMDCEWMNLCGSGSGSamber	8	1e-05
ORF 1858	1	MTNMNTRNHACGSGSGSamber	8	1e-05
ORF 1859	1	MAIGNTDMKLDCGSGSGSamber	8	1e-05
ORF 1860	1	MKNMDCRKSWVCGSGSGSamber	8	1e-05
ORF 1861	1	MNMNEYMSRSRCGSGSGSamber	8	1e-05
ORF 1862	1	MLSMQTYMEYCGSGSGSamber	8	1e-05
ORF 1863	1	MCLRRLSMKHKCGSGSGSamber	8	1e-05
ORF 1864	1	MQDMHYMSAAYCGSGSGSamber	8	1e-05
ORF 1865	1	MDSTKNMNWMMCGSGSGSamber	8	1e-05
ORF 1866	1	MRNHCTNMSCNCGSGSGSamber	8	1e-05
ORF 1867	1	MRITMWDMNYSCGSGSGSamber	8	1e-05
ORF 1868	1	MIDRSYSDMMFCGSGSGSamber	8	1e-05
ORF 1869	1	MTWSDMNMRMDCGSGSGSamber	8	1e-05
ORF 1870	1	MRFSTYEMGFCGSGSGSamber	8	1e-05
ORF 1871	1	MRDNHDMMELMCGSGSGSamber	8	1e-05
ORF 1872	1	MVVMSMFRKamberDCGSGSGSamber	8	1e-05
ORF 1873	1	MKFMNRNLMRCGSGSGSamber	8	1e-05
ORF 1874	1	MDMAFDMNVYTCGSGSGSamber	8	1e-05
ORF 1875	1	MVMMNCFLamberMCGSGSGSamber	8	1e-05
ORF 1876	1	MMVKSMKYSamberECGSGSGSamber	8	1e-05
ORF 1877	1	MHSMRYMMASCGSGSGSamber	8	1e-05
ORF 1878	1	MSWSDNRDMNFCGSGSGSamber	8	1e-05
ORF 1879	1	MSNMDMNFRYKCGSGSGSamber	8	1e-05
ORF 1880	1	MSKMEYDMRDCGSGSGSamber	8	1e-05
ORF 1881	1	MCRNQYYLEMRCGSGSGSamber	8	1e-05
ORF 1882	1	MDMRHPEKamberKCCGSGSGSamber	8	1e-05
ORF 1883	1	MCCSLMNVSNSCGSGSGSamber	8	1e-05
ORF 1884	1	MVYTMQYVKTMCGSGSGSamber	8	1e-05
ORF 1885	1	MYSMKACTDCCGSGSGSamber	8	1e-05
ORF 1886	1	MRLRRYMEMLGCGSGSGSamber	8	1e-05
ORF 1887	1	MRYIDMKKRNCGSGSGSamber	8	1e-05
ORF 1888	1	MSTMSFLCYLMCGSGSGSamber	8	1e-05
ORF 1889	1	MLCMDVKKANCGSGSGSamber	8	1e-05
ORF 1890	1	MRSMamberEHGPECGSGSGSamber	8	1e-05
ORF 1891	1	MLIKGNMNSRICGSGSGSamber	8	1e-05
ORF 1892	1	MAYSMHKEYCGSGSGSamber	8	1e-05
ORF 1893	1	MHKNSMKIYSCGSGSGSamber	8	1e-05
ORF 1894	1	MSMNETMGSVCGSGSGSamber	8	1e-05
ORF 1895	1	MRLamberMNYMDMDCGSGSGSamber	8	1e-05
ORF 1896	1	MTSIRFSMSRCGSGSGSamber	8	1e-05
ORF 1897	1	MACEMNYMNICGSGSGSamber	8	1e-05
ORF 1898	1	MNYRMTNMRDCGSGSGSamber	8	1e-05
ORF 1899	1	MRNGDMamberLMKNCGSGSGSamber	8	1e-05
ORF 1900	1	MSDMQNNYEDWCGSGSGSamber	8	1e-05
ORF 1901	1	MSMNYKVMKLCGSGSGSamber	8	1e-05
ORF 1902	1	MVPKWYLMNSLCGSGSGSamber	8	1e-05
ORF 1903	1	MWRLLMSDMRCGSGSGSamber	8	1e-05
ORF 1904	1	MDMNSMLRYHCGSGSGSamber	8	1e-05
ORF 1905	1	MYLSMFHNRSMCGSGSGSamber	8	1e-05
ORF 1906	1	MSSLKNMGEELCGSGSGSamber	8	1e-05
ORF 1907	1	MVRDMRIEMKCGSGSGSamber	8	1e-05
ORF 1908	1	MQMYMTVRMNCGSGSGSamber	8	1e-05
ORF 1909	1	MGAVYTSMVHYCGSGSGSamber	8	1e-05
ORF 1910	1	MWKSMINYLMNCGSGSGSamber	8	1e-05
ORF 1911	1	MLYMNamberCEVYCGSGSGSamber	8	1e-05
ORF 1912	1	MRGWSMKHLVHCGSGSGSamber	8	1e-05
ORF 1913	1	MMYKNDMIRFCGSGSGSamber	8	1e-05
ORF 1914	1	MLMYLMYRMNDCGSGSGSamber	8	1e-05
ORF 1915	1	MTYSSMMFCTDCGSGSGSamber	8	1e-05
ORF 1916	1	MCMGTMRINRMCGSGSGSamber	8	1e-05
ORF 1917	1	MSHMEMCDNWICGSGSGSamber	8	1e-05
ORF 1918	1	MCNTKMMFTMGCGSGSGSamber	8	1e-05
ORF 1919	1	MEMYRESHTNMCGSGSGSamber	8	1e-05
ORF 1920	1	MYSRLMRKNMNCGSGSGSamber	8	1e-05
ORF 1921	1	MRDMRCMAKINCGSGSGSamber	8	1e-05
ORF 1922	1	MTAKDMEIYLDCGSGSGSamber	8	1e-05
ORF 1923	1	MRVNRGDMRHNCGSGSGSamber	8	1e-05
ORF 1924	1	MCSVHNMFRMNCGSGSGSamber	8	1e-05
ORF 1925	1	MLKMTSMLVIYCGSGSGSamber	8	1e-05
ORF 1926	1	MTKDMamberRSDRLCGSGSGSamber	8	1e-05
ORF 1927	1	MKHamberMYQCRMRCGSGSGSamber	8	1e-05
ORF 1928	1	MSIWSMNMRYCGSGSGSamber	8	1e-05
ORF 1929	1	MQMYRDLTLISCGSGSGSamber	8	1e-05
ORF 1930	1	MMCCRMDSNTNCGSGSGSamber	8	1e-05
ORF 1931	1	MVSLDMamberLRKMCGSGSGSamber	8	1e-05
ORF 1932	1	MGNWNSDMDYYCGSGSGSamber	8	1e-05
ORF 1933	1	MSMRDESVCVCGSGSGSamber	8	1e-05
ORF 1934	1	MQMNRSMIYKRCGSGSGSamber	8	1e-05
ORF 1935	1	MAYRSMKAHQCGSGSGSamber	8	1e-05
ORF 1936	1	MNSTYTKKLSMCGSGSGSamber	8	1e-05
ORF 1937	1	MKTCDMRHFVCGSGSGSamber	8	1e-05
ORF 1938	1	MDMTELKMNANCGSGSGSamber	8	1e-05
ORF 1939	1	MRWTSMSMKTNCGSGSGSamber	8	1e-05
ORF 1940	1	MWDNPMSMKFGCGSGSGSamber	8	1e-05
ORF 1941	1	MFMYVRACDKCGSGSGSamber	8	1e-05
ORF 1942	1	MCYQRMNDVRCGSGSGSamber	8	1e-05
ORF 1943	1	MQYHKQGMNNCGSGSGSamber	8	1e-05
ORF 1944	1	MFSMKFAHFECGSGSGSamber	8	1e-05
ORF 1945	1	MRHRSVWDMKDCGSGSGSamber	8	1e-05
ORF 1946	1	MKYLSMISMERCGSGSGSamber	8	1e-05
ORF 1947	1	MRSVISRCGSGSGSamber	8	1e-05
ORF 1948	1	MRNKHLDMRSTCGSGSGSamber	8	1e-05
ORF 1949	1	MNYSDMRYNRMCGSGSGSamber	8	1e-05
ORF 1950	1	MAMIAamberMWMNYCGSGSGSamber	8	1e-05
ORF 1951	1	MKSMYDMDFSVCGSGSGSamber	8	1e-05
ORF 1952	1	MRIMLCMEDICGSGSGSamber	8	1e-05
ORF 1953	1	MFMEHSRKSYCGSGSGSamber	8	1e-05
ORF 1954	1	MRLKLYSTTRMCGSGSGSamber	8	1e-05
ORF 1955	1	MCRSMKSWMECGSGSGSamber	8	1e-05
ORF 1956	1	MRYLVMNWMDDCGSGSGSamber	8	1e-05
ORF 1957	1	MMCIDMTGLFCGSGSGSamber	8	1e-05
ORF 1958	1	MMDMMamberKSMMHCGSGSGSamber	8	1e-05
ORF 1959	1	MLESKDMDYYSCGSGSGSamber	8	1e-05
ORF 1960	1	MGFMamberKENMNWCGSGSGSamber	8	1e-05
ORF 1961	1	MWDMNICVNWICGSGSGSamber	8	1e-05
ORF 1962	1	MSSNSMNLVLCGSGSGSamber	8	1e-05
ORF 1963	1	MVMFLYMNFRDCGSGSGSamber	8	1e-05
ORF 1964	1	MGMNIKLMRKMCGSGSGSamber	8	1e-05
ORF 1965	1	MHSMVRCKamberSCGSGSGSamber	8	1e-05
ORF 1966	1	MSWMKINNLSMCGSGSGSamber	8	1e-05
ORF 1967	1	MSSMMFLRNCCGSGSGSamber	8	1e-05
ORF 1968	1	MRKRVSMRYRICGSGSGSamber	8	1e-05
ORF 1969	1	MDMMYYAamberDVVCGSGSGSamber	8	1e-05
ORF 1970	1	MLSYSNMGINCGSGSGSamber	8	1e-05
ORF 1971	1	MRSKSKLMILKCGSGSGSamber	8	1e-05
ORF 1972	1	MCYFMFRRFDMCGSGSGSamber	8	1e-05
ORF 1973	1	MDMRYSSamberMNVCGSGSGSamber	8	1e-05
ORF 1974	1	MDVLTMKGSKCGSGSGSamber	8	1e-05
ORF 1975	1	MRLMHMNWNKQCGSGSGSamber	8	1e-05
ORF 1976	1	MSMNSRYMTRVCGSGSGSamber	8	1e-05
ORF 1977	1	MYDMSLWKENYCGSGSGSamber	8	1e-05
ORF 1978	1	MSMTQamberRFSMCGSGSGSamber	8	1e-05
ORF 1979	1	MCMRAQYSGLMCGSGSGSamber	8	1e-05
ORF 1980	1	MHKYDMHYGKCGSGSGSamber	8	1e-05
ORF 1981	1	MSPRSMRFQLCGSGSGSamber	8	1e-05
ORF 1982	1	MIMISMNFCSRCGSGSGSamber	8	1e-05
ORF 1983	1	MLamberGYSMDRSCGSGSGSamber	8	1e-05
ORF 1984	1	MMEKMYDMKAMCGSGSGSamber	8	1e-05
ORF 1985	1	MNTSKRSMSIVCGSGSGSamber	8	1e-05
ORF 1986	1	MWLKMEFTSRTCGSGSGSamber	8	1e-05
ORF 1987	1	MQSMNRKDRRYCGSGSGSamber	8	1e-05
ORF 1988	1	MNMNAIamberRISHCGSGSGSamber	8	1e-05
ORF 1989	1	MFDMNYamberVRMMCGSGSGSamber	8	1e-05
ORF 1990	1	MRFMDCTWCYCGSGSGSamber	8	1e-05
ORF 1991	1	MVQLYDMKNTCGSGSGSamber	8	1e-05
ORF 1992	1	MSMLRYAYTKICGSGSGSamber	8	1e-05
ORF 1993	1	MVLMDCLYYDWCGSGSGSamber	8	1e-05
ORF 1994	1	MKGMKMCIamberAYCGSGSGSamber	8	1e-05
ORF 1995	1	MIYMDYCLDWKCGSGSGSamber	7	1e-05
ORF 1996	1	MSRNMDYMRGNCGSGSGSamber	7	1e-05
ORF 1997	1	MKNMERFRYNCGSGSGSamber	7	1e-05
[truncated: 658,756+ more rows]

## Sheet: R4 PADI4 #2
selection round # 4
total sequence # 1839744
ORF	No	Seq	Reads	Enrich
ORF 1	1	MVYSMKEWKYCGSGSGSamber	58653	0.03188
ORF 2	1	MSKYDMRSPRDCGSGSGSamber	10056	0.00547
ORF 3	1	MVIVVGCGSGSGSamber	5107	0.00278
ORF 4	1	MWYMNWDFNKRCGSGSGSamber	2012	0.00109
ORF 5	1	MVYSMKEWKYCGSGSamber	848	0.00046
ORF 6	1	MIWDLMDVTCGSGSGSamber	542	0.00029
ORF 7	1	MVYSMKERKYCGSGSGSamber	512	0.00028
ORF 8	1	MKEWKYCGSGSGSamber	488	0.00027
ORF 9	1	MVYSMKEWRYCGSGSGSamber	365	0.0002
ORF 10	1	MAYSMKEWKYCGSGSGSamber	272	0.00015
ORF 11	1	MDYMNMNWDFCGSGSGSamber	246	0.00013
ORF 12	1	MVYSMKEopalKYCGSGSGSamber	238	0.00013
ORF 13	1	MVYSMKEWKYCGSamber	234	0.00013
ORF 14	1	MVYDHRDMRCICGSGSGSamber	224	0.00012
ORF 15	1	MRDMNIDRCCSCGSGSGSamber	192	0.0001
ORF 16	1	MVYSMKEWKYCGSSSGSamber	188	0.0001
ORF 17	1	MKNMERYRKKCGSGSGSamber	172	9e-05
ORF 18	1	MIopalMIDACGSGSGSamber	171	9e-05
ORF 19	1	MVYSMREWKYCGSGSGSamber	160	9e-05
ORF 20	1	MLNMERYRISCGSGSGSamber	154	8e-05
ORF 21	1	MDPTFMNFGDYCGSGSGSamber	142	8e-05
ORF 22	1	MSKYDMRSPRDCGSGSamber	141	8e-05
ORF 23	1	MKNMETYRNNCGSGSGSamber	137	7e-05
ORF 24	1	MFDMNIDRICGSGSGSamber	135	7e-05
ORF 25	1	MVYSMKEWKYCGGGSGSamber	135	7e-05
ORF 26	1	MVYSMKEWKYCGSGSSSamber	133	7e-05
ORF 27	1	MLDMNWDFACGSGSGSamber	132	7e-05
ORF 28	1	MGKYDMRYWTCGSGSGSamber	132	7e-05
ORF 29	1	MVYSMKEWKFCGSGSGSamber	132	7e-05
ORF 30	1	MRKYRDMAHLDCGSGSGSamber	131	7e-05
ORF 31	1	MVYSMKEWKYCGSGSDSamber	131	7e-05
ORF 32	1	MRRYSKYDMRYCGSGSGSamber	122	7e-05
ORF 33	1	MVYSMKEWKYCGNGSGSamber	122	7e-05
ORF 34	1	MVYSMKEWKYCSSGSGSamber	119	6e-05
ORF 35	1	MSMNRLSMKYCGSGSGSamber	118	6e-05
ORF 36	1	MVYSMKEWKYRGSGSGSamber	116	6e-05
ORF 37	1	MVYSMKEWKYCDSGSGSamber	114	6e-05
ORF 38	1	MSVLISCGSGSGSamber	114	6e-05
ORF 39	1	MRLSYMNMRTYCGSGSGSamber	114	6e-05
ORF 40	1	MGYRKHLSMKHCGSGSGSamber	113	6e-05
ORF 41	1	MLSMNYFGSSCGSGSGSamber	112	6e-05
ORF 42	1	MVYPMKEWKYCGSGSGSamber	111	6e-05
ORF 43	1	MVYSMKEWKHCGSGSGSamber	111	6e-05
ORF 44	1	MILMTSGamberCGSGSGSamber	110	6e-05
ORF 45	1	MVYSMEEWKYCGSGSGSamber	110	6e-05
ORF 46	1	MFVRMNRDMACCGSGSGSamber	108	6e-05
ORF 47	1	MRYVDMRHLVICGSGSGSamber	107	6e-05
ORF 48	1	MVYSMKEWKYCGSDSGSamber	106	6e-05
ORF 49	1	MMYSMKEWKYCGSGSGSamber	103	6e-05
ORF 50	1	MRWKYDMRDICGSGSGSamber	102	6e-05
ORF 51	1	MVYSTKEWKYCGSGSGSamber	102	6e-05
ORF 52	1	MVYSMKEWKYCGSGRGSamber	100	5e-05
ORF 53	1	MRDHHYRHPKYCGSGSGSamber	99	5e-05
ORF 54	1	MKMYYDMAHSDCGSGSGSamber	99	5e-05
ORF 55	1	MVYSMKGWKYCGSGSGSamber	98	5e-05
ORF 56	1	MVYSMKEWKYCGSGGGSamber	93	5e-05
ORF 57	1	MIRMIICGSGSGSamber	91	5e-05
ORF 58	1	MVDMRYQMNRCGSGSGSamber	91	5e-05
ORF 59	1	MVYSMKEWKCCGSGSGSamber	91	5e-05
ORF 60	1	MVHSMKEWKYCGSGSGSamber	90	5e-05
ORF 61	1	MMNFLDMNWDFCGSGSGSamber	89	5e-05
ORF 62	1	MSLGILSTCGSGSGSamber	88	5e-05
ORF 63	1	MLSMGFCPRMRCGSGSGSamber	87	5e-05
ORF 64	1	MFDMGTNKVICGSGSGSamber	87	5e-05
ORF 65	1	MVYSMKEWEYCGSGSGSamber	86	5e-05
ORF 66	1	MRSMKIDFDFCGSGSGSamber	86	5e-05
ORF 67	1	MVYSMKEWKYCGSGNGSamber	85	5e-05
ORF 68	1	MMDHHYRHPKYCGSGSGSamber	85	5e-05
ORF 69	1	MRIEYMNYGDFCGSGSGSamber	85	5e-05
ORF 70	1	MKYMDCDACWNCGSGSGSamber	84	5e-05
ORF 71	1	MVLMYSMKRNGCGSGSGSamber	84	5e-05
ORF 72	1	MKTFCFCGSGSGSamber	83	5e-05
ORF 73	1	MRYNRKDMNFCGSGSGSamber	83	5e-05
ORF 74	1	MYKRFDMNVDFCGSGSGSamber	82	4e-05
ORF 75	1	MRNMETFRRTCGSGSGSamber	81	4e-05
ORF 76	1	MRYMDCLMFSSCGSGSGSamber	80	4e-05
ORF 77	1	MSMKFSRAKNRCGSGSGSamber	80	4e-05
ORF 78	1	MLSMRTYGNWCGSGSGSamber	79	4e-05
ORF 79	1	MSMKWTDRNIGCGSGSGSamber	79	4e-05
ORF 80	1	MVYRDMRYSMCGSGSGSamber	79	4e-05
ORF 81	1	MQDMGCMNYYICGSGSGSamber	78	4e-05
ORF 82	1	MMYMDCTDRFNCGSGSGSamber	78	4e-05
ORF 83	1	MRSPRDCGSGSGSamber	77	4e-05
ORF 84	1	MKSMRTYKEKCGSGSGSamber	77	4e-05
ORF 85	1	MQDMGCNVYIFCGSGSGSamber	77	4e-05
ORF 86	1	MRNMDTYKARCGSGSGSamber	77	4e-05
ORF 87	1	MVLKWDMIDYGCGSGSGSamber	76	4e-05
ORF 88	1	MVYSMKEWKYSGSGSGSamber	75	4e-05
ORF 89	1	MRRKYDMRGCGSGSGSamber	75	4e-05
ORF 90	1	MLYKPKDMRCVCGSGSGSamber	75	4e-05
ORF 91	1	MILCESCGSGSGSamber	74	4e-05
ORF 92	1	MRFDMKYSMKFCGSGSGSamber	74	4e-05
ORF 93	1	MIRMMLCMCGSGSGSamber	74	4e-05
ORF 94	1	MKMKYDMMNWCGSGSGSamber	73	4e-05
ORF 95	1	MRSMERFGFSCGSGSGSamber	73	4e-05
ORF 96	1	MKRYDYMDMRFCGSGSGSamber	72	4e-05
ORF 97	1	MSYMRRYDMRSCGSGSGSamber	72	4e-05
ORF 98	1	MTLSFYDMNWDCGSGSGSamber	72	4e-05
ORF 99	1	MVYMNCTFREMCGSGSGSamber	72	4e-05
ORF 100	1	MRSMMTFRQFCGSGSGSamber	72	4e-05
ORF 101	1	MKNMERFRYNCGSGSGSamber	72	4e-05
ORF 102	1	MLNMNFDTCGSGSGSamber	71	4e-05
ORF 103	1	MSMKFDMGYSCGSGSGSamber	70	4e-05
ORF 104	1	MQKYSMNWDFCGSGSGSamber	70	4e-05
ORF 105	1	MVYSIKEWKYCGSGSGSamber	69	4e-05
ORF 106	1	MLYSMKEWKYCGSGSGSamber	69	4e-05
ORF 107	1	MRLMKYCMERNCGSGSGSamber	68	4e-05
ORF 108	1	MWEYMNWDNCCGSGSGSamber	67	4e-05
ORF 109	1	MNYLDMNWDFCGSGSGSamber	67	4e-05
ORF 110	1	MVYSMKEWKYCGRGSGSamber	66	4e-05
ORF 111	1	MYSMRDPHDWMCGSGSGSamber	66	4e-05
ORF 112	1	MIVLNYDGCGSGSGSamber	66	4e-05
ORF 113	1	MIYHHRDMKCGSGSGSamber	66	4e-05
ORF 114	1	MTDMGAISVCGSGSGSamber	66	4e-05
ORF 115	1	MVYSMKEamberKYCGSGSGSamber	65	4e-05
ORF 116	1	MLSMRTYFENCGSGSGSamber	65	4e-05
ORF 117	1	MRNMNIDRWTYCGSGSGSamber	65	4e-05
ORF 118	1	MFSRYRLDMGFCGSGSGSamber	65	4e-05
ORF 119	1	MLDMDWDWSSCGSGSGSamber	65	4e-05
ORF 120	1	MLDMKHSCPKICGSGSGSamber	65	4e-05
ORF 121	1	MVNMERFGIRCGSGSGSamber	65	4e-05
ORF 122	1	MKNMERFGKKCGSGSGSamber	64	3e-05
ORF 123	1	MMDMGCTQDamberWCGSGSGSamber	64	3e-05
ORF 124	1	MVYTMKEWKYCGSGSGSamber	63	3e-05
ORF 125	1	MMNRYSMNFDFCGSGSGSamber	63	3e-05
ORF 126	1	MLDMNIDWCLRCGSGSGSamber	63	3e-05
ORF 127	1	MRNMETYKEKCGSGSGSamber	63	3e-05
ORF 128	1	MRSMKDRKYCGSGSGSamber	62	3e-05
ORF 129	1	MRSMRTYNSYCGSGSGSamber	62	3e-05
ORF 130	1	MKYMDCTSYWKCGSGSGSamber	61	3e-05
ORF 131	1	MRSMNWDNCGSGSGSamber	60	3e-05
ORF 132	1	MCRKKFLSMamberNCGSGSGSamber	60	3e-05
ORF 133	1	MKSMKIDRNFCGSGSGSamber	60	3e-05
ORF 134	1	MLDMQTYRRYCGSGSGSamber	59	3e-05
ORF 135	1	MSYNPKDMNYCGSGSGSamber	59	3e-05
ORF 136	1	MQFMDCSMWIYCGSGSGSamber	59	3e-05
ORF 137	1	MSMNRNSMDFGCGSGSGSamber	58	3e-05
ORF 138	1	MRMMYSMLLIVCGSGSGSamber	58	3e-05
ORF 139	1	MRNMNVFMKNCGSGSGSamber	58	3e-05
ORF 140	1	MRHHYDMNFRGCGSGSGSamber	58	3e-05
ORF 141	1	MLSMRTYKQQCGSGSGSamber	57	3e-05
ORF 142	1	MRGMQTYRENCGSGSGSamber	57	3e-05
ORF 143	1	MSTYRNLCGSGSGSamber	57	3e-05
ORF 144	1	MDYDMRYQMELCGSGSGSamber	57	3e-05
ORF 145	1	MWNRYSMNFCGSGSGSamber	57	3e-05
ORF 146	1	MSMKYDRKKNRCGSGSGSamber	57	3e-05
ORF 147	1	MRKSMNMDYSCGSGSGSamber	57	3e-05
ORF 148	1	MQDMNYRSRRCGSGSGSamber	57	3e-05
ORF 149	1	MRKMFDMDIGLCGSGSGSamber	57	3e-05
ORF 150	1	MLDMMYRNVKCGSGSGSamber	56	3e-05
ORF 151	1	MKWWTDMRYIYCGSGSGSamber	56	3e-05
ORF 152	1	MRRQSMKMNFCCGSGSGSamber	55	3e-05
ORF 153	1	MSYSMKFSMRVCGSGSGSamber	55	3e-05
ORF 154	1	MRYQRMDMRCCGSGSGSamber	55	3e-05
ORF 155	1	MSMDFSRWTMCGSGSGSamber	55	3e-05
ORF 156	1	MDMRIESKFSICGSGSGSamber	54	3e-05
ORF 157	1	MKDMNIDYCDCGSGSGSamber	54	3e-05
ORF 158	1	MVYSMKEWKYFGSGSGSamber	54	3e-05
ORF 159	1	MGVSMLTYSEopalMRQRHGSamber	54	3e-05
ORF 160	1	MRNMEIFGRNCGSGSGSamber	54	3e-05
ORF 161	1	MVYSMKEWKYYGSGSGSamber	54	3e-05
ORF 162	1	MKWIDMLRMNRCGSGSGSamber	53	3e-05
ORF 163	1	MMNMGCTSYWWCGSGSGSamber	53	3e-05
ORF 164	1	MSKYDMRMNWECGSGSGSamber	53	3e-05
ORF 165	1	MTKWYDMNIDYCGSGSGSamber	53	3e-05
ORF 166	1	MRMNRNMNERNCGSGSGSamber	53	3e-05
ORF 167	1	MWLMYSMKFNNCGSGSGSamber	53	3e-05
ORF 168	1	MVYMDCFKRMSCGSGSGSamber	53	3e-05
ORF 169	1	MMNMNTYGSRCGSGSGSamber	52	3e-05
ORF 170	1	MNYSKYDMRRSCGSGSGSamber	52	3e-05
ORF 171	1	MSMKRamberGamberMNWCGSGSGSamber	52	3e-05
ORF 172	1	MRNSMRYTMMSCGSGSGSamber	52	3e-05
ORF 173	1	MIopalILopalCFCGSGSGSamber	52	3e-05
ORF 174	1	MKDMRTFRAVCGSGSGSamber	52	3e-05
ORF 175	1	MKNMDCSVRYCGSGSGSamber	52	3e-05
ORF 176	1	MKSYRSMKYNDCGSGSGSamber	52	3e-05
ORF 177	1	MRSMNWDYGCCGSGSGSamber	52	3e-05
ORF 178	1	MTYMNCEMWICGSGSGSamber	51	3e-05
ORF 179	1	MKDMRYRMNCCGSGSGSamber	51	3e-05
ORF 180	1	MRLTKSMKRNCGSGSGSamber	51	3e-05
ORF 181	1	MSMKFDNACQCCGSGSGSamber	51	3e-05
ORF 182	1	MVYSMKELKYCGSGSGSamber	51	3e-05
ORF 183	1	MKFSNLDMNRGCGSGSGSamber	51	3e-05
ORF 184	1	MSKKWNRDMNSCGSGSGSamber	50	3e-05
ORF 185	1	MRIAYDMRFLVCGSGSGSamber	50	3e-05
ORF 186	1	MKNMNYYRSSCGSGSGSamber	50	3e-05
ORF 187	1	MRFMDCVamberRDCGSGSGSamber	50	3e-05
ORF 188	1	MRSMKCDRNNSCGSGSGSamber	50	3e-05
ORF 189	1	MLYMDCIEMWCGSGSGSamber	50	3e-05
ORF 190	1	MDMRFESSHNICGSGSGSamber	49	3e-05
ORF 191	1	MWINPKSMKFCGSGSGSamber	49	3e-05
ORF 192	1	MLSMKMYRENCGSGSGSamber	49	3e-05
ORF 193	1	MSMKYVRTamberIGCGSGSGSamber	49	3e-05
ORF 194	1	MRYQSFRSMNFCGSGSGSamber	49	3e-05
ORF 195	1	MSGLTMNMNRDCGSGSGSamber	48	3e-05
ORF 196	1	MVSMRTYKQFCGSGSGSamber	48	3e-05
ORF 197	1	MLDMNVDKKNCGSGSGSamber	48	3e-05
ORF 198	1	MKKRLYMDFVRCGSGSGSamber	48	3e-05
ORF 199	1	MSSMKYTRIDCGSGSGSamber	48	3e-05
ORF 200	1	MSDMRYRKMSCGSGSGSamber	48	3e-05
ORF 201	1	MWKSRFSMNFCGSGSGSamber	48	3e-05
ORF 202	1	MVNRYSMKASCGSGSGSamber	48	3e-05
ORF 203	1	MGDMFSMRVFCGSGSGSamber	48	3e-05
ORF 204	1	MSRYRSMNRILCGSGSGSamber	48	3e-05
ORF 205	1	MLFSNMDMRRSCGSGSGSamber	48	3e-05
ORF 206	1	MRNKYDMRNCCGSGSGSamber	48	3e-05
ORF 207	1	MRDMSIFKKKCGSGSGSamber	47	3e-05
ORF 208	1	MFDMRHCIARNCGSGSGSamber	47	3e-05
ORF 209	1	MLNMETYKEKCGSGSGSamber	47	3e-05
ORF 210	1	MLNMYREGNGCGSGSGSamber	47	3e-05
ORF 211	1	MRYMDCERWSICGSGSGSamber	47	3e-05
ORF 212	1	MVCSMKEWKYCGSGSGSamber	47	3e-05
ORF 213	1	MFVopalIRCGSGSGSamber	47	3e-05
ORF 214	1	MAYRHYDMGHRCGSGSGSamber	47	3e-05
ORF 215	1	MRLVYDMRSFRCGSGSGSamber	47	3e-05
ORF 216	1	MVNMNCVEKWCGSGSGSamber	47	3e-05
ORF 217	1	MCTDRFSMKHRCGSGSGSamber	47	3e-05
ORF 218	1	MVFDNMDMRCLCGSGSGSamber	47	3e-05
ORF 219	1	MRKQKWYSMKDCGSGSGSamber	46	3e-05
ORF 220	1	MCRYSMKRIKSCGSGSGSamber	46	3e-05
ORF 221	1	MKSMSAYRHLCGSGSGSamber	46	3e-05
ORF 222	1	MSYTNYDMRCCGSGSGSamber	46	3e-05
ORF 223	1	MCVYRRTDMRYCGSGSGSamber	46	3e-05
ORF 224	1	MLNMDCDDWFRCGSGSGSamber	46	3e-05
ORF 225	1	MDMKHPKNGEKCGSGSGSamber	46	3e-05
ORF 226	1	MMSMKYSNWLLCGSGSGSamber	46	3e-05
ORF 227	1	MRDMALYKRVRCGSGSGSamber	45	2e-05
ORF 228	1	MVYSMKEWKYCVSGSGSamber	45	2e-05
ORF 229	1	MVYSVKEWKYCGSGSGSamber	45	2e-05
ORF 230	1	MVYMNCDCGSGSGSamber	45	2e-05
ORF 231	1	MLMYYSMKHSRCGSGSGSamber	45	2e-05
ORF 232	1	MMSMNMDWNRDCGSGSGSamber	45	2e-05
ORF 233	1	MTYMNCMNIWGCGSGSGSamber	45	2e-05
ORF 234	1	MSMKYSEYCGCCGSGSGSamber	45	2e-05
ORF 235	1	MKSMNYCRIVRCGSGSGSamber	45	2e-05
ORF 236	1	MNMYDMNWMEMCGSGSGSamber	45	2e-05
ORF 237	1	MMWSYDMSGSRCGSGSGSamber	45	2e-05
ORF 238	1	MKFTLNMNIRSCGSGSGSamber	45	2e-05
ORF 239	1	MFMGFSMNNRTCGSGSGSamber	44	2e-05
ORF 240	1	MSMNFSWMNFCGSGSGSamber	44	2e-05
ORF 241	1	MVYMDCNDamberRNCGSGSGSamber	44	2e-05
ORF 242	1	MTKSQYDMGYSCGSGSGSamber	44	2e-05
ORF 243	1	MVYSMKamberWKYCGSGSGSamber	44	2e-05
ORF 244	1	MRFDMGMTRIRCGSGSGSamber	44	2e-05
ORF 245	1	MLNMLVYKSGCGSGSGSamber	44	2e-05
ORF 246	1	MVYSMKECKYCGSGSGSamber	44	2e-05
ORF 247	1	MVYSMKEWKYCCSGSGSamber	44	2e-05
ORF 248	1	MKSMREYRKNCGSGSGSamber	44	2e-05
ORF 249	1	MTDMGCVRMICGSGSGSamber	44	2e-05
ORF 250	1	MSVLINCGSGSGSamber	44	2e-05
ORF 251	1	MMMFSRNMNRDCGSGSGSamber	44	2e-05
ORF 252	1	MMNMDCTDYYFCGSGSGSamber	44	2e-05
ORF 253	1	MRLCMNVYRRFCGSGSGSamber	44	2e-05
ORF 254	1	MHDMNYSMKICGSGSGSamber	44	2e-05
ORF 255	1	MKFMDCMNMERCGSGSGSamber	44	2e-05
ORF 256	1	MRNRYSMKASLCGSGSGSamber	43	2e-05
ORF 257	1	MRYRLLMTSMNCGSGSGSamber	43	2e-05
ORF 258	1	MDKLSMKYNGSCGSGSGSamber	43	2e-05
ORF 259	1	MLDMGHCTYKRCGSGSGSamber	43	2e-05
ORF 260	1	MSKYDMRSPGDCGSGSGSamber	43	2e-05
ORF 261	1	MRNMDCLNWCYCGSGSGSamber	43	2e-05
ORF 262	1	MKNMDVYKLICGSGSGSamber	43	2e-05
ORF 263	1	MRNYMDRDMACCGSGSGSamber	43	2e-05
ORF 264	1	MVYSRSMKYTMCGSGSGSamber	43	2e-05
ORF 265	1	MKFNKYDMGDFCGSGSGSamber	43	2e-05
ORF 266	1	MWMYDMRSMNFCGSGSGSamber	43	2e-05
ORF 267	1	MRMNWFRNDMSCGSGSGSamber	43	2e-05
ORF 268	1	MRNMSRYKRICGSGSGSamber	43	2e-05
ORF 269	1	MSYNMNSSRMICGSGSGSamber	43	2e-05
ORF 270	1	MRYRSMIYRSCGSGSGSamber	42	2e-05
ORF 271	1	MSWNRKDMHHFCGSGSGSamber	42	2e-05
ORF 272	1	MYSMKLIAFRNCGSGSGSamber	42	2e-05
ORF 273	1	MQNMFTMKSFCGSGSGSamber	42	2e-05
ORF 274	1	MRDMETYRSNCGSGSGSamber	42	2e-05
ORF 275	1	MLYMGCDYITSCGSGSGSamber	42	2e-05
ORF 276	1	MRDMHHNCKRKCGSGSGSamber	42	2e-05
ORF 277	1	MDMRDWYSCGCCGSGSGSamber	42	2e-05
ORF 278	1	MVGSMKERKYCGSGSGSamber	42	2e-05
ORF 279	1	MWMSMKEMKYCGSGSGSamber	42	2e-05
ORF 280	1	MKVNKRNSNSMCGSGSGSamber	42	2e-05
ORF 281	1	MRYMDRMCGSGSGSamber	42	2e-05
ORF 282	1	MRDMDTFKRDCGSGSGSamber	42	2e-05
ORF 283	1	MVYMDCRNYRVCGSGSGSamber	42	2e-05
ORF 284	1	MLKNMDMRIFWCGSGSGSamber	42	2e-05
ORF 285	1	MRNMETFGQNCGSGSGSamber	42	2e-05
ORF 286	1	MRKKYDMLIDSCGSGSGSamber	42	2e-05
ORF 287	1	MLSMRQYMNTCGSGSGSamber	42	2e-05
ORF 288	1	MFWMNMDMRRNCGSGSGSamber	42	2e-05
ORF 289	1	MSIWSYRDMNFCGSGSGSamber	42	2e-05
ORF 290	1	MIVNRRDMKWSCGSGSGSamber	42	2e-05
ORF 291	1	MSYRDMKYFKCGSGSGSamber	42	2e-05
ORF 292	1	MRNCMNMNELFCGSGSGSamber	42	2e-05
ORF 293	1	MSYHSMKAFGDCGSGSGSamber	42	2e-05
ORF 294	1	MRNMNTYLSHCGSGSGSamber	42	2e-05
ORF 295	1	MLKSMKFHRVCGSGSGSamber	41	2e-05
ORF 296	1	MSRIYMDMMDLCGSGSGSamber	41	2e-05
ORF 297	1	MILKYNMGYQNCGSGSGSamber	41	2e-05
ORF 298	1	MIFVamberRCGSGSGSamber	41	2e-05
ORF 299	1	MRKKYDMGIVLCGSGSGSamber	41	2e-05
ORF 300	1	MRYKDMAHRDDCGSGSGSamber	41	2e-05
ORF 301	1	MRNMTRFDIRCGSGSGSamber	41	2e-05
ORF 302	1	MRFMNCIDMKCGSGSGSamber	41	2e-05
ORF 303	1	MRNKYSMKKNSCGSGSGSamber	41	2e-05
ORF 304	1	MMNMNTYGKNCGSGSGSamber	41	2e-05
ORF 305	1	MSMDMRMKRICGSGSGSamber	41	2e-05
ORF 306	1	MISMKFMGFGCGSGSGSamber	41	2e-05
ORF 307	1	MYSNDYFDMGYCGSGSGSamber	41	2e-05
ORF 308	1	MRSMKEQRYCGSGSGSamber	41	2e-05
ORF 309	1	MSRNYMTMDWICGSGSGSamber	41	2e-05
ORF 310	1	MVYQYDMNFYDCGSGSGSamber	41	2e-05
ORF 311	1	MWILCCDCGSGSGSamber	40	2e-05
ORF 312	1	MTRYCMNIDWWCGSGSGSamber	40	2e-05
ORF 313	1	MKLRYSMKHSHCGSGSGSamber	40	2e-05
ORF 314	1	MRYMRFWMNSCGSGSGSamber	40	2e-05
ORF 315	1	MTYMNCVRMYDCGSGSGSamber	40	2e-05
ORF 316	1	MAISKYDMKMCGSGSGSamber	40	2e-05
ORF 317	1	MTYMDAPNEWNCGSGSGSamber	40	2e-05
ORF 318	1	MSMRNLTRNRCGSGSGSamber	40	2e-05
ORF 319	1	MKKCMEEFRPKCGSGSGSamber	40	2e-05
ORF 320	1	MLSMKHVLYTSCGSGSGSamber	40	2e-05
ORF 321	1	MVFopalRICGSGSGSamber	40	2e-05
ORF 322	1	MKFMNRECGSGSGSamber	40	2e-05
ORF 323	1	MLSMRHSTMRNCGSGSGSamber	40	2e-05
ORF 324	1	MCFSMKYNRDCGSGSGSamber	40	2e-05
ORF 325	1	MRNMNIWMKNCGSGSGSamber	40	2e-05
ORF 326	1	MCMNFRTMNGCGSGSGSamber	40	2e-05
ORF 327	1	MQYMNCRDVWCGSGSGSamber	40	2e-05
ORF 328	1	MRLNMSMKFQYCGSGSGSamber	40	2e-05
ORF 329	1	MVYSMKKWKYCGSGSGSamber	40	2e-05
ORF 330	1	MKDMETYRSKCGSGSGSamber	40	2e-05
ORF 331	1	MKSYDMNSRCFCGSGSGSamber	40	2e-05
ORF 332	1	MIWYTDMRFYKCGSGSGSamber	40	2e-05
ORF 333	1	MRFMNCMDWNECGSGSGSamber	40	2e-05
ORF 334	1	MRRLRSMNIDRCGSGSGSamber	39	2e-05
ORF 335	1	MISEMYSMKRICGSGSGSamber	39	2e-05
ORF 336	1	MLSMGTFREMCGSGSGSamber	39	2e-05
ORF 337	1	MRFNMDMRALCGSGSGSamber	39	2e-05
ORF 338	1	MRFTDMNRNCLCGSGSGSamber	39	2e-05
ORF 339	1	MLDMNFDRKKCGSGSGSamber	39	2e-05
ORF 340	1	MSVKTDYCGSGSGSamber	39	2e-05
ORF 341	1	MIMAVGCGSGSGSamber	39	2e-05
ORF 342	1	MRYLSMKYSNCGSGSGSamber	39	2e-05
ORF 343	1	MQKHSMKRNVCGSGSGSamber	39	2e-05
ORF 344	1	MLDMNIDVKYCGSGSGSamber	39	2e-05
ORF 345	1	MGRFSKFLMDHCGSGSGSamber	39	2e-05
ORF 346	1	MGCRNRLSMKYCGSGSGSamber	39	2e-05
ORF 347	1	MKSMRTYKTRCGSGSGSamber	39	2e-05
ORF 348	1	MCNRFSMMFNSCGSGSGSamber	39	2e-05
ORF 349	1	MIopalFIRGILCGSGSGSamber	39	2e-05
ORF 350	1	MLMNAYDMNWNCGSGSGSamber	39	2e-05
ORF 351	1	MQLMDCDVWENCGSGSGSamber	38	2e-05
ORF 352	1	MLDMHHVNRRFCGSGSGSamber	38	2e-05
ORF 353	1	MKSMKRSYCGSGSGSamber	38	2e-05
ORF 354	1	MRYIKRSMKAFCGSGSGSamber	38	2e-05
ORF 355	1	MLSMMYEAYRDCGSGSGSamber	38	2e-05
ORF 356	1	MLDMGIDYCTRCGSGSGSamber	38	2e-05
ORF 357	1	MSMRHYEMKVCGSGSGSamber	38	2e-05
ORF 358	1	MMNMDCDVYSCGSGSGSamber	38	2e-05
ORF 359	1	MLSMKFCGSGSGSamber	38	2e-05
ORF 360	1	MRLDMNYVKKFCGSGSGSamber	38	2e-05
ORF 361	1	MTKISKYDMKICGSGSGSamber	38	2e-05
ORF 362	1	MSMYDMNFSWRCGSGSGSamber	38	2e-05
ORF 363	1	MIopalopalVLRSVCGSGSGSamber	38	2e-05
ORF 364	1	MVYSMKEWMYCGSGSGSamber	38	2e-05
ORF 365	1	MSMKLTMKSCGSGSGSamber	38	2e-05
ORF 366	1	MLSMNIDYCRICGSGSGSamber	38	2e-05
ORF 367	1	MTDMGCSSDFWCGSGSGSamber	38	2e-05
ORF 368	1	MIRSSYMNDWNCGSGSGSamber	38	2e-05
ORF 369	1	MLMNHDMamberRWNCGSGSGSamber	38	2e-05
ORF 370	1	MRMRIYLDMRGCGSGSGSamber	38	2e-05
ORF 371	1	MVNSMKEWKYCGSGSGSamber	38	2e-05
ORF 372	1	MTKYDMNICRNCGSGSGSamber	38	2e-05
ORF 373	1	MRDMMQCNMMKCGSGSGSamber	38	2e-05
ORF 374	1	MLTMKYIDWKKCGSGSGSamber	38	2e-05
ORF 375	1	MLWDYRDMHHNCGSGSGSamber	38	2e-05
ORF 376	1	MRLNMDMMKRNCGSGSGSamber	38	2e-05
ORF 377	1	MVFHSMKQRFCGSGSGSamber	38	2e-05
ORF 378	1	MRNKYDMKWSVCGSGSGSamber	37	2e-05
ORF 379	1	MKIMNMDMRYCGSGSGSamber	37	2e-05
ORF 380	1	MSMKFNELMNCGSGSGSamber	37	2e-05
ORF 381	1	MFMNRLTMNSDCGSGSGSamber	37	2e-05
ORF 382	1	MKFMDHCSRTYCGSGSGSamber	37	2e-05
ORF 383	1	MDYRSMKHFRCGSGSGSamber	37	2e-05
ORF 384	1	MRFRYSMNFCDCGSGSGSamber	37	2e-05
ORF 385	1	MRSMDWDFNWKCGSGSGSamber	37	2e-05
ORF 386	1	MNSKSMKFTVCGSGSGSamber	37	2e-05
ORF 387	1	MVYSMKEWNYCGSGSGSamber	37	2e-05
ORF 388	1	MSMKWIRSMNSCGSGSGSamber	37	2e-05
ORF 389	1	MRDMNCDTRRNCGSGSGSamber	37	2e-05
ORF 390	1	MLNMDTYRSNCGSGSGSamber	37	2e-05
ORF 391	1	MRLTKFDMSFCGSGSGSamber	37	2e-05
ORF 392	1	MCERCKSMKRNCGSGSGSamber	37	2e-05
ORF 393	1	MRNMEYYKSWCGSGSGSamber	37	2e-05
ORF 394	1	MDMFSMKFKNRCGSGSGSamber	37	2e-05
ORF 395	1	MLCMKRSMNSVCGSGSGSamber	37	2e-05
ORF 396	1	MKNRYSMKTWCCGSGSGSamber	37	2e-05
ORF 397	1	MSMKVDYKYMRCGSGSGSamber	37	2e-05
ORF 398	1	MIWRILLIGCGSGSGSamber	37	2e-05
ORF 399	1	MLNMGCCSTRNCGSGSGSamber	37	2e-05
ORF 400	1	MWMYKDMHHSDCGSGSGSamber	36	2e-05
ORF 401	1	MIDMNFRTRMNCGSGSGSamber	36	2e-05
ORF 402	1	MSMIYLRDMKMCGSGSGSamber	36	2e-05
ORF 403	1	MGRRLNSMRFCGSGSGSamber	36	2e-05
ORF 404	1	MLLKYDMRYICGSGSGSamber	36	2e-05
ORF 405	1	MVDMNGDSMKCGSGSGSamber	36	2e-05
ORF 406	1	MKFNRRTLMNRCGSGSGSamber	36	2e-05
ORF 407	1	MEYSMKEWKYCGSGSGSamber	36	2e-05
ORF 408	1	MLFMGCDHYWTCGSGSGSamber	36	2e-05
ORF 409	1	MLKKYSMKamberVRCGSGSGSamber	36	2e-05
ORF 410	1	MAYKSMIFMNCGSGSGSamber	36	2e-05
ORF 411	1	MEKNVKYDMRFCGSGSGSamber	36	2e-05
ORF 412	1	MRDMGCKLYFRCGSGSGSamber	36	2e-05
ORF 413	1	MRWKYDMNGMCGSGSGSamber	36	2e-05
ORF 414	1	MSMKFTLMNCCCGSGSGSamber	36	2e-05
ORF 415	1	MKDMMYTRMFCGSGSGSamber	36	2e-05
ORF 416	1	MSRSYDMNWKLCGSGSGSamber	36	2e-05
ORF 417	1	MMFMDCTSYRICGSGSGSamber	36	2e-05
ORF 418	1	MRDMNCDRNICGSGSGSamber	36	2e-05
ORF 419	1	MRNSRSMNINRCGSGSGSamber	36	2e-05
ORF 420	1	MLMWHSMKMNCGSGSGSamber	36	2e-05
ORF 421	1	MHLMYSMKWNYCGSGSGSamber	36	2e-05
ORF 422	1	MCRKMYDMNLNCGSGSGSamber	36	2e-05
ORF 423	1	MRIKYYDMNYCGSGSGSamber	36	2e-05
ORF 424	1	MDYMDMREFACGSGSGSamber	36	2e-05
ORF 425	1	MRRNRYSMKERCGSGSGSamber	36	2e-05
ORF 426	1	MRNMNVFKGQCGSGSGSamber	36	2e-05
ORF 427	1	MSMVYRRRKVNCGSGSGSamber	36	2e-05
ORF 428	1	MKDMamberTYSMRCGSGSGSamber	36	2e-05
ORF 429	1	MKSMNSDVCSYCGSGSGSamber	36	2e-05
ORF 430	1	MWYMNWDFNKRCGSGSamber	36	2e-05
ORF 431	1	MRSMKFRCSSRCGSGSGSamber	36	2e-05
ORF 432	1	MCMKRNSLSMNCGSGSGSamber	36	2e-05
ORF 433	1	MRFNLNMNYRECGSGSGSamber	36	2e-05
ORF 434	1	MRKNMDMNVVCGSGSGSamber	36	2e-05
ORF 435	1	MKYQRLDMRCCGSGSGSamber	36	2e-05
ORF 436	1	MLKMNYCGSGSGSamber	36	2e-05
ORF 437	1	MLNMRTYRIYCGSGSGSamber	36	2e-05
ORF 438	1	MCYWLSMKYSGCGSGSGSamber	36	2e-05
ORF 439	1	MKFSMNRSRNCGSGSGSamber	36	2e-05
ORF 440	1	MKSMGTYKKQCGSGSGSamber	36	2e-05
ORF 441	1	MVFMNHCDVRWCGSGSGSamber	36	2e-05
ORF 442	1	MRYDYRDMNICGSGSGSamber	36	2e-05
ORF 443	1	MKSMNRDDISCGSGSGSamber	36	2e-05
ORF 444	1	MMWFMDMMFRNCGSGSGSamber	35	2e-05
ORF 445	1	MLDMNCDRNYCGSGSGSamber	35	2e-05
ORF 446	1	MMNMDCLKRFCGSGSGSamber	35	2e-05
ORF 447	1	MKFLDMNRKFCGSGSGSamber	35	2e-05
ORF 448	1	MVYSMNEWKYCGSGSGSamber	35	2e-05
ORF 449	1	MIWGIFCGSGSGSamber	35	2e-05
ORF 450	1	MKLNRTMNFRNCGSGSGSamber	35	2e-05
ORF 451	1	MKSMKFLALWNCGSGSGSamber	35	2e-05
ORF 452	1	MRTHKSMKMRCCGSGSGSamber	35	2e-05
ORF 453	1	MCYRDMNWNSNCGSGSGSamber	35	2e-05
ORF 454	1	MSMKRFWSSRKCGSGSGSamber	35	2e-05
ORF 455	1	MCIIopalIFCGSGSGSamber	35	2e-05
ORF 456	1	MKNYMDMNDYGCGSGSGSamber	35	2e-05
ORF 457	1	MMYNRLSMKMCGSGSGSamber	35	2e-05
ORF 458	1	MRYLDMAHSNCGSGSGSamber	35	2e-05
ORF 459	1	MYRKWLMNFDRCGSGSGSamber	35	2e-05
ORF 460	1	MAKYRKYDMRYCGSGSGSamber	35	2e-05
ORF 461	1	MLWRYDMRNCCGSGSGSamber	35	2e-05
ORF 462	1	MDYMDMAYRWCGSGSGSamber	35	2e-05
ORF 463	1	MFDMGCSVYRICGSGSGSamber	35	2e-05
ORF 464	1	MNFRSMKYQRCGSGSGSamber	35	2e-05
ORF 465	1	MRYMNFDRRSCGSGSGSamber	35	2e-05
ORF 466	1	MAYKNMEHRDRCGSGSGSamber	35	2e-05
ORF 467	1	MLNAKYRSMKFCGSGSGSamber	35	2e-05
ORF 468	1	MSMRSPQDamberamberCGSGSGSamber	35	2e-05
ORF 469	1	MKKFDMNRDYCCGSGSGSamber	35	2e-05
ORF 470	1	MNKYDMRHSNLCGSGSGSamber	35	2e-05
ORF 471	1	MRFSYKDMHHICGSGSGSamber	35	2e-05
ORF 472	1	MRNMETFRRKYCGSGSGSamber	35	2e-05
ORF 473	1	MMRSYSMKSRCCGSGSGSamber	35	2e-05
ORF 474	1	MVHMNYRSMVCGSGSGSamber	35	2e-05
ORF 475	1	MKNKYSMKRNACGSGSGSamber	35	2e-05
ORF 476	1	MSSMKYIESACGSGSGSamber	35	2e-05
ORF 477	1	MSMIFERNIRVCGSGSGSamber	35	2e-05
ORF 478	1	MVNMNFSMRYSCGSGSGSamber	35	2e-05
ORF 479	1	MKFMTDMNRMCGSGSGSamber	35	2e-05
ORF 480	1	MRCKDMNYRSCGSGSGSamber	35	2e-05
ORF 481	1	MNLYSMRFHRNCGSGSGSamber	35	2e-05
ORF 482	1	MERMYRDMAKLCGSGSGSamber	34	2e-05
ORF 483	1	MRDMKYRCSLRCGSGSGSamber	34	2e-05
ORF 484	1	MKSLSMNMDWWCGSGSGSamber	34	2e-05
ORF 485	1	MMYMNCDFIAWCGSGSGSamber	34	2e-05
ORF 486	1	MSKFLMDVVKSCGSGSGSamber	34	2e-05
ORF 487	1	MRDMATYHSCCGSGSGSamber	34	2e-05
ORF 488	1	MVYSMKEWKYCGSGSCSamber	34	2e-05
ORF 489	1	MLSMLWMNALRCGSGSGSamber	34	2e-05
ORF 490	1	MSMVFSKFCRCCGSGSGSamber	34	2e-05
ORF 491	1	MKYKCMNMDMFCGSGSGSamber	34	2e-05
ORF 492	1	MVNMGTYRNYCGSGSGSamber	34	2e-05
ORF 493	1	MLSMNRDCACGSGSGSamber	34	2e-05
ORF 494	1	MRMNWKSMKECGSGSGSamber	34	2e-05
ORF 495	1	MVYSMKEWTYCGSGSGSamber	34	2e-05
ORF 496	1	MRIVLDCGSGSGSamber	34	2e-05
ORF 497	1	MLDMNWDSTRCGSGSGSamber	34	2e-05
ORF 498	1	MKYDMNFVKSRCGSGSGSamber	34	2e-05
ORF 499	1	MSNMSIDWICGSGSGSamber	34	2e-05
ORF 500	1	MTKINSRDMNTYCGSGSGSamber	34	2e-05
ORF 501	1	MCRTYDMDFSCGSGSGSamber	34	2e-05
ORF 502	1	MRSMamberTMNWMCGSGSGSamber	34	2e-05
ORF 503	1	MKSMKYCGSGSGSamber	34	2e-05
ORF 504	1	MKNRYSMKQISCGSGSGSamber	34	2e-05
ORF 505	1	MLSMKFRCSLFCGSGSGSamber	34	2e-05
ORF 506	1	MVYMDCHRRCCGSGSGSamber	34	2e-05
ORF 507	1	MCVYSMNWNDFCGSGSGSamber	34	2e-05
ORF 508	1	MLDMARYKICCGSGSGSamber	34	2e-05
ORF 509	1	MRNSSMNIGRYCGSGSGSamber	34	2e-05
ORF 510	1	MRTYSMKRTYCGSGSGSamber	34	2e-05
ORF 511	1	MAKLTKYDMAHCGSGSGSamber	34	2e-05
ORF 512	1	MRSMKHSCGSGSGSamber	34	2e-05
ORF 513	1	MKFMDCRNYSCGSGSGSamber	34	2e-05
ORF 514	1	MSMKFRKYKamberNCGSGSGSamber	34	2e-05
ORF 515	1	MMKWYRMNFDYCGSGSGSamber	34	2e-05
ORF 516	1	MHFRLDMIYEKCGSGSGSamber	34	2e-05
ORF 517	1	MCSSMKYYADCGSGSGSamber	34	2e-05
ORF 518	1	MLNMGCMERNVCGSGSGSamber	34	2e-05
ORF 519	1	MSMLMRTSMNRCGSGSGSamber	34	2e-05
ORF 520	1	MDMMNVTRRCGSGSGSamber	34	2e-05
ORF 521	1	MDMRDMamberIKRCGSGSGSamber	34	2e-05
ORF 522	1	MLYMNCDWYMKCGSGSGSamber	34	2e-05
ORF 523	1	MSYDSMDMNYCGSGSGSamber	34	2e-05
ORF 524	1	MAKCMNYWMECGSGSGSamber	33	2e-05
ORF 525	1	MRDMHHSNRDYCGSGSGSamber	33	2e-05
ORF 526	1	MSMKFNSRNSMCGSGSGSamber	33	2e-05
ORF 527	1	MVNMNVDYCGCGSGSGSamber	33	2e-05
ORF 528	1	MRNMNCMKEYKCGSGSGSamber	33	2e-05
ORF 529	1	MRKDMNMNCVCGSGSGSamber	33	2e-05
ORF 530	1	MVYMECSQRRNCGSGSGSamber	33	2e-05
ORF 531	1	MYRNRLSMKYCGSGSGSamber	33	2e-05
ORF 532	1	MVLYHSMRFRACGSGSGSamber	33	2e-05
ORF 533	1	MLDMMHFCSGCGSGSGSamber	33	2e-05
ORF 534	1	MMYSMKLYVECGSGSGSamber	33	2e-05
ORF 535	1	MTFMDCACINCGSGSGSamber	33	2e-05
ORF 536	1	MVDMGCTAYNRCGSGSGSamber	33	2e-05
ORF 537	1	MLCCNPRSMKHCGSGSGSamber	33	2e-05
ORF 538	1	MHNMDCWSYNCGSGSGSamber	33	2e-05
ORF 539	1	MSMVYRRRSNNCGSGSGSamber	33	2e-05
ORF 540	1	MRFSMKEMFYCGSGSGSamber	33	2e-05
ORF 541	1	MLSMIYSKRYCGSGSGSamber	33	2e-05
ORF 542	1	MRLYNMNFLQCGSGSGSamber	33	2e-05
ORF 543	1	MRNMNTFTDRCGSGSGSamber	33	2e-05
ORF 544	1	MKDMSCIDFYWCGSGSGSamber	33	2e-05
ORF 545	1	MMTRKLNDMNYCGSGSGSamber	33	2e-05
ORF 546	1	MMNMDRYRSYCGSGSGSamber	33	2e-05
ORF 547	1	MLFSMIFERMFCGSGSGSamber	33	2e-05
ORF 548	1	MRLGSMMDMNWCGSGSGSamber	33	2e-05
ORF 549	1	MKYSMIYEMNFCGSGSGSamber	33	2e-05
ORF 550	1	MMNRSMIFKENCGSGSGSamber	33	2e-05
ORF 551	1	MIRMYWMNSFLCGSGSGSamber	33	2e-05
ORF 552	1	MDYMDMGYSIGCGSGSGSamber	33	2e-05
ORF 553	1	MIDMKYSRSFCGSGSGSamber	33	2e-05
ORF 554	1	MCLKFDMNYSKCGSGSGSamber	33	2e-05
ORF 555	1	MGNDMGIIRCYCGSGSGSamber	33	2e-05
ORF 556	1	MRNWHLNMDMRCGSGSGSamber	33	2e-05
ORF 557	1	MIopalIVSCGSGSGSamber	33	2e-05
ORF 558	1	MLFMDCTLDRNCGSGSGSamber	33	2e-05
ORF 559	1	MRYRCRYDMNWCGSGSGSamber	33	2e-05
ORF 560	1	MCNLMDYSRSCGSGSGSamber	33	2e-05
ORF 561	1	MQYMDCAYDMICGSGSGSamber	33	2e-05
ORF 562	1	MRYNYRSMKCVCGSGSGSamber	33	2e-05
ORF 563	1	MRLINMDSIRDCGSGSGSamber	33	2e-05
ORF 564	1	MDFRSMIYRDCGSGSGSamber	33	2e-05
ORF 565	1	MKFMNRNLMRCGSGSGSamber	33	2e-05
ORF 566	1	MRDMNWDFLLCGSGSGSamber	33	2e-05
ORF 567	1	MDMRYLRFVQCGSGSGSamber	33	2e-05
ORF 568	1	MSKCMGTDMRNCGSGSGSamber	33	2e-05
ORF 569	1	MVLGVopalIFCGSGSGSamber	33	2e-05
ORF 570	1	MRCMRLDMNGCGSGSGSamber	33	2e-05
ORF 571	1	MQYRNMNYLTKCGSGSGSamber	33	2e-05
ORF 572	1	MSMKYVLQHRGCGSGSGSamber	33	2e-05
ORF 573	1	MDMYWNKFSMKCGSGSGSamber	32	2e-05
ORF 574	1	MKLSDMRYRDCGSGSGSamber	32	2e-05
ORF 575	1	MSKYDMRFKRCGSGSGSamber	32	2e-05
ORF 576	1	MDVYMDMMLRNCGSGSGSamber	32	2e-05
ORF 577	1	MYDMKFRETFRCGSGSGSamber	32	2e-05
ORF 578	1	MIDMNRYSSWMCGSGSGSamber	32	2e-05
ORF 579	1	MSYDMNSSVVVCGSGSGSamber	32	2e-05
ORF 580	1	MRNMNTYFRNFCGSGSGSamber	32	2e-05
ORF 581	1	MGNMNMNSCWWCGSGSGSamber	32	2e-05
ORF 582	1	MMSMNCDMNWKCGSGSGSamber	32	2e-05
ORF 583	1	MLSMNYMRTYRCGSGSGSamber	32	2e-05
ORF 584	1	MYDMKCNRTSSCGSGSGSamber	32	2e-05
ORF 585	1	MRKVNMNWMGYCGSGSGSamber	32	2e-05
ORF 586	1	MDRWSMMDMNWCGSGSGSamber	32	2e-05
ORF 587	1	MSKLRSMNYDMCGSGSGSamber	32	2e-05
ORF 588	1	MCRNLMNWIRSCGSGSGSamber	32	2e-05
ORF 589	1	MVYSMKEWKNCGSGSGSamber	32	2e-05
ORF 590	1	MRRYNMEYRRKCGSGSGSamber	32	2e-05
ORF 591	1	MTFRFSMNNFCGSGSGSamber	32	2e-05
ORF 592	1	MYSMKFCLKMSCGSGSGSamber	32	2e-05
ORF 593	1	MSCGNMDMMNVCGSGSGSamber	32	2e-05
ORF 594	1	MCSDDYMDMNWCGSGSGSamber	32	2e-05
ORF 595	1	MIFDMNFSRRFCGSGSGSamber	32	2e-05
ORF 596	1	MRSKYDMMFSRCGSGSGSamber	32	2e-05
ORF 597	1	MLSMQTYMEYCGSGSGSamber	32	2e-05
ORF 598	1	MRFMTLKRNDMCGSGSGSamber	32	2e-05
ORF 599	1	MRSMRTFVQWCGSGSGSamber	32	2e-05
ORF 600	1	MLSMKYTNGMECGSGSGSamber	32	2e-05
ORF 601	1	MTKRYLDMRFCGSGSGSamber	32	2e-05
ORF 602	1	MLNMGAFSNSCGSGSGSamber	32	2e-05
ORF 603	1	MTFMDMIEKCCGSGSGSamber	32	2e-05
ORF 604	1	MCYMDMRRMSCGSGSGSamber	32	2e-05
ORF 605	1	MLDMDYDHCTICGSGSGSamber	32	2e-05
ORF 606	1	MFVYNRFDMRFCGSGSGSamber	32	2e-05
ORF 607	1	MKNMNSFMSYCGSGSGSamber	32	2e-05
ORF 608	1	MNLRSMNVNWMCGSGSGSamber	32	2e-05
ORF 609	1	MIopalSVopalMCGSGSGSamber	32	2e-05
ORF 610	1	MSMGTSMKCVRCGSGSGSamber	32	2e-05
ORF 611	1	MRDMGTYFRDCGSGSGSamber	32	2e-05
ORF 612	1	MHDMGTYRRNCGSGSGSamber	32	2e-05
ORF 613	1	MRCYMNSMKFCGSGSGSamber	32	2e-05
ORF 614	1	MCHSMKYVRNCGSGSGSamber	32	2e-05
ORF 615	1	MDMNEKLWCSCCGSGSGSamber	32	2e-05
ORF 616	1	MQLDMGVDYNLCGSGSGSamber	32	2e-05
ORF 617	1	MTNRDMRYLNCGSGSGSamber	32	2e-05
ORF 618	1	MGVSMLTYSEopalMRQRSGSamber	32	2e-05
ORF 619	1	MDRYKTLSMGYCGSGSGSamber	32	2e-05
ORF 620	1	MTFDMNIICAYCGSGSGSamber	32	2e-05
ORF 621	1	MRNKHLDMRSTCGSGSGSamber	32	2e-05
ORF 622	1	MVYSMKEWamberYCGSGSGSamber	32	2e-05
ORF 623	1	MKGIYRYDMNCGSGSGSamber	32	2e-05
ORF 624	1	MTYNSKDMRCGSGSGSamber	32	2e-05
ORF 625	1	MVYSMKEWKYCASGSGSamber	32	2e-05
ORF 626	1	MVWNRMNMGSCCGSGSGSamber	31	2e-05
ORF 627	1	MDMAHIRNKKCGSGSGSamber	31	2e-05
ORF 628	1	MSMKFNMSIMRCGSGSGSamber	31	2e-05
ORF 629	1	MSDMRWTRNILCGSGSGSamber	31	2e-05
ORF 630	1	MMYNSRSMQLFCGSGSGSamber	31	2e-05
ORF 631	1	MIGMNHYDMNFCGSGSGSamber	31	2e-05
ORF 632	1	MVYYMKEWKYCGSGSGSamber	31	2e-05
ORF 633	1	MSKYDMRVDRNCGSGSGSamber	31	2e-05
ORF 634	1	MLSMNIYRSGCGSGSGSamber	31	2e-05
ORF 635	1	MDMRNSSKWNMCGSGSGSamber	31	2e-05
ORF 636	1	MSDMRYTRNDCGSGSGSamber	31	2e-05
ORF 637	1	MWYNRDMKLFMCGSGSGSamber	31	2e-05
ORF 638	1	MKDMKYCGSGSGSamber	31	2e-05
ORF 639	1	MSMKFSKFMGNCGSGSGSamber	31	2e-05
ORF 640	1	MMSTLYDMGYSCGSGSGSamber	31	2e-05
ORF 641	1	MLSMNRYMRTCGSGSGSamber	31	2e-05
ORF 642	1	MRSRSMKMISCCGSGSGSamber	31	2e-05
ORF 643	1	MRLRFSMKYSNCGSGSGSamber	31	2e-05
ORF 644	1	MGFMCKSYLMNCGSGSGSamber	31	2e-05
ORF 645	1	MKNMDMRNVRCGSGSGSamber	31	2e-05
ORF 646	1	MMSMKRSLWNCGSGSGSamber	31	2e-05
ORF 647	1	MKFMNCMVYWRCGSGSGSamber	31	2e-05
ORF 648	1	MCKKYDMNANLCGSGSGSamber	31	2e-05
ORF 649	1	MLDMNYRGNDCGSGSGSamber	31	2e-05
ORF 650	1	MLDMNRMCNSNCGSGSGSamber	31	2e-05
ORF 651	1	MTKSMDMMLMCGSGSGSamber	31	2e-05
ORF 652	1	MMLTKYNMNRNCGSGSGSamber	31	2e-05
ORF 653	1	MVYMNWSTQNCGSGSGSamber	31	2e-05
ORF 654	1	MTLWNRSMNMNCGSGSGSamber	31	2e-05
ORF 655	1	MVYMDMMHLSCGSGSGSamber	31	2e-05
ORF 656	1	MKLIDMNIDSKCGSGSGSamber	31	2e-05
ORF 657	1	MVYSMKEWKochreCGSGSGSamber	31	2e-05
ORF 658	1	MTSMKVTMNFCGSGSGSamber	31	2e-05
ORF 659	1	MRFYMNFRFRSCGSGSGSamber	31	2e-05
ORF 660	1	MVKNMDMRMSYCGSGSGSamber	31	2e-05
ORF 661	1	MTKCDMRFWKNCGSGSGSamber	31	2e-05
ORF 662	1	MKYYDMMYDRLCGSGSGSamber	31	2e-05
ORF 663	1	MKCYDMNFESMCGSGSGSamber	31	2e-05
ORF 664	1	MLHMNYRGTNCGSGSGSamber	31	2e-05
ORF 665	1	MNVIRNCGSGSGSamber	31	2e-05
ORF 666	1	MACKSYDMGYCGSGSGSamber	31	2e-05
ORF 667	1	MVYMDCDamberRTICGSGSGSamber	31	2e-05
ORF 668	1	MSMKFNEVVFCGSGSGSamber	31	2e-05
ORF 669	1	MMDMRCTRVICGSGSGSamber	31	2e-05
ORF 670	1	MLSMKECAFRNCGSGSGSamber	31	2e-05
ORF 671	1	MLSMKRNNCSLCGSGSGSamber	31	2e-05
ORF 672	1	MKNMALFGSFCGSGSGSamber	31	2e-05
ORF 673	1	MSMKNRDMNYFCGSGSGSamber	31	2e-05
ORF 674	1	MQMAYSMKLNYCGSGSGSamber	31	2e-05
ORF 675	1	MKSMRYCKRLCGSGSGSamber	31	2e-05
ORF 676	1	MLSMKHCYFWRCGSGSGSamber	31	2e-05
ORF 677	1	MFLIopalIVCGSGSGSamber	31	2e-05
ORF 678	1	MWKFMYDMRVCGSGSGSamber	31	2e-05
ORF 679	1	MRNRRSMKMNCGSGSGSamber	31	2e-05
ORF 680	1	MSKSFKDMNYCGSGSGSamber	31	2e-05
ORF 681	1	MRWQSMKFVNSCGSGSGSamber	31	2e-05
ORF 682	1	MRLTYGMNWDFCGSGSGSamber	30	2e-05
ORF 683	1	MLIEMCTCGSGSGSamber	30	2e-05
ORF 684	1	MSTMYDMNALCGSGSGSamber	30	2e-05
ORF 685	1	MMYVDMKYRWTCGSGSGSamber	30	2e-05
ORF 686	1	MIDVMKCGSGSGSamber	30	2e-05
ORF 687	1	MILRRYSMNLCGSGSGSamber	30	2e-05
ORF 688	1	MWKHNMNRDRKCGSGSGSamber	30	2e-05
ORF 689	1	MRYMDCVFVSCGSGSGSamber	30	2e-05
ORF 690	1	MKNMNopalDDYCGSGSGSamber	30	2e-05
ORF 691	1	MRKRLWMDHNCGSGSGSamber	30	2e-05
ORF 692	1	MSMRYIKMDWSCGSGSGSamber	30	2e-05
ORF 693	1	MKDMGLKMMNFCGSGSGSamber	30	2e-05
ORF 694	1	MHFSMKHYVRCGSGSGSamber	30	2e-05
ORF 695	1	MRMDMSLMKDICGSGSGSamber	30	2e-05
ORF 696	1	MRVYMDTMNFCGSGSGSamber	30	2e-05
ORF 697	1	MAFRKDMDWSLCGSGSGSamber	30	2e-05
ORF 698	1	MSMKFKRDRKCGSGSGSamber	30	2e-05
ORF 699	1	MSWNYMDMRDLCGSGSGSamber	30	2e-05
ORF 700	1	MDSMDMRFRLCGSGSGSamber	30	2e-05
ORF 701	1	MCSYSMKRNSACGSGSGSamber	30	2e-05
ORF 702	1	MRNNMNMDWNCGSGSGSamber	30	2e-05
ORF 703	1	MMRKNMDFQKICGSGSGSamber	30	2e-05
ORF 704	1	MSRTLWMNFVNCGSGSGSamber	30	2e-05
ORF 705	1	MKKDMRFSMSCGSGSGSamber	30	2e-05
ORF 706	1	MFYMDCKNWKVCGSGSGSamber	30	2e-05
ORF 707	1	MRDMDIDWSVCGSGSGSamber	30	2e-05
ORF 708	1	MKLRTNSMKFCGSGSGSamber	30	2e-05
ORF 709	1	MTYMNCEVLSCGSGSGSamber	30	2e-05
ORF 710	1	MLDMNRSRKNCGSGSGSamber	30	2e-05
ORF 711	1	MKLISMDMGYSCGSGSGSamber	30	2e-05
ORF 712	1	MSKYDMRSPRDCGSSSGSamber	30	2e-05
ORF 713	1	MRLQSMKDVKWCGSGSGSamber	30	2e-05
ORF 714	1	MSLNMNIRKMCGSGSGSamber	30	2e-05
ORF 715	1	MWTMFDMMCRDCGSGSGSamber	30	2e-05
ORF 716	1	MVDMRYLMECYCGSGSGSamber	30	2e-05
ORF 717	1	MLSMKCDRIFNCGSGSGSamber	30	2e-05
ORF 718	1	MSMTYYMNWNCGSGSGSamber	30	2e-05
ORF 719	1	MSLYYRMNLSMCGSGSGSamber	30	2e-05
ORF 720	1	MMRNYSMKLSCGSGSGSamber	30	2e-05
ORF 721	1	MNRNNKYDMNFCGSGSGSamber	30	2e-05
ORF 722	1	MRMKYQMNWKCGSGSGSamber	30	2e-05
ORF 723	1	MTSRFSMKYTMCGSGSGSamber	30	2e-05
ORF 724	1	MTSMRYWMNWCGSGSGSamber	30	2e-05
ORF 725	1	MCCRSMDFVRFCGSGSGSamber	30	2e-05
ORF 726	1	MVIRNYSMKYQCGSGSGSamber	30	2e-05
ORF 727	1	MNSKSMMHYRNCGSGSGSamber	30	2e-05
ORF 728	1	MAFRKNMDRCCGSGSGSamber	30	2e-05
ORF 729	1	MFNMDCFADSICGSGSGSamber	30	2e-05
ORF 730	1	MLMKYNMNMTCGSGSGSamber	30	2e-05
ORF 731	1	MVDMHCVWMNDCGSGSGSamber	30	2e-05
ORF 732	1	MIWGLMDMSCGSGSGSamber	30	2e-05
ORF 733	1	MLSMRTYKLNCGSGSGSamber	30	2e-05
ORF 734	1	MILYKDMKYYDCGSGSGSamber	30	2e-05
ORF 735	1	MIYRYDMNWEYCGSGSGSamber	30	2e-05
ORF 736	1	MVYSMamberEWKYCGSGSGSamber	30	2e-05
ORF 737	1	MCMKLWMNSDRCGSGSGSamber	30	2e-05
ORF 738	1	MRNMNIRYNSMCGSGSGSamber	30	2e-05
ORF 739	1	MDYSKNMDMRVCGSGSGSamber	30	2e-05
ORF 740	1	MVNMIYSMKICGSGSGSamber	30	2e-05
ORF 741	1	MMVNHNDMRFCGSGSGSamber	30	2e-05
ORF 742	1	MKYSRDMRYQNCGSGSGSamber	30	2e-05
ORF 743	1	MCSSDMLSMNYCGSGSGSamber	30	2e-05
ORF 744	1	MMNMNWDISamberKCGSGSGSamber	30	2e-05
ORF 745	1	MMNMNVWMNSCGSGSGSamber	30	2e-05
ORF 746	1	MQFMDCSTYSWCGSGSGSamber	30	2e-05
ORF 747	1	MVLMFSMKENGCGSGSGSamber	30	2e-05
ORF 748	1	MSRKSMNVLKWCGSGSGSamber	30	2e-05
ORF 749	1	MRFEMYSMRAICGSGSGSamber	30	2e-05
ORF 750	1	MTRSMDMMAKYCGSGSGSamber	30	2e-05
ORF 751	1	MEMSMKYSMRDCGSGSGSamber	29	2e-05
ORF 752	1	MCYSMKVLMMNCGSGSGSamber	29	2e-05
ORF 753	1	MLMTYSMNWTRCGSGSGSamber	29	2e-05
ORF 754	1	MGSKWMNVYRLCGSGSGSamber	29	2e-05
ORF 755	1	MKNLMYDMRNVCGSGSGSamber	29	2e-05
ORF 756	1	MVYSMKEWKYopalGSGSGSamber	29	2e-05
ORF 757	1	MMNMNCLNAWCGSGSGSamber	29	2e-05
ORF 758	1	MFSMNVRSMKSCGSGSGSamber	29	2e-05
ORF 759	1	MTYMNVLMSFCGSGSGSamber	29	2e-05
ORF 760	1	MLRKSDMNWNCGSGSGSamber	29	2e-05
ORF 761	1	MRMNHSMVRKCGSGSGSamber	29	2e-05
ORF 762	1	MLWTYMNSHSMCGSGSGSamber	29	2e-05
ORF 763	1	MTRIRFYDMNYCGSGSGSamber	29	2e-05
ORF 764	1	MKSMKCDRKMCGSGSGSamber	29	2e-05
ORF 765	1	MSMKHLNRYSCGSGSGSamber	29	2e-05
ORF 766	1	MLYMNWDTNSHCGSGSGSamber	29	2e-05
ORF 767	1	MDRKNMGIDYCGSGSGSamber	29	2e-05
ORF 768	1	MKSMKTYRamberECCGSGSGSamber	29	2e-05
ORF 769	1	MVDMMYESYSVCGSGSGSamber	29	2e-05
ORF 770	1	MRVYWDMAHSLCGSGSGSamber	29	2e-05
ORF 771	1	MRIYRSMRYSICGSGSGSamber	29	2e-05
ORF 772	1	MCMRYLRMNALCGSGSGSamber	29	2e-05
ORF 773	1	MVYMECCRSCGSGSGSamber	29	2e-05
ORF 774	1	MDRYSMKYSLCGSGSGSamber	29	2e-05
ORF 775	1	MKSMKTYRISCGSGSGSamber	29	2e-05
ORF 776	1	MDYYSMRYQKCGSGSGSamber	29	2e-05
ORF 777	1	MVSMNHRCKNDCGSGSGSamber	29	2e-05
ORF 778	1	MRFMDCVRamberamberLCGSGSGSamber	29	2e-05
ORF 779	1	MKHDMHYMNRNCGSGSGSamber	29	2e-05
ORF 780	1	MRRKYDMGAYQCGSGSGSamber	29	2e-05
ORF 781	1	MSMRFLMMRYSCGSGSGSamber	29	2e-05
ORF 782	1	MSIRSMRYQRNCGSGSGSamber	29	2e-05
ORF 783	1	MMYNRFSMNVNCGSGSGSamber	29	2e-05
ORF 784	1	MRFWMNMDYVCGSGSGSamber	29	2e-05
ORF 785	1	MKLDMMYNGMTCGSGSGSamber	29	2e-05
ORF 786	1	MVYYRDMRFRNCGSGSGSamber	29	2e-05
ORF 787	1	MCKNLMNAFFRCGSGSGSamber	29	2e-05
ORF 788	1	MRWNLNMNGLCGSGSGSamber	29	2e-05
ORF 789	1	MSKYDMRSPRDCGSGNGSamber	29	2e-05
ORF 790	1	MAYSMDMAYIKCGSGSGSamber	29	2e-05
ORF 791	1	MWFDMNIDEGSCGSGSGSamber	29	2e-05
ORF 792	1	MDPKSMKHFLCGSGSGSamber	29	2e-05
ORF 793	1	MCKHYDMRFNRCGSGSGSamber	29	2e-05
ORF 794	1	MKSMYREMNFCGSGSGSamber	29	2e-05
ORF 795	1	MDCSKYDMRRCGSGSGSamber	29	2e-05
ORF 796	1	MSGYRLDMNYCGSGSGSamber	29	2e-05
ORF 797	1	MRDMNVDWCKWCGSGSGSamber	29	2e-05
ORF 798	1	MKSILMNWSEMCGSGSGSamber	29	2e-05
ORF 799	1	MSEMYDMNFRNCGSGSGSamber	29	2e-05
ORF 800	1	MKWFLMDMNGSCGSGSGSamber	29	2e-05
ORF 801	1	MRWIRMSSMNICGSGSGSamber	29	2e-05
ORF 802	1	MVSTNRFSMKHCGSGSGSamber	29	2e-05
ORF 803	1	MRIRMYDMRKRCGSGSGSamber	29	2e-05
ORF 804	1	MRFWRDMNSFCGSGSGSamber	29	2e-05
ORF 805	1	MNCHSMNRTRCGSGSGSamber	29	2e-05
ORF 806	1	MKFLNMNMRACGSGSGSamber	29	2e-05
ORF 807	1	MKYIDMRHSNSCGSGSGSamber	29	2e-05
ORF 808	1	MRYMNCDCHWCGSGSGSamber	29	2e-05
ORF 809	1	MMMKYDMDDDFCGSGSGSamber	29	2e-05
ORF 810	1	MCCSMKSLKMNCGSGSGSamber	29	2e-05
ORF 811	1	MRSMKFSVMFCGSGSGSamber	29	2e-05
ORF 812	1	MKYLSMMHINRSCGSGSGSamber	29	2e-05
ORF 813	1	MTYMNCIRSamberICGSGSGSamber	29	2e-05
ORF 814	1	MINRYDMRFRCGSGSGSamber	29	2e-05
ORF 815	1	MKFKYSMKMTSCGSGSGSamber	29	2e-05
ORF 816	1	MKYLDMNYQSVCGSGSGSamber	29	2e-05
ORF 817	1	MLSMKCDRCLRCGSGSGSamber	29	2e-05
ORF 818	1	MRRTYMDRKKCGSGSGSamber	29	2e-05
ORF 819	1	MTFMDVDIWWCGSGSGSamber	29	2e-05
ORF 820	1	MKLRMYSMRDSCGSGSGSamber	29	2e-05
ORF 821	1	MKHKFDMNNGMCGSGSGSamber	29	2e-05
ORF 822	1	MSNMNGHFRFCGSGSGSamber	29	2e-05
ORF 823	1	MRMEYMNSEMNCGSGSGSamber	29	2e-05
ORF 824	1	MDRCCYYDMamberGCGSGSGSamber	29	2e-05
ORF 825	1	MRopalIGIIVGICGSGSGSamber	29	2e-05
ORF 826	1	MSMKHNLRKTSCGSGSGSamber	29	2e-05
ORF 827	1	MTDMRCMERYCGSGSGSamber	29	2e-05
ORF 828	1	MCRTLSMKQHCGSGSGSamber	29	2e-05
ORF 829	1	MVRYYMDMRGLCGSGSGSamber	29	2e-05
ORF 830	1	MVDMMYSMKRCGSGSGSamber	29	2e-05
ORF 831	1	MNKKYYRMNRCGSGSGSamber	28	2e-05
ORF 832	1	MRSMKYCGDFCGSGSGSamber	28	2e-05
ORF 833	1	MTIKFYDMKWCGSGSGSamber	28	2e-05
ORF 834	1	MSMYSMKASRYCGSGSGSamber	28	2e-05
ORF 835	1	MRNNNMDMKAFCGSGSGSamber	28	2e-05
ORF 836	1	MSMNFMDISRKCGSGSGSamber	28	2e-05
ORF 837	1	MRLKYDMRSLRCGSGSGSamber	28	2e-05
ORF 838	1	MCRLKLMDCGCGSGSGSamber	28	2e-05
ORF 839	1	MCYMDMKWINACGSGSGSamber	28	2e-05
ORF 840	1	MICVLCLGVMCGSGSGSamber	28	2e-05
ORF 841	1	MLDMRFTMNCGSGSGSamber	28	2e-05
ORF 842	1	MRNMERFKYLCGSGSGSamber	28	2e-05
ORF 843	1	MSMAYDMNGSWCGSGSGSamber	28	2e-05
ORF 844	1	MKDMMWKCGSGSGSamber	28	2e-05
ORF 845	1	MVYMDCVamberSWGCGSGSGSamber	28	2e-05
ORF 846	1	MKSNMDFSADRCGSGSGSamber	28	2e-05
ORF 847	1	MMLKYSMRYSMCGSGSGSamber	28	2e-05
ORF 848	1	MVFMDCTFQRYCGSGSGSamber	28	2e-05
ORF 849	1	MLKTYDMGYMTCGSGSGSamber	28	2e-05
ORF 850	1	MNLCMDYVVSCGSGSGSamber	28	2e-05
ORF 851	1	MRFWMDMNSRCGSGSGSamber	28	2e-05
ORF 852	1	MKRVWKDMamberRNCGSGSGSamber	28	2e-05
ORF 853	1	MFRYDMDWSMSCGSGSGSamber	28	2e-05
ORF 854	1	MVYMDCKLNamberECGSGSGSamber	28	2e-05
ORF 855	1	MRYRMLSMNRCGSGSGSamber	28	2e-05
ORF 856	1	MMRYPMDMRCFCGSGSGSamber	28	2e-05
ORF 857	1	MRNMDTYAFSCGSGSGSamber	28	2e-05
ORF 858	1	MDMNEKLKCLCCGSGSGSamber	28	2e-05
ORF 859	1	MCCWSKSMNLVCGSGSGSamber	28	2e-05
ORF 860	1	MSKYSMSFDWCGSGSGSamber	28	2e-05
ORF 861	1	MNRKDMDMRFDCGSGSGSamber	28	2e-05
ORF 862	1	MRYMNCSSCQWCGSGSGSamber	28	2e-05
ORF 863	1	MGFMamberRNLMGCCGSGSGSamber	28	2e-05
ORF 864	1	MSIVWKSMKDCGSGSGSamber	28	2e-05
ORF 865	1	MLSMKFRCWamberECGSGSGSamber	28	2e-05
ORF 866	1	MRSMRTYSEDCGSGSGSamber	28	2e-05
ORF 867	1	MGVSMLTYSEopalMRQRQRSamber	28	2e-05
ORF 868	1	MVYMNCSSGRRCGSGSGSamber	28	2e-05
ORF 869	1	MVRNYHSMGICGSGSGSamber	28	2e-05
ORF 870	1	MVDHNGYSMNFCGSGSGSamber	28	2e-05
ORF 871	1	MIRYSMKYMDCGSGSGSamber	28	2e-05
ORF 872	1	MGSNMNMNFVSCGSGSGSamber	28	2e-05
ORF 873	1	MRNMLMYRNRNCGSGSGSamber	28	2e-05
ORF 874	1	MLRKTMNMGAVCGSGSGSamber	28	2e-05
ORF 875	1	MCKLKFTMNWCGSGSGSamber	28	2e-05
ORF 876	1	MKYMNYRSMSCGSGSGSamber	28	2e-05
ORF 877	1	MRYQAMDMRCCGSGSGSamber	28	2e-05
ORF 878	1	MLYMDCENVHSCGSGSGSamber	28	2e-05
ORF 879	1	MVYKYRMNYDVCGSGSGSamber	28	2e-05
ORF 880	1	MRNMEHCDIDVCGSGSGSamber	28	2e-05
ORF 881	1	MRTKMKYDMKFCGSGSGSamber	28	2e-05
ORF 882	1	MNRLYMRLYRSCGSGSGSamber	28	2e-05
ORF 883	1	MRYMNCRTYEDCGSGSGSamber	28	2e-05
ORF 884	1	MKDMRYHKEICGSGSGSamber	28	2e-05
ORF 885	1	MMCIDMTGLFCGSGSGSamber	28	2e-05
ORF 886	1	MRLVSYDMMANCGSGSGSamber	28	2e-05
ORF 887	1	MKSMRMCMALFCGSGSGSamber	28	2e-05
ORF 888	1	MRYSMRLMNFRCGSGSGSamber	28	2e-05
ORF 889	1	MTRDKWSMNMSCGSGSGSamber	28	2e-05
ORF 890	1	MLSMRRNRCGSGSGSamber	28	2e-05
ORF 891	1	MVYMKSMKHVECGSGSGSamber	28	2e-05
ORF 892	1	MRRNADMNRRFCGSGSGSamber	28	2e-05
ORF 893	1	MTSSTKNMNRVCGSGSGSamber	28	2e-05
ORF 894	1	MRFRHYDMSFRCGSGSGSamber	28	2e-05
ORF 895	1	MIopalIopalILCGSGSGSamber	28	2e-05
ORF 896	1	MKSMLTFGRSCGSGSGSamber	28	2e-05
ORF 897	1	MDMRFNSLQNVCGSGSGSamber	28	2e-05
ORF 898	1	MRRWQMYDMNYCGSGSGSamber	28	2e-05
ORF 899	1	MFDAYDMGYSCGSGSGSamber	28	2e-05
ORF 900	1	MMRCLDMNLKCGSGSGSamber	28	2e-05
ORF 901	1	MLSMNVDFKECGSGSGSamber	28	2e-05
ORF 902	1	MNSMKVTRKNRCGSGSGSamber	28	2e-05
ORF 903	1	MVDMNIDAIDCGSGSGSamber	28	2e-05
ORF 904	1	MKRLHYMNSLCGSGSGSamber	28	2e-05
ORF 905	1	MTSMNFKFDWMCGSGSGSamber	28	2e-05
ORF 906	1	MLVMTYDMRYRCGSGSGSamber	28	2e-05
ORF 907	1	MLSMKYWNGYRCGSGSGSamber	28	2e-05
ORF 908	1	MDMFSMKFMRFCGSGSGSamber	28	2e-05
ORF 909	1	MSMRLTKRKLSCGSGSGSamber	28	2e-05
ORF 910	1	MVSMDRSSCHSCGSGSGSamber	28	2e-05
ORF 911	1	MRNNMNMGVMKCGSGSGSamber	28	2e-05
ORF 912	1	MDYFDMRYDRDCGSGSGSamber	28	2e-05
ORF 913	1	MSMIDNRRSMRCGSGSGSamber	28	2e-05
ORF 914	1	MKAKYDMRWTLCGSGSGSamber	28	2e-05
ORF 915	1	MMFYKNMDRNKCGSGSGSamber	28	2e-05
ORF 916	1	MLLopalopalILCGSGSGSamber	28	2e-05
ORF 917	1	MKIGWSMDMRCGSGSGSamber	28	2e-05
ORF 918	1	MLWLSMNWNRCGSGSGSamber	28	2e-05
ORF 919	1	MKVHSMKTCSRCGSGSGSamber	28	2e-05
ORF 920	1	MFSMRYSRASMCGSGSGSamber	28	2e-05
ORF 921	1	MRYMDCERYIGCGSGSGSamber	28	2e-05
ORF 922	1	MTWSKYDMGYCGSGSGSamber	28	2e-05
ORF 923	1	MMMMYDMRLFDCGSGSGSamber	28	2e-05
ORF 924	1	MFYMDCTRMNFCGSGSGSamber	28	2e-05
ORF 925	1	MVYNMDMSFLCGSGSGSamber	28	2e-05
ORF 926	1	MSVYMNMEMDYCGSGSGSamber	28	2e-05
ORF 927	1	MSKYDMRSLRDCGSGSGSamber	28	2e-05
ORF 928	1	MNYHYMDMRYCGSGSGSamber	28	2e-05
ORF 929	1	MVDMNYRCVWNCGSGSGSamber	28	2e-05
ORF 930	1	MCDNMWSMKYCGSGSGSamber	28	2e-05
ORF 931	1	MSFKSMDWISNCGSGSGSamber	28	2e-05
ORF 932	1	MQMHKSMSFSWCGSGSGSamber	28	2e-05
ORF 933	1	MKTNFDMNTFCGSGSGSamber	28	2e-05
ORF 934	1	MTNGSMKYRKDCGSGSGSamber	28	2e-05
ORF 935	1	MNMSSMKWIRNCGSGSGSamber	28	2e-05
ORF 936	1	MSKYDMRSISSCGSGSGSamber	28	2e-05
ORF 937	1	MDFRDMSYQRSCGSGSGSamber	28	2e-05
ORF 938	1	MVYDMRYRKRCGSGSGSamber	28	2e-05
ORF 939	1	MVNMGIERWFMCGSGSGSamber	28	2e-05
ORF 940	1	MRVCHYDMNLRCGSGSGSamber	28	2e-05
ORF 941	1	MRYSSMNVRSCGSGSGSamber	27	1e-05
ORF 942	1	MFVQMWSMKFCGSGSGSamber	27	1e-05
ORF 943	1	MFDMRYamberKRTLCGSGSGSamber	27	1e-05
ORF 944	1	MCRopalGIVCGSGSGSamber	27	1e-05
ORF 945	1	MSTKYSMKREVCGSGSGSamber	27	1e-05
ORF 946	1	MDVTMYSMKRICGSGSGSamber	27	1e-05
ORF 947	1	MRYDMKYLRRNCGSGSGSamber	27	1e-05
ORF 948	1	MDWRMNMDVVRCGSGSGSamber	27	1e-05
ORF 949	1	MRVLNMNIamberRNCGSGSGSamber	27	1e-05
ORF 950	1	MGYSMKYMNECGSGSGSamber	27	1e-05
ORF 951	1	MGYMDMSYRKCGSGSGSamber	27	1e-05
ORF 952	1	MKSMKWSYRNNCGSGSGSamber	27	1e-05
ORF 953	1	MMDMRYFRVKCGSGSGSamber	27	1e-05
ORF 954	1	MFDMRSDFVKNCGSGSGSamber	27	1e-05
ORF 955	1	MLWQRMYDMKFCGSGSGSamber	27	1e-05
ORF 956	1	MLSMRTYSIICGSGSGSamber	27	1e-05
ORF 957	1	MGYDMKYRKEICGSGSGSamber	27	1e-05
ORF 958	1	MRICKFSMKRLCGSGSGSamber	27	1e-05
ORF 959	1	MKCVDMKYNMCGSGSGSamber	27	1e-05
ORF 960	1	MTSSDMNMGDRCGSGSGSamber	27	1e-05
ORF 961	1	MGKTNMVSMKYCGSGSGSamber	27	1e-05
ORF 962	1	MSHKSKYDMRFCGSGSGSamber	27	1e-05
ORF 963	1	MSYKYMDFRTRCGSGSGSamber	27	1e-05
ORF 964	1	MNFMDTMLLMNCGSGSGSamber	27	1e-05
ORF 965	1	MVYMDCTCGSGSGSamber	27	1e-05
ORF 966	1	MFSMNMNWDRCGSGSGSamber	27	1e-05
ORF 967	1	MSSMRLYRRNCGSGSGSamber	27	1e-05
ORF 968	1	MLLDTYDMNWKCGSGSGSamber	27	1e-05
ORF 969	1	MKNMDCDNWLCGSGSGSamber	27	1e-05
ORF 970	1	MVNKYSMNLWNCGSGSGSamber	27	1e-05
ORF 971	1	MVMGSMNIDQLCGSGSGSamber	27	1e-05
ORF 972	1	MRMSKYSMNFLCGSGSGSamber	27	1e-05
ORF 973	1	MDVKSMKYYKCGSGSGSamber	27	1e-05
ORF 974	1	MFDMGCDKCGSGSGSamber	27	1e-05
ORF 975	1	MSMMYRVRVRCGSGSGSamber	27	1e-05
ORF 976	1	MVYSMKVWKYCGSGSGSamber	27	1e-05
ORF 977	1	MMYMDCVPWNCGSGSGSamber	27	1e-05
ORF 978	1	MDMMYQSMKICGSGSGSamber	27	1e-05
ORF 979	1	MSSFTLFDMNYCGSGSGSamber	27	1e-05
ORF 980	1	MRNMamberTFGDACGSGSGSamber	27	1e-05
ORF 981	1	MVYMDCPRLKNCGSGSGSamber	27	1e-05
ORF 982	1	MSLWNRYDMGYCGSGSGSamber	27	1e-05
ORF 983	1	MSamberSMNIDAYCGSGSGSamber	27	1e-05
ORF 984	1	MKIGNMDMNRTCGSGSGSamber	27	1e-05
ORF 985	1	MMSKSVDMNFGCGSGSGSamber	27	1e-05
ORF 986	1	MVYSMKEWKYCGIGSGSamber	27	1e-05
ORF 987	1	MILMISMCGSGSGSamber	27	1e-05
ORF 988	1	MLDMNYSKDFCGSGSGSamber	27	1e-05
ORF 989	1	MTYRFLMNLMNCGSGSGSamber	27	1e-05
ORF 990	1	MMYLNMEFTRCGSGSGSamber	27	1e-05
ORF 991	1	MCKFDMTFRKNCGSGSGSamber	27	1e-05
ORF 992	1	MANRYSMKVIVCGSGSGSamber	27	1e-05
ORF 993	1	MHYLQSMKRTNCGSGSGSamber	27	1e-05
ORF 994	1	MVSGopalMCGSGSGSamber	27	1e-05
ORF 995	1	MKMYLDMNDVWCGSGSGSamber	27	1e-05
ORF 996	1	MCSRKRLEMSYCGSGSGSamber	27	1e-05
ORF 997	1	MRVNMLSMSWICGSGSGSamber	27	1e-05
ORF 998	1	MVKMYSMKLTICGSGSGSamber	27	1e-05
ORF 999	1	MHDMNYDMKICGSGSGSamber	27	1e-05
ORF 1000	1	MRNMRVFSKMKCGSGSGSamber	27	1e-05
ORF 1001	1	MSKYDMRSPRDCGSGGGSamber	27	1e-05
ORF 1002	1	MIopalIVDCGSGSGSamber	27	1e-05
ORF 1003	1	MTKMSMNMEWCGSGSGSamber	27	1e-05
ORF 1004	1	MRITRSMIRNCGSGSGSamber	27	1e-05
ORF 1005	1	MSFDMNRSYRNCGSGSGSamber	27	1e-05
ORF 1006	1	MLMNFRLSMSFCGSGSGSamber	27	1e-05
ORF 1007	1	MVKKLYMDHRNCGSGSGSamber	27	1e-05
ORF 1008	1	MRKYYSMKRNCGSGSGSamber	27	1e-05
ORF 1009	1	MSMGTFWMNVCGSGSGSamber	27	1e-05
ORF 1010	1	MSKSMKFRKNMCGSGSGSamber	27	1e-05
ORF 1011	1	MYKWLKNSMGFCGSGSGSamber	27	1e-05
ORF 1012	1	MKDMRTDYISCGSGSGSamber	27	1e-05
ORF 1013	1	MSRKYDMNVLSCGSGSGSamber	27	1e-05
ORF 1014	1	MVGYHSMNIDICGSGSGSamber	27	1e-05
ORF 1015	1	MSYSMLMRRNCGSGSGSamber	27	1e-05
ORF 1016	1	MIWRIVCGSGSGSamber	27	1e-05
ORF 1017	1	MRYNMNWSamberKICGSGSGSamber	27	1e-05
ORF 1018	1	MRNMGCTEEFCGSGSGSamber	27	1e-05
ORF 1019	1	MVDMRHPVTKCGSGSGSamber	27	1e-05
ORF 1020	1	MISMKYQVRSSCGSGSGSamber	27	1e-05
ORF 1021	1	MFKYLDMAYRKCGSGSGSamber	27	1e-05
ORF 1022	1	MVTNMNMGTYCGSGSGSamber	27	1e-05
ORF 1023	1	MKLWVDMMFYFCGSGSGSamber	27	1e-05
ORF 1024	1	MVKYSMRFRRCGSGSGSamber	27	1e-05
ORF 1025	1	MSKYSMMYLEKCGSGSGSamber	27	1e-05
ORF 1026	1	MSNRKWQSMKFCGSGSGSamber	27	1e-05
ORF 1027	1	MLMMYDMRSFCGSGSGSamber	27	1e-05
ORF 1028	1	MLSMGIDKNWMCGSGSGSamber	27	1e-05
ORF 1029	1	MQFMKRYDMNYCGSGSGSamber	27	1e-05
ORF 1030	1	MLYMNCDRVLCGSGSGSamber	27	1e-05
ORF 1031	1	MLSMKECGSGSGSamber	27	1e-05
ORF 1032	1	MMSMKYCVWNMCGSGSGSamber	27	1e-05
ORF 1033	1	MDMRHLSKRNICGSGSGSamber	27	1e-05
ORF 1034	1	MAWKNMEHFRNCGSGSGSamber	27	1e-05
ORF 1035	1	MSMIDMRYYQICGSGSGSamber	27	1e-05
ORF 1036	1	MCRHSMNYDFCGSGSGSamber	27	1e-05
ORF 1037	1	MLDMGCLNFERCGSGSGSamber	27	1e-05
ORF 1038	1	MMSVLMNYRNCGSGSGSamber	27	1e-05
ORF 1039	1	MQSMNMGYQKSCGSGSGSamber	27	1e-05
ORF 1040	1	MLDMMCDRNVKCGSGSGSamber	27	1e-05
ORF 1041	1	MRMTYRCMDALCGSGSGSamber	27	1e-05
ORF 1042	1	MSMKFNKRNGCGSGSGSamber	27	1e-05
ORF 1043	1	MKSMDRYRKKCGSGSGSamber	27	1e-05
ORF 1044	1	MSAMEHRSMKFCGSGSGSamber	27	1e-05
ORF 1045	1	MWYMNCLMRSNCGSGSGSamber	27	1e-05
ORF 1046	1	MHCSNMNMNRVCGSGSGSamber	27	1e-05
ORF 1047	1	MIAHYMNMDSMCGSGSGSamber	27	1e-05
ORF 1048	1	MQLVYDMTHNSCGSGSGSamber	27	1e-05
ORF 1049	1	MDTSSMKYSMKCGSGSGSamber	27	1e-05
ORF 1050	1	MRDMHYRALLCGSGSGSamber	27	1e-05
ORF 1051	1	MRYKILNSMNRCGSGSGSamber	27	1e-05
ORF 1052	1	MSSMKYGIRMNCGSGSGSamber	27	1e-05
ORF 1053	1	MIopalMLGMSCGSGSGSamber	27	1e-05
ORF 1054	1	MKSMKHCVFRSCGSGSGSamber	27	1e-05
ORF 1055	1	MRNMDCRDamberWKCGSGSGSamber	27	1e-05
ORF 1056	1	MTGLWMNNMDFCGSGSGSamber	27	1e-05
ORF 1057	1	MSMRYNLRMNCGSGSGSamber	27	1e-05
ORF 1058	1	MSKYDMRSPRDCGSGSSSamber	27	1e-05
ORF 1059	1	MRFRDMMDCSCCGSGSGSamber	27	1e-05
ORF 1060	1	MSMNIDRIYSICGSGSGSamber	26	1e-05
ORF 1061	1	MSMSMRLMNWNCGSGSGSamber	26	1e-05
ORF 1062	1	MTYSRINSMKYCGSGSGSamber	26	1e-05
ORF 1063	1	MLSMTCDYQKNCGSGSGSamber	26	1e-05
ORF 1064	1	MSMRSMRNRMHCGSGSGSamber	26	1e-05
ORF 1065	1	MLRMNVLSMLCGSGSGSamber	26	1e-05
ORF 1066	1	MSMKFMRSYamberNCGSGSGSamber	26	1e-05
ORF 1067	1	MRFDMNFRSVCGSGSGSamber	26	1e-05
ORF 1068	1	MTKFLNMNYVNCGSGSGSamber	26	1e-05
ORF 1069	1	MFHWKDMNLDFCGSGSGSamber	26	1e-05
ORF 1070	1	MRDMGCHNDRNCGSGSGSamber	26	1e-05
ORF 1071	1	MRSMRYHRKYCGSGSGSamber	26	1e-05
ORF 1072	1	MLYKYDMNIDYCGSGSGSamber	26	1e-05
ORF 1073	1	MSKSMDIVRMCGSGSGSamber	26	1e-05
ORF 1074	1	MKMLFMELRMNCGSGSGSamber	26	1e-05
ORF 1075	1	MIGSEKCGSGSGSamber	26	1e-05
ORF 1076	1	MKMNLNMNSGRCGSGSGSamber	26	1e-05
ORF 1077	1	MRWKYDMNGSCGSGSGSamber	26	1e-05
ORF 1078	1	MWKRYDMVDYGCGSGSGSamber	26	1e-05
ORF 1079	1	MRMRLWMNNDLCGSGSGSamber	26	1e-05
ORF 1080	1	MVKKSMDMSVVCGSGSGSamber	26	1e-05
ORF 1081	1	MSLKDMRYYACCGSGSGSamber	26	1e-05
ORF 1082	1	MRDMNWDAVCGSGSGSamber	26	1e-05
ORF 1083	1	MVMYLSMKHRICGSGSGSamber	26	1e-05
ORF 1084	1	MRLYRSMAHRVCGSGSGSamber	26	1e-05
ORF 1085	1	MFNKHLHDMGYCGSGSGSamber	26	1e-05
ORF 1086	1	MGCRKSMKHFVCGSGSGSamber	26	1e-05
ORF 1087	1	MKYRLNMNRSCGSGSGSamber	26	1e-05
ORF 1088	1	MGSMamberFTSERSCGSGSGSamber	26	1e-05
ORF 1089	1	MLNMNCTRFRNCGSGSGSamber	26	1e-05
ORF 1090	1	MLDMGCISCWCGSGSGSamber	26	1e-05
ORF 1091	1	MLRSKDMNVDLCGSGSGSamber	26	1e-05
ORF 1092	1	MLDMNCSNLLCGSGSGSamber	26	1e-05
ORF 1093	1	MSKYSMNADLCGSGSGSamber	26	1e-05
ORF 1094	1	MRDMNVSRDFLCGSGSGSamber	26	1e-05
ORF 1095	1	MGISYKSMKWNCGSGSGSamber	26	1e-05
ORF 1096	1	MSDMKYQEKTWCGSGSGSamber	26	1e-05
ORF 1097	1	MYSMKYVQRYCGSGSGSamber	26	1e-05
ORF 1098	1	MWSRFDMNWFCGSGSGSamber	26	1e-05
ORF 1099	1	MSMRNRCLLMNCGSGSGSamber	26	1e-05
ORF 1100	1	MLKSMDMKLSCCGSGSGSamber	26	1e-05
ORF 1101	1	MSVNRFSMKCCCGSGSGSamber	26	1e-05
ORF 1102	1	MKNMTQYRSMDCGSGSGSamber	26	1e-05
ORF 1103	1	MRMRFDMSHNPCGSGSGSamber	26	1e-05
ORF 1104	1	MDYRSMAFSFSCGSGSGSamber	26	1e-05
ORF 1105	1	MYDMRHRNSYCGSGSGSamber	26	1e-05
ORF 1106	1	MVYMDCPQYHCGSGSGSamber	26	1e-05
ORF 1107	1	MIopalopalFVMCGSGSGSamber	26	1e-05
ORF 1108	1	MLNMDCTIRKKCGSGSGSamber	26	1e-05
ORF 1109	1	MLTFRSKFMDACGSGSGSamber	26	1e-05
ORF 1110	1	MKDMGIDWSamberKCGSGSGSamber	26	1e-05
ORF 1111	1	MKVFSYDMNGICGSGSGSamber	26	1e-05
ORF 1112	1	MMCNRLSMNYCGSGSGSamber	26	1e-05
ORF 1113	1	MMWKSMNMMRCGSGSGSamber	26	1e-05
ORF 1114	1	MRLSIFDMGYNCGSGSGSamber	26	1e-05
ORF 1115	1	MLLNMSMKFRNCGSGSGSamber	26	1e-05
ORF 1116	1	MIDMRYRNEKMCGSGSGSamber	26	1e-05
ORF 1117	1	MGIYSMRTMKFCGSGSGSamber	26	1e-05
ORF 1118	1	MVLRYHMNYEKCGSGSGSamber	26	1e-05
ORF 1119	1	MRVYIVCGSGSGSamber	26	1e-05
ORF 1120	1	MSMMYRLMIACGSGSGSamber	26	1e-05
ORF 1121	1	MLLDMNSEWNYCGSGSGSamber	26	1e-05
ORF 1122	1	MNMKLNMFIRRCGSGSGSamber	26	1e-05
ORF 1123	1	MRSTVVMCGSGSGSamber	26	1e-05
ORF 1124	1	MKLRSMKYamberMYCGSGSGSamber	26	1e-05
ORF 1125	1	MLWYRDMKMRCGSGSGSamber	26	1e-05
ORF 1126	1	MVSKYDMGIamberKCGSGSGSamber	26	1e-05
ORF 1127	1	MRKLMDMEINLCGSGSGSamber	26	1e-05
ORF 1128	1	MRSMKNWGAQCGSGSGSamber	26	1e-05
ORF 1129	1	MNCRSMKYSYRCGSGSGSamber	26	1e-05
ORF 1130	1	MKMLISMAFERCGSGSGSamber	26	1e-05
ORF 1131	1	MSDMMSRSSMCGSGSGSamber	26	1e-05
ORF 1132	1	MRMFMDRYMKRCGSGSGSamber	26	1e-05
ORF 1133	1	MLRCMNRRNESCGSGSGSamber	26	1e-05
ORF 1134	1	MGNLKWNSMKRCGSGSGSamber	26	1e-05
ORF 1135	1	MRYQSMNWDLCGSGSGSamber	26	1e-05
ORF 1136	1	MRNMDCSWKLNCGSGSGSamber	26	1e-05
ORF 1137	1	MNRFDMGIamberKFCGSGSGSamber	26	1e-05
ORF 1138	1	MVRNYMNMDYVCGSGSGSamber	26	1e-05
ORF 1139	1	MRNRYDMNFICGSGSGSamber	26	1e-05
ORF 1140	1	MLSMNTDFATNCGSGSGSamber	26	1e-05
ORF 1141	1	MVDMNRSDWMCGSGSGSamber	26	1e-05
ORF 1142	1	MRFLSMNIKRCGSGSGSamber	26	1e-05
ORF 1143	1	MDYNWKKYDMSCGSGSGSamber	26	1e-05
ORF 1144	1	MRMYKSTSMNCCGSGSGSamber	26	1e-05
ORF 1145	1	MSYSMMSMMRFCGSGSGSamber	26	1e-05
ORF 1146	1	MRWHKNSMRYCGSGSGSamber	26	1e-05
ORF 1147	1	MSYHSMKLENWCGSGSGSamber	26	1e-05
ORF 1148	1	MKNMNCDFVLNCGSGSGSamber	26	1e-05
ORF 1149	1	MQNNMDMRVSCGSGSGSamber	26	1e-05
ORF 1150	1	MSAYDMNIDKWCGSGSGSamber	26	1e-05
ORF 1151	1	MSLKSMMYVKRCGSGSGSamber	26	1e-05
ORF 1152	1	MASMRLSMNFCGSGSGSamber	26	1e-05
ORF 1153	1	MSNCMDMRRTRCGSGSGSamber	26	1e-05
ORF 1154	1	MRYMDCALRNRCGSGSGSamber	26	1e-05
ORF 1155	1	MKKSYMDMGVACGSGSGSamber	26	1e-05
ORF 1156	1	MRSMKYMESIKCGSGSGSamber	26	1e-05
ORF 1157	1	MRIYLMNYRKCGSGSGSamber	26	1e-05
ORF 1158	1	MRFVSMKYVNVCGSGSGSamber	26	1e-05
ORF 1159	1	MRKQWDMamberKDCGSGSGSamber	26	1e-05
ORF 1160	1	MQWQSMKFINCGSGSGSamber	26	1e-05
ORF 1161	1	MSKRNMSMNFCGSGSGSamber	26	1e-05
ORF 1162	1	MFRMNMDMNNFCGSGSGSamber	26	1e-05
ORF 1163	1	MRRKAYDMMSDCGSGSGSamber	26	1e-05
ORF 1164	1	MHLMNMMRSLCGSGSGSamber	26	1e-05
ORF 1165	1	MAESYSMKFRNCGSGSGSamber	26	1e-05
ORF 1166	1	MEISKKSMNFDCGSGSGSamber	26	1e-05
ORF 1167	1	MVSMKFTamberSCSCGSGSGSamber	26	1e-05
ORF 1168	1	MDFRSMNFCGCGSGSGSamber	26	1e-05
ORF 1169	1	MDMRSMKEFMCGSGSGSamber	26	1e-05
ORF 1170	1	MRKYKYLTMNWCGSGSGSamber	26	1e-05
ORF 1171	1	MVISRYSMKLCGSGSGSamber	26	1e-05
ORF 1172	1	MIDFHSMKRSCCGSGSGSamber	26	1e-05
ORF 1173	1	MKNMGCDFSNSCGSGSGSamber	26	1e-05
ORF 1174	1	MVFMNDPSDRNCGSGSGSamber	26	1e-05
ORF 1175	1	MLNSYFMDWDNCGSGSGSamber	26	1e-05
ORF 1176	1	MNVKFNMNRDCGSGSGSamber	26	1e-05
ORF 1177	1	MQCNRQSMKFCGSGSGSamber	26	1e-05
ORF 1178	1	MCVLMNLMNRTCGSGSGSamber	25	1e-05
ORF 1179	1	MRKKLFMDSCCGSGSGSamber	25	1e-05
ORF 1180	1	MGochreLochreEGDIHMVYSMKEWKYCGSGSGSamber	25	1e-05
ORF 1181	1	MQFSVYNMGTYCGSGSGSamber	25	1e-05
ORF 1182	1	MFWAHRFDMNYCGSGSGSamber	25	1e-05
ORF 1183	1	MIVRNSMKDMICGSGSGSamber	25	1e-05
ORF 1184	1	MVYSMKEWKYCGCGSGSamber	25	1e-05
ORF 1185	1	MLRYDMDYRAKCGSGSGSamber	25	1e-05
ORF 1186	1	MVNMDCEYWEYCGSGSGSamber	25	1e-05
ORF 1187	1	MISRLNMGYSCCGSGSGSamber	25	1e-05
ORF 1188	1	MVTWSKYSMNFCGSGSGSamber	25	1e-05
ORF 1189	1	MSKYDMRSTRDCGSGSGSamber	25	1e-05
ORF 1190	1	MLWIMICGSGSGSamber	25	1e-05
ORF 1191	1	MTYMNDRNRMCGSGSGSamber	25	1e-05
ORF 1192	1	MRDMGHITFCYCGSGSGSamber	25	1e-05
ORF 1193	1	MRNLWSMQCRGCGSGSGSamber	25	1e-05
ORF 1194	1	MVYSMKEWKYCGSGCGSamber	25	1e-05
ORF 1195	1	MHKYDMNWEFCGSGSGSamber	25	1e-05
ORF 1196	1	MCSVHNMFRMNCGSGSGSamber	25	1e-05
ORF 1197	1	MFDMDSRAHGCCGSGSGSamber	25	1e-05
ORF 1198	1	MTLGVYMDVNRCGSGSGSamber	25	1e-05
ORF 1199	1	MDSFRMKFMDCCGSGSGSamber	25	1e-05
ORF 1200	1	MSKYDMRSPRDCGGGSGSamber	25	1e-05
ORF 1201	1	MWKSMamberIEMNWCGSGSGSamber	25	1e-05
ORF 1202	1	MLYMDCTRERCGSGSGSamber	25	1e-05
ORF 1203	1	MRRTFMNDMIFCGSGSGSamber	25	1e-05
ORF 1204	1	MLMLamberSMRFSMCGSGSGSamber	25	1e-05
ORF 1205	1	MYSNERLDMGYCGSGSGSamber	25	1e-05
ORF 1206	1	MTDMKIDRKRMCGSGSGSamber	25	1e-05
ORF 1207	1	MNRMSYDMDFRCGSGSGSamber	25	1e-05
ORF 1208	1	MRYVNMNDYRCGSGSGSamber	25	1e-05
ORF 1209	1	MSCMNLKMLRCGSGSGSamber	25	1e-05
ORF 1210	1	MQYMDCFKLMRCGSGSGSamber	25	1e-05
ORF 1211	1	MVYSMNMEFRSCGSGSGSamber	25	1e-05
ORF 1212	1	MKSMKYDMMMLCGSGSGSamber	25	1e-05
ORF 1213	1	MWYNRYSMNYCGSGSGSamber	25	1e-05
ORF 1214	1	MCRFDMRHLVCGSGSGSamber	25	1e-05
ORF 1215	1	MSMRYDMRDLCGSGSGSamber	25	1e-05
ORF 1216	1	MCRSMKHQNFCGSGSGSamber	25	1e-05
ORF 1217	1	MSWKFDMKIEFCGSGSGSamber	25	1e-05
ORF 1218	1	MISMLDMMYCRCGSGSGSamber	25	1e-05
ORF 1219	1	MLLYSMNRDMGCGSGSGSamber	25	1e-05
ORF 1220	1	MSKSMKLSMMCGSGSGSamber	25	1e-05
ORF 1221	1	MRYRYDMNGLCGSGSGSamber	25	1e-05
ORF 1222	1	MKNMDCEDWSRCGSGSGSamber	25	1e-05
ORF 1223	1	MRKSSMNMECVCGSGSGSamber	25	1e-05
ORF 1224	1	MIGSNRYSMKHCGSGSGSamber	25	1e-05
ORF 1225	1	MTFMDCVRNCCGSGSGSamber	25	1e-05
ORF 1226	1	MNMGYIKNamberRNCGSGSGSamber	25	1e-05
ORF 1227	1	MSMKLRSLRNICGSGSGSamber	25	1e-05
ORF 1228	1	MSYGMSMKCVNCGSGSGSamber	25	1e-05
ORF 1229	1	MATYMLTWMNCCGSGSGSamber	25	1e-05
ORF 1230	1	MLNMSIFRKNCGSGSGSamber	25	1e-05
ORF 1231	1	MTSMamberTFTKNCGSGSGSamber	25	1e-05
ORF 1232	1	MRNMNYHLNKICGSGSGSamber	25	1e-05
ORF 1233	1	MLSMQRYGVYCGSGSGSamber	25	1e-05
ORF 1234	1	MIWAFTIPCGSGSGSamber	25	1e-05
ORF 1235	1	MNGFMYYMNFCGSGSGSamber	25	1e-05
ORF 1236	1	MSMMYSMKHSNCGSGSGSamber	25	1e-05
ORF 1237	1	MACWKYMNMSCGSGSGSamber	25	1e-05
ORF 1238	1	MVYYWTDMRYSCGSGSGSamber	25	1e-05
ORF 1239	1	MCAYHMGIDFCGSGSGSamber	25	1e-05
ORF 1240	1	MSMIRAYDMRFCGSGSGSamber	25	1e-05
ORF 1241	1	MRKMCYREMNCGSGSGSamber	25	1e-05
ORF 1242	1	MSRWKKMYDMSCGSGSGSamber	25	1e-05
ORF 1243	1	MLSMKLKGDICGSGSGSamber	25	1e-05
ORF 1244	1	MSMRNMSWDFDCGSGSGSamber	25	1e-05
ORF 1245	1	MSMKRKLMNSCCGSGSGSamber	25	1e-05
ORF 1246	1	MNLHSMKYFRDCGSGSGSamber	25	1e-05
ORF 1247	1	MLYMNCEamberVVCGSGSGSamber	25	1e-05
ORF 1248	1	MIWVopalLIADCGSGSGSamber	25	1e-05
ORF 1249	1	MLDMIFELKWSCGSGSGSamber	25	1e-05
ORF 1250	1	MRYMDCECRSCGSGSGSamber	25	1e-05
ORF 1251	1	MHWNMSMSLKRCGSGSGSamber	25	1e-05
ORF 1252	1	MFRCMDANLSCGSGSGSamber	25	1e-05
ORF 1253	1	MLRMNMNMDFTCGSGSGSamber	25	1e-05
ORF 1254	1	MHLMDCMMopalIWCGSGSGSamber	25	1e-05
ORF 1255	1	MRMNSHLEMNFCGSGSGSamber	25	1e-05
ORF 1256	1	MRNSMDMKVVVCGSGSGSamber	25	1e-05
ORF 1257	1	MRSMNYCKMKCGSGSGSamber	25	1e-05
ORF 1258	1	MLKNKDMKLNRCGSGSGSamber	25	1e-05
ORF 1259	1	MSFRMNSMKRLCGSGSGSamber	25	1e-05
ORF 1260	1	MSKYDMRSPRDCGSamber	25	1e-05
ORF 1261	1	MDMKSMKFCGVCGSGSGSamber	25	1e-05
ORF 1262	1	MLDMNWDFRAICGSGSGSamber	25	1e-05
ORF 1263	1	MRTKKYDMNIECGSGSGSamber	25	1e-05
ORF 1264	1	MMNRYNMDMKCGSGSGSamber	25	1e-05
ORF 1265	1	MKYIRAMNFDRCGSGSGSamber	25	1e-05
ORF 1266	1	MVYMDCIRFSKCGSGSGSamber	25	1e-05
ORF 1267	1	MLMDHSNNWRSCGSGSGSamber	25	1e-05
ORF 1268	1	MIWRIGCGSGSGSamber	25	1e-05
ORF 1269	1	MLNRYKTMAHRCGSGSGSamber	25	1e-05
ORF 1270	1	MSVNMNYRMKCGSGSGSamber	25	1e-05
ORF 1271	1	MSMKYVNSNRGCGSGSGSamber	25	1e-05
ORF 1272	1	MWNNMDYQMGDCGSGSGSamber	25	1e-05
ORF 1273	1	MVDMMFRKRNKCGSGSGSamber	25	1e-05
ORF 1274	1	MLDMHSYSRNYCGSGSGSamber	25	1e-05
ORF 1275	1	MRTKLNMNRNCGSGSGSamber	25	1e-05
ORF 1276	1	MRSMKEYGIDCGSGSGSamber	25	1e-05
ORF 1277	1	MLDMGCMKKDCGSGSGSamber	25	1e-05
ORF 1278	1	MLNMGECSCCYCGSGSGSamber	25	1e-05
ORF 1279	1	MLSMGICKKEICGSGSGSamber	25	1e-05
ORF 1280	1	MRFNMDYFSRMCGSGSGSamber	25	1e-05
ORF 1281	1	MRMNIMNAMNWCGSGSGSamber	25	1e-05
ORF 1282	1	MKISYSMKTVDCGSGSGSamber	25	1e-05
ORF 1283	1	MRDMILRIDGTCGSGSGSamber	25	1e-05
ORF 1284	1	MMCTFTMNFVNCGSGSGSamber	25	1e-05
ORF 1285	1	MVYNCYLDMNVCGSGSGSamber	25	1e-05
ORF 1286	1	MLSMSTFADMCGSGSGSamber	25	1e-05
ORF 1287	1	MVQMNTDMNRDCGSGSGSamber	25	1e-05
ORF 1288	1	MKFVYMNRDKFCGSGSGSamber	25	1e-05
ORF 1289	1	MKSMNIDAKDCGSGSGSamber	25	1e-05
ORF 1290	1	MMVDFRSMKYCGSGSGSamber	25	1e-05
ORF 1291	1	MRKNMDMMRFCGSGSGSamber	25	1e-05
ORF 1292	1	MVFMDCSWKKICGSGSGSamber	25	1e-05
ORF 1293	1	MKDMDTFRIKCGSGSGSamber	25	1e-05
ORF 1294	1	MSMKYHRNRNFCGSGSGSamber	25	1e-05
ORF 1295	1	MCNWKDMNVSMCGSGSGSamber	25	1e-05
ORF 1296	1	MRLSKMFSMNFCGSGSGSamber	25	1e-05
ORF 1297	1	MRFDRMYYMNLCGSGSGSamber	25	1e-05
ORF 1298	1	MMYMGCDFKNCGSGSGSamber	25	1e-05
ORF 1299	1	MFNMDCTKRNVCGSGSGSamber	25	1e-05
ORF 1300	1	MKYRNLSMNACCGSGSGSamber	25	1e-05
ORF 1301	1	MRNMDCTFRNNCGSGSGSamber	25	1e-05
ORF 1302	1	MMFMDHPMNFACGSGSGSamber	25	1e-05
ORF 1303	1	MLTMRYCSMRCGSGSGSamber	25	1e-05
ORF 1304	1	MLDMQQYMNVNCGSGSGSamber	25	1e-05
ORF 1305	1	MSSFSMKYTKICGSGSGSamber	25	1e-05
ORF 1306	1	MCTDYRDMKFCGSGSGSamber	25	1e-05
ORF 1307	1	MRDMGCPFSWNCGSGSGSamber	25	1e-05
ORF 1308	1	MSAIDMGIamberKMCGSGSGSamber	25	1e-05
ORF 1309	1	MYSSMLFDMGYCGSGSGSamber	25	1e-05
ORF 1310	1	MVYMNCMNFANCGSGSGSamber	25	1e-05
ORF 1311	1	MRNRSMIHMRVCGSGSGSamber	25	1e-05
ORF 1312	1	MSLTWMNSMMFCGSGSGSamber	25	1e-05
ORF 1313	1	MVYMDCRKYRCGSGSGSamber	25	1e-05
ORF 1314	1	MRYMDCSVRMNCGSGSGSamber	25	1e-05
ORF 1315	1	MRMWAKNEMNSCGSGSGSamber	25	1e-05
ORF 1316	1	MFDMSYDFWKCGSGSGSamber	25	1e-05
ORF 1317	1	MRNMGCLRTFACGSGSGSamber	25	1e-05
ORF 1318	1	MAYMEVRNRYCGSGSGSamber	25	1e-05
ORF 1319	1	MSMKIRVFRRCGSGSGSamber	25	1e-05
ORF 1320	1	MNYDMRSMNSCGSGSGSamber	25	1e-05
ORF 1321	1	MERNYHMNRSCGSGSGSamber	25	1e-05
ORF 1322	1	MATYDMAHVRNCGSGSGSamber	25	1e-05
ORF 1323	1	MRLVVVCGSGSGSamber	25	1e-05
ORF 1324	1	MQSYKYDMNRECGSGSGSamber	25	1e-05
ORF 1325	1	MMHWKYDMGKFCGSGSGSamber	25	1e-05
ORF 1326	1	MRLRHSMKYSCGSGSGSamber	25	1e-05
ORF 1327	1	MLTMSYDMEMFCGSGSGSamber	25	1e-05
ORF 1328	1	MKTLNMNWDRNCGSGSGSamber	25	1e-05
ORF 1329	1	MSNRYFSMKSMCGSGSGSamber	25	1e-05
ORF 1330	1	MHKYDMMWDamberSCGSGSGSamber	25	1e-05
ORF 1331	1	MSMDMKSNSCCGSGSGSamber	25	1e-05
ORF 1332	1	MVMHSMKRDFCGSGSGSamber	25	1e-05
ORF 1333	1	MSMNRSTRNSCGSGSGSamber	25	1e-05
ORF 1334	1	MKLKFTMMHSTCGSGSGSamber	25	1e-05
ORF 1335	1	MRSMKRYGHSCGSGSGSamber	25	1e-05
ORF 1336	1	MLSMNFMNKRCGSGSGSamber	25	1e-05
ORF 1337	1	MTYSMKRTRSCGSGSGSamber	24	1e-05
ORF 1338	1	MMLSQWDMNCCGSGSGSamber	24	1e-05
ORF 1339	1	MRYLDMNMNRGCGSGSGSamber	24	1e-05
ORF 1340	1	MSMKFISNVGCGSGSGSamber	24	1e-05
ORF 1341	1	MVopalopalMICGSGSGSamber	24	1e-05
ORF 1342	1	MCGopalVFSCGSGSGSamber	24	1e-05
ORF 1343	1	MSMKYRTRMSCGSGSGSamber	24	1e-05
ORF 1344	1	MLFMDCSCNFRCGSGSGSamber	24	1e-05
ORF 1345	1	MANWDMQYRRSCGSGSGSamber	24	1e-05
ORF 1346	1	MRMNMSLNVKKCGSGSGSamber	24	1e-05
ORF 1347	1	MCFDSRSMNFCGSGSGSamber	24	1e-05
ORF 1348	1	MCYDMNACRNCGSGSGSamber	24	1e-05
ORF 1349	1	MSMLMNYRNKCGSGSGSamber	24	1e-05
ORF 1350	1	MMLKNMDIRLMCGSGSGSamber	24	1e-05
ORF 1351	1	MLYMDCARSRVCGSGSGSamber	24	1e-05
ORF 1352	1	MDFRCMNWKACCGSGSGSamber	24	1e-05
ORF 1353	1	MRSMQRYKVYCGSGSGSamber	24	1e-05
ORF 1354	1	MFSMNMECWKCGSGSGSamber	24	1e-05
ORF 1355	1	MSLMYYDMKRKCGSGSGSamber	24	1e-05
ORF 1356	1	MVNMKRMNFSRCGSGSGSamber	24	1e-05
ORF 1357	1	MMFMECIRKICGSGSGSamber	24	1e-05
ORF 1358	1	MWNYMDMIDWCGSGSGSamber	24	1e-05
ORF 1359	1	MRYSMKRLKTCGSGSGSamber	24	1e-05
ORF 1360	1	MGNMDMMNTCCGSGSGSamber	24	1e-05
ORF 1361	1	MQSMKYHKRECGSGSGSamber	24	1e-05
ORF 1362	1	MRNMERFKHICGSGSGSamber	24	1e-05
ORF 1363	1	MCWKWKHSMNYCGSGSGSamber	24	1e-05
ORF 1364	1	MHSRSMKYRDKCGSGSGSamber	24	1e-05
ORF 1365	1	MWSNLTHLDMNCGSGSGSamber	24	1e-05
ORF 1366	1	MSYMDVLRMNGCGSGSGSamber	24	1e-05
ORF 1367	1	MSRHSMKFCVSCGSGSGSamber	24	1e-05
ORF 1368	1	MSDMDISWKHTCGSGSGSamber	24	1e-05
ORF 1369	1	MDMFRVSKNSMCGSGSGSamber	24	1e-05
ORF 1370	1	MKFHSKDMRCCGSGSGSamber	24	1e-05
ORF 1371	1	MSMKHPamberTKVHCGSGSGSamber	24	1e-05
ORF 1372	1	MKYMNCEKVRYCGSGSGSamber	24	1e-05
ORF 1373	1	MTKKFDMRWNLCGSGSGSamber	24	1e-05
ORF 1374	1	MRMIFQYDMMSCGSGSGSamber	24	1e-05
ORF 1375	1	MLKYDMRSPRDCGSGSGSamber	24	1e-05
ORF 1376	1	MRLYTMNFVCCGSGSGSamber	24	1e-05
ORF 1377	1	MVWKYMEHVRCGSGSGSamber	24	1e-05
ORF 1378	1	MKDMMYKCRICGSGSGSamber	24	1e-05
ORF 1379	1	MKLMNMNIRNCGSGSGSamber	24	1e-05
ORF 1380	1	MVRYTMKLRNCGSGSGSamber	24	1e-05
ORF 1381	1	MKYKTMRYRNCGSGSGSamber	24	1e-05
ORF 1382	1	MMNMWTRSMRLCGSGSGSamber	24	1e-05
ORF 1383	1	MSDWSMKLMGNCGSGSGSamber	24	1e-05
ORF 1384	1	MSMMYWPKYSSCGSGSGSamber	24	1e-05
ORF 1385	1	MHDMKYNRTRNCGSGSGSamber	24	1e-05
ORF 1386	1	MLTAFLMNYSMCGSGSGSamber	24	1e-05
ORF 1387	1	MLNMNMDRNRCGSGSGSamber	24	1e-05
ORF 1388	1	MSMNWQSMRMCGSGSGSamber	24	1e-05
ORF 1389	1	MAMSRSMNGSCGSGSGSamber	24	1e-05
ORF 1390	1	MTVSKYDMGRYCGSGSGSamber	24	1e-05
ORF 1391	1	MLNMNCDAWCYCGSGSGSamber	24	1e-05
ORF 1392	1	MSMRLMSRMEYCGSGSGSamber	24	1e-05
ORF 1393	1	MQRSYDMNIDLCGSGSGSamber	24	1e-05
ORF 1394	1	MGYRKYDMNCCGSGSGSamber	24	1e-05
ORF 1395	1	MRDMRTYRENCCGSGSGSamber	24	1e-05
ORF 1396	1	MVLMNCTLYYCCGSGSGSamber	24	1e-05
ORF 1397	1	MEFHMDMRYVRCGSGSGSamber	24	1e-05
ORF 1398	1	MRRISKYSMKCGSGSGSamber	24	1e-05
ORF 1399	1	MSMNWIARTMCGSGSGSamber	24	1e-05
ORF 1400	1	MRFGTMDIVKKCGSGSGSamber	24	1e-05
ORF 1401	1	MSVKSMKWSNMCGSGSGSamber	24	1e-05
ORF 1402	1	MSRSVYDMNWCGSGSGSamber	24	1e-05
ORF 1403	1	MKDMAYHRNNCGSGSGSamber	24	1e-05
ORF 1404	1	MRNMNCRSVKLCGSGSGSamber	24	1e-05
ORF 1405	1	MKISSWSMNFCGSGSGSamber	24	1e-05
ORF 1406	1	MGYCSKYDMNGCGSGSGSamber	24	1e-05
ORF 1407	1	MRNRNVLRMNYCGSGSGSamber	24	1e-05
ORF 1408	1	MLKSLTMKYVVCGSGSGSamber	24	1e-05
ORF 1409	1	MLDMRLDFGICGSGSGSamber	24	1e-05
ORF 1410	1	MRNAMNSMRVCGSGSGSamber	24	1e-05
ORF 1411	1	MSWQMSMNRSFCGSGSGSamber	24	1e-05
ORF 1412	1	MYDMGFCQKFRCGSGSGSamber	24	1e-05
ORF 1413	1	MCTMIDLNMNFCGSGSGSamber	24	1e-05
ORF 1414	1	MWTSMLEMNDLCGSGSGSamber	24	1e-05
ORF 1415	1	MVCIRMNCSFCGSGSGSamber	24	1e-05
ORF 1416	1	MGFYSMYDMNCGSGSGSamber	24	1e-05
ORF 1417	1	MSMAHSMRDWCGSGSGSamber	24	1e-05
ORF 1418	1	MRKYQRMNMMNCGSGSGSamber	24	1e-05
ORF 1419	1	MSMRNYLDMNCGSGSGSamber	24	1e-05
ORF 1420	1	MRFRFSMGDSCGSGSGSamber	24	1e-05
ORF 1421	1	MKSMKRYGYQCGSGSGSamber	24	1e-05
ORF 1422	1	MWSSYDMKLFVCGSGSGSamber	24	1e-05
ORF 1423	1	MTSMRYRLRECCGSGSGSamber	24	1e-05
ORF 1424	1	MRMKWTNRMNFCGSGSGSamber	24	1e-05
ORF 1425	1	MKNSSMDMRFCGSGSGSamber	24	1e-05
ORF 1426	1	MSLKLLMNYRCGSGSGSamber	24	1e-05
ORF 1427	1	MSRVLKSMRYSCGSGSGSamber	24	1e-05
ORF 1428	1	MDMFSMMFCACGSGSGSamber	24	1e-05
ORF 1429	1	MFDMHYVEWLKCGSGSGSamber	24	1e-05
ORF 1430	1	MRSMKANRIGVCGSGSGSamber	24	1e-05
ORF 1431	1	MFDMNIDRLNCGSGSGSamber	24	1e-05
ORF 1432	1	MKFDMKHRSDCGSGSGSamber	24	1e-05
ORF 1433	1	MAYKSMDRNLNCGSGSGSamber	24	1e-05
ORF 1434	1	MCNRNSMKHCVCGSGSGSamber	24	1e-05
ORF 1435	1	MRIGQMDMSDFCGSGSGSamber	24	1e-05
ORF 1436	1	MLSNRDMRYTDCGSGSGSamber	24	1e-05
ORF 1437	1	MSMKYFREMKCGSGSGSamber	24	1e-05
ORF 1438	1	MFMHRSMRHLVCGSGSGSamber	24	1e-05
ORF 1439	1	MLSMNINMRNLCGSGSGSamber	24	1e-05
ORF 1440	1	MKYMECIRSSCCGSGSGSamber	24	1e-05
ORF 1441	1	MRDMRCNMRFCGSGSGSamber	24	1e-05
ORF 1442	1	MKMFYMGSEMNCGSGSGSamber	24	1e-05
ORF 1443	1	MLDMRRRCNIGCGSGSGSamber	24	1e-05
ORF 1444	1	MRIRKNDMNLCGSGSGSamber	24	1e-05
ORF 1445	1	MVSTHDMGRSRCGSGSGSamber	24	1e-05
ORF 1446	1	MIGNRSMKDRCGSGSGSamber	24	1e-05
ORF 1447	1	MLYMDHDCRMKCGSGSGSamber	24	1e-05
ORF 1448	1	MCSMNMDWNGSCGSGSGSamber	24	1e-05
ORF 1449	1	MRKYKNMNSTCGSGSGSamber	24	1e-05
ORF 1450	1	MKLKSMNFLMDCGSGSGSamber	24	1e-05
ORF 1451	1	MVYSKKEWKYCGSGSGSamber	24	1e-05
ORF 1452	1	MTYMDCTCGSGSGSamber	24	1e-05
ORF 1453	1	MCFSMNFRFSNCGSGSGSamber	24	1e-05
ORF 1454	1	MSFCMDVRKWNCGSGSGSamber	24	1e-05
ORF 1455	1	MKFMDTYFLQCGSGSGSamber	24	1e-05
ORF 1456	1	MAMYNMGDRNSCGSGSGSamber	24	1e-05
ORF 1457	1	MSNFMSMRFRCGSGSGSamber	24	1e-05
ORF 1458	1	MIMGMEKCGSGSGSamber	24	1e-05
ORF 1459	1	MLYTKNMNWDFCGSGSGSamber	24	1e-05
ORF 1460	1	MGVSMLTYSEopalMRSGSGSamber	24	1e-05
ORF 1461	1	MSKYDMRSPRDCGSDSGSamber	24	1e-05
ORF 1462	1	MHCNDMKFHRDCGSGSGSamber	24	1e-05
ORF 1463	1	MSMKVYHMNRNCGSGSGSamber	24	1e-05
ORF 1464	1	MSRFSLNMNRFCGSGSGSamber	24	1e-05
ORF 1465	1	MRLMSMMYDLKCGSGSGSamber	24	1e-05
ORF 1466	1	MLMMYDMGSTCGSGSGSamber	24	1e-05
ORF 1467	1	MNLKYDMKYVRCGSGSGSamber	24	1e-05
ORF 1468	1	MLAKYSMKRVVCGSGSGSamber	24	1e-05
ORF 1469	1	MNRGFMDYHCGSGSGSamber	24	1e-05
ORF 1470	1	MKRNYMNRMNCGSGSGSamber	24	1e-05
ORF 1471	1	MNVYDMSWDNCGSGSGSamber	24	1e-05
ORF 1472	1	MVYMDDCCYRCGSGSGSamber	24	1e-05
ORF 1473	1	MSMNMANSMNFCGSGSGSamber	24	1e-05
ORF 1474	1	MMNMNCDRAKCGSGSGSamber	24	1e-05
ORF 1475	1	MSMDMTRKSNRCGSGSGSamber	24	1e-05
ORF 1476	1	MGMKYHMNRDCGSGSGSamber	24	1e-05
ORF 1477	1	MFYMDWDNYDRCGSGSGSamber	24	1e-05
ORF 1478	1	MRLYRDMRDLVCGSGSGSamber	24	1e-05
ORF 1479	1	MTRKWSMMDMGCGSGSGSamber	24	1e-05
ORF 1480	1	MFRYDMNFGDRCGSGSGSamber	24	1e-05
ORF 1481	1	MRSYKDMNYFCGSGSGSamber	24	1e-05
ORF 1482	1	MFWAKDMNTFCGSGSGSamber	24	1e-05
ORF 1483	1	MSSMKCLRDSCGSGSGSamber	24	1e-05
ORF 1484	1	MHLDFMDMNTRCGSGSGSamber	24	1e-05
ORF 1485	1	MSMKSTNRNYRCGSGSGSamber	24	1e-05
ORF 1486	1	MVSMKFTRKCCGSGSGSamber	24	1e-05
ORF 1487	1	MRYAKKCKNMECGSGSGSamber	24	1e-05
ORF 1488	1	MKWIQSMRSFCGSGSGSamber	24	1e-05
ORF 1489	1	MVYMNCDLYYVCGSGSGSamber	24	1e-05
ORF 1490	1	MLWMNCMDYWGCGSGSGSamber	24	1e-05
ORF 1491	1	MFGHCMSVRSCCGSGSGSamber	24	1e-05
ORF 1492	1	MVSMKYSNKKCGSGSGSamber	24	1e-05
ORF 1493	1	MLSMKHSNCTNCGSGSGSamber	24	1e-05
ORF 1494	1	MVKHSMNRDFSCGSGSGSamber	24	1e-05
ORF 1495	1	MFMDRTWMNSCGSGSGSamber	24	1e-05
ORF 1496	1	MRLYMSMNRYCGSGSGSamber	24	1e-05
ORF 1497	1	MVSMNFRSEMDCGSGSGSamber	24	1e-05
ORF 1498	1	MNRYLMDYVamberKCGSGSGSamber	24	1e-05
ORF 1499	1	MMSMNFERTNLCGSGSGSamber	24	1e-05
ORF 1500	1	MMDMKCVRNWSCGSGSGSamber	24	1e-05
ORF 1501	1	MCKLTMSMRRICGSGSGSamber	24	1e-05
ORF 1502	1	MRKLYSMNYSCGSGSGSamber	24	1e-05
ORF 1503	1	MDRKKYDMNQLCGSGSGSamber	24	1e-05
ORF 1504	1	MSNMNMKWSCGSGSGSamber	24	1e-05
ORF 1505	1	MFDMGCISHKMCGSGSGSamber	24	1e-05
ORF 1506	1	MAFKSYSMKVCGSGSGSamber	24	1e-05
ORF 1507	1	MSRYMYDMRYSCGSGSGSamber	24	1e-05
ORF 1508	1	MLSMRYQRKMFCGSGSGSamber	24	1e-05
ORF 1509	1	MNSIRSMKMRCGSGSGSamber	24	1e-05
ORF 1510	1	MKYIDMRFNVICGSGSGSamber	24	1e-05
ORF 1511	1	MIVVSMKYTMCGSGSGSamber	24	1e-05
ORF 1512	1	MRIMDMKNRICGSGSGSamber	24	1e-05
ORF 1513	1	MFDMRFRKTASCGSGSGSamber	24	1e-05
ORF 1514	1	MSKNVYNMNYVCGSGSGSamber	24	1e-05
ORF 1515	1	MLWNSMKRNRCGSGSGSamber	24	1e-05
ORF 1516	1	MHRTLKDMNFCGSGSGSamber	24	1e-05
ORF 1517	1	MSVYNKCLDMNCGSGSGSamber	24	1e-05
ORF 1518	1	MWKKYDMKNECGSGSGSamber	24	1e-05
ORF 1519	1	MSYRYMDFNSLCGSGSGSamber	24	1e-05
ORF 1520	1	MTLRTMDMKWCGSGSGSamber	24	1e-05
ORF 1521	1	MRMYKRMNLVCGSGSGSamber	23	1e-05
ORF 1522	1	MLMTYSMAFDYCGSGSGSamber	23	1e-05
ORF 1523	1	MSKFLDMNFVSCGSGSGSamber	23	1e-05
ORF 1524	1	MMDMGHCRRMSCGSGSGSamber	23	1e-05
ORF 1525	1	MWLCNRNSMNRCGSGSGSamber	23	1e-05
ORF 1526	1	MRINMDRSDCFCGSGSGSamber	23	1e-05
ORF 1527	1	MLDMDCTTYFVCGSGSGSamber	23	1e-05
ORF 1528	1	MKMSMLDMERFCGSGSGSamber	23	1e-05
ORF 1529	1	MQIKWQSMRVVCGSGSGSamber	23	1e-05
ORF 1530	1	MWNMHSMSECCGSGSGSamber	23	1e-05
ORF 1531	1	MYSMKFHRNRCCGSGSGSamber	23	1e-05
ORF 1532	1	MVDMYSMNCRYCGSGSGSamber	23	1e-05
ORF 1533	1	MISRSMNWTKCGSGSGSamber	23	1e-05
ORF 1534	1	MRMNLamberMFNRMCGSGSGSamber	23	1e-05
ORF 1535	1	MKYSSIRSMRFCGSGSGSamber	23	1e-05
ORF 1536	1	MSMKRIKDMDLCGSGSGSamber	23	1e-05
ORF 1537	1	MNEYTMKFMNFCGSGSGSamber	23	1e-05
ORF 1538	1	MFDTMSMNLMGCGSGSGSamber	23	1e-05
ORF 1539	1	MFDMGTNNVVWCGSGSGSamber	23	1e-05
ORF 1540	1	MRYDMDCCGSGSGSamber	23	1e-05
ORF 1541	1	MCRMYSMKYSCGSGSGSamber	23	1e-05
ORF 1542	1	MRIHSRSMRRDCGSGSGSamber	23	1e-05
ORF 1543	1	MRDMACIEDWKCGSGSGSamber	23	1e-05
ORF 1544	1	MHSMamberYTRLDCGSGSGSamber	23	1e-05
ORF 1545	1	MVYELKNWMNSCGSGSGSamber	23	1e-05
ORF 1546	1	MLVSYSMKRSCCGSGSGSamber	23	1e-05
ORF 1547	1	MFDMNTDFNWRCGSGSGSamber	23	1e-05
ORF 1548	1	MVYSMKESKYCGSGSGSamber	23	1e-05
ORF 1549	1	MLMSMLKRMDCGSGSGSamber	23	1e-05
ORF 1550	1	MSMIYSRRTMNCGSGSGSamber	23	1e-05
ORF 1551	1	MCDTRCMNFWICGSGSGSamber	23	1e-05
ORF 1552	1	MAYIDMAHRNECGSGSGSamber	23	1e-05
ORF 1553	1	MKNMETYFYMNCGSGSGSamber	23	1e-05
ORF 1554	1	MSRNKSYSMKYCGSGSGSamber	23	1e-05
ORF 1555	1	MVLMNYMDDRCGSGSGSamber	23	1e-05
ORF 1556	1	MRMSMGLIKDCGSGSGSamber	23	1e-05
ORF 1557	1	MCRTQMKYSMCGSGSGSamber	23	1e-05
ORF 1558	1	MASRCYMNMGNCGSGSGSamber	23	1e-05
ORF 1559	1	MICMDMNASSCGSGSGSamber	23	1e-05
ORF 1560	1	MSIRIYDMDSDCGSGSGSamber	23	1e-05
ORF 1561	1	MNRKLSMNRLYCGSGSGSamber	23	1e-05
ORF 1562	1	MCSRNGLDMNSCGSGSGSamber	23	1e-05
ORF 1563	1	MCRNKFSMIHCGSGSGSamber	23	1e-05
ORF 1564	1	MSMRNAYSMMLCGSGSGSamber	23	1e-05
ORF 1565	1	MSMKMDSamberKRCGSGSGSamber	23	1e-05
ORF 1566	1	MDMRYILMRNSCGSGSGSamber	23	1e-05
ORF 1567	1	MRHDMHSMRINCGSGSGSamber	23	1e-05
ORF 1568	1	MRYDMAYSRNCGSGSGSamber	23	1e-05
ORF 1569	1	MSRHSMRLYCCGSGSGSamber	23	1e-05
ORF 1570	1	MVICamberKNCGSGSGSamber	23	1e-05
ORF 1571	1	MRYMKLKSMGCGSGSGSamber	23	1e-05
ORF 1572	1	MMYRDMKFCENCGSGSGSamber	23	1e-05
ORF 1573	1	MLFMDCDRFSGCGSGSGSamber	23	1e-05
ORF 1574	1	MSYDRLDMNFCGSGSGSamber	23	1e-05
ORF 1575	1	MVYMNLRSDRNCGSGSGSamber	23	1e-05
ORF 1576	1	MLDMNWNSLRSCGSGSGSamber	23	1e-05
ORF 1577	1	MITVNMDWDFCGSGSGSamber	23	1e-05
ORF 1578	1	MRFVSMNSMGFCGSGSGSamber	23	1e-05
ORF 1579	1	MQSRYSMNSYGCGSGSGSamber	23	1e-05
ORF 1580	1	MSKYNMDRDRCGSGSGSamber	23	1e-05
ORF 1581	1	MIopalCIIWLCGSGSGSamber	23	1e-05
ORF 1582	1	MSKCCRDMNVNCGSGSGSamber	23	1e-05
ORF 1583	1	MWMDMDMRFGLCGSGSGSamber	23	1e-05
ORF 1584	1	MVYMECLRDWCGSGSGSamber	23	1e-05
ORF 1585	1	MRSMRSYNQTCGSGSGSamber	23	1e-05
ORF 1586	1	MKNMVLFTMDCGSGSGSamber	23	1e-05
ORF 1587	1	MLDMGIDARSFCGSGSGSamber	23	1e-05
ORF 1588	1	MKRVNHSMNGCGSGSGSamber	23	1e-05
ORF 1589	1	MLSMRYCSMRSCGSGSGSamber	23	1e-05
ORF 1590	1	MRCRNMNRECCCGSGSGSamber	23	1e-05
ORF 1591	1	MTVNMDMRCSCGSGSGSamber	23	1e-05
ORF 1592	1	MKILSMKYISCGSGSGSamber	23	1e-05
ORF 1593	1	MKFMDCHFFRNCGSGSGSamber	23	1e-05
ORF 1594	1	MSAYDMNWSMCGSGSGSamber	23	1e-05
ORF 1595	1	MRYSNMDVRMICGSGSGSamber	23	1e-05
ORF 1596	1	MSYQMDMRFRWCGSGSGSamber	23	1e-05
ORF 1597	1	MSNKSMKFSGDCGSGSGSamber	23	1e-05
ORF 1598	1	MSISKWTMDVYCGSGSGSamber	23	1e-05
ORF 1599	1	MLYMDCVRNWSCGSGSGSamber	23	1e-05
ORF 1600	1	MKSMKECYVQLCGSGSGSamber	23	1e-05
ORF 1601	1	MRKHLDMLRRKCGSGSGSamber	23	1e-05
ORF 1602	1	MSSNMSMNRRCCGSGSGSamber	23	1e-05
ORF 1603	1	MNMEYRRKIRNCGSGSGSamber	23	1e-05
ORF 1604	1	MVYMDCAHWSTCGSGSGSamber	23	1e-05
ORF 1605	1	MFKWHSMKVESCGSGSGSamber	23	1e-05
ORF 1606	1	MKFTMKKLSMCGSGSGSamber	23	1e-05
ORF 1607	1	MCLCMNHNEICGSGSGSamber	23	1e-05
ORF 1608	1	MLINRSMKRNFCGSGSGSamber	23	1e-05
ORF 1609	1	MYDMNWLNRYCGSGSGSamber	23	1e-05
ORF 1610	1	MVGNSKSMNRCGSGSGSamber	23	1e-05
ORF 1611	1	MLSMSRHSRRFCGSGSGSamber	23	1e-05
ORF 1612	1	MKNRYNMEFTKCGSGSGSamber	23	1e-05
ORF 1613	1	MSMRRYIMMNYCGSGSGSamber	23	1e-05
ORF 1614	1	MLSMRSYMTHCGSGSGSamber	23	1e-05
ORF 1615	1	MKNMETYQVLCGSGSGSamber	23	1e-05
ORF 1616	1	MLDMGYFKNACGSGSGSamber	23	1e-05
ORF 1617	1	MGFDMLTNLMVCGSGSGSamber	23	1e-05
ORF 1618	1	MRNFYSMAFSGCGSGSGSamber	23	1e-05
ORF 1619	1	MFMDYSRKKCCGSGSGSamber	23	1e-05
ORF 1620	1	MRLIEICGSGSGSamber	23	1e-05
ORF 1621	1	MLMSQYSMEIFCGSGSGSamber	23	1e-05
ORF 1622	1	MVQMNCSMKKGCGSGSGSamber	23	1e-05
ORF 1623	1	MYLSMIFDRRYCGSGSGSamber	23	1e-05
ORF 1624	1	MGQWTKYDMAYCGSGSGSamber	23	1e-05
ORF 1625	1	MINWVSMKHIDCGSGSGSamber	23	1e-05
ORF 1626	1	MVWNRKYMNAICGSGSGSamber	23	1e-05
ORF 1627	1	MFSTIPNDMGYCGSGSGSamber	23	1e-05
ORF 1628	1	MTLMSMMYRAICGSGSGSamber	23	1e-05
ORF 1629	1	MRYMECTWNNCGSGSGSamber	23	1e-05
ORF 1630	1	MMSRHDMKYFCCGSGSGSamber	23	1e-05
ORF 1631	1	MRYRTWMNVYKCGSGSGSamber	23	1e-05
ORF 1632	1	MYSNKKNDMGYCGSGSGSamber	23	1e-05
ORF 1633	1	MGLMDMMYNMLCGSGSGSamber	23	1e-05
ORF 1634	1	MRILKSLSMNYCGSGSGSamber	23	1e-05
ORF 1635	1	MMNMDCSSRSCCGSGSGSamber	23	1e-05
ORF 1636	1	MRKMYDMEFSCGSGSGSamber	23	1e-05
ORF 1637	1	MCRNYLSMGYCGSGSGSamber	23	1e-05
ORF 1638	1	MFWKYDMSDLCGSGSGSamber	23	1e-05
ORF 1639	1	MRTKWFSMNMNCGSGSGSamber	23	1e-05
ORF 1640	1	MLNMSRMRSSCGSGSGSamber	23	1e-05
ORF 1641	1	MTCSKNMDRSCGSGSGSamber	23	1e-05
ORF 1642	1	MMNMNCEIWRNCGSGSGSamber	23	1e-05
ORF 1643	1	MRIKGDMNYMNCGSGSGSamber	23	1e-05
ORF 1644	1	MLYMNCVENCCGSGSGSamber	23	1e-05
ORF 1645	1	MRKYYSMRASMCGSGSGSamber	23	1e-05
ORF 1646	1	MVKRHSMRLNCGSGSGSamber	23	1e-05
ORF 1647	1	MSAKSMNVNMRCGSGSGSamber	23	1e-05
ORF 1648	1	MWISMKRERYDCGSGSGSamber	23	1e-05
ORF 1649	1	MSRSMLYSSSCCGSGSGSamber	23	1e-05
ORF 1650	1	MVYMSTMNLVKCGSGSGSamber	23	1e-05
ORF 1651	1	MRFMNCNNLNACGSGSGSamber	23	1e-05
ORF 1652	1	MSCTFMNRERSCGSGSGSamber	23	1e-05
ORF 1653	1	MNGNMDFSMNFCGSGSGSamber	23	1e-05
ORF 1654	1	MLKNSLDMHHNCGSGSGSamber	23	1e-05
ORF 1655	1	MSDMRYRSRVCGSGSGSamber	23	1e-05
ORF 1656	1	MRYMMYWMDFCGSGSGSamber	23	1e-05
ORF 1657	1	MRDMRSIDYMICGSGSGSamber	23	1e-05
ORF 1658	1	MHRQSMNVDICGSGSGSamber	23	1e-05
ORF 1659	1	MRFCMDYRWRICGSGSGSamber	23	1e-05
ORF 1660	1	MDGYLKHLMNHCGSGSGSamber	23	1e-05
ORF 1661	1	MRDMATYFRDCGSGSGSamber	23	1e-05
ORF 1662	1	MRTNWMDMNGDCGSGSGSamber	23	1e-05
ORF 1663	1	MLDMMYKRSLCGSGSGSamber	23	1e-05
ORF 1664	1	MKSMSTYKMLCGSGSGSamber	23	1e-05
ORF 1665	1	MFRLRKLDMNCGSGSGSamber	23	1e-05
ORF 1666	1	MRDMKHFCGSGSGSamber	23	1e-05
ORF 1667	1	MRNSYKSMELNCGSGSGSamber	23	1e-05
ORF 1668	1	MRLRYNMDNGCGSGSGSamber	23	1e-05
ORF 1669	1	MKFLKFMNamberSMCGSGSGSamber	23	1e-05
ORF 1670	1	MSKYDMRSRRDCGSGSGSamber	23	1e-05
ORF 1671	1	MLDMHYVNWVYCGSGSGSamber	23	1e-05
ORF 1672	1	MRDMMYRCFQRCGSGSGSamber	23	1e-05
ORF 1673	1	MGFNMDMRCYLCGSGSGSamber	23	1e-05
ORF 1674	1	MRYYRSWNDMGCGSGSGSamber	23	1e-05
ORF 1675	1	MRYIDMRFRNECGSGSGSamber	23	1e-05
ORF 1676	1	MFYRTMKMNRMCGSGSGSamber	23	1e-05
ORF 1677	1	MMRSYDMKSGCCGSGSGSamber	23	1e-05
ORF 1678	1	MRNKWDMDWTLCGSGSGSamber	23	1e-05
ORF 1679	1	MSLVYMNWNRNCGSGSGSamber	23	1e-05
ORF 1680	1	MSMLRTMDRSACGSGSGSamber	23	1e-05
ORF 1681	1	MHYMNMDFWNCGSGSGSamber	23	1e-05
ORF 1682	1	MRFYMDLKSVCCGSGSGSamber	23	1e-05
ORF 1683	1	MLRKWTHDMNWCGSGSGSamber	23	1e-05
ORF 1684	1	MRIQRYDMNYCGSGSGSamber	23	1e-05
ORF 1685	1	MKFLEMGYKMNCGSGSGSamber	23	1e-05
ORF 1686	1	MSYHKLSMSFCGSGSGSamber	23	1e-05
ORF 1687	1	MRFFAMGYMNDCGSGSGSamber	23	1e-05
ORF 1688	1	MKCDRKDMGYCGSGSGSamber	23	1e-05
ORF 1689	1	MMYRSMRIFACGSGSGSamber	23	1e-05
ORF 1690	1	MSRFSMKWISECGSGSGSamber	23	1e-05
ORF 1691	1	MFRTMYDMRTRCGSGSGSamber	23	1e-05
ORF 1692	1	MKFNMNRSMKCGSGSGSamber	23	1e-05
ORF 1693	1	MILMNCVMRSFCGSGSGSamber	23	1e-05
ORF 1694	1	MEYRVRKLMNYCGSGSGSamber	23	1e-05
ORF 1695	1	MMWYYSMSHQRCGSGSGSamber	23	1e-05
ORF 1696	1	MIVHHNDMGIYCGSGSGSamber	23	1e-05
ORF 1697	1	MCSGWMSMRFICGSGSGSamber	23	1e-05
ORF 1698	1	MKDMARDYFLSCGSGSGSamber	23	1e-05
ORF 1699	1	MFCMNRTRNSMCGSGSGSamber	23	1e-05
ORF 1700	1	MRYGSMKYNRNCGSGSGSamber	23	1e-05
ORF 1701	1	MHNAQSMKNFCGSGSGSamber	23	1e-05
ORF 1702	1	MMIYSNSMSGLCGSGSGSamber	23	1e-05
ORF 1703	1	MTCLDMNIWNCGSGSGSamber	23	1e-05
ORF 1704	1	MSRQNMNIDFCGSGSGSamber	23	1e-05
ORF 1705	1	MCFSLTDMRNSCGSGSGSamber	23	1e-05
ORF 1706	1	MLDMGYSIKCGSGSGSamber	23	1e-05
ORF 1707	1	MSMIFDWVKKNCGSGSGSamber	23	1e-05
ORF 1708	1	MFDMMFRGTKCGSGSGSamber	23	1e-05
ORF 1709	1	MFNMDCDRWYRCGSGSGSamber	23	1e-05
ORF 1710	1	MRDMGYYRMDICGSGSGSamber	23	1e-05
ORF 1711	1	MMNMDCDWTLNCGSGSGSamber	23	1e-05
ORF 1712	1	MCHLMNCDVDCGSGSGSamber	22	1e-05
ORF 1713	1	MMMNYRDMWSDCGSGSGSamber	22	1e-05
ORF 1714	1	MWMWKLAMNNVCGSGSGSamber	22	1e-05
ORF 1715	1	MDMAYLSVYNICGSGSGSamber	22	1e-05
ORF 1716	1	MCNRYSMKHVTCGSGSGSamber	22	1e-05
ORF 1717	1	MLNFMSMRSCGSGSGSamber	22	1e-05
ORF 1718	1	MCMKLRTQMNCGSGSGSamber	22	1e-05
ORF 1719	1	MSVKMNMDRMCGSGSGSamber	22	1e-05
ORF 1720	1	MKIKYKSMRYCGSGSGSamber	22	1e-05
ORF 1721	1	MRRNLWMNLTCGSGSGSamber	22	1e-05
ORF 1722	1	MSNRNSMKRLCGSGSGSamber	22	1e-05
ORF 1723	1	MTDMKFRKRCICGSGSGSamber	22	1e-05
ORF 1724	1	MRVNRRMSMKWCGSGSGSamber	22	1e-05
ORF 1725	1	MVNMKLSMNAICGSGSGSamber	22	1e-05
ORF 1726	1	MYSMKRCLDLCCGSGSGSamber	22	1e-05
ORF 1727	1	MRYMDCVLKNCGSGSGSamber	22	1e-05
ORF 1728	1	MFCSKFDMSFCGSGSGSamber	22	1e-05
ORF 1729	1	MRMNYLSMKHCGSGSGSamber	22	1e-05
ORF 1730	1	MRRYQNHSMKYCGSGSGSamber	22	1e-05
ORF 1731	1	MRKNKYSMMTNCGSGSGSamber	22	1e-05
ORF 1732	1	MYKSMKDWMFCGSGSGSamber	22	1e-05
ORF 1733	1	MSNWTSMAHRYCGSGSGSamber	22	1e-05
ORF 1734	1	MLSMVRNSYMDCGSGSGSamber	22	1e-05
ORF 1735	1	MNWFSMDMEKNCGSGSGSamber	22	1e-05
ORF 1736	1	MNRMDYMSMKFCGSGSGSamber	22	1e-05
ORF 1737	1	MKRKYSMDDVCGSGSGSamber	22	1e-05
ORF 1738	1	MSVYLMDRHYCGSGSGSamber	22	1e-05
ORF 1739	1	MRSVDMNWEYSCGSGSGSamber	22	1e-05
ORF 1740	1	MMFMDCSNRRCGSGSGSamber	22	1e-05
ORF 1741	1	MVRRTYMNYVECGSGSGSamber	22	1e-05
ORF 1742	1	MNRDMNIERKCGSGSGSamber	22	1e-05
ORF 1743	1	MVNMNDRDFCGSGSGSamber	22	1e-05
ORF 1744	1	MNMRLDMNRNCGSGSGSamber	22	1e-05
ORF 1745	1	MLSMKSYRDFCGSGSGSamber	22	1e-05
ORF 1746	1	MVMTLDMGYRKCGSGSGSamber	22	1e-05
ORF 1747	1	MLSMDFCGSGSGSamber	22	1e-05
ORF 1748	1	MRFMDCSMYamberICGSGSGSamber	22	1e-05
ORF 1749	1	MSMKFRKRNELCGSGSGSamber	22	1e-05
ORF 1750	1	MSKKNMNIWMICGSGSGSamber	22	1e-05
ORF 1751	1	MKFSMDMamberKMECGSGSGSamber	22	1e-05
ORF 1752	1	MKVCMTRTMNYCGSGSGSamber	22	1e-05
ORF 1753	1	MIKNMDRLRNCCGSGSGSamber	22	1e-05
ORF 1754	1	MRNMETYAVRCGSGSGSamber	22	1e-05
ORF 1755	1	MKLSSMNRNRSCGSGSGSamber	22	1e-05
ORF 1756	1	MSSIRFDMGFVCGSGSGSamber	22	1e-05
ORF 1757	1	MDMTDMRYSWMCGSGSGSamber	22	1e-05
ORF 1758	1	MDKFSMKYNDYCGSGSGSamber	22	1e-05
ORF 1759	1	MKINQRSMSFICGSGSGSamber	22	1e-05
ORF 1760	1	MDMADVVNCSCCGSGSGSamber	22	1e-05
ORF 1761	1	MRWNLKAMNFCGSGSGSamber	22	1e-05
ORF 1762	1	MSIamberSMKFTNRCGSGSGSamber	22	1e-05
ORF 1763	1	MRSMKYRGMNCGSGSGSamber	22	1e-05
ORF 1764	1	MRNTRYDMRYSCGSGSGSamber	22	1e-05
ORF 1765	1	MCKKRMSMNNSCGSGSGSamber	22	1e-05
ORF 1766	1	MRMCTLRMNGCCGSGSGSamber	22	1e-05
ORF 1767	1	MLIKYSMKNRDCGSGSGSamber	22	1e-05
ORF 1768	1	MGYDMNIRGMCGSGSGSamber	22	1e-05
ORF 1769	1	MNSMDMRHPLNCGSGSGSamber	22	1e-05
ORF 1770	1	MMIKNSMNIDCGSGSGSamber	22	1e-05
ORF 1771	1	MVSMKFRKNNCGSGSGSamber	22	1e-05
ORF 1772	1	MLTKSMKHDRCGSGSGSamber	22	1e-05
ORF 1773	1	MKVRNRSMKMMCGSGSGSamber	22	1e-05
ORF 1774	1	MMRYDMKYSIYCGSGSGSamber	22	1e-05
ORF 1775	1	MWCMCRLMMNGCGSGSGSamber	22	1e-05
ORF 1776	1	MCLKKWMNWDSCGSGSGSamber	22	1e-05
ORF 1777	1	MDVMDMNFYRNCGSGSGSamber	22	1e-05
ORF 1778	1	MRIAMNFQMNFCGSGSGSamber	22	1e-05
ORF 1779	1	MRRLSMKLITVCGSGSGSamber	22	1e-05
ORF 1780	1	MSNMFRMNRYCGSGSGSamber	22	1e-05
ORF 1781	1	MRNVQNMLSMKCGSGSGSamber	22	1e-05
ORF 1782	1	MLRIKTMKYIRCGSGSGSamber	22	1e-05
ORF 1783	1	MSNMDMRLNMNCGSGSGSamber	22	1e-05
ORF 1784	1	MSFVPWDMNFCGSGSGSamber	22	1e-05
ORF 1785	1	MLDMNYDFGECGSGSGSamber	22	1e-05
ORF 1786	1	MLCKNMNYRMNCGSGSGSamber	22	1e-05
ORF 1787	1	MRNMARFRSSCGSGSGSamber	22	1e-05
ORF 1788	1	MSMKYISamberNIGCGSGSGSamber	22	1e-05
ORF 1789	1	MISNMLDMGIFCGSGSGSamber	22	1e-05
ORF 1790	1	MHWSMNIDEICCGSGSGSamber	22	1e-05
ORF 1791	1	MRTTFMNFDLCGSGSGSamber	22	1e-05
ORF 1792	1	MVVTRSMKLRKCGSGSGSamber	22	1e-05
ORF 1793	1	MVSMGYRNAKWCGSGSGSamber	22	1e-05
ORF 1794	1	MNFMDMATTTCGSGSGSamber	22	1e-05
ORF 1795	1	MAKYYLMNSLCGSGSGSamber	22	1e-05
ORF 1796	1	MSNLDMNRKKFCGSGSGSamber	22	1e-05
ORF 1797	1	MVNYMDMAKRVCGSGSGSamber	22	1e-05
ORF 1798	1	MKLDYMSMKNCGSGSGSamber	22	1e-05
ORF 1799	1	MTYLKHSMKSCGSGSGSamber	22	1e-05
ORF 1800	1	MKDMGIRNISCGSGSGSamber	22	1e-05
ORF 1801	1	MHSMRHCVVICGSGSGSamber	22	1e-05
ORF 1802	1	MRYSNMEWNLKCGSGSGSamber	22	1e-05
ORF 1803	1	MGVSMLTYSEopalMRQGSGSamber	22	1e-05
ORF 1804	1	MFYMDCTNDYCGSGSGSamber	22	1e-05
ORF 1805	1	MTRKFDMNIMCGSGSGSamber	22	1e-05
ORF 1806	1	MDMAWMKFSRNCGSGSGSamber	22	1e-05
ORF 1807	1	MRFNYMDHLKCGSGSGSamber	22	1e-05
ORF 1808	1	MSGAFRFDMKYCGSGSGSamber	22	1e-05
ORF 1809	1	MSVRLMNDMRFCGSGSGSamber	22	1e-05
ORF 1810	1	MMYKSMEHSNSCGSGSGSamber	22	1e-05
ORF 1811	1	MSGYMNVamberMNRCGSGSGSamber	22	1e-05
ORF 1812	1	MSSKNMNWDNCGSGSGSamber	22	1e-05
ORF 1813	1	MWVHDMNRLICGSGSGSamber	22	1e-05
ORF 1814	1	MRSFDMNMNLMCGSGSGSamber	22	1e-05
ORF 1815	1	MSMAFRRKNamberRCGSGSGSamber	22	1e-05
ORF 1816	1	MKNMECVRSRCGSGSGSamber	22	1e-05
ORF 1817	1	MKDMMYRCFWWCGSGSGSamber	22	1e-05
ORF 1818	1	MMSMKFRNSGCGSGSGSamber	22	1e-05
ORF 1819	1	MQYMDCSRCGSGSGSamber	22	1e-05
ORF 1820	1	MSMKHSRNRSCGSGSGSamber	22	1e-05
ORF 1821	1	MSMRYREMDFCGSGSGSamber	22	1e-05
ORF 1822	1	MLFMCCGDRYCGSGSGSamber	22	1e-05
ORF 1823	1	MRDMHTFKSNCGSGSGSamber	22	1e-05
ORF 1824	1	MFNMNFLSLNNCGSGSGSamber	22	1e-05
ORF 1825	1	MWRNYMDMGFCGSGSGSamber	22	1e-05
ORF 1826	1	MVNMNRIRKYRCGSGSGSamber	22	1e-05
ORF 1827	1	MKSFSMNFLKKCGSGSGSamber	22	1e-05
ORF 1828	1	MVNRSMKFRNCGSGSGSamber	22	1e-05
ORF 1829	1	MVYYSMNLRSGCGSGSGSamber	22	1e-05
ORF 1830	1	MSFRQSMRFIRCGSGSGSamber	22	1e-05
ORF 1831	1	MLSMLFSRNGKCGSGSGSamber	22	1e-05
ORF 1832	1	MTNMRNMDFRVCGSGSGSamber	22	1e-05
ORF 1833	1	MRYNRNWMDMNCGSGSGSamber	22	1e-05
ORF 1834	1	MKWMVLNMNMSCGSGSGSamber	22	1e-05
ORF 1835	1	MSSMDRDFRSWCGSGSGSamber	22	1e-05
ORF 1836	1	MCKMMRYDMNYCGSGSGSamber	22	1e-05
ORF 1837	1	MTWMNHCNIWSCGSGSGSamber	22	1e-05
ORF 1838	1	MDMAQWKLRNCGSGSGSamber	22	1e-05
ORF 1839	1	MLSMKRSNMNCGSGSGSamber	22	1e-05
ORF 1840	1	MDRYSMLYCFSCGSGSGSamber	22	1e-05
ORF 1841	1	MSYMNMNFTKSCGSGSGSamber	22	1e-05
ORF 1842	1	MWMEMSYRMDCGSGSGSamber	22	1e-05
ORF 1843	1	MRLNRMYMMDFCGSGSGSamber	22	1e-05
ORF 1844	1	MMYMDCEMKNSCGSGSGSamber	22	1e-05
ORF 1845	1	MCFWKDMNVDWCGSGSGSamber	22	1e-05
ORF 1846	1	MRMTYKNMNDVCGSGSGSamber	22	1e-05
ORF 1847	1	MSNMDMRNRNCGSGSGSamber	22	1e-05
ORF 1848	1	MKMNRSMMIEDCGSGSGSamber	22	1e-05
ORF 1849	1	MSMMYTQMKSCGSGSGSamber	22	1e-05
ORF 1850	1	MVNLDMMSMNCGSGSGSamber	22	1e-05
ORF 1851	1	MNCFSMKYRINCGSGSGSamber	22	1e-05
ORF 1852	1	MRTYSRKMDYFCGSGSGSamber	22	1e-05
ORF 1853	1	MRFMNFDTCGSGSGSamber	22	1e-05
ORF 1854	1	MCRKALLMNSYCGSGSGSamber	22	1e-05
ORF 1855	1	MSDMKFSARYICGSGSGSamber	22	1e-05
ORF 1856	1	MMSSRSMNVSVCGSGSGSamber	22	1e-05
ORF 1857	1	MRNMEYYGGSCGSGSGSamber	22	1e-05
ORF 1858	1	MSKHDMRSPRDCGSGSGSamber	22	1e-05
ORF 1859	1	MMKMYDMamberRGICGSGSGSamber	22	1e-05
ORF 1860	1	MKFKSMNFRNCGSGSGSamber	22	1e-05
ORF 1861	1	MSMNYPKNNALCGSGSGSamber	22	1e-05
ORF 1862	1	MRFMLMNLRKKCGSGSGSamber	22	1e-05
ORF 1863	1	MVSKYMDCFRLCGSGSGSamber	22	1e-05
ORF 1864	1	MSRNSMKYMMNCGSGSGSamber	22	1e-05
ORF 1865	1	MQFMECIDDAICGSGSGSamber	22	1e-05
ORF 1866	1	MHRQRYDMNSICGSGSGSamber	22	1e-05
ORF 1867	1	MAISWSMKHSFCGSGSGSamber	22	1e-05
ORF 1868	1	MRKFLSMNRVCGSGSGSamber	22	1e-05
ORF 1869	1	MVWIDMNFSRNCGSGSGSamber	22	1e-05
ORF 1870	1	MMLSNRFLMDHCGSGSGSamber	22	1e-05
ORF 1871	1	MLKFTKDMNSVCGSGSGSamber	22	1e-05
ORF 1872	1	MNRRSMKYKEWCGSGSGSamber	22	1e-05
ORF 1873	1	MTCRSQYMNGDCGSGSGSamber	22	1e-05
ORF 1874	1	MKSMGSYKRDCGSGSGSamber	22	1e-05
ORF 1875	1	MSRSMLRISQKCGSGSGSamber	22	1e-05
ORF 1876	1	MDMMFESEWYCGSGSGSamber	22	1e-05
ORF 1877	1	MKSNRSYDMRFCGSGSGSamber	22	1e-05
ORF 1878	1	MKFMTHSMNFRCGSGSGSamber	22	1e-05
ORF 1879	1	MCRKWNMDIRRCGSGSGSamber	22	1e-05
ORF 1880	1	MQCFDMDMRWKCGSGSGSamber	22	1e-05
ORF 1881	1	MGLYDMNGLICGSGSGSamber	22	1e-05
ORF 1882	1	MCVTRLKYLMNCGSGSGSamber	22	1e-05
ORF 1883	1	MILMSKDMMYCCGSGSGSamber	22	1e-05
ORF 1884	1	MRMQVDMKWKKCGSGSGSamber	22	1e-05
ORF 1885	1	MSSLDMRFNTKCGSGSGSamber	22	1e-05
ORF 1886	1	MWHTQKYDMNWCGSGSGSamber	22	1e-05
ORF 1887	1	MFLDMNTNRKCGSGSGSamber	22	1e-05
ORF 1888	1	MTNKYLMNFRSCGSGSGSamber	22	1e-05
ORF 1889	1	MSSLYMNVCECCGSGSGSamber	22	1e-05
ORF 1890	1	MSDRKYYMNIFCGSGSGSamber	22	1e-05
ORF 1891	1	MNEYDMNFFKGCGSGSGSamber	22	1e-05
ORF 1892	1	MGLYTSMNREYCGSGSGSamber	22	1e-05
ORF 1893	1	MVDMAYVKKKCGSGSGSamber	22	1e-05
ORF 1894	1	MKFSMNVEMWCGSGSGSamber	22	1e-05
ORF 1895	1	MRYSMNYCGSGSGSamber	22	1e-05
ORF 1896	1	MDFRSMKWNMQCGSGSGSamber	22	1e-05
ORF 1897	1	MFMRFKINSMNCGSGSGSamber	22	1e-05
ORF 1898	1	MGISMKAIRDCGSGSGSamber	22	1e-05
ORF 1899	1	MVNHSMRYMMNCGSGSGSamber	22	1e-05
ORF 1900	1	MCDFRTNDMNFCGSGSGSamber	22	1e-05
ORF 1901	1	MFYYMDSRKRICGSGSGSamber	22	1e-05
ORF 1902	1	MMNMNAYSWMCGSGSGSamber	22	1e-05
ORF 1903	1	MSamberMSYMNRNCGSGSGSamber	22	1e-05
ORF 1904	1	MNLNKYSMNLWCGSGSGSamber	22	1e-05
ORF 1905	1	MNENFYDMGNVCGSGSGSamber	22	1e-05
ORF 1906	1	MMNRYDMNIDICGSGSGSamber	22	1e-05
ORF 1907	1	MCKSLFMDYSCGSGSGSamber	22	1e-05
ORF 1908	1	MRYSNMGDRRNCGSGSGSamber	22	1e-05
ORF 1909	1	MQGKRIDMRICGSGSGSamber	22	1e-05
ORF 1910	1	MRNFRQNDMRFCGSGSGSamber	22	1e-05
ORF 1911	1	MTQRYSMNGICGSGSGSamber	22	1e-05
ORF 1912	1	MVDMGRMRYSCGSGSGSamber	22	1e-05
ORF 1913	1	MLDMNRFRKWCGSGSGSamber	22	1e-05
ORF 1914	1	MNKDMKYRANYCGSGSGSamber	22	1e-05
ORF 1915	1	MFNMNSRKMVCGSGSGSamber	22	1e-05
ORF 1916	1	MKMYFDMTFRNCGSGSGSamber	22	1e-05
ORF 1917	1	MLYMGYCVKNCGSGSGSamber	22	1e-05
ORF 1918	1	MAYSMKRTVHVCGSGSGSamber	22	1e-05
ORF 1919	1	MMSRFSMRMNRICGSGSGSamber	22	1e-05
ORF 1920	1	MCKNNRLSMKFCGSGSGSamber	22	1e-05
ORF 1921	1	MLYMDHCEIamberamberCGSGSGSamber	22	1e-05
ORF 1922	1	MRKRSMNASLICGSGSGSamber	22	1e-05
ORF 1923	1	MKRNCMSMDRICGSGSGSamber	22	1e-05
ORF 1924	1	MRNMSVYKISCGSGSGSamber	22	1e-05
ORF 1925	1	MWKCMNDMSWSCGSGSGSamber	22	1e-05
ORF 1926	1	MFSMNFSMRICCGSGSGSamber	22	1e-05
ORF 1927	1	MHNMNCDVYSKCGSGSGSamber	22	1e-05
ORF 1928	1	MTFYYMEINWMCGSGSGSamber	22	1e-05
ORF 1929	1	MEYSMKERSFCGSGSGSamber	22	1e-05
ORF 1930	1	MLWMRYLDMNWCGSGSGSamber	22	1e-05
ORF 1931	1	MKDMRYHRKRCGSGSGSamber	22	1e-05
ORF 1932	1	MVYFMDMGIEKCGSGSGSamber	22	1e-05
ORF 1933	1	MERLNMNMDRDCGSGSGSamber	22	1e-05
ORF 1934	1	MANMDMNWEMCGSGSGSamber	22	1e-05
ORF 1935	1	MSMTQSMKRSCGSGSGSamber	22	1e-05
ORF 1936	1	MRIKVKTMDVTCGSGSGSamber	22	1e-05
ORF 1937	1	MQSMNIESTRCGSGSGSamber	22	1e-05
ORF 1938	1	MSMKYRATWNYCGSGSGSamber	22	1e-05
ORF 1939	1	MKGMGTYKNLCGSGSGSamber	22	1e-05
ORF 1940	1	MLNMRMYRIEMCGSGSGSamber	22	1e-05
ORF 1941	1	MMRFHDMNRENCGSGSGSamber	22	1e-05
ORF 1942	1	MRYRYRMNYNMCGSGSGSamber	22	1e-05
ORF 1943	1	MWYSSMGYRSCGSGSGSamber	22	1e-05
ORF 1944	1	MIVKYYMEMKRCGSGSGSamber	22	1e-05
ORF 1945	1	MLYVKMFSMRDCGSGSGSamber	22	1e-05
ORF 1946	1	MVRYYLMDHTTCGSGSGSamber	22	1e-05
ORF 1947	1	MQRMNRCDVKMCGSGSGSamber	22	1e-05
ORF 1948	1	MRCYSRSMKRCGSGSGSamber	22	1e-05
ORF 1949	1	MVKLDHSMNFCGSGSGSamber	22	1e-05
ORF 1950	1	MKRYTTMNSMCGSGSGSamber	22	1e-05
ORF 1951	1	MTTSKKYNMDWCGSGSGSamber	22	1e-05
ORF 1952	1	MISNKKNMDWDCGSGSGSamber	22	1e-05
ORF 1953	1	MDRKSMNIDNRCGSGSGSamber	22	1e-05
ORF 1954	1	MIWMNDMKSDRCGSGSGSamber	22	1e-05
ORF 1955	1	MKFTSMAFRSDCGSGSGSamber	22	1e-05
ORF 1956	1	MDVRSMKVNNCGSGSGSamber	22	1e-05
ORF 1957	1	MMKMYSMRNFSCGSGSGSamber	22	1e-05
ORF 1958	1	MLLMMYWMNDVCGSGSGSamber	22	1e-05
ORF 1959	1	MMWKNMGFTQCGSGSGSamber	22	1e-05
ORF 1960	1	MRIFLSMKYEMCGSGSGSamber	22	1e-05
ORF 1961	1	MCKNSDMARRMCGSGSGSamber	22	1e-05
ORF 1962	1	MLNMWTYGANCGSGSGSamber	22	1e-05
ORF 1963	1	MWLDMHGYRKCGSGSGSamber	22	1e-05
ORF 1964	1	MFKKFSMNIDACGSGSGSamber	22	1e-05
ORF 1965	1	MSKYDMGSPRDCGSGSGSamber	21	1e-05
ORF 1966	1	MCCLMPLDMRFCGSGSGSamber	21	1e-05
ORF 1967	1	MLSMRTFGQQCGSGSGSamber	21	1e-05
ORF 1968	1	MLKYDMRSYLCGSGSGSamber	21	1e-05
ORF 1969	1	MVYMECVGIMLCGSGSGSamber	21	1e-05
ORF 1970	1	MSKSMSMKRFCGSGSGSamber	21	1e-05
ORF 1971	1	MRMLYSMRYNVCGSGSGSamber	21	1e-05
ORF 1972	1	MGYMNLRMNVRCGSGSGSamber	21	1e-05
ORF 1973	1	MWMNVNSMMSCGSGSGSamber	21	1e-05
ORF 1974	1	MRYMDCSWMIVCGSGSGSamber	21	1e-05
ORF 1975	1	MVFSMKEWKYCGSGSGSamber	21	1e-05
ORF 1976	1	MVSNSMKYNRFCGSGSGSamber	21	1e-05
ORF 1977	1	MSRLKNMNIVCGSGSGSamber	21	1e-05
ORF 1978	1	MYDMGTLRTDLCGSGSGSamber	21	1e-05
ORF 1979	1	MHWNKYRDMQHCGSGSGSamber	21	1e-05
ORF 1980	1	MSFYMDLRNRDCGSGSGSamber	21	1e-05
ORF 1981	1	MRKMYLMNIDICGSGSGSamber	21	1e-05
ORF 1982	1	MRNMLTYKQLCGSGSGSamber	21	1e-05
ORF 1983	1	MRVYHSMRYWNCGSGSGSamber	21	1e-05
ORF 1984	1	MSYDMKYSEKVCGSGSGSamber	21	1e-05
ORF 1985	1	MKNYYHMNAMKCGSGSGSamber	21	1e-05
ORF 1986	1	MKDMGIQSMNCGSGSGSamber	21	1e-05
ORF 1987	1	MHKCMGYMNDVCGSGSGSamber	21	1e-05
ORF 1988	1	MCVWSVLDMNYCGSGSGSamber	21	1e-05
ORF 1989	1	MWKRYDMDIDLCGSGSGSamber	21	1e-05
ORF 1990	1	MKMRMNMDCDLCGSGSGSamber	21	1e-05
ORF 1991	1	MSMLYWAMFDCGSGSGSamber	21	1e-05
ORF 1992	1	MMCHVSMNLYCGSGSGSamber	21	1e-05
ORF 1993	1	MTCKYMGYRKICGSGSGSamber	21	1e-05
ORF 1994	1	MSKYDMMYEMCGSGSGSamber	21	1e-05
ORF 1995	1	MMSMKWTSSDCGSGSGSamber	21	1e-05
ORF 1996	1	MRYVQMISMKYCGSGSGSamber	21	1e-05
ORF 1997	1	MRRTYMDERKTCGSGSGSamber	21	1e-05
[truncated: 711,809+ more rows]

## Sheet: R5 PADI4 #2
selection round # 5
total sequence # 564948
ORF	No	Seq	Reads	Enrich
ORF 1	1	MVYSMKEWKYCGSGSGSamber	159708	0.2827
ORF 2	1	MVIVVGCGSGSGSamber	16035	0.02838
ORF 3	1	MSKYDMRSPRDCGSGSGSamber	14441	0.02556
ORF 4	1	MWYMNWDFNKRCGSGSGSamber	2221	0.00393
ORF 5	1	MVYSMKEWKYCGSGSamber	1595	0.00282
ORF 6	1	MVYSMKERKYCGSGSGSamber	1429	0.00253
ORF 7	1	MIWDLMDVTCGSGSGSamber	1283	0.00227
ORF 8	1	MKEWKYCGSGSGSamber	1190	0.00211
ORF 9	1	MVYSMKEWRYCGSGSGSamber	827	0.00146
ORF 10	1	MAYSMKEWKYCGSGSGSamber	775	0.00137
ORF 11	1	MVYSMKEopalKYCGSGSGSamber	652	0.00115
ORF 12	1	MMYSMKEWKYCGSGSGSamber	461	0.00082
ORF 13	1	MVYSMREWKYCGSGSGSamber	368	0.00065
ORF 14	1	MVYSMKEWKYCGSSSGSamber	366	0.00065
ORF 15	1	MVYSMKEWKYCGGGSGSamber	360	0.00064
ORF 16	1	MVYSMKEWKYCGSGGGSamber	338	0.0006
ORF 17	1	MVYDHRDMRCICGSGSGSamber	334	0.00059
ORF 18	1	MVYSMKEWKFCGSGSGSamber	327	0.00058
ORF 19	1	MVYPMKEWKYCGSGSGSamber	318	0.00056
ORF 20	1	MDYMNMNWDFCGSGSGSamber	315	0.00056
ORF 21	1	MVYSMKEWKYCGSamber	312	0.00055
ORF 22	1	MVYSMKEWKYRGSGSGSamber	312	0.00055
ORF 23	1	MVYSMKEWKYCGSGSSSamber	301	0.00053
ORF 24	1	MKNMETYRNNCGSGSGSamber	287	0.00051
ORF 25	1	MLNMERYRISCGSGSGSamber	285	0.0005
ORF 26	1	MVYSMKEWKYCGSDSGSamber	285	0.0005
ORF 27	1	MVYSMKEWKYCSSGSGSamber	270	0.00048
ORF 28	1	MVYSMKEWKYCGSGSDSamber	269	0.00048
ORF 29	1	MVYSTKEWKYCGSGSGSamber	267	0.00047
ORF 30	1	MVYSMKEWKYCDSGSGSamber	265	0.00047
ORF 31	1	MVYSMKEWKYCGNGSGSamber	264	0.00047
ORF 32	1	MFDMNIDRICGSGSGSamber	259	0.00046
ORF 33	1	MVYSMKEWEYCGSGSGSamber	255	0.00045
ORF 34	1	MVYSMKGWKYCGSGSGSamber	255	0.00045
ORF 35	1	MLYSMKEWKYCGSGSGSamber	252	0.00045
ORF 36	1	MVHSMKEWKYCGSGSGSamber	245	0.00043
ORF 37	1	MVYSMKEWKHCGSGSGSamber	242	0.00043
ORF 38	1	MVYSMKEWKYCGSGNGSamber	242	0.00043
ORF 39	1	MSMKWTDRNIGCGSGSGSamber	240	0.00042
ORF 40	1	MKNMERYRKKCGSGSGSamber	223	0.00039
ORF 41	1	MDPTFMNFGDYCGSGSGSamber	222	0.00039
ORF 42	1	MRDMNIDRCCSCGSGSGSamber	218	0.00039
ORF 43	1	MVYSMEEWKYCGSGSGSamber	215	0.00038
ORF 44	1	MVYSMKEWKCCGSGSGSamber	207	0.00037
ORF 45	1	MVYSMKEWKYCGSGRGSamber	186	0.00033
ORF 46	1	MVYSIKEWKYCGSGSGSamber	182	0.00032
ORF 47	1	MRRYSKYDMRYCGSGSGSamber	182	0.00032
ORF 48	1	MSKYDMRSPRDCGSGSamber	178	0.00032
ORF 49	1	MLDMNWDFACGSGSGSamber	176	0.00031
ORF 50	1	MGKYDMRYWTCGSGSGSamber	173	0.00031
ORF 51	1	MKMYYDMAHSDCGSGSGSamber	158	0.00028
ORF 52	1	MVYTMKEWKYCGSGSGSamber	156	0.00028
ORF 53	1	MGVSMLTYSEopalMRQRHGSamber	155	0.00027
ORF 54	1	MVYSMKEWKYSGSGSGSamber	153	0.00027
ORF 55	1	MRSMKIDFDFCGSGSGSamber	151	0.00027
ORF 56	1	MVYSVKEWKYCGSGSGSamber	150	0.00027
ORF 57	1	MVYSMKEWKYCGRGSGSamber	148	0.00026
ORF 58	1	MVYSMKEWKYFGSGSGSamber	145	0.00026
ORF 59	1	MSMNRLSMKYCGSGSGSamber	138	0.00024
ORF 60	1	MVYSMKEamberKYCGSGSGSamber	137	0.00024
ORF 61	1	MVYSMKEWMYCGSGSGSamber	133	0.00024
ORF 62	1	MLYKPKDMRCVCGSGSGSamber	133	0.00024
ORF 63	1	MSVLISCGSGSGSamber	132	0.00023
ORF 64	1	MLSMRTYGNWCGSGSGSamber	132	0.00023
ORF 65	1	MVYSMKEWKYYGSGSGSamber	129	0.00023
ORF 66	1	MVYSMKELKYCGSGSGSamber	129	0.00023
ORF 67	1	MRSMNWDNCGSGSGSamber	128	0.00023
ORF 68	1	MVYSMKEWKYCCSGSGSamber	127	0.00022
ORF 69	1	MLSMNYFGSSCGSGSGSamber	123	0.00022
ORF 70	1	MVYSMNEWKYCGSGSGSamber	122	0.00022
ORF 71	1	MVYSMKamberWKYCGSGSGSamber	122	0.00022
ORF 72	1	MQDMGCMNYYICGSGSGSamber	118	0.00021
ORF 73	1	MEYSMKEWKYCGSGSGSamber	116	0.00021
ORF 74	1	MVYSMKEWKNCGSGSGSamber	116	0.00021
ORF 75	1	MVCSMKEWKYCGSGSGSamber	116	0.00021
ORF 76	1	MVYSMKEWKYCVSGSGSamber	113	0.0002
ORF 77	1	MKDMNIDYCDCGSGSGSamber	110	0.00019
ORF 78	1	MRSPRDCGSGSGSamber	108	0.00019
ORF 79	1	MNYLDMNWDFCGSGSGSamber	108	0.00019
ORF 80	1	MVLKWDMIDYGCGSGSGSamber	107	0.00019
ORF 81	1	MVYSMKECKYCGSGSGSamber	107	0.00019
ORF 82	1	MRNMETYKEKCGSGSGSamber	107	0.00019
ORF 83	1	MIopalMIDACGSGSGSamber	106	0.00019
ORF 84	1	MGochreLochreEGDIHMVYSMKEWKYCGSGSGSamber	104	0.00018
ORF 85	1	MRWKYDMRDICGSGSGSamber	104	0.00018
ORF 86	1	MIRMMLCMCGSGSGSamber	103	0.00018
ORF 87	1	MSYNPKDMNYCGSGSGSamber	103	0.00018
ORF 88	1	MGVSMLTYSEopalMRQGSGSamber	103	0.00018
ORF 89	1	MVNSMKEWKYCGSGSGSamber	99	0.00018
ORF 90	1	MGVSMLTYSEopalMRQRQRSamber	97	0.00017
ORF 91	1	MVYSMKKWKYCGSGSGSamber	95	0.00017
ORF 92	1	MIRMIICGSGSGSamber	93	0.00016
ORF 93	1	MVYSMKEWNYCGSGSGSamber	92	0.00016
ORF 94	1	MLSMRTYKQQCGSGSGSamber	91	0.00016
ORF 95	1	MKMKYDMMNWCGSGSGSamber	91	0.00016
ORF 96	1	MLDMQTYRRYCGSGSGSamber	90	0.00016
ORF 97	1	MGYRKHLSMKHCGSGSGSamber	89	0.00016
ORF 98	1	MVYSMKEWKYCGSGSCSamber	87	0.00015
ORF 99	1	MLYMDCIEMWCGSGSGSamber	87	0.00015
ORF 100	1	MKSMRTYKEKCGSGSGSamber	85	0.00015
ORF 101	1	MLMYYSMKHSRCGSGSGSamber	85	0.00015
ORF 102	1	MRYVDMRHLVICGSGSGSamber	84	0.00015
ORF 103	1	MAIVVGCGSGSGSamber	84	0.00015
ORF 104	1	MLNMNFDTCGSGSGSamber	84	0.00015
ORF 105	1	MYKRFDMNVDFCGSGSGSamber	83	0.00015
ORF 106	1	MRYNRKDMNFCGSGSGSamber	82	0.00015
ORF 107	1	MVYSMKEWKYopalGSGSGSamber	81	0.00014
ORF 108	1	MRSMNWDYGCCGSGSGSamber	81	0.00014
ORF 109	1	MLYMGCDYITSCGSGSGSamber	80	0.00014
ORF 110	1	MVYSMKEWamberYCGSGSGSamber	80	0.00014
ORF 111	1	MLSMGFCPRMRCGSGSGSamber	79	0.00014
ORF 112	1	MKRYDYMDMRFCGSGSGSamber	77	0.00014
ORF 113	1	MVDMRYQMNRCGSGSGSamber	76	0.00013
ORF 114	1	MVochreSMKEWKYCGSGSGSamber	75	0.00013
ORF 115	1	MVYSMKEWTYCGSGSGSamber	75	0.00013
ORF 116	1	MFSRYRLDMGFCGSGSGSamber	74	0.00013
ORF 117	1	MIVLNYDGCGSGSGSamber	74	0.00013
ORF 118	1	MVNMNCVEKWCGSGSGSamber	74	0.00013
ORF 119	1	MGVSMLTYSEopalMRSGSGSamber	74	0.00013
ORF 120	1	MGVSMLTYSEopalMRQRSGSamber	73	0.00013
ORF 121	1	MMNMDCTDYYFCGSGSGSamber	73	0.00013
ORF 122	1	MLSMRTYFENCGSGSGSamber	71	0.00013
ORF 123	1	MSKYDMRMNWECGSGSGSamber	71	0.00013
ORF 124	1	MVIAVGCGSGSGSamber	71	0.00013
ORF 125	1	MGKNMDGYSCWLRQRHGSamber	70	0.00012
ORF 126	1	MRRKYDMRGCGSGSGSamber	70	0.00012
ORF 127	1	MWEYMNWDNCCGSGSGSamber	70	0.00012
ORF 128	1	MMYMDCTDRFNCGSGSGSamber	69	0.00012
ORF 129	1	MLSMNIDYCRICGSGSGSamber	69	0.00012
ORF 130	1	MLDMNIDWCLRCGSGSGSamber	69	0.00012
ORF 131	1	MILCESCGSGSGSamber	68	0.00012
ORF 132	1	MVYMNCTFREMCGSGSGSamber	67	0.00012
ORF 133	1	MVIVVGRGSGSGSamber	66	0.00012
ORF 134	1	MLDMKHSCPKICGSGSGSamber	66	0.00012
ORF 135	1	MVYSMKEWKYCGSGCGSamber	66	0.00012
ORF 136	1	MVYSKKEWKYCGSGSGSamber	65	0.00012
ORF 137	1	MTKWYDMNIDYCGSGSGSamber	65	0.00012
ORF 138	1	MWMYKDMHHSDCGSGSGSamber	65	0.00012
ORF 139	1	MVYSMKEWKochreCGSGSGSamber	64	0.00011
ORF 140	1	MKSMKIDRNFCGSGSGSamber	64	0.00011
ORF 141	1	MRYMDCLMFSSCGSGSGSamber	64	0.00011
ORF 142	1	MVYSMamberEWKYCGSGSGSamber	63	0.00011
ORF 143	1	MGKNMDGYSCWLRQGSGSamber	63	0.00011
ORF 144	1	MLDMNVDKKNCGSGSGSamber	63	0.00011
ORF 145	1	MVYFMKEWKYCGSGSGSamber	62	0.00011
ORF 146	1	MRNMDTYKARCGSGSGSamber	62	0.00011
ORF 147	1	MMNFLDMNWDFCGSGSGSamber	62	0.00011
ORF 148	1	MKYMDCDACWNCGSGSGSamber	61	0.00011
ORF 149	1	MVYYMKEWKYCGSGSGSamber	60	0.00011
ORF 150	1	MRNMETFRRTCGSGSGSamber	60	0.00011
ORF 151	1	MSLGILSTCGSGSGSamber	60	0.00011
ORF 152	1	MVYSMKEWKYCGCGSGSamber	58	0.0001
ORF 153	1	MRNMNVFMKNCGSGSGSamber	57	0.0001
ORF 154	1	MRSMRTYNSYCGSGSGSamber	57	0.0001
ORF 155	1	MRKYRDMAHLDCGSGSGSamber	57	0.0001
ORF 156	1	MKNMNYYRSSCGSGSGSamber	57	0.0001
ORF 157	1	MKYMDCTSYWKCGSGSGSamber	57	0.0001
ORF 158	1	MRLSYMNMRTYCGSGSGSamber	57	0.0001
ORF 159	1	MRSMMTFRQFCGSGSGSamber	57	0.0001
ORF 160	1	MSWNRKDMHHFCGSGSGSamber	56	0.0001
ORF 161	1	MRYQRMDMRCCGSGSGSamber	56	0.0001
ORF 162	1	MSMKFSRAKNRCGSGSGSamber	56	0.0001
ORF 163	1	MGVSMLTYSEopalMRQRQGSamber	56	0.0001
ORF 164	1	MVYSMKVWKYCGSGSGSamber	55	0.0001
ORF 165	1	MKDMRTFRAVCGSGSGSamber	55	0.0001
ORF 166	1	MWMSMKEMKYCGSGSGSamber	55	0.0001
ORF 167	1	MQFMDCSMWIYCGSGSGSamber	55	0.0001
ORF 168	1	MYSNDYFDMGYCGSGSGSamber	55	0.0001
ORF 169	1	MRSMKDRKYCGSGSGSamber	54	0.0001
ORF 170	1	MDYRSMKHFRCGSGSGSamber	53	9e-05
ORF 171	1	MQKYSMNWDFCGSGSGSamber	53	9e-05
ORF 172	1	MVYSMKEWKYCGSCSGSamber	52	9e-05
ORF 173	1	MRNMDCLNWCYCGSGSGSamber	52	9e-05
ORF 174	1	MIIVVGCGSGSGSamber	52	9e-05
ORF 175	1	MWNRYSMNFCGSGSGSamber	52	9e-05
ORF 176	1	MVIVAGCGSGSGSamber	52	9e-05
ORF 177	1	MKNMERFRYNCGSGSGSamber	51	9e-05
ORF 178	1	MVMVVGCGSGSGSamber	51	9e-05
ORF 179	1	MVFDNMDMRCLCGSGSGSamber	51	9e-05
ORF 180	1	MVYSMKDWKYCGSGSGSamber	50	9e-05
ORF 181	1	MLDMDWDWSSCGSGSGSamber	50	9e-05
ORF 182	1	MMFMDCTSYRICGSGSGSamber	49	9e-05
ORF 183	1	MKNMERFGKKCGSGSGSamber	49	9e-05
ORF 184	1	MSVLINCGSGSGSamber	49	9e-05
ORF 185	1	MRSMRTFVQWCGSGSGSamber	49	9e-05
ORF 186	1	MVYSMKEWKYCGSGSGGamber	48	8e-05
ORF 187	1	MLSMKMYRENCGSGSGSamber	48	8e-05
ORF 188	1	MYSMRDPHDWMCGSGSGSamber	47	8e-05
ORF 189	1	MCSSMKYYADCGSGSGSamber	47	8e-05
ORF 190	1	MKTFCFCGSGSGSamber	47	8e-05
ORF 191	1	MLDMHHVNRRFCGSGSGSamber	46	8e-05
ORF 192	1	MFVRMNRDMACCGSGSGSamber	46	8e-05
ORF 193	1	MQYMNCRDVWCGSGSGSamber	46	8e-05
ORF 194	1	MSMKYSEYCGCCGSGSGSamber	46	8e-05
ORF 195	1	MGVSMLTYSEopalMRHGSGSamber	46	8e-05
ORF 196	1	MRNMEIFGRNCGSGSGSamber	45	8e-05
ORF 197	1	MSRYDMRSPRDCGSGSGSamber	45	8e-05
ORF 198	1	MRSMERFGFSCGSGSGSamber	45	8e-05
ORF 199	1	MRDMHHNCKRKCGSGSGSamber	45	8e-05
ORF 200	1	MRIEYMNYGDFCGSGSGSamber	45	8e-05
ORF 201	1	MVTVVGCGSGSGSamber	45	8e-05
ORF 202	1	MLDMNCDRNYCGSGSGSamber	45	8e-05
ORF 203	1	MFDMGTNKVICGSGSGSamber	45	8e-05
ORF 204	1	MLWDYRDMHHNCGSGSGSamber	44	8e-05
ORF 205	1	MSYMRRYDMRSCGSGSGSamber	44	8e-05
ORF 206	1	MMNRYSMNFDFCGSGSGSamber	44	8e-05
ORF 207	1	MKKRLYMDFVRCGSGSGSamber	43	8e-05
ORF 208	1	MKSMGTYKKQCGSGSGSamber	43	8e-05
ORF 209	1	MLDMNIDVKYCGSGSGSamber	43	8e-05
ORF 210	1	MWINPKSMKFCGSGSGSamber	43	8e-05
ORF 211	1	MVSMRTYKQFCGSGSGSamber	43	8e-05
ORF 212	1	MKWWTDMRYIYCGSGSGSamber	42	7e-05
ORF 213	1	MVYSMKESKYCGSGSGSamber	42	7e-05
ORF 214	1	MLSMQTYMEYCGSGSGSamber	42	7e-05
ORF 215	1	MRSMKHSCGSGSGSamber	41	7e-05
ORF 216	1	MKLRYSMKHSHCGSGSGSamber	41	7e-05
ORF 217	1	MDPKSMKHFLCGSGSGSamber	41	7e-05
ORF 218	1	MKNMDCDNWLCGSGSGSamber	41	7e-05
ORF 219	1	MRNMETFGQNCGSGSGSamber	41	7e-05
ORF 220	1	MVYSMKEWKYCGSASGSamber	41	7e-05
ORF 221	1	MSKYDMRSPRDCGSamber	40	7e-05
ORF 222	1	MRFSYKDMHHICGSGSGSamber	40	7e-05
ORF 223	1	MVYSMKEWKYCGIGSGSamber	40	7e-05
ORF 224	1	MLSMRTYKLNCGSGSGSamber	40	7e-05
ORF 225	1	MSKYDMRSPGDCGSGSGSamber	39	7e-05
ORF 226	1	MRDMSIFKKKCGSGSGSamber	39	7e-05
ORF 227	1	MLDMGHCTYKRCGSGSGSamber	39	7e-05
ORF 228	1	MVYMDCFKRMSCGSGSGSamber	39	7e-05
ORF 229	1	MVYMDCRNYRVCGSGSGSamber	39	7e-05
ORF 230	1	MHDMGTYRRNCGSGSGSamber	39	7e-05
ORF 231	1	MMYMDCDWYNCGSGSGSamber	38	7e-05
ORF 232	1	MDMRIESKFSICGSGSGSamber	38	7e-05
ORF 233	1	MRNFRQNDMRFCGSGSGSamber	38	7e-05
ORF 234	1	MRRQSMKMNFCCGSGSGSamber	38	7e-05
ORF 235	1	MLDMNFDRKKCGSGSGSamber	38	7e-05
ORF 236	1	MSMRYNLRMNCGSGSGSamber	38	7e-05
ORF 237	1	MLDMNWDSTRCGSGSGSamber	37	7e-05
ORF 238	1	MGKNMDGYSCWLRQRQRSamber	37	7e-05
ORF 239	1	MVIVVGCGGGSGSamber	37	7e-05
ORF 240	1	MSTYRNLCGSGSGSamber	37	7e-05
ORF 241	1	MDMNEKLKCLCCGSGSGSamber	37	7e-05
ORF 242	1	MVYSMKEWKYCASGSGSamber	37	7e-05
ORF 243	1	MSIWSYRDMNFCGSGSGSamber	37	7e-05
ORF 244	1	MSMKFDNACQCCGSGSGSamber	37	7e-05
ORF 245	1	MKSMREYRKNCGSGSGSamber	37	7e-05
ORF 246	1	MRSMNIDRCSSCGSGSGSamber	37	7e-05
ORF 247	1	MVNMERFGIRCGSGSGSamber	36	6e-05
ORF 248	1	MRNMSRYKRICGSGSGSamber	36	6e-05
ORF 249	1	MSVKTDYCGSGSGSamber	36	6e-05
ORF 250	1	MLDMGIDYCTRCGSGSGSamber	36	6e-05
ORF 251	1	MIGMNHYDMNFCGSGSGSamber	36	6e-05
ORF 252	1	MTDMGCSSDFWCGSGSGSamber	36	6e-05
ORF 253	1	MLNMDTYRSNCGSGSGSamber	36	6e-05
ORF 254	1	MSKYDMRSLRDCGSGSGSamber	36	6e-05
ORF 255	1	MRLTKSMKRNCGSGSGSamber	36	6e-05
ORF 256	1	MRNMETFRRKYCGSGSGSamber	35	6e-05
ORF 257	1	MVNRYSMKASCGSGSGSamber	35	6e-05
ORF 258	1	MLDMHSYSRNYCGSGSGSamber	35	6e-05
ORF 259	1	MSSDPMSMKYCGSGSGSamber	35	6e-05
ORF 260	1	MTDMGAISVCGSGSGSamber	35	6e-05
ORF 261	1	MRGMQTYRENCGSGSGSamber	35	6e-05
ORF 262	1	MVYSMKEWKYCGSGSGRamber	35	6e-05
ORF 263	1	MYSNKKNDMGYCGSGSGSamber	35	6e-05
ORF 264	1	MKFMDHCSRTYCGSGSGSamber	35	6e-05
ORF 265	1	MTLSFYDMNWDCGSGSGSamber	34	6e-05
ORF 266	1	MMNMNTYGSRCGSGSGSamber	34	6e-05
ORF 267	1	MTYMNCEMWICGSGSGSamber	34	6e-05
ORF 268	1	MRSRSMKMISCCGSGSGSamber	34	6e-05
ORF 269	1	MLNMETYKEKCGSGSGSamber	34	6e-05
ORF 270	1	MQKHSMKRNVCGSGSGSamber	34	6e-05
ORF 271	1	MGKNMDGYSCWLRSGSGSamber	34	6e-05
ORF 272	1	MCRYSMKRIKSCGSGSGSamber	34	6e-05
ORF 273	1	MVYSMKEWKYCGSGSGNamber	34	6e-05
ORF 274	1	MVYSMKEWKamberCGSGSGSamber	34	6e-05
ORF 275	1	MAYRHYDMGHRCGSGSGSamber	34	6e-05
ORF 276	1	MPKYDMRSPRDCGSGSGSamber	33	6e-05
ORF 277	1	MSKWDKYSMKHCGSGSGSamber	33	6e-05
ORF 278	1	MSKYDMRSPKDCGSGSGSamber	33	6e-05
ORF 279	1	MKDMRYRMNCCGSGSGSamber	33	6e-05
ORF 280	1	MKSMKRSYCGSGSGSamber	33	6e-05
ORF 281	1	MMNMGCTSYWWCGSGSGSamber	33	6e-05
ORF 282	1	MLKMNYCGSGSGSamber	32	6e-05
ORF 283	1	MSKYDMRSPRDRGSGSGSamber	32	6e-05
ORF 284	1	MVYSMMEWKYCGSGSGSamber	32	6e-05
ORF 285	1	MTDMGCVRMICGSGSGSamber	32	6e-05
ORF 286	1	MMSMNMDWNRDCGSGSGSamber	32	6e-05
ORF 287	1	MTYMDAPNEWNCGSGSGSamber	32	6e-05
ORF 288	1	MVIVVGCGSSSGSamber	32	6e-05
ORF 289	1	MSKYDMGSPRDCGSGSGSamber	32	6e-05
ORF 290	1	MCVWSVLDMNYCGSGSGSamber	32	6e-05
ORF 291	1	MSKYDMRSPRDCGSGGGSamber	32	6e-05
ORF 292	1	MVNMNVDYCGCGSGSGSamber	31	5e-05
ORF 293	1	MRNMNIDRWTYCGSGSGSamber	31	5e-05
ORF 294	1	MGKNMDGYSCWLRQRSGSamber	31	5e-05
ORF 295	1	MVYSMKEWKYCGSVSGSamber	31	5e-05
ORF 296	1	MLMMYDMRSFCGSGSGSamber	31	5e-05
ORF 297	1	MSKYDMRSPRDCGSGSSSamber	31	5e-05
ORF 298	1	MRLMKYCMERNCGSGSGSamber	31	5e-05
ORF 299	1	MSKYDMRSPRDCGSDSGSamber	31	5e-05
ORF 300	1	MDMRDWYSCGCCGSGSGSamber	31	5e-05
ORF 301	1	MSMKYVLQHRGCGSGSGSamber	31	5e-05
ORF 302	1	MVIVVGCGSGGGSamber	31	5e-05
ORF 303	1	MDYMDMGYSIGCGSGSGSamber	31	5e-05
ORF 304	1	MLSMQRYGVYCGSGSGSamber	30	5e-05
ORF 305	1	MRFMNCMDWNECGSGSGSamber	30	5e-05
ORF 306	1	MVYSLKEWKYCGSGSGSamber	30	5e-05
ORF 307	1	MFDMRHCIARNCGSGSGSamber	30	5e-05
ORF 308	1	MIFVamberRCGSGSGSamber	30	5e-05
ORF 309	1	MSMKFKRDRKCGSGSGSamber	30	5e-05
ORF 310	1	MTYMNCVRMYDCGSGSGSamber	30	5e-05
ORF 311	1	MGFDMLTNLMVCGSGSGSamber	30	5e-05
ORF 312	1	MVIVVGCDSGSGSamber	30	5e-05
ORF 313	1	MRDMHHSNRDYCGSGSGSamber	30	5e-05
ORF 314	1	MLLKYDMRYICGSGSGSamber	30	5e-05
ORF 315	1	MKSMRTYKTRCGSGSGSamber	29	5e-05
ORF 316	1	MDYDMRYQMELCGSGSGSamber	29	5e-05
ORF 317	1	MLSMKECAFRNCGSGSGSamber	29	5e-05
ORF 318	1	MRMNRNMNERNCGSGSGSamber	29	5e-05
ORF 319	1	MKNMDMRNVRCGSGSGSamber	29	5e-05
ORF 320	1	MNKYDMRHSNLCGSGSGSamber	29	5e-05
ORF 321	1	MCTDRFSMKHRCGSGSGSamber	29	5e-05
ORF 322	1	MVFSMKEWKYCGSGSGSamber	29	5e-05
ORF 323	1	MSMNRNSMDFGCGSGSGSamber	29	5e-05
ORF 324	1	MVIVVGCGSGNGSamber	29	5e-05
ORF 325	1	MSKYDMRNPRDCGSGSGSamber	29	5e-05
ORF 326	1	MLDMMYRNVKCGSGSGSamber	29	5e-05
ORF 327	1	MVIVVGCSSGSGSamber	29	5e-05
ORF 328	1	MRFDMKYSMKFCGSGSGSamber	29	5e-05
ORF 329	1	MVIVVGCGSGSSSamber	29	5e-05
ORF 330	1	MMNMNTYGKNCGSGSGSamber	29	5e-05
ORF 331	1	MVLMYSMKRNGCGSGSGSamber	29	5e-05
ORF 332	1	MRYRSMIYRSCGSGSGSamber	29	5e-05
ORF 333	1	MKNMDVYKLICGSGSGSamber	29	5e-05
ORF 334	1	MLSMNYMRTYRCGSGSGSamber	29	5e-05
ORF 335	1	MRSMKEQRYCGSGSGSamber	28	5e-05
ORF 336	1	MRDMMYRCFQRCGSGSGSamber	28	5e-05
ORF 337	1	MSKYDMRSPRDCGSSSGSamber	28	5e-05
ORF 338	1	MLNMDCDDWFRCGSGSGSamber	28	5e-05
ORF 339	1	MIYHHRDMKCGSGSGSamber	28	5e-05
ORF 340	1	MLDMARYKICCGSGSGSamber	28	5e-05
ORF 341	1	MVFMDCSWKKICGSGSGSamber	28	5e-05
ORF 342	1	MRNMNIWMKNCGSGSGSamber	28	5e-05
ORF 343	1	MLSMKHCYFWRCGSGSGSamber	28	5e-05
ORF 344	1	MLCCNPRSMKHCGSGSGSamber	28	5e-05
ORF 345	1	MLSMKRNNCSLCGSGSGSamber	28	5e-05
ORF 346	1	MFDMMYSRSEICGSGSGSamber	28	5e-05
ORF 347	1	MRopalIGIIVGICGSGSGSamber	28	5e-05
ORF 348	1	MCVYRRTDMRYCGSGSGSamber	28	5e-05
ORF 349	1	MGNDMGIIRCYCGSGSGSamber	28	5e-05
ORF 350	1	MQDMKYECGSGSGSamber	28	5e-05
ORF 351	1	MVYMDCPQYHCGSGSGSamber	28	5e-05
ORF 352	1	MGKNMDGYSCWLRHGSGSamber	28	5e-05
ORF 353	1	MSMKYDRKKNRCGSGSGSamber	27	5e-05
ORF 354	1	MLSMKFCGSGSGSamber	27	5e-05
ORF 355	1	MSKYDMRSPRDCSSGSGSamber	27	5e-05
ORF 356	1	MMYMDCVPWNCGSGSGSamber	27	5e-05
ORF 357	1	MRDMMQCNMMKCGSGSGSamber	27	5e-05
ORF 358	1	MKSMNYCRIVRCGSGSGSamber	27	5e-05
ORF 359	1	MTWSKYDMGYCGSGSGSamber	27	5e-05
ORF 360	1	MSKYDMRRPRDCGSGSGSamber	27	5e-05
ORF 361	1	MFWMNMDMRRNCGSGSGSamber	27	5e-05
ORF 362	1	MMSMNRMNCACGSGSGSamber	27	5e-05
ORF 363	1	MKNMNCDFVLNCGSGSGSamber	27	5e-05
ORF 364	1	MKLRLSMKHNLCGSGSGSamber	27	5e-05
ORF 365	1	MQDMNYRSRRCGSGSGSamber	27	5e-05
ORF 366	1	MRKSMNMDYSCGSGSGSamber	27	5e-05
ORF 367	1	MNRMDYMSMKFCGSGSGSamber	27	5e-05
ORF 368	1	MRFRYSMNFCDCGSGSGSamber	27	5e-05
ORF 369	1	MVYSMKEGKYCGSGSGSamber	27	5e-05
ORF 370	1	MLRSYMNMEVFCGSGSGSamber	27	5e-05
ORF 371	1	MIWYTDMRFYKCGSGSGSamber	27	5e-05
ORF 372	1	MLNMRTYRIYCGSGSGSamber	27	5e-05
ORF 373	1	MRDMDTFKRDCGSGSGSamber	26	5e-05
ORF 374	1	MVYMECCRSCGSGSGSamber	26	5e-05
ORF 375	1	MRDMNVDWCKWCGSGSGSamber	26	5e-05
ORF 376	1	MSYNMNSSRMICGSGSGSamber	26	5e-05
ORF 377	1	MDIVVGCGSGSGSamber	26	5e-05
ORF 378	1	MSWAMMYDMNYCGSGSGSamber	26	5e-05
ORF 379	1	MCMNFRTMNGCGSGSGSamber	26	5e-05
ORF 380	1	MSKYDMRSPRDCGGGSGSamber	26	5e-05
ORF 381	1	MVYMDCIRFSKCGSGSGSamber	26	5e-05
ORF 382	1	MISMKFMGFGCGSGSGSamber	26	5e-05
ORF 383	1	MSMKLTMKSCGSGSGSamber	26	5e-05
ORF 384	1	MSYHSMKAFGDCGSGSGSamber	26	5e-05
ORF 385	1	MRLCMNVYRRFCGSGSGSamber	26	5e-05
ORF 386	1	MRNKYDMRNCCGSGSGSamber	26	5e-05
ORF 387	1	MVGSMKERKYCGSGSGSamber	26	5e-05
ORF 388	1	MLSMRLPSETICGSGSGSamber	26	5e-05
ORF 389	1	MLFMDCTLDRNCGSGSGSamber	26	5e-05
ORF 390	1	MRDMACIEDWKCGSGSGSamber	26	5e-05
ORF 391	1	MRYLDMAHSNCGSGSGSamber	26	5e-05
ORF 392	1	MLYMDCSELWSCGSGSGSamber	25	4e-05
ORF 393	1	MRYMNCENYNFCGSGSGSamber	25	4e-05
ORF 394	1	MSMVFSKFCRCCGSGSGSamber	25	4e-05
ORF 395	1	MVIVVVCGSGSGSamber	25	4e-05
ORF 396	1	MVYSMKEWKYCGSGSVSamber	25	4e-05
ORF 397	1	MSMMYSMKHSNCGSGSGSamber	25	4e-05
ORF 398	1	MDMRFESSHNICGSGSGSamber	25	4e-05
ORF 399	1	MKSMSTYKMLCGSGSGSamber	25	4e-05
ORF 400	1	MSEMYDMNFRNCGSGSGSamber	25	4e-05
ORF 401	1	MRDMKYRCSLRCGSGSGSamber	25	4e-05
ORF 402	1	MLFMGCDHYWTCGSGSGSamber	25	4e-05
ORF 403	1	MSFPNRFDMNFCGSGSGSamber	25	4e-05
ORF 404	1	MCDTRCMNFWICGSGSGSamber	25	4e-05
ORF 405	1	MKVNKRNSNSMCGSGSGSamber	25	4e-05
ORF 406	1	MWLMYSMKFNNCGSGSGSamber	25	4e-05
ORF 407	1	MSMRYDMRDLCGSGSGSamber	25	4e-05
ORF 408	1	MLSMNWDSKWCGSGSGSamber	25	4e-05
ORF 409	1	MMDHHYRHPKYCGSGSGSamber	25	4e-05
ORF 410	1	MLMNAYDMNWNCGSGSGSamber	25	4e-05
ORF 411	1	MLYMNWDTNSHCGSGSGSamber	25	4e-05
ORF 412	1	MLSWKDMRHIDCGSGSGSamber	25	4e-05
ORF 413	1	MLDMRLDFGICGSGSGSamber	25	4e-05
ORF 414	1	MCMNLRSMKMSCGSGSGSamber	25	4e-05
ORF 415	1	MVIVVGCGNGSGSamber	25	4e-05
ORF 416	1	MVTWSKYSMNFCGSGSGSamber	25	4e-05
ORF 417	1	MRSMKRYGHSCGSGSGSamber	25	4e-05
ORF 418	1	MKYTRKDMHHCGSGSGSamber	25	4e-05
ORF 419	1	MNMEYRRKIRNCGSGSGSamber	25	4e-05
ORF 420	1	MRFRHYDMSFRCGSGSGSamber	25	4e-05
ORF 421	1	MSMYDMNFSWRCGSGSGSamber	24	4e-05
ORF 422	1	MLYMNCDNYWCGSGSGSamber	24	4e-05
ORF 423	1	MYDMGTLRTDLCGSGSGSamber	24	4e-05
ORF 424	1	MSLMIMDMNYCGSGSGSamber	24	4e-05
ORF 425	1	MIMGMEKCGSGSGSamber	24	4e-05
ORF 426	1	MCSSDMLSMNYCGSGSGSamber	24	4e-05
ORF 427	1	MRLRFSMKYSNCGSGSGSamber	24	4e-05
ORF 428	1	MKDMRYHKEICGSGSGSamber	24	4e-05
ORF 429	1	MVYSRKEWKYCGSGSGSamber	24	4e-05
ORF 430	1	MSKYDTRSPRDCGSGSGSamber	24	4e-05
ORF 431	1	MSSFTLFDMNYCGSGSGSamber	24	4e-05
ORF 432	1	MRFMNCIDMKCGSGSGSamber	24	4e-05
ORF 433	1	MRLNMDMMKRNCGSGSGSamber	24	4e-05
ORF 434	1	MGYSMKEWKYCGSGSGSamber	24	4e-05
ORF 435	1	MSMKFNSRNSMCGSGSGSamber	24	4e-05
ORF 436	1	MVYSMKEWKYCGSGSSamber	24	4e-05
ORF 437	1	MCMKRNSLSMNCGSGSGSamber	24	4e-05
ORF 438	1	MYSMKFHRNRCCGSGSGSamber	24	4e-05
ORF 439	1	MRNNMNMDWNCGSGSGSamber	24	4e-05
ORF 440	1	MSMDFSRWTMCGSGSGSamber	24	4e-05
ORF 441	1	MKFMNRECGSGSGSamber	24	4e-05
ORF 442	1	MVYSMKEWKYCGTGSGSamber	24	4e-05
ORF 443	1	MVYMDCHRRCCGSGSGSamber	24	4e-05
ORF 444	1	MDYMDMREFACGSGSGSamber	24	4e-05
ORF 445	1	MMNRYDMNIDICGSGSGSamber	24	4e-05
ORF 446	1	MIYRYDMNWEYCGSGSGSamber	24	4e-05
ORF 447	1	MRDMNCDRNICGSGSGSamber	24	4e-05
ORF 448	1	MRCYMNSMKFCGSGSGSamber	24	4e-05
ORF 449	1	MKNKYSMKRNACGSGSGSamber	24	4e-05
ORF 450	1	MLSMGTFRKLCGSGSGSamber	24	4e-05
ORF 451	1	MCRHSMNYDFCGSGSGSamber	24	4e-05
ORF 452	1	MRHHYDMNFRGCGSGSGSamber	24	4e-05
ORF 453	1	MLRSKDMNVDLCGSGSGSamber	23	4e-05
ORF 454	1	MRKNMDMNVVCGSGSGSamber	23	4e-05
ORF 455	1	MKYMECIRSSCCGSGSGSamber	23	4e-05
ORF 456	1	MKDMMWKCGSGSGSamber	23	4e-05
ORF 457	1	MSMKFRSYMNSCGSGSGSamber	23	4e-05
ORF 458	1	MRKKYDMLIDSCGSGSGSamber	23	4e-05
ORF 459	1	MLNMSIFRKNCGSGSGSamber	23	4e-05
ORF 460	1	MRYMDCERWSICGSGSGSamber	23	4e-05
ORF 461	1	MLSMGTFREMCGSGSGSamber	23	4e-05
ORF 462	1	MVSMLWMNAQQCGSGSGSamber	23	4e-05
ORF 463	1	MCRSMKHQNFCGSGSGSamber	23	4e-05
ORF 464	1	MLMTYSMNWTRCGSGSGSamber	23	4e-05
ORF 465	1	MSKYDMRFKRCGSGSGSamber	23	4e-05
ORF 466	1	MRRNRYSMKERCGSGSGSamber	23	4e-05
ORF 467	1	MLNMYREGNGCGSGSGSamber	23	4e-05
ORF 468	1	MNMYDMNWMEMCGSGSGSamber	23	4e-05
ORF 469	1	MRDMETYRSNCGSGSGSamber	23	4e-05
ORF 470	1	MRDMMHSCRNCGSGSGSamber	23	4e-05
ORF 471	1	MGVSMLTYSEopalMRQRamber	23	4e-05
ORF 472	1	MLYSMKDYKFCGSGSGSamber	23	4e-05
ORF 473	1	MMMFSRNMNRDCGSGSGSamber	23	4e-05
ORF 474	1	MKWIDMLRMNRCGSGSGSamber	23	4e-05
ORF 475	1	MLDMGCISCWCGSGSGSamber	23	4e-05
ORF 476	1	MKFSMNRSRNCGSGSGSamber	23	4e-05
ORF 477	1	MLSMRTYSIICGSGSGSamber	23	4e-05
ORF 478	1	MMSMNWDTCICGSGSGSamber	23	4e-05
ORF 479	1	MRCKDMNYRSCGSGSGSamber	23	4e-05
ORF 480	1	MFVYNRFDMRFCGSGSGSamber	23	4e-05
ORF 481	1	MSNMSIDWICGSGSGSamber	23	4e-05
ORF 482	1	MKSMNRDDISCGSGSGSamber	23	4e-05
ORF 483	1	MMDMNCTKFRNCGSGSGSamber	23	4e-05
ORF 484	1	MKSMKWSYRNNCGSGSGSamber	23	4e-05
ORF 485	1	MLMDHSNNWRSCGSGSGSamber	23	4e-05
ORF 486	1	MSKYDMRGPRDCGSGSGSamber	23	4e-05
ORF 487	1	MSNMDMRLNMNCGSGSGSamber	23	4e-05
ORF 488	1	MKNMNopalDDYCGSGSGSamber	23	4e-05
ORF 489	1	MFRCopalRTQSECGSGSGSamber	23	4e-05
ORF 490	1	MRSRDMHHCQCGSGSGSamber	23	4e-05
ORF 491	1	MSMNDMRYFLRCGSGSGSamber	22	4e-05
ORF 492	1	MYRNRLSMKYCGSGSGSamber	22	4e-05
ORF 493	1	MRNRRSMKMNCGSGSGSamber	22	4e-05
ORF 494	1	MSGSMVYYRDFCGSGSGSamber	22	4e-05
ORF 495	1	MCYMDMRRMSCGSGSGSamber	22	4e-05
ORF 496	1	MKDMHYSGPYCGSGSGSamber	22	4e-05
ORF 497	1	MCIIopalIFCGSGSGSamber	22	4e-05
ORF 498	1	MIopalILopalCFCGSGSGSamber	22	4e-05
ORF 499	1	MVYMDCSDHFVCGSGSGSamber	22	4e-05
ORF 500	1	MRFMNFDTCGSGSGSamber	22	4e-05
ORF 501	1	MRKRLWMDHNCGSGSGSamber	22	4e-05
ORF 502	1	MSMMYNMNVRCGSGSGSamber	22	4e-05
ORF 503	1	MCFSMKYNRDCGSGSGSamber	22	4e-05
ORF 504	1	MVYMDCTCGSGSGSamber	22	4e-05
ORF 505	1	MRMRYWMENSCGSGSGSamber	22	4e-05
ORF 506	1	MIWRILLIGCGSGSGSamber	22	4e-05
ORF 507	1	MKFKYSMKMTSCGSGSGSamber	22	4e-05
ORF 508	1	MIopalMLGMSCGSGSGSamber	22	4e-05
ORF 509	1	MRYQSFRSMNFCGSGSGSamber	22	4e-05
ORF 510	1	MLSMNIDWCLLCGSGSGSamber	22	4e-05
ORF 511	1	MHLMYSMKWNYCGSGSGSamber	22	4e-05
ORF 512	1	MVDMRHPVTKCGSGSGSamber	22	4e-05
ORF 513	1	MMDMGCMNNYCGSGSGSamber	22	4e-05
ORF 514	1	MVFMNHCDVRWCGSGSGSamber	22	4e-05
ORF 515	1	MSKYDMRSPRGCGSGSGSamber	22	4e-05
ORF 516	1	MRNSMRYTMMSCGSGSGSamber	22	4e-05
ORF 517	1	MLNMNYRGMRCGSGSGSamber	22	4e-05
ORF 518	1	MLDMNIDKLWCGSGSGSamber	22	4e-05
ORF 519	1	MLSMIYSKRYCGSGSGSamber	22	4e-05
ORF 520	1	MLDMAYHCHWICGSGSGSamber	22	4e-05
ORF 521	1	MKFMNCMVYWRCGSGSGSamber	22	4e-05
ORF 522	1	MRDHKYNMNWNCGSGSGSamber	22	4e-05
ORF 523	1	MSKYSMKYQRSCGSGSGSamber	22	4e-05
ORF 524	1	MLFSMIFERMFCGSGSGSamber	22	4e-05
ORF 525	1	MKYSMIYEMNFCGSGSGSamber	22	4e-05
ORF 526	1	MVFMNDPSDRNCGSGSGSamber	22	4e-05
ORF 527	1	MLFSNMDMRRSCGSGSGSamber	21	4e-05
ORF 528	1	MTSMRYWMNWCGSGSGSamber	21	4e-05
ORF 529	1	MTYNSKDMRCGSGSGSamber	21	4e-05
ORF 530	1	MSKSFKDMNYCGSGSGSamber	21	4e-05
ORF 531	1	MRSKYDMMFSRCGSGSGSamber	21	4e-05
ORF 532	1	MLDMDYDHCTICGSGSGSamber	21	4e-05
ORF 533	1	MRDMKHFCGSGSGSamber	21	4e-05
ORF 534	1	MLKYDMRSPRDCGSGSGSamber	21	4e-05
ORF 535	1	MKSMLTFGRSCGSGSGSamber	21	4e-05
ORF 536	1	MSYMNCSNRMNCGSGSGSamber	21	4e-05
ORF 537	1	MAESYSMKFRNCGSGSGSamber	21	4e-05
ORF 538	1	MRMRFDMSHNPCGSGSGSamber	21	4e-05
ORF 539	1	MKNMNSFMSYCGSGSGSamber	21	4e-05
ORF 540	1	MIGKYDMNSNCGSGSGSamber	21	4e-05
ORF 541	1	MGMKYHMNRDCGSGSGSamber	21	4e-05
ORF 542	1	MSMSMRLMNWNCGSGSGSamber	21	4e-05
ORF 543	1	MIWGIFCGSGSGSamber	21	4e-05
ORF 544	1	MLNMLVYKSGCGSGSGSamber	21	4e-05
ORF 545	1	MHYMNMDFWNCGSGSGSamber	21	4e-05
ORF 546	1	MLNMDCLTNYSCGSGSGSamber	21	4e-05
ORF 547	1	MVYMKSMKHVECGSGSGSamber	21	4e-05
ORF 548	1	MVYYRDMRFRNCGSGSGSamber	21	4e-05
ORF 549	1	MTKYDMRSPRDCGSGSGSamber	21	4e-05
ORF 550	1	MTYMNCEVLSCGSGSGSamber	21	4e-05
ORF 551	1	MVYSMKEWKYCGSGIGSamber	21	4e-05
ORF 552	1	MNVIRNCGSGSGSamber	21	4e-05
ORF 553	1	MSCGNMDMMNVCGSGSGSamber	21	4e-05
ORF 554	1	MVYMNCDCGSGSGSamber	21	4e-05
ORF 555	1	MKDMNRSRRNCGSGSGSamber	21	4e-05
ORF 556	1	MMYNRFSMNVNCGSGSGSamber	21	4e-05
ORF 557	1	MSMKFTRRSSGCGSGSGSamber	21	4e-05
ORF 558	1	MKDMNWDIRCGSGSGSamber	21	4e-05
ORF 559	1	MVNMNCVCWKFCGSGSGSamber	21	4e-05
ORF 560	1	MHDMNYSMKICGSGSGSamber	21	4e-05
ORF 561	1	MRDHHYRHPKYCGSGSGSamber	21	4e-05
ORF 562	1	MMNMDCDVYSCGSGSGSamber	21	4e-05
ORF 563	1	MVFRCopalRTQSECGSGSGSamber	21	4e-05
ORF 564	1	MSKYDMRSPRDCGSGNGSamber	21	4e-05
ORF 565	1	MSKYDMRSSRDCGSGSGSamber	21	4e-05
ORF 566	1	MKDMETYRSKCGSGSGSamber	21	4e-05
ORF 567	1	MSGLTMNMNRDCGSGSGSamber	21	4e-05
ORF 568	1	MMDMGHCRRMSCGSGSGSamber	21	4e-05
ORF 569	1	MLDMNCDWIWNCGSGSGSamber	21	4e-05
ORF 570	1	MSMNMANSMNFCGSGSGSamber	21	4e-05
ORF 571	1	MSKYGMRSPRDCGSGSGSamber	20	4e-05
ORF 572	1	MSYDMMSMKYCGSGSGSamber	20	4e-05
ORF 573	1	MRDMDIDWSVCGSGSGSamber	20	4e-05
ORF 574	1	MRMNYLSMKHCGSGSGSamber	20	4e-05
ORF 575	1	MDYFDMRYDRDCGSGSGSamber	20	4e-05
ORF 576	1	MKNMDCSVRYCGSGSGSamber	20	4e-05
ORF 577	1	MRIAYDMRFLVCGSGSGSamber	20	4e-05
ORF 578	1	MKSYRSMKYNDCGSGSGSamber	20	4e-05
ORF 579	1	MSKYDIRSPRDCGSGSGSamber	20	4e-05
ORF 580	1	MLYKYDMNIDYCGSGSGSamber	20	4e-05
ORF 581	1	MMYMGCDFKNCGSGSGSamber	20	4e-05
ORF 582	1	MRYHLDMHHCFCGSGSGSamber	20	4e-05
ORF 583	1	MVKHSMNRDFSCGSGSGSamber	20	4e-05
ORF 584	1	MVYMNCMNFANCGSGSGSamber	20	4e-05
ORF 585	1	MVYMDCPRLKNCGSGSGSamber	20	4e-05
ORF 586	1	MISMLYMDVENCGSGSGSamber	20	4e-05
ORF 587	1	MCYDMNACRNCGSGSGSamber	20	4e-05
ORF 588	1	MVYSRSMKYTMCGSGSGSamber	20	4e-05
ORF 589	1	MTLMDCDFRNYCGSGSGSamber	20	4e-05
ORF 590	1	MSYDRLDMNFCGSGSGSamber	20	4e-05
ORF 591	1	MLRNLDMNWKMCGSGSGSamber	20	4e-05
ORF 592	1	MRRHLDMNDMNCGSGSGSamber	20	4e-05
ORF 593	1	MQDMGCNVYIFCGSGSGSamber	20	4e-05
ORF 594	1	MLYMEVYRTICGSGSGSamber	20	4e-05
ORF 595	1	MRDMGTYFRDCGSGSGSamber	20	4e-05
ORF 596	1	MVDMNIDAIDCGSGSGSamber	20	4e-05
ORF 597	1	MSKKWNRDMNSCGSGSGSamber	20	4e-05
ORF 598	1	MLYMNRDYNSSCGSGSGSamber	20	4e-05
ORF 599	1	MLDMMCDRNVKCGSGSGSamber	20	4e-05
ORF 600	1	MTMLYSMKRCSCGSGSGSamber	20	4e-05
ORF 601	1	MSRTLWMNFVNCGSGSGSamber	20	4e-05
ORF 602	1	MKNYMDMNDYGCGSGSGSamber	20	4e-05
ORF 603	1	MAYSMKEYRFCGSGSGSamber	20	4e-05
ORF 604	1	MKNMNVFRSFCGSGSGSamber	20	4e-05
ORF 605	1	MKTLNMNWDRNCGSGSGSamber	20	4e-05
ORF 606	1	MFYMDWDNYDRCGSGSGSamber	20	4e-05
ORF 607	1	MCNRNSMKHCVCGSGSGSamber	20	4e-05
ORF 608	1	MRYRLLMTSMNCGSGSGSamber	20	4e-05
ORF 609	1	MRDMALYKRVRCGSGSGSamber	20	4e-05
ORF 610	1	MSKYDMRSPMDCGSGSGSamber	20	4e-05
ORF 611	1	MKSMKCDRKMCGSGSGSamber	20	4e-05
ORF 612	1	MTYMNCMNIWGCGSGSGSamber	20	4e-05
ORF 613	1	MKNRYSMKQISCGSGSGSamber	20	4e-05
ORF 614	1	MVYSMKEWKYCGSGSGIamber	20	4e-05
ORF 615	1	MLSMNYCGSGSGSamber	20	4e-05
ORF 616	1	MSGYRLDMNYCGSGSGSamber	20	4e-05
ORF 617	1	MSKMKLDMNYCGSGSGSamber	20	4e-05
ORF 618	1	MSRHSMKFCVSCGSGSGSamber	20	4e-05
ORF 619	1	MKDMMYKCRICGSGSGSamber	20	4e-05
ORF 620	1	MLKMDCLNRICGSGSGSamber	20	4e-05
ORF 621	1	MSKYDMRSPRDCDSGSGSamber	20	4e-05
ORF 622	1	MSMKFMNYFDRCGSGSGSamber	20	4e-05
ORF 623	1	MDYMDMAYRWCGSGSGSamber	20	4e-05
ORF 624	1	MFDMNIDRLNCGSGSGSamber	20	4e-05
ORF 625	1	MYDMDWDFHKHCGSGSGSamber	20	4e-05
ORF 626	1	MIVYKRNDMNFCGSGSGSamber	20	4e-05
ORF 627	1	MTFMDCVRNCCGSGSGSamber	19	3e-05
ORF 628	1	MRLDMNYVKKFCGSGSGSamber	19	3e-05
ORF 629	1	MMNMNVWMNSCGSGSGSamber	19	3e-05
ORF 630	1	MICCMNMGIDYCGSGSGSamber	19	3e-05
ORF 631	1	MSYTNYDMRCCGSGSGSamber	19	3e-05
ORF 632	1	MSWTDMAHRKNCGSGSGSamber	19	3e-05
ORF 633	1	MVYSMKEWKYGGSGSGSamber	19	3e-05
ORF 634	1	MHFRLDMIYEKCGSGSGSamber	19	3e-05
ORF 635	1	MLDMNIDKYSCGSGSGSamber	19	3e-05
ORF 636	1	MMSMKCLENFCGSGSGSamber	19	3e-05
ORF 637	1	MKDMAYHRNNCGSGSGSamber	19	3e-05
ORF 638	1	MMVDFRSMKYCGSGSGSamber	19	3e-05
ORF 639	1	MSRLKNMNIVCGSGSGSamber	19	3e-05
ORF 640	1	MVYMDMMHLSCGSGSGSamber	19	3e-05
ORF 641	1	MRVYIVCGSGSGSamber	19	3e-05
ORF 642	1	MSYMNCRMNSCGSGSGSamber	19	3e-05
ORF 643	1	MRNMEYYKSWCGSGSGSamber	19	3e-05
ORF 644	1	MFWKYDMNSNCGSGSGSamber	19	3e-05
ORF 645	1	MVIVVGCGSGRGSamber	19	3e-05
ORF 646	1	MKSMKYCGSGSGSamber	19	3e-05
ORF 647	1	MNSKSMKFTVCGSGSGSamber	19	3e-05
ORF 648	1	MCSRNGLDMNSCGSGSGSamber	19	3e-05
ORF 649	1	MVIVVGCGSDSGSamber	19	3e-05
ORF 650	1	MSMAEINVCSCCGSGSGSamber	19	3e-05
ORF 651	1	MNNMNMNWNFCGSGSGSamber	19	3e-05
ORF 652	1	MLNRDMSAMNWCGSGSGSamber	19	3e-05
ORF 653	1	MIWDLMDATCGSGSGSamber	19	3e-05
ORF 654	1	MRKKYDMGIVLCGSGSGSamber	19	3e-05
ORF 655	1	MSEYDMRSPRDCGSGSGSamber	19	3e-05
ORF 656	1	MVNMDHCMELFCGSGSGSamber	19	3e-05
ORF 657	1	MLSMNIYRSGCGSGSGSamber	19	3e-05
ORF 658	1	MSRFSMKYMADCGSGSGSamber	19	3e-05
ORF 659	1	MLLNLDMHHIDCGSGSGSamber	19	3e-05
ORF 660	1	MVYMDCRKYRCGSGSGSamber	19	3e-05
ORF 661	1	MDMRNSSKWNMCGSGSGSamber	19	3e-05
ORF 662	1	MSMKRFWSSRKCGSGSGSamber	19	3e-05
ORF 663	1	MLTMSYDMEMFCGSGSGSamber	19	3e-05
ORF 664	1	MKSMNRYRSMCGSGSGSamber	19	3e-05
ORF 665	1	MKDMKYCGSGSGSamber	19	3e-05
ORF 666	1	MLYMDCENVHSCGSGSGSamber	19	3e-05
ORF 667	1	MSDMRYTRNDCGSGSGSamber	19	3e-05
ORF 668	1	MSYSMKFSMRVCGSGSGSamber	19	3e-05
ORF 669	1	MTNRDMRYLNCGSGSGSamber	19	3e-05
ORF 670	1	MVNMNCIDKWYCGSGSGSamber	19	3e-05
ORF 671	1	MRFWRDMNSFCGSGSGSamber	19	3e-05
ORF 672	1	MSYDSMDMNYCGSGSGSamber	19	3e-05
ORF 673	1	MFYMDCTRMNFCGSGSGSamber	19	3e-05
ORF 674	1	MLNSYFMDWDNCGSGSGSamber	19	3e-05
ORF 675	1	MLNMNCDQLYCGSGSGSamber	19	3e-05
ORF 676	1	MDKFSMKYNDYCGSGSGSamber	19	3e-05
ORF 677	1	MDMKHPKNGEKCGSGSGSamber	18	3e-05
ORF 678	1	MKLCMDHYEDSCGSGSGSamber	18	3e-05
ORF 679	1	MVLYHSMRFRACGSGSGSamber	18	3e-05
ORF 680	1	MMNMNCLNAWCGSGSGSamber	18	3e-05
ORF 681	1	MIMAVGCGSGSGSamber	18	3e-05
ORF 682	1	MKSMYREMNFCGSGSGSamber	18	3e-05
ORF 683	1	MRYLSMKYSNCGSGSGSamber	18	3e-05
ORF 684	1	MLYMNCVENCCGSGSGSamber	18	3e-05
ORF 685	1	MVYRRYDMRCCGSGSGSamber	18	3e-05
ORF 686	1	MSMKYIEEKICGSGSGSamber	18	3e-05
ORF 687	1	MVYWSMKHFNSCGSGSGSamber	18	3e-05
ORF 688	1	MMLKNMDIRLMCGSGSGSamber	18	3e-05
ORF 689	1	MLSMKECGSGSGSamber	18	3e-05
ORF 690	1	MRRLRSMNIDRCGSGSGSamber	18	3e-05
ORF 691	1	MIopalIopalILCGSGSGSamber	18	3e-05
ORF 692	1	MLSMKIDWNYCGSGSGSamber	18	3e-05
ORF 693	1	MCYCDMGIIICGSGSGSamber	18	3e-05
ORF 694	1	MGRFSKFLMDHCGSGSGSamber	18	3e-05
ORF 695	1	MSMYWMDYWNCGSGSGSamber	18	3e-05
ORF 696	1	MRKMFDMDIGLCGSGSGSamber	18	3e-05
ORF 697	1	MSMRNAYSMMLCGSGSGSamber	18	3e-05
ORF 698	1	MTRSMDMMAKYCGSGSGSamber	18	3e-05
ORF 699	1	MLDMNCNNCGSGSGSamber	18	3e-05
ORF 700	1	MRNMNCMKEYKCGSGSGSamber	18	3e-05
ORF 701	1	MLSMKSYRDFCGSGSGSamber	18	3e-05
ORF 702	1	MSKYDMRSQRDCGSGSGSamber	18	3e-05
ORF 703	1	MLLDMNSEWNYCGSGSGSamber	18	3e-05
ORF 704	1	MILYKDMKYYDCGSGSGSamber	18	3e-05
ORF 705	1	MCYRDMNWNSNCGSGSGSamber	18	3e-05
ORF 706	1	MRYMDCPKQYHCGSGSGSamber	18	3e-05
ORF 707	1	MHLMDCMMopalIWCGSGSGSamber	18	3e-05
ORF 708	1	MKILSMKYISCGSGSGSamber	18	3e-05
ORF 709	1	MNFRSMKYQRCGSGSGSamber	18	3e-05
ORF 710	1	MNRLYMRLYRSCGSGSGSamber	18	3e-05
ORF 711	1	MVFHSMKQRFCGSGSGSamber	18	3e-05
ORF 712	1	MMNMDCLKRFCGSGSGSamber	18	3e-05
ORF 713	1	MMSVLMNYRNCGSGSGSamber	18	3e-05
ORF 714	1	MKWFLMDMNGSCGSGSGSamber	18	3e-05
ORF 715	1	MKIMNMDMRYCGSGSGSamber	18	3e-05
ORF 716	1	MLSLKYDMNYCGSGSGSamber	18	3e-05
ORF 717	1	MNYSKYDMRRSCGSGSGSamber	18	3e-05
ORF 718	1	MRRFSKYDMRMCGSGSGSamber	18	3e-05
ORF 719	1	MFDMGCDKCGSGSGSamber	18	3e-05
ORF 720	1	MMYMDCEMKNSCGSGSGSamber	18	3e-05
ORF 721	1	MYSMKFCLKMSCGSGSGSamber	18	3e-05
ORF 722	1	MLSMKFRCSLFCGSGSGSamber	18	3e-05
ORF 723	1	MRNSYDMNVNCGSGSGSamber	18	3e-05
ORF 724	1	MMNMNCEIWRNCGSGSGSamber	18	3e-05
ORF 725	1	MLDMNYDFGECGSGSGSamber	18	3e-05
ORF 726	1	MHMVYSMKEWKYCGSGSGSamber	18	3e-05
ORF 727	1	MLSMKHFRKNYCGSGSGSamber	18	3e-05
ORF 728	1	MHCSNMNMNRVCGSGSGSamber	18	3e-05
ORF 729	1	MRFWMNMDYVCGSGSGSamber	18	3e-05
ORF 730	1	MLSMKHCEKNFCGSGSGSamber	18	3e-05
ORF 731	1	MWKSRFSMNFCGSGSGSamber	18	3e-05
ORF 732	1	MKDMLRYKKHCGSGSGSamber	18	3e-05
ORF 733	1	MRNMDCSWKLNCGSGSGSamber	18	3e-05
ORF 734	1	MSGIKSLSMKHCGSGSGSamber	18	3e-05
ORF 735	1	MKDMRYDFNLCGSGSGSamber	18	3e-05
ORF 736	1	MNLCMNGFRNCGSGSGSamber	18	3e-05
ORF 737	1	MVYSMNMEFRSCGSGSGSamber	18	3e-05
ORF 738	1	MCNRFSMMFNSCGSGSGSamber	17	3e-05
ORF 739	1	MMVILQFCGSGSGSamber	17	3e-05
ORF 740	1	MKNMDCEDWSRCGSGSGSamber	17	3e-05
ORF 741	1	MLMKYNMNMTCGSGSGSamber	17	3e-05
ORF 742	1	MSFRTSMNRDFCGSGSGSamber	17	3e-05
ORF 743	1	MIDMNFRTRMNCGSGSGSamber	17	3e-05
ORF 744	1	MMFMECIRKICGSGSGSamber	17	3e-05
ORF 745	1	MQLYDLRDMRYCGSGSGSamber	17	3e-05
ORF 746	1	MKLKYDMNSVCGSGSGSamber	17	3e-05
ORF 747	1	MMSMNIDMFCGSGSGSamber	17	3e-05
ORF 748	1	MLSMNRICGSGSGSamber	17	3e-05
ORF 749	1	MLRGIMICGSGSGSamber	17	3e-05
ORF 750	1	MKSMKYDMMMLCGSGSGSamber	17	3e-05
ORF 751	1	MKSMRMCMALFCGSGSGSamber	17	3e-05
ORF 752	1	MFSMKHRCHRCGSGSGSamber	17	3e-05
ORF 753	1	MLYMNCDWYMKCGSGSGSamber	17	3e-05
ORF 754	1	MQYMDCAYDMICGSGSGSamber	17	3e-05
ORF 755	1	MRKYKNMNSTCGSGSGSamber	17	3e-05
ORF 756	1	MCRSNMGIDWCGSGSGSamber	17	3e-05
ORF 757	1	MRNKYSMKKNSCGSGSGSamber	17	3e-05
ORF 758	1	MQLDMGVDYNLCGSGSGSamber	17	3e-05
ORF 759	1	MRSMDWDFNWKCGSGSGSamber	17	3e-05
ORF 760	1	MCKKYDMNANLCGSGSGSamber	17	3e-05
ORF 761	1	MCCWSKSMNLVCGSGSGSamber	17	3e-05
ORF 762	1	MLSMDFCGSGSGSamber	17	3e-05
ORF 763	1	MKYSRDMRYQNCGSGSGSamber	17	3e-05
ORF 764	1	MRLTKFDMSFCGSGSGSamber	17	3e-05
ORF 765	1	MSMNFSWMNFCGSGSGSamber	17	3e-05
ORF 766	1	MMSMKYSNWLLCGSGSGSamber	17	3e-05
ORF 767	1	MMLSMLDMNWDCGSGSGSamber	17	3e-05
ORF 768	1	MVYMNCVNYGCGSGSGSamber	17	3e-05
ORF 769	1	MYSNERLDMGYCGSGSGSamber	17	3e-05
ORF 770	1	MVDMNRMYECSCGSGSGSamber	17	3e-05
ORF 771	1	MSMWTNKFMNYCGSGSGSamber	17	3e-05
ORF 772	1	MVYSMKEWKYWGSGSGSamber	17	3e-05
ORF 773	1	MRLVYDMRSFRCGSGSGSamber	17	3e-05
ORF 774	1	MVSMKFTRKCCGSGSGSamber	17	3e-05
ORF 775	1	MFRTMYDMRTRCGSGSGSamber	17	3e-05
ORF 776	1	MSKSMSMKRFCGSGSGSamber	17	3e-05
ORF 777	1	MNFVVMCGSGSGSamber	17	3e-05
ORF 778	1	MAMSSMNMRNFCGSGSGSamber	17	3e-05
ORF 779	1	MLLNMSMKFRNCGSGSGSamber	17	3e-05
ORF 780	1	MRMMYSMLLIVCGSGSGSamber	17	3e-05
ORF 781	1	MGDMFSMRVFCGSGSGSamber	17	3e-05
ORF 782	1	MMYMDCAYDRNCGSGSGSamber	17	3e-05
ORF 783	1	MTSMKLCRIECGSGSGSamber	17	3e-05
ORF 784	1	MDKLSMKYNGSCGSGSGSamber	17	3e-05
ORF 785	1	MRRKYDMGAYQCGSGSGSamber	17	3e-05
ORF 786	1	MLHRRDMNWICGSGSGSamber	17	3e-05
ORF 787	1	MSRHSMRLYCCGSGSGSamber	17	3e-05
ORF 788	1	MRYMRLKSMNICGSGSGSamber	17	3e-05
ORF 789	1	MCRRSMNIDFCGSGSGSamber	17	3e-05
ORF 790	1	MSIRSMRYQRNCGSGSGSamber	17	3e-05
ORF 791	1	MVYMDCAFNINCGSGSGSamber	17	3e-05
ORF 792	1	MLSMKYRCHLKCGSGSGSamber	17	3e-05
ORF 793	1	MKMLFMELRMNCGSGSGSamber	17	3e-05
ORF 794	1	MSMKSFTMNCCGSGSGSamber	17	3e-05
ORF 795	1	MLMWHSMKMNCGSGSGSamber	17	3e-05
ORF 796	1	MSKYDMRSPRNCGSGSGSamber	17	3e-05
ORF 797	1	MSSMKYGIRMNCGSGSGSamber	17	3e-05
ORF 798	1	MLTPRYSMKYCGSGSGSamber	17	3e-05
ORF 799	1	MKCVLDMNFCGSGSGSamber	17	3e-05
ORF 800	1	MRTKMKYDMKFCGSGSGSamber	17	3e-05
ORF 801	1	MRSMKFRCSSRCGSGSGSamber	17	3e-05
ORF 802	1	MKFMDCRLWNLCGSGSGSamber	17	3e-05
ORF 803	1	MFDMGCSVYRICGSGSGSamber	17	3e-05
ORF 804	1	MRKNMDMMRFCGSGSGSamber	17	3e-05
ORF 805	1	MQMAYSMKLNYCGSGSGSamber	17	3e-05
ORF 806	1	MNCRSMKYSYRCGSGSGSamber	17	3e-05
ORF 807	1	MLDMNRMCNSNCGSGSGSamber	17	3e-05
ORF 808	1	MLSMKCSDVCCGSGSGSamber	17	3e-05
ORF 809	1	MLLWMNMDSVNCGSGSGSamber	17	3e-05
ORF 810	1	MIopalIVSCGSGSGSamber	17	3e-05
ORF 811	1	MAYKNMEHRDRCGSGSGSamber	17	3e-05
ORF 812	1	MTKSQYDMGYSCGSGSGSamber	17	3e-05
ORF 813	1	MFDMRYRKMLCGSGSGSamber	17	3e-05
ORF 814	1	MVVVVGCGSGSGSamber	16	3e-05
ORF 815	1	MTKISKYDMKICGSGSGSamber	16	3e-05
ORF 816	1	MRIRFDMSYNNCGSGSGSamber	16	3e-05
ORF 817	1	MVMHSMKRDFCGSGSGSamber	16	3e-05
ORF 818	1	MYDMNCVCLCGSGSGSamber	16	3e-05
ORF 819	1	MRLKYDMRSLRCGSGSGSamber	16	3e-05
ORF 820	1	MSKYNMRSPRDCGSGSGSamber	16	3e-05
ORF 821	1	MLNMNYQEKLCCGSGSGSamber	16	3e-05
ORF 822	1	MSMKFKHWNRCGSGSGSamber	16	3e-05
ORF 823	1	MSSMDMRYIKCGSGSGSamber	16	3e-05
ORF 824	1	MFRYDMDWSMSCGSGSGSamber	16	3e-05
ORF 825	1	MLMMNYCGSGSGSamber	16	3e-05
ORF 826	1	MVLMNYMDDRCGSGSGSamber	16	3e-05
ORF 827	1	MPYNSRDMHHPCGSGSGSamber	16	3e-05
ORF 828	1	MSMRYIKMDWSCGSGSGSamber	16	3e-05
ORF 829	1	MERNYHMNRSCGSGSGSamber	16	3e-05
ORF 830	1	MIYRSMKYRMYCGSGSGSamber	16	3e-05
ORF 831	1	MKKCMEEFRPKCGSGSGSamber	16	3e-05
ORF 832	1	MSMKFNELMNCGSGSGSamber	16	3e-05
ORF 833	1	MNGRMNMEMNRCGSGSGSamber	16	3e-05
ORF 834	1	MRRYMNMDWNCGSGSGSamber	16	3e-05
ORF 835	1	MINPKSMKHQICGSGSGSamber	16	3e-05
ORF 836	1	MRMQVDMKWKKCGSGSGSamber	16	3e-05
ORF 837	1	MLDMRFTMNCGSGSGSamber	16	3e-05
ORF 838	1	MRNMETYKSKCGSGSGSamber	16	3e-05
ORF 839	1	MCYRSMKTDFCGSGSGSamber	16	3e-05
ORF 840	1	MGIYSMRTMKFCGSGSGSamber	16	3e-05
ORF 841	1	MSDYMDMRRKCGSGSGSamber	16	3e-05
ORF 842	1	MRKKYSMRIDCGSGSGSamber	16	3e-05
ORF 843	1	MTYRFLMNLMNCGSGSGSamber	16	3e-05
ORF 844	1	MSKYDMRSPRDCGSGSDSamber	16	3e-05
ORF 845	1	MTSMKVTMNFCGSGSGSamber	16	3e-05
ORF 846	1	MDMYWNKFSMKCGSGSGSamber	16	3e-05
ORF 847	1	MLSMKHCVDDCGSGSGSamber	16	3e-05
ORF 848	1	MRNCMNMNELFCGSGSGSamber	16	3e-05
ORF 849	1	MQLMDCDVWENCGSGSGSamber	16	3e-05
ORF 850	1	MLHMNYRGTNCGSGSGSamber	16	3e-05
ORF 851	1	MNTYANACGSGSGSamber	16	3e-05
ORF 852	1	MRDMGCTDVYKCGSGSGSamber	16	3e-05
ORF 853	1	MRSMKYRGMNCGSGSGSamber	16	3e-05
ORF 854	1	MSMKRNRKNSCGSGSGSamber	16	3e-05
ORF 855	1	MRIKYYDMNYCGSGSGSamber	16	3e-05
ORF 856	1	MKYMNCVLWKCGSGSGSamber	16	3e-05
ORF 857	1	MMYMDCWNYNSCGSGSGSamber	16	3e-05
ORF 858	1	MKDMLRFRQSCGSGSGSamber	16	3e-05
ORF 859	1	MSDMRYRSRVCGSGSGSamber	16	3e-05
ORF 860	1	MVNMKRMNFSRCGSGSGSamber	16	3e-05
ORF 861	1	MRYMDRMCGSGSGSamber	16	3e-05
ORF 862	1	MKDMGIRNISCGSGSGSamber	16	3e-05
ORF 863	1	MKFMDCHFFRNCGSGSGSamber	16	3e-05
ORF 864	1	MVNHSMRYMMNCGSGSGSamber	16	3e-05
ORF 865	1	MKNMALFGSFCGSGSGSamber	16	3e-05
ORF 866	1	MFSMNVRSMKSCGSGSGSamber	16	3e-05
ORF 867	1	MLNMNCPVINCGSGSGSamber	16	3e-05
ORF 868	1	MMDMKCVRNWSCGSGSGSamber	16	3e-05
ORF 869	1	MLDMRRRCNIGCGSGSGSamber	16	3e-05
ORF 870	1	MSKCMDHFEDWCGSGSGSamber	16	3e-05
ORF 871	1	MKKYMNDMNFSCGSGSGSamber	16	3e-05
ORF 872	1	MRYMDCQILICGSGSGSamber	16	3e-05
ORF 873	1	MHKYDMNWEFCGSGSGSamber	16	3e-05
ORF 874	1	MCHSMKYVRNCGSGSGSamber	16	3e-05
ORF 875	1	MSMRYREMDFCGSGSGSamber	16	3e-05
ORF 876	1	MEFHMDMRYVRCGSGSGSamber	16	3e-05
ORF 877	1	MDMRYLRFVQCGSGSGSamber	16	3e-05
ORF 878	1	MVIVVDCGSGSGSamber	16	3e-05
ORF 879	1	MEKNVKYDMRFCGSGSGSamber	16	3e-05
ORF 880	1	MRNRYSMKASLCGSGSGSamber	16	3e-05
ORF 881	1	MLCERYSMNFCGSGSGSamber	16	3e-05
ORF 882	1	MLSMRQYMNTCGSGSGSamber	16	3e-05
ORF 883	1	MSRTKRFSMSHCGSGSGSamber	16	3e-05
ORF 884	1	MLNMGRYKIYCGSGSGSamber	16	3e-05
ORF 885	1	MMDMHYNSKLNCGSGSGSamber	16	3e-05
ORF 886	1	MLSMNRDCACGSGSGSamber	16	3e-05
ORF 887	1	MVDMYSMNCRYCGSGSGSamber	16	3e-05
ORF 888	1	MTMMYDMMDWSCGSGSGSamber	16	3e-05
ORF 889	1	MSSMLQCLNMNCGSGSGSamber	16	3e-05
ORF 890	1	MSMIDMRYYQICGSGSGSamber	16	3e-05
ORF 891	1	MCMWSMMHSVCGSGSGSamber	16	3e-05
ORF 892	1	MGFDMSFHLWNCGSGSGSamber	16	3e-05
ORF 893	1	MRFTDMNRNCLCGSGSGSamber	16	3e-05
ORF 894	1	MRNMGHCADLFCGSGSGSamber	16	3e-05
ORF 895	1	MMCIDMTGLFCGSGSGSamber	16	3e-05
ORF 896	1	MRYDYRDMNICGSGSGSamber	16	3e-05
ORF 897	1	MSKYDMRVDRNCGSGSGSamber	16	3e-05
ORF 898	1	MKFLDMNRKFCGSGSGSamber	16	3e-05
ORF 899	1	MKYQRLDMRCCGSGSGSamber	16	3e-05
ORF 900	1	MLDMMHTCMKCGSGSGSamber	16	3e-05
ORF 901	1	MIopalopalFVMCGSGSGSamber	16	3e-05
ORF 902	1	MRMNSHLEMNFCGSGSGSamber	16	3e-05
ORF 903	1	MRKQKWYSMKDCGSGSGSamber	16	3e-05
ORF 904	1	MCLCMNHNEICGSGSGSamber	16	3e-05
ORF 905	1	MRNMNTYFRNFCGSGSGSamber	16	3e-05
ORF 906	1	MVIVVGCGSGSDSamber	16	3e-05
ORF 907	1	MSMLMNYRNKCGSGSGSamber	16	3e-05
ORF 908	1	MSMKFNKRNGCGSGSGSamber	16	3e-05
ORF 909	1	MNSMDMNWKRCGSGSGSamber	16	3e-05
ORF 910	1	MVYMDCDYWRCGSGSGSamber	16	3e-05
ORF 911	1	MGCRNRLSMKYCGSGSGSamber	16	3e-05
ORF 912	1	MSMRHYEMKVCGSGSGSamber	16	3e-05
ORF 913	1	MSMKFDMGYSCGSGSGSamber	16	3e-05
ORF 914	1	MVYMNLRSDRNCGSGSGSamber	16	3e-05
ORF 915	1	MWNSMKERCHCCGSGSGSamber	16	3e-05
ORF 916	1	MVMTHSMKRNCGSGSGSamber	16	3e-05
ORF 917	1	MCMNFRHDMNFCGSGSGSamber	15	3e-05
ORF 918	1	MVVWTNMNYQKCGSGSGSamber	15	3e-05
ORF 919	1	MSDMRWTRNILCGSGSGSamber	15	3e-05
ORF 920	1	MYWYSMKYVRSCGSGSGSamber	15	3e-05
ORF 921	1	MSMKHSRNRSCGSGSGSamber	15	3e-05
ORF 922	1	MRIVLDCGSGSGSamber	15	3e-05
ORF 923	1	MVYMDCAHWSTCGSGSGSamber	15	3e-05
ORF 924	1	MRMKYQMNWKCGSGSGSamber	15	3e-05
ORF 925	1	MRFMDCVamberRDCGSGSGSamber	15	3e-05
ORF 926	1	MMLKYSMRYSMCGSGSGSamber	15	3e-05
ORF 927	1	MFWAHRFDMNYCGSGSGSamber	15	3e-05
ORF 928	1	MCRNKFSMIHCGSGSGSamber	15	3e-05
ORF 929	1	MKSMNDRNCGSGSGSamber	15	3e-05
ORF 930	1	MCYRSMKWNDKCGSGSGSamber	15	3e-05
ORF 931	1	MLDMNRSRKNCGSGSGSamber	15	3e-05
ORF 932	1	MKYMNCERIWCGSGSGSamber	15	3e-05
ORF 933	1	MAMSRSMNGSCGSGSGSamber	15	3e-05
ORF 934	1	MCMKLWMNSDRCGSGSGSamber	15	3e-05
ORF 935	1	MKSMMTYNQICGSGSGSamber	15	3e-05
ORF 936	1	MRDMNVDFCYKCGSGSGSamber	15	3e-05
ORF 937	1	MASMRLSMNFCGSGSGSamber	15	3e-05
ORF 938	1	MVSMKHCMKEYCGSGSGSamber	15	3e-05
ORF 939	1	MSRKHMNLMNRCGSGSGSamber	15	3e-05
ORF 940	1	MLNVLDMNFRCCGSGSGSamber	15	3e-05
ORF 941	1	MLNMNCVSNFVCGSGSGSamber	15	3e-05
ORF 942	1	MDMAYLSVYNICGSGSGSamber	15	3e-05
ORF 943	1	MLRYKDMNFNCGSGSGSamber	15	3e-05
ORF 944	1	MVYSMKEWKYCGAAGSamber	15	3e-05
ORF 945	1	MSKYDMRSPRDYGSGSGSamber	15	3e-05
ORF 946	1	MMYNSRSMQLFCGSGSGSamber	15	3e-05
ORF 947	1	MLSMKLYRTFCGSGSGSamber	15	3e-05
ORF 948	1	MRYQAMDMRCCGSGSGSamber	15	3e-05
ORF 949	1	MFNMGCRNNSMCGSGSGSamber	15	3e-05
ORF 950	1	MRYMRYQMNCCGSGSGSamber	15	3e-05
ORF 951	1	MSKYDMDCGSGSGSamber	15	3e-05
ORF 952	1	MRLNMSMKFQYCGSGSGSamber	15	3e-05
ORF 953	1	MLRRYDMNIEMCGSGSGSamber	15	3e-05
ORF 954	1	MFNMDCAFRMRCGSGSGSamber	15	3e-05
ORF 955	1	MDMNIDRKYLKCGSGSGSamber	15	3e-05
ORF 956	1	MTSRFSMKYTMCGSGSGSamber	15	3e-05
ORF 957	1	MMLTKYNMNRNCGSGSGSamber	15	3e-05
ORF 958	1	MGNIMGSYKCDCGSGSGSamber	15	3e-05
ORF 959	1	MVYAMKEWKYCGSGSGSamber	15	3e-05
ORF 960	1	MSNMHSMKRSCGSGSGSamber	15	3e-05
ORF 961	1	MLSMKCDRIFNCGSGSGSamber	15	3e-05
ORF 962	1	MKFMTDMNRMCGSGSGSamber	15	3e-05
ORF 963	1	MQFMDCIKTYCGSGSGSamber	15	3e-05
ORF 964	1	MKNSSMDMRFCGSGSGSamber	15	3e-05
ORF 965	1	MKERKYCGSGSGSamber	15	3e-05
ORF 966	1	MFMDHFHEKNYCGSGSGSamber	15	3e-05
ORF 967	1	MISMKYQVRSSCGSGSGSamber	15	3e-05
ORF 968	1	MMFMDCSNRRCGSGSGSamber	15	3e-05
ORF 969	1	MAFRKDMDWSLCGSGSGSamber	15	3e-05
ORF 970	1	MSMILRYANCHCGSGSGSamber	15	3e-05
ORF 971	1	MLNMNSFMNLICGSGSGSamber	15	3e-05
ORF 972	1	MSRNYMTMDWICGSGSGSamber	15	3e-05
ORF 973	1	MRVCHYDMNLRCGSGSGSamber	15	3e-05
ORF 974	1	MILKWSMKYRCGSGSGSamber	15	3e-05
ORF 975	1	MKYIKRYDMNYCGSGSGSamber	15	3e-05
ORF 976	1	MRDMNCREYIYCGSGSGSamber	15	3e-05
ORF 977	1	MSDMGCTDIFCGSGSGSamber	15	3e-05
ORF 978	1	MLYMNDMRMMCCGSGSGSamber	15	3e-05
ORF 979	1	MVYSMKEWKYCGRAGSamber	15	3e-05
ORF 980	1	MLLNMDMMNYCGSGSGSamber	15	3e-05
ORF 981	1	MRMIRDMNRNKCGSGSGSamber	15	3e-05
ORF 982	1	MDMRDMamberIKRCGSGSGSamber	15	3e-05
ORF 983	1	MSKYDMRSPRDCVSGSGSamber	15	3e-05
ORF 984	1	MLDMNYECTYFCGSGSGSamber	15	3e-05
ORF 985	1	MKDMMYKCPYRCGSGSGSamber	15	3e-05
ORF 986	1	MKKFDMNRDYCCGSGSGSamber	15	3e-05
ORF 987	1	MFDRRYNMNSCGSGSGSamber	15	3e-05
ORF 988	1	MLRWKYTDMRFCGSGSGSamber	15	3e-05
ORF 989	1	MMVNHNDMRFCGSGSGSamber	15	3e-05
ORF 990	1	MLQRKFMNWNLCGSGSGSamber	15	3e-05
ORF 991	1	MKFLNMNMRACGSGSGSamber	15	3e-05
ORF 992	1	MRNMEHCDIDVCGSGSGSamber	15	3e-05
ORF 993	1	MISNMLDMGIFCGSGSGSamber	15	3e-05
ORF 994	1	MRKCSMMDVCCGSGSGSamber	15	3e-05
ORF 995	1	MKSMRYCKRLCGSGSGSamber	15	3e-05
ORF 996	1	MISMKVTRMNSCGSGSGSamber	15	3e-05
ORF 997	1	MNLYSMRFHRNCGSGSGSamber	15	3e-05
ORF 998	1	MVNRSMKFRNCGSGSGSamber	15	3e-05
ORF 999	1	MSKYNMGYQNCGSGSGSamber	15	3e-05
ORF 1000	1	MKYMNCEKVRYCGSGSGSamber	15	3e-05
ORF 1001	1	MVYMECSQRRNCGSGSGSamber	15	3e-05
ORF 1002	1	MRYLSMKDRMCGSGSGSamber	15	3e-05
ORF 1003	1	MGSNMDMRNWCGSGSGSamber	15	3e-05
ORF 1004	1	MSMDMRMKRICGSGSGSamber	15	3e-05
ORF 1005	1	MKSMKTYRISCGSGSGSamber	15	3e-05
ORF 1006	1	MDMADVVNCSCCGSGSGSamber	15	3e-05
ORF 1007	1	MMSMNCDMNWKCGSGSGSamber	15	3e-05
ORF 1008	1	MCKPKFMNLMKCGSGSGSamber	15	3e-05
ORF 1009	1	MKGIYRYDMNCGSGSGSamber	15	3e-05
ORF 1010	1	MLFMCCGDRYCGSGSGSamber	15	3e-05
ORF 1011	1	MRFDMGMTRIRCGSGSGSamber	15	3e-05
ORF 1012	1	MMMKYDMDDDFCGSGSGSamber	15	3e-05
ORF 1013	1	MVYQYDMNFYDCGSGSGSamber	15	3e-05
ORF 1014	1	MLKSLTMKYVVCGSGSGSamber	15	3e-05
ORF 1015	1	MSMIFERNIRVCGSGSGSamber	15	3e-05
ORF 1016	1	MIopalopalCCTCGSGSGSamber	15	3e-05
ORF 1017	1	MVDMAYVKKKCGSGSGSamber	15	3e-05
ORF 1018	1	MLYMNCIRNCGSGSGSamber	15	3e-05
ORF 1019	1	MKGMGTYKNLCGSGSGSamber	15	3e-05
ORF 1020	1	MRNMNCIRKKCGSGSGSamber	15	3e-05
ORF 1021	1	MRYLDMNMNRGCGSGSGSamber	15	3e-05
ORF 1022	1	MMYNLMGLQRNCGSGSGSamber	15	3e-05
ORF 1023	1	MRYGPRSMKYCGSGSGSamber	15	3e-05
ORF 1024	1	MKSMSAYRHLCGSGSGSamber	15	3e-05
ORF 1025	1	MDMGIDYSMNYCGSGSGSamber	15	3e-05
ORF 1026	1	MKNMGNCLDFCGSGSGSamber	15	3e-05
ORF 1027	1	MSMIRAYDMRFCGSGSGSamber	15	3e-05
ORF 1028	1	MRNMNTFTDRCGSGSGSamber	15	3e-05
ORF 1029	1	MFVopalIRCGSGSGSamber	15	3e-05
ORF 1030	1	MRYMDCERYIGCGSGSGSamber	15	3e-05
ORF 1031	1	MFYTSMKYQKCGSGSGSamber	15	3e-05
ORF 1032	1	MVQMNCSMKKGCGSGSGSamber	15	3e-05
ORF 1033	1	MFDMNCRKKVYCGSGSGSamber	15	3e-05
ORF 1034	1	MSMTSMKYFWTCGSGSGSamber	15	3e-05
ORF 1035	1	MRYIDMRFRNECGSGSGSamber	14	2e-05
ORF 1036	1	MNLMDMNYRNCGSGSGSamber	14	2e-05
ORF 1037	1	MNSKSMMHYRNCGSGSGSamber	14	2e-05
ORF 1038	1	MVLMNCTLYYCCGSGSGSamber	14	2e-05
ORF 1039	1	MDMRFSRSVNICGSGSGSamber	14	2e-05
ORF 1040	1	MSLMNIDMGTYCGSGSGSamber	14	2e-05
ORF 1041	1	MANRYSMKVIVCGSGSGSamber	14	2e-05
ORF 1042	1	MIRMYWMNSFLCGSGSGSamber	14	2e-05
ORF 1043	1	MKYSMDITLRCGSGSGSamber	14	2e-05
ORF 1044	1	MDMMNVTRRCGSGSGSamber	14	2e-05
ORF 1045	1	MLWIMICGSGSGSamber	14	2e-05
ORF 1046	1	MRFRYSMKYIKCGSGSGSamber	14	2e-05
ORF 1047	1	MYKCMEHPKCGSGSGSamber	14	2e-05
ORF 1048	1	MWMYHRNSMLYCGSGSGSamber	14	2e-05
ORF 1049	1	MKFMDCRNYSCGSGSGSamber	14	2e-05
ORF 1050	1	MSMKYHRNRNFCGSGSGSamber	14	2e-05
ORF 1051	1	MWKFMYDMRVCGSGSGSamber	14	2e-05
ORF 1052	1	MMRFSYNMNWNCGSGSGSamber	14	2e-05
ORF 1053	1	MCERCKSMKRNCGSGSGSamber	14	2e-05
ORF 1054	1	MVYSMKQWKYCGSGSGSamber	14	2e-05
ORF 1055	1	MMMTYDMNWNCGSGSGSamber	14	2e-05
ORF 1056	1	MSMRNYLDMNCGSGSGSamber	14	2e-05
ORF 1057	1	MVDMGCTAYNRCGSGSGSamber	14	2e-05
ORF 1058	1	MQSMNFDFCRKCGSGSGSamber	14	2e-05
ORF 1059	1	MRYRQRCMTMNCGSGSGSamber	14	2e-05
ORF 1060	1	MRNRYDMNFICGSGSGSamber	14	2e-05
ORF 1061	1	MLSMKHVLYTSCGSGSGSamber	14	2e-05
ORF 1062	1	MKNMGCDFSNSCGSGSGSamber	14	2e-05
ORF 1063	1	MLLMNHRCKNKCGSGSGSamber	14	2e-05
ORF 1064	1	MKFMDCMDIKCGSGSGSamber	14	2e-05
ORF 1065	1	MSDRKYYMNIFCGSGSGSamber	14	2e-05
ORF 1066	1	MLSMLWMNALRCGSGSGSamber	14	2e-05
ORF 1067	1	MRKLMDMEINLCGSGSGSamber	14	2e-05
ORF 1068	1	MVYMDCVWNVCGSGSGSamber	14	2e-05
ORF 1069	1	MNEWKYCGSGSGSamber	14	2e-05
ORF 1070	1	MLTMKYIDWKKCGSGSGSamber	14	2e-05
ORF 1071	1	MKNMECTCSCCGSGSGSamber	14	2e-05
ORF 1072	1	MIYGSMNVDCCGSGSGSamber	14	2e-05
ORF 1073	1	MRKWNHMNSSCGSGSGSamber	14	2e-05
ORF 1074	1	MVSKYDMRNECGSGSGSamber	14	2e-05
ORF 1075	1	MLSMKWDFNLCGSGSGSamber	14	2e-05
ORF 1076	1	MFMNARSCLCCGSGSGSamber	14	2e-05
ORF 1077	1	MRSRYTMNFSCCGSGSGSamber	14	2e-05
ORF 1078	1	MSSMKYTRIDCGSGSGSamber	14	2e-05
ORF 1079	1	MKSMKTDFKNCGSGSGSamber	14	2e-05
ORF 1080	1	MSKYSMMYLEKCGSGSGSamber	14	2e-05
ORF 1081	1	MYTRFDMHHWCGSGSGSamber	14	2e-05
ORF 1082	1	MLTSPYSMKICGSGSGSamber	14	2e-05
ORF 1083	1	MFYMDCMRFRCGSGSGSamber	14	2e-05
ORF 1084	1	MLDMNRTCHRNCGSGSGSamber	14	2e-05
ORF 1085	1	MSISKWTMDVYCGSGSGSamber	14	2e-05
ORF 1086	1	MSWNYMDMRDLCGSGSGSamber	14	2e-05
ORF 1087	1	MVMYLSMKHRICGSGSGSamber	14	2e-05
ORF 1088	1	MKTMKSVDRCGSGSGSamber	14	2e-05
ORF 1089	1	MSMWSMKWMKVCGSGSGSamber	14	2e-05
ORF 1090	1	MLSMNRYMRTCGSGSGSamber	14	2e-05
ORF 1091	1	MRLYNMNFLQCGSGSGSamber	14	2e-05
ORF 1092	1	MSFDMNRSYRNCGSGSGSamber	14	2e-05
ORF 1093	1	MLDMRYECDFCGSGSGSamber	14	2e-05
ORF 1094	1	MKCRKCLSMKKCGSGSGSamber	14	2e-05
ORF 1095	1	MTDMRCMERYCGSGSGSamber	14	2e-05
ORF 1096	1	MSMRSPQDamberamberCGSGSGSamber	14	2e-05
ORF 1097	1	MKDMRTDYISCGSGSGSamber	14	2e-05
ORF 1098	1	MCYAMMLSMKYCGSGSGSamber	14	2e-05
ORF 1099	1	MQSMNRDFGCGSGSGSamber	14	2e-05
ORF 1100	1	MKDMMYRCFWWCGSGSGSamber	14	2e-05
ORF 1101	1	MVYMLMDMRCLCGSGSGSamber	14	2e-05
ORF 1102	1	MCLCMEHFRDCGSGSGSamber	14	2e-05
ORF 1103	1	MRSYTDMNWDYCGSGSGSamber	14	2e-05
ORF 1104	1	MQNKYSMKLRCGSGSGSamber	14	2e-05
ORF 1105	1	MNRKMYDMKRDCGSGSGSamber	14	2e-05
ORF 1106	1	MSMYSMKASRYCGSGSGSamber	14	2e-05
ORF 1107	1	MRSMKNWGAQCGSGSGSamber	14	2e-05
ORF 1108	1	MLAKYYDMRNCCGSGSGSamber	14	2e-05
ORF 1109	1	MRDMNCDTRRNCGSGSGSamber	14	2e-05
ORF 1110	1	MCRYSMKEIKLCGSGSGSamber	14	2e-05
ORF 1111	1	MYNMNHGCGSGSGSamber	14	2e-05
ORF 1112	1	MKNMNMNAWSCGSGSGSamber	14	2e-05
ORF 1113	1	MYDMNWLNRYCGSGSGSamber	14	2e-05
ORF 1114	1	MFRYDMNFGDRCGSGSGSamber	14	2e-05
ORF 1115	1	MKLRMNMMRNCGSGSGSamber	14	2e-05
ORF 1116	1	MMFMNCDLWTVCGSGSGSamber	14	2e-05
ORF 1117	1	MSKYDMRSTRDCGSGSGSamber	14	2e-05
ORF 1118	1	MKLIDMNIDSKCGSGSGSamber	14	2e-05
ORF 1119	1	MRKQIDMGDFCGSGSGSamber	14	2e-05
ORF 1120	1	MKYHTSDMRCICGSGSGSamber	14	2e-05
ORF 1121	1	MWMYDMRSMNFCGSGSGSamber	14	2e-05
ORF 1122	1	MFWMLSMKNYCGSGSGSamber	14	2e-05
ORF 1123	1	MLTMLESTMCGSGSGSamber	14	2e-05
ORF 1124	1	MRYNRNWMDMNCGSGSGSamber	14	2e-05
ORF 1125	1	MQFMKRYDMNYCGSGSGSamber	14	2e-05
ORF 1126	1	MKDMNCMNYGCGSGSGSamber	14	2e-05
ORF 1127	1	MFSMNFSMRICCGSGSGSamber	14	2e-05
ORF 1128	1	MCLCMEHSVRICGSGSGSamber	14	2e-05
ORF 1129	1	MTRYCMNIDWWCGSGSGSamber	14	2e-05
ORF 1130	1	MGVSMLTYSEopalMRamber	14	2e-05
ORF 1131	1	MKYMNCVKNVNCGSGSGSamber	14	2e-05
ORF 1132	1	MLDMNYCLNLRCGSGSGSamber	14	2e-05
ORF 1133	1	MVSMSRNMHCLCGSGSGSamber	14	2e-05
ORF 1134	1	MIDMRYRNEKMCGSGSGSamber	14	2e-05
ORF 1135	1	MVYSMTEWKYCGSGSGSamber	14	2e-05
ORF 1136	1	MLDMHSMRKCCGSGSGSamber	14	2e-05
ORF 1137	1	MCMRSKSMNYCGSGSGSamber	14	2e-05
ORF 1138	1	MDYRWMSYSKNCGSGSGSamber	14	2e-05
ORF 1139	1	MRNSRSMNINRCGSGSGSamber	14	2e-05
ORF 1140	1	MFNMDCTKRNVCGSGSGSamber	14	2e-05
ORF 1141	1	MSHVDMRHPKDCGSGSGSamber	14	2e-05
ORF 1142	1	MCLTWYMNGDCGSGSGSamber	14	2e-05
ORF 1143	1	MKSMDIDWNVCGSGSGSamber	14	2e-05
ORF 1144	1	MQFDMNIDYCLCGSGSGSamber	14	2e-05
ORF 1145	1	MSKFLMDVVKSCGSGSGSamber	14	2e-05
ORF 1146	1	MIDMMSKWRFCGSGSGSamber	14	2e-05
ORF 1147	1	MDMRHLSKRNICGSGSGSamber	14	2e-05
ORF 1148	1	MKNMERYGLLCGSGSGSamber	14	2e-05
ORF 1149	1	MQYMENWSMKCGSGSGSamber	14	2e-05
ORF 1150	1	MFMNMDYRRIRCGSGSGSamber	14	2e-05
ORF 1151	1	MYLSMIFDRRYCGSGSGSamber	14	2e-05
ORF 1152	1	MMFMNCYKRNCGSGSGSamber	14	2e-05
ORF 1153	1	MKLMNMNIRNCGSGSGSamber	14	2e-05
ORF 1154	1	MDMAHSRKQHCGSGSGSamber	14	2e-05
ORF 1155	1	MSMIRMRYNMNCGSGSGSamber	14	2e-05
ORF 1156	1	MYDMKFRETFRCGSGSGSamber	14	2e-05
ORF 1157	1	MKWTWSMNIDRCGSGSGSamber	14	2e-05
ORF 1158	1	MKLNRTMNFRNCGSGSGSamber	14	2e-05
ORF 1159	1	MSSMNWIRNSMCGSGSGSamber	14	2e-05
ORF 1160	1	MLNMDCTIRKKCGSGSGSamber	14	2e-05
ORF 1161	1	MVSMRMCGSGSGSamber	14	2e-05
ORF 1162	1	MCIRYDMNWSCGSGSGSamber	14	2e-05
ORF 1163	1	MLWMNCMDYWGCGSGSGSamber	14	2e-05
ORF 1164	1	MNDMRFLCNRNCGSGSGSamber	14	2e-05
ORF 1165	1	MHYLQSMKRTNCGSGSGSamber	14	2e-05
ORF 1166	1	MSMKMYASRNRCGSGSGSamber	14	2e-05
ORF 1167	1	MLGNSMKCINRCGSGSGSamber	14	2e-05
ORF 1168	1	MMYDMNAIQFCGSGSGSamber	14	2e-05
ORF 1169	1	MKNMNYQRGVSCGSGSGSamber	14	2e-05
ORF 1170	1	MDMAWMKFSRNCGSGSGSamber	14	2e-05
ORF 1171	1	MKNMNRMNCCDCGSGSGSamber	14	2e-05
ORF 1172	1	MLDMGISRNDVCGSGSGSamber	14	2e-05
ORF 1173	1	MSRFSMKWISECGSGSGSamber	14	2e-05
ORF 1174	1	MVYMNERNCGSGSGSamber	14	2e-05
ORF 1175	1	MMNMNCSKRYICGSGSGSamber	14	2e-05
ORF 1176	1	MLSNRDMRYTDCGSGSGSamber	14	2e-05
ORF 1177	1	MVRNYMNMDYVCGSGSGSamber	14	2e-05
ORF 1178	1	MVYSMKAWKYCGSGSGSamber	14	2e-05
ORF 1179	1	MASVNRYSMKYCGSGSGSamber	14	2e-05
ORF 1180	1	MKPLDMNYGDWCGSGSGSamber	14	2e-05
ORF 1181	1	MYLSMKMSKFCGSGSGSamber	13	2e-05
ORF 1182	1	MFRSMNIDFYCGSGSGSamber	13	2e-05
ORF 1183	1	MRLLMDMMDVCGSGSGSamber	13	2e-05
ORF 1184	1	MRYMNCDCHWCGSGSGSamber	13	2e-05
ORF 1185	1	MSKYDMRSPRDCGSGRGSamber	13	2e-05
ORF 1186	1	MLSMQRYMMMCGSGSGSamber	13	2e-05
ORF 1187	1	MFDMRYRYMRSCGSGSGSamber	13	2e-05
ORF 1188	1	MQDMHQNLYKYCGSGSGSamber	13	2e-05
ORF 1189	1	MYRSMKYSCWMCGSGSGSamber	13	2e-05
ORF 1190	1	MSKYDMRSPSDCGSGSGSamber	13	2e-05
ORF 1191	1	MLNMEYYREKCGSGSGSamber	13	2e-05
ORF 1192	1	MRNMGCTEEFCGSGSGSamber	13	2e-05
ORF 1193	1	MNSLWMNWDSCGSGSGSamber	13	2e-05
ORF 1194	1	MSLMTYRSMKYCGSGSGSamber	13	2e-05
ORF 1195	1	MLWRYDMRNCCGSGSGSamber	13	2e-05
ORF 1196	1	MVCRRYNMGDSCGSGSGSamber	13	2e-05
ORF 1197	1	MLSMRRNRCGSGSGSamber	13	2e-05
ORF 1198	1	MSMKHNLRKTSCGSGSGSamber	13	2e-05
ORF 1199	1	MSNMDMRNRNCGSGSGSamber	13	2e-05
ORF 1200	1	MRNMERFKHICGSGSGSamber	13	2e-05
ORF 1201	1	MSRSDMHHPVCGSGSGSamber	13	2e-05
ORF 1202	1	MLDMRTYSKHCGSGSGSamber	13	2e-05
ORF 1203	1	MSLVYMNWNRNCGSGSGSamber	13	2e-05
ORF 1204	1	MKYSMKFDMMRCGSGSGSamber	13	2e-05
ORF 1205	1	MRSMRSYNQTCGSGSGSamber	13	2e-05
ORF 1206	1	MRWQSMKFVNSCGSGSGSamber	13	2e-05
ORF 1207	1	MRDMRTYRENCCGSGSGSamber	13	2e-05
ORF 1208	1	MKDMAHSCNDCGSGSGSamber	13	2e-05
ORF 1209	1	MSKYDVRSPRDCGSGSGSamber	13	2e-05
ORF 1210	1	MRLCMNTYSKRCGSGSGSamber	13	2e-05
ORF 1211	1	MSHKSKYDMRFCGSGSGSamber	13	2e-05
ORF 1212	1	MCKHYDMRFNRCGSGSGSamber	13	2e-05
ORF 1213	1	MSVLQICGSGSGSamber	13	2e-05
ORF 1214	1	MKDMMYTRMFCGSGSGSamber	13	2e-05
ORF 1215	1	MILMTSGamberCGSGSGSamber	13	2e-05
ORF 1216	1	MRYSMKEFNYCGSGSGSamber	13	2e-05
ORF 1217	1	MVYMNDWCFMSCGSGSGSamber	13	2e-05
ORF 1218	1	MLDMNYLRKNCGSGSGSamber	13	2e-05
ORF 1219	1	MRNMNSPNDWNCGSGSGSamber	13	2e-05
ORF 1220	1	MKSMSRYLIDCGSGSGSamber	13	2e-05
ORF 1221	1	MKDMDTFRIKCGSGSGSamber	13	2e-05
ORF 1222	1	MSWMRSMSMKCGSGSGSamber	13	2e-05
ORF 1223	1	MRKDMNMNCVCGSGSGSamber	13	2e-05
ORF 1224	1	MVYSMKEWKYCGSGGSamber	13	2e-05
ORF 1225	1	MCTKRFSMKSFCGSGSGSamber	13	2e-05
ORF 1226	1	MCSDDYMDMNWCGSGSGSamber	13	2e-05
ORF 1227	1	MVIVVGCVSGSGSamber	13	2e-05
ORF 1228	1	MRFDRMYYMNLCGSGSGSamber	13	2e-05
ORF 1229	1	MSDMKFNMKWNCGSGSGSamber	13	2e-05
ORF 1230	1	MMDMGCTKWNCGSGSGSamber	13	2e-05
ORF 1231	1	MSYFMNLNMNCGSGSGSamber	13	2e-05
ORF 1232	1	MSYMDMRYRNKCGSGSGSamber	13	2e-05
ORF 1233	1	MRDMATYFRDCGSGSGSamber	13	2e-05
ORF 1234	1	MVDMMYESYSVCGSGSGSamber	13	2e-05
ORF 1235	1	MFDMNLMKEKCCGSGSGSamber	13	2e-05
ORF 1236	1	MKGLNMDYYSMCGSGSGSamber	13	2e-05
ORF 1237	1	MISKYDMRYNICGSGSGSamber	13	2e-05
ORF 1238	1	MSMGTSMKCVRCGSGSGSamber	13	2e-05
ORF 1239	1	MDMSAYRSYSMCGSGSGSamber	13	2e-05
ORF 1240	1	MTRKWSMMDMGCGSGSGSamber	13	2e-05
ORF 1241	1	MSKYDMRSPRDCGNGSGSamber	13	2e-05
ORF 1242	1	MGYQMNISMMICGSGSGSamber	13	2e-05
ORF 1243	1	MMYSMKLYVECGSGSGSamber	13	2e-05
ORF 1244	1	MMDMATYRVYCGSGSGSamber	13	2e-05
ORF 1245	1	MVKLYYMNLMRCGSGSGSamber	13	2e-05
ORF 1246	1	MYWKKMDMGFCGSGSGSamber	13	2e-05
ORF 1247	1	MSNWTSMAHRYCGSGSGSamber	13	2e-05
ORF 1248	1	MVIVVGCGRGSGSamber	13	2e-05
ORF 1249	1	MRYMMYWMDFCGSGSGSamber	13	2e-05
ORF 1250	1	MKFHSMKYRMCGSGSGSamber	13	2e-05
ORF 1251	1	MVSMNHRCKNDCGSGSGSamber	13	2e-05
ORF 1252	1	MDVYMDMMLRNCGSGSGSamber	13	2e-05
ORF 1253	1	MMMMYDMRLFDCGSGSGSamber	13	2e-05
ORF 1254	1	MMYMNCDFIAWCGSGSGSamber	13	2e-05
ORF 1255	1	MRSMKYRERKMCGSGSGSamber	13	2e-05
ORF 1256	1	MQNNMDMRVSCGSGSGSamber	13	2e-05
ORF 1257	1	MRDMGCIWVCGSGSGSamber	13	2e-05
ORF 1258	1	MVYSMKERKYCGSGSamber	13	2e-05
ORF 1259	1	MEFYRMDMRMLCGSGSGSamber	13	2e-05
ORF 1260	1	MRFMDIGPHCGSGSGSamber	13	2e-05
ORF 1261	1	MVISRYSMKLCGSGSGSamber	13	2e-05
ORF 1262	1	MLSMKYLCGSGSGSamber	13	2e-05
ORF 1263	1	MTKCDMRFWKNCGSGSGSamber	13	2e-05
ORF 1264	1	MRSMRYCGSGSGSamber	13	2e-05
ORF 1265	1	MVLRYHMNYEKCGSGSGSamber	13	2e-05
ORF 1266	1	MWNSMKSKYYCGSGSGSamber	13	2e-05
ORF 1267	1	MSSMKYTRCDCGSGSGSamber	13	2e-05
ORF 1268	1	MLDMHHRSPKYCGSGSGSamber	13	2e-05
ORF 1269	1	MLYMDCSTYNCGSGSGSamber	13	2e-05
ORF 1270	1	MLKCMETYYSWCGSGSGSamber	13	2e-05
ORF 1271	1	MLCKNMNYRMNCGSGSGSamber	13	2e-05
ORF 1272	1	MVDMMYSMKRCGSGSGSamber	13	2e-05
ORF 1273	1	MCSKYIKDMNYCGSGSGSamber	13	2e-05
ORF 1274	1	MFDMNCTNDLFCGSGSGSamber	13	2e-05
ORF 1275	1	MVYRDMRYSMCGSGSGSamber	13	2e-05
ORF 1276	1	MLYMDCVRNWSCGSGSGSamber	13	2e-05
ORF 1277	1	MKDMSCIDFYWCGSGSGSamber	13	2e-05
ORF 1278	1	MQYMDCSRCGSGSGSamber	13	2e-05
ORF 1279	1	MKFDMKHRSDCGSGSGSamber	13	2e-05
ORF 1280	1	MVIDVGCGSGSGSamber	13	2e-05
ORF 1281	1	MCMKLRTQMNCGSGSGSamber	13	2e-05
ORF 1282	1	MWYSNLSMKCCGSGSGSamber	13	2e-05
ORF 1283	1	MVSMKYCRKKSCGSGSGSamber	13	2e-05
ORF 1284	1	MSRVLKSMRYSCGSGSGSamber	13	2e-05
ORF 1285	1	MFYYMDSRKRICGSGSGSamber	13	2e-05
ORF 1286	1	MVYMDCLWWYCGSGSGSamber	13	2e-05
ORF 1287	1	MRWKYDMNGMCGSGSGSamber	13	2e-05
ORF 1288	1	MRFRYSMLMNLCGSGSGSamber	13	2e-05
ORF 1289	1	MRYDMDCCGSGSGSamber	13	2e-05
ORF 1290	1	MDGYLKHLMNHCGSGSGSamber	13	2e-05
ORF 1291	1	MNRNNKYDMNFCGSGSGSamber	13	2e-05
ORF 1292	1	MHWMNCIDRWCGSGSGSamber	13	2e-05
ORF 1293	1	MVDMACSDYFYCGSGSGSamber	13	2e-05
ORF 1294	1	MLDMNGFMKNCGSGSGSamber	13	2e-05
ORF 1295	1	MSMKYFREMKCGSGSGSamber	13	2e-05
ORF 1296	1	MCRKMYDMNLNCGSGSGSamber	13	2e-05
ORF 1297	1	MHWSMNIDEICCGSGSGSamber	13	2e-05
ORF 1298	1	MRYSNRSMKCNCGSGSGSamber	13	2e-05
ORF 1299	1	MFDMHHMNDTYCGSGSGSamber	13	2e-05
ORF 1300	1	MRNMGCEEWICGSGSGSamber	13	2e-05
ORF 1301	1	MRKFLSMNRVCGSGSGSamber	13	2e-05
ORF 1302	1	MRSHRTDMNMNCGSGSGSamber	13	2e-05
ORF 1303	1	MVKMYSMKLTICGSGSGSamber	13	2e-05
ORF 1304	1	MYLMNCTRNSCGSGSGSamber	13	2e-05
ORF 1305	1	MVVGNYMEIFCGSGSGSamber	13	2e-05
ORF 1306	1	MSKYDMRSPWDCGSGSGSamber	13	2e-05
ORF 1307	1	MLDMKFTNRLCGSGSGSamber	13	2e-05
ORF 1308	1	MTFMDCVKKNMCGSGSGSamber	13	2e-05
ORF 1309	1	MCVYHMGIDFCGSGSGSamber	13	2e-05
ORF 1310	1	MSMNIDRIYSICGSGSGSamber	13	2e-05
ORF 1311	1	MRKRYYMDHGSCGSGSGSamber	13	2e-05
ORF 1312	1	MSKWNMGYQKCCGSGSGSamber	13	2e-05
ORF 1313	1	MCKSMKYSHFCGSGSGSamber	13	2e-05
ORF 1314	1	MSKDMRYSAVLCGSGSGSamber	13	2e-05
ORF 1315	1	MLNMNCLRDISCGSGSGSamber	13	2e-05
ORF 1316	1	MRNMNTYLSHCGSGSGSamber	13	2e-05
ORF 1317	1	MCGopalVFSCGSGSGSamber	13	2e-05
ORF 1318	1	MSCRIRNRDMNCGSGSGSamber	13	2e-05
ORF 1319	1	MQSMRSYGLMCGSGSGSamber	13	2e-05
ORF 1320	1	MVKNMDMRMSYCGSGSGSamber	13	2e-05
ORF 1321	1	MNLKYDMKYVRCGSGSGSamber	13	2e-05
ORF 1322	1	MVFMDCTSFRICGSGSGSamber	13	2e-05
ORF 1323	1	MTNWMNMGYHRCGSGSGSamber	13	2e-05
ORF 1324	1	MSMKYVPALKNCGSGSGSamber	13	2e-05
ORF 1325	1	MLSMKHSNCTNCGSGSGSamber	13	2e-05
ORF 1326	1	MKDMHDRGYYCGSGSGSamber	13	2e-05
ORF 1327	1	MKNLMYDMRNVCGSGSGSamber	13	2e-05
ORF 1328	1	MRYINKKDMGFVRQGSGSamber	13	2e-05
ORF 1329	1	MSVMKYDMRFYCGSGSGSamber	13	2e-05
ORF 1330	1	MRYRIQMNFRMCGSGSGSamber	13	2e-05
ORF 1331	1	MSNRKWQSMKFCGSGSGSamber	13	2e-05
ORF 1332	1	MKYMDCLRNDYCGSGSGSamber	13	2e-05
ORF 1333	1	MRLTYGMNWDFCGSGSGSamber	13	2e-05
ORF 1334	1	MHDMRLIKVCGSGSGSamber	13	2e-05
ORF 1335	1	MLSMRYMNKTCGSGSGSamber	13	2e-05
ORF 1336	1	MVYMDCFRMNCGSGSGSamber	13	2e-05
ORF 1337	1	MTKINSRDMNTYCGSGSGSamber	13	2e-05
ORF 1338	1	MTKYYMNMDCGSGSGSamber	13	2e-05
ORF 1339	1	MKYLWLSMKHCGSGSGSamber	13	2e-05
ORF 1340	1	MFMNRLTMNSDCGSGSGSamber	13	2e-05
ORF 1341	1	MSRHMMDMRFCGSGSGSamber	13	2e-05
ORF 1342	1	MKFMDCMNMERCGSGSGSamber	13	2e-05
ORF 1343	1	MFLCMDDMMWYCGSGSGSamber	13	2e-05
ORF 1344	1	MRYMNCRTYEDCGSGSGSamber	13	2e-05
ORF 1345	1	MMFMDCIDYSCCGSGSGSamber	13	2e-05
ORF 1346	1	MRTHKSMKMRCCGSGSGSamber	13	2e-05
ORF 1347	1	MKSYKYDMNYCGSGSGSamber	13	2e-05
ORF 1348	1	MVNMNFSMRYSCGSGSGSamber	13	2e-05
ORF 1349	1	MRMRYDMKNVCGSGSGSamber	13	2e-05
ORF 1350	1	MRKYYSMKRNCGSGSGSamber	13	2e-05
ORF 1351	1	MMSMKRCNDFCGSGSGSamber	13	2e-05
ORF 1352	1	MSMNRFRNLMSCGSGSGSamber	13	2e-05
ORF 1353	1	MKMNRSMMIEDCGSGSGSamber	13	2e-05
ORF 1354	1	MRSMKYMESIKCGSGSGSamber	13	2e-05
ORF 1355	1	MVDMRCIKNNCGSGSGSamber	13	2e-05
ORF 1356	1	MVSMLYREKKFCGSGSGSamber	13	2e-05
ORF 1357	1	MWYNRYSMNYCGSGSGSamber	13	2e-05
ORF 1358	1	MGFYSMYDMNCGSGSGSamber	13	2e-05
ORF 1359	1	MVYTRMLDMNHCGSGSGSamber	13	2e-05
ORF 1360	1	MTSMKYCNDFRCGSGSGSamber	13	2e-05
ORF 1361	1	MRYRDMNRNTSCGSGSGSamber	13	2e-05
ORF 1362	1	MKFHSKDMRCCGSGSGSamber	13	2e-05
ORF 1363	1	MLopalRFGICGSGSGSamber	13	2e-05
ORF 1364	1	MRFWMDMNSRCGSGSGSamber	13	2e-05
ORF 1365	1	MSMKIVAQNIRCGSGSGSamber	13	2e-05
ORF 1366	1	MKMDNRSMNIYCGSGSGSamber	13	2e-05
ORF 1367	1	MLYMRKMLNMNCGSGSGSamber	13	2e-05
ORF 1368	1	MTKLYRLNMNLCGSGSGSamber	13	2e-05
ORF 1369	1	MVYSMKEWKYCGSGSGTamber	13	2e-05
ORF 1370	1	MKDMRCPRYHCGSGSGSamber	13	2e-05
ORF 1371	1	MSMNMDMRVMCCGSGSGSamber	12	2e-05
ORF 1372	1	MLNMDCVRCYCGSGSGSamber	12	2e-05
ORF 1373	1	MNRNMDISRACGSGSGSamber	12	2e-05
ORF 1374	1	MRDMNVSRDFLCGSGSGSamber	12	2e-05
ORF 1375	1	MSMRDNRKWNCGSGSGSamber	12	2e-05
ORF 1376	1	MIRLNFMERFCGSGSGSamber	12	2e-05
ORF 1377	1	MSYHKLSMSFCGSGSGSamber	12	2e-05
ORF 1378	1	MVFMEYCGSGSGSamber	12	2e-05
ORF 1379	1	MVSGopalMCGSGSGSamber	12	2e-05
ORF 1380	1	MLSMNINMRNLCGSGSGSamber	12	2e-05
ORF 1381	1	MRSMNYFSMKCGSGSGSamber	12	2e-05
ORF 1382	1	MRNMECSRSRNCGSGSGSamber	12	2e-05
ORF 1383	1	MWSMRYQKNFCGSGSGSamber	12	2e-05
ORF 1384	1	MFKKYDMENFSCGSGSGSamber	12	2e-05
ORF 1385	1	MIYQSRSMKHCGSGSGSamber	12	2e-05
ORF 1386	1	MRWNLKAMNFCGSGSGSamber	12	2e-05
ORF 1387	1	MRSMLTMSCSKCGSGSGSamber	12	2e-05
ORF 1388	1	MSVLKMDWDVMCGSGSGSamber	12	2e-05
ORF 1389	1	MTFMDCACINCGSGSGSamber	12	2e-05
ORF 1390	1	MFMGFSMNNRTCGSGSGSamber	12	2e-05
ORF 1391	1	MCKRDMNIDNFCGSGSGSamber	12	2e-05
ORF 1392	1	MRYKSMKRLKWCGSGSGSamber	12	2e-05
ORF 1393	1	MKLRMYSMRDSCGSGSGSamber	12	2e-05
ORF 1394	1	MFNMNSRKMVCGSGSGSamber	12	2e-05
ORF 1395	1	MRFMTLKRNDMCGSGSGSamber	12	2e-05
ORF 1396	1	MCCMTCMDMNCGSGSGSamber	12	2e-05
ORF 1397	1	MVSMRYTKNWMCGSGSGSamber	12	2e-05
ORF 1398	1	MCAKKKYDMNLRMCGSGSGSamber	12	2e-05
ORF 1399	1	MKDMATYKMRDCGSGSGSamber	12	2e-05
ORF 1400	1	MACKSYDMGYCGSGSGSamber	12	2e-05
ORF 1401	1	MVVYDLYDMRYCGSGSGSamber	12	2e-05
ORF 1402	1	MLNMNCTRFRNCGSGSGSamber	12	2e-05
ORF 1403	1	MKCMRLKYSMNCGSGSGSamber	12	2e-05
ORF 1404	1	MSMNWIARTMCGSGSGSamber	12	2e-05
ORF 1405	1	MKWTSMKECRCCGSGSGSamber	12	2e-05
ORF 1406	1	MLFMDYCLDFCGSGSGSamber	12	2e-05
ORF 1407	1	MCKYLDMHHSDCGSGSGSamber	12	2e-05
ORF 1408	1	MLMYYDMKDVCGSGSGSamber	12	2e-05
ORF 1409	1	MYKRYDMIDYCGSGSGSamber	12	2e-05
ORF 1410	1	MVYMNFDRKKNCGSGSGSamber	12	2e-05
ORF 1411	1	MVYMNCSSGRRCGSGSGSamber	12	2e-05
ORF 1412	1	MDMNEKLWCSCCGSGSGSamber	12	2e-05
ORF 1413	1	MFNMDCDRWYRCGSGSGSamber	12	2e-05
ORF 1414	1	MLDMGSYRNKVCGSGSGSamber	12	2e-05
ORF 1415	1	MDMRSMKEFMCGSGSGSamber	12	2e-05
ORF 1416	1	MKYMDCDSCGSGSGSamber	12	2e-05
ORF 1417	1	MHFMSIDMNWSCGSGSGSamber	12	2e-05
ORF 1418	1	MIGSNRYSMKHCGSGSGSamber	12	2e-05
ORF 1419	1	MTMRSMDMRKECGSGSGSamber	12	2e-05
ORF 1420	1	MLSMKCIDQNCGSGSGSamber	12	2e-05
ORF 1421	1	MYDMNCARNYCGSGSGSamber	12	2e-05
ORF 1422	1	MVYLMNFRFTRCGSGSGSamber	12	2e-05
ORF 1423	1	MLIEMCTCGSGSGSamber	12	2e-05
ORF 1424	1	MVNMDCDSRNSCGSGSGSamber	12	2e-05
ORF 1425	1	MRKLMNMMVFGCGSGSGSamber	12	2e-05
ORF 1426	1	MLSMRAMNRNCCGSGSGSamber	12	2e-05
ORF 1427	1	MRRWQMYDMNYCGSGSGSamber	12	2e-05
ORF 1428	1	MSVYNKCLDMNCGSGSGSamber	12	2e-05
ORF 1429	1	MFMDSRSMDFCGSGSGSamber	12	2e-05
ORF 1430	1	MLKWKDMRYIDCGSGSGSamber	12	2e-05
ORF 1431	1	MRKMYYDMNGCGSGSGSamber	12	2e-05
ORF 1432	1	MLNRYKTMAHRCGSGSGSamber	12	2e-05
ORF 1433	1	MIFDMNFSRRFCGSGSGSamber	12	2e-05
ORF 1434	1	MRFMQNDMERSCGSGSGSamber	12	2e-05
ORF 1435	1	MFMRFKINSMNCGSGSGSamber	12	2e-05
ORF 1436	1	MLGLMDMMDVCGSGSGSamber	12	2e-05
ORF 1437	1	MLWLSMNWNRCGSGSGSamber	12	2e-05
ORF 1438	1	MRIYLMNYRKCGSGSGSamber	12	2e-05
ORF 1439	1	MMDMGCTQDamberWCGSGSGSamber	12	2e-05
ORF 1440	1	MRDMGHITFCYCGSGSGSamber	12	2e-05
ORF 1441	1	MSMRFTNMNWVCGSGSGSamber	12	2e-05
ORF 1442	1	MSNKYDMKTNCGSGSGSamber	12	2e-05
ORF 1443	1	MLNMERYKDRCGSGSGSamber	12	2e-05
ORF 1444	1	MLSMSTFADMCGSGSGSamber	12	2e-05
ORF 1445	1	MKDMRYRTVANCGSGSGSamber	12	2e-05
ORF 1446	1	MKMYFDMTFRNCGSGSGSamber	12	2e-05
ORF 1447	1	MVKYSMFDMHFCGSGSGSamber	12	2e-05
ORF 1448	1	MSRSYDMNWKLCGSGSGSamber	12	2e-05
ORF 1449	1	MLYMDCARSRVCGSGSGSamber	12	2e-05
ORF 1450	1	MQNMFTMKSFCGSGSGSamber	12	2e-05
ORF 1451	1	MFLDMNTNRKCGSGSGSamber	12	2e-05
ORF 1452	1	MRNMDTYAFSCGSGSGSamber	12	2e-05
ORF 1453	1	MATYDMAHVRNCGSGSGSamber	12	2e-05
ORF 1454	1	MLDMNWDFICCGSGSGSamber	12	2e-05
ORF 1455	1	MDCENINCGSGSGSamber	12	2e-05
ORF 1456	1	MIWYSMKHSDCGSGSGSamber	12	2e-05
ORF 1457	1	MKLRHYMDRICGSGSGSamber	12	2e-05
ORF 1458	1	MTYLSMKYILCGSGSGSamber	12	2e-05
ORF 1459	1	MMSMIYMEICGSGSGSamber	12	2e-05
ORF 1460	1	MMSMKCDSCSSCGSGSGSamber	12	2e-05
ORF 1461	1	MMMYQLMDMKCGSGSGSamber	12	2e-05
ORF 1462	1	MSDMRFCGSGSGSamber	12	2e-05
ORF 1463	1	MGYHARYSMKRCGSGSGSamber	12	2e-05
ORF 1464	1	MVQHSMNSIKKCGSGSGSamber	12	2e-05
ORF 1465	1	MQRCMKDPYDYCGSGSGSamber	12	2e-05
ORF 1466	1	MNCFSMKYRINCGSGSGSamber	12	2e-05
ORF 1467	1	MRSMMTYMERCCGSGSGSamber	12	2e-05
ORF 1468	1	MFTWNKYDMGYCGSGSGSamber	12	2e-05
ORF 1469	1	MRCHSMNWLMNCGSGSGSamber	12	2e-05
ORF 1470	1	MLINRSMKRNFCGSGSGSamber	12	2e-05
ORF 1471	1	MRLTMKMRTSMCGSGSGSamber	12	2e-05
ORF 1472	1	MYWSPFDMGFCGSGSGSamber	12	2e-05
ORF 1473	1	MTIEYSMKMCGSGSGSamber	12	2e-05
ORF 1474	1	MLFSMNYRRKCCGSGSGSamber	12	2e-05
ORF 1475	1	MWYMNWDFNKRCGSGSamber	12	2e-05
ORF 1476	1	MKYDMGSYGCYLRQRHGSamber	12	2e-05
ORF 1477	1	MLSMNFDTCMNCGSGSGSamber	12	2e-05
ORF 1478	1	MLNMNCDAWCYCGSGSGSamber	12	2e-05
ORF 1479	1	MMYMNCLLCGSGSGSamber	12	2e-05
ORF 1480	1	MDMRYEVKFNCGSGSGSamber	12	2e-05
ORF 1481	1	MSKFFMNYGDFCGSGSGSamber	12	2e-05
ORF 1482	1	MWMDMDMRFGLCGSGSGSamber	12	2e-05
ORF 1483	1	MFSTIPNDMGYCGSGSGSamber	12	2e-05
ORF 1484	1	MRNMELYHSFCGSGSGSamber	12	2e-05
ORF 1485	1	MRYMNFDRRSCGSGSGSamber	12	2e-05
ORF 1486	1	MCRNLMNWIRSCGSGSGSamber	12	2e-05
ORF 1487	1	MCWKWKHSMNYCGSGSGSamber	12	2e-05
ORF 1488	1	MRGMKAYDMNYCGSGSGSamber	12	2e-05
ORF 1489	1	MVSMMYERKWMCGSGSGSamber	12	2e-05
ORF 1490	1	MFCMNHMNRKRCGSGSGSamber	12	2e-05
ORF 1491	1	MKYMNYRSMSCGSGSGSamber	12	2e-05
ORF 1492	1	MRLDMKYKMRCGSGSGSamber	12	2e-05
ORF 1493	1	MNLCMDYVVSCGSGSGSamber	12	2e-05
ORF 1494	1	MWTMFDMMCRDCGSGSGSamber	12	2e-05
ORF 1495	1	MICISMKHGRNCGSGSGSamber	12	2e-05
ORF 1496	1	MKNMDCRWINRCGSGSGSamber	12	2e-05
ORF 1497	1	MSMMYRLMIACGSGSGSamber	12	2e-05
ORF 1498	1	MLNMGCMERNVCGSGSGSamber	12	2e-05
ORF 1499	1	MIVCMNDPNDRCGSGSGSamber	12	2e-05
ORF 1500	1	MMSMKYCVWNMCGSGSGSamber	12	2e-05
ORF 1501	1	MRYIYDMKHRMCGSGSGSamber	12	2e-05
ORF 1502	1	MRKMYLMNIDICGSGSGSamber	12	2e-05
ORF 1503	1	MRNMARFRSSCGSGSGSamber	12	2e-05
ORF 1504	1	MLSMGIDKNWMCGSGSGSamber	12	2e-05
ORF 1505	1	MLNFGYRDMHHCGSGSGSamber	12	2e-05
ORF 1506	1	MSKYSMSFDWCGSGSGSamber	12	2e-05
ORF 1507	1	MRMNMSMKICCCGSGSGSamber	12	2e-05
ORF 1508	1	MRTISDMRSMKCGSGSGSamber	12	2e-05
ORF 1509	1	MTYRNMNYSNICGSGSGSamber	12	2e-05
ORF 1510	1	MRNYMDRDMACCGSGSGSamber	12	2e-05
ORF 1511	1	MCDNMWSMKYCGSGSGSamber	12	2e-05
ORF 1512	1	MSMLISYSMNFCGSGSGSamber	12	2e-05
ORF 1513	1	MSMKYRVMYWCGSGSGSamber	12	2e-05
ORF 1514	1	MRDMRCINSRNCGSGSGSamber	12	2e-05
ORF 1515	1	MLYMNCDWIQCGSGSGSamber	12	2e-05
ORF 1516	1	MHNMECVSRWKCGSGSGSamber	12	2e-05
ORF 1517	1	MVYSALDMNFCGSGSGSamber	12	2e-05
ORF 1518	1	MRLRSMKIYSCGSGSGSamber	12	2e-05
ORF 1519	1	MNMFYSMKMNFCGSGSGSamber	12	2e-05
ORF 1520	1	MLNMGAQRNRCGSGSGSamber	12	2e-05
ORF 1521	1	MRSYKDMNRNCGSGSGSamber	12	2e-05
ORF 1522	1	MCSMDMSVDFCGSGSGSamber	12	2e-05
ORF 1523	1	MIopalGVRGIAAGSGSamber	12	2e-05
ORF 1524	1	MMYNRLSMKMCGSGSGSamber	12	2e-05
ORF 1525	1	MMSMKRSLWNCGSGSGSamber	12	2e-05
ORF 1526	1	MMKWYRMNFDYCGSGSGSamber	12	2e-05
ORF 1527	1	MQYMDCISMSMCGSGSGSamber	12	2e-05
ORF 1528	1	MFNMECQKKCCGSGSGSamber	12	2e-05
ORF 1529	1	MLYMACDRKCCGSGSGSamber	12	2e-05
ORF 1530	1	MKSMKRYGYQCGSGSGSamber	12	2e-05
ORF 1531	1	MLSMKHCDCGSGSGSamber	12	2e-05
ORF 1532	1	MGKNMDGYSCWLRQRamber	12	2e-05
ORF 1533	1	MRYVRNSMDWCGSGSGSamber	12	2e-05
ORF 1534	1	MISEMYSMKRICGSGSGSamber	12	2e-05
ORF 1535	1	MRNSSMNIGRYCGSGSGSamber	12	2e-05
ORF 1536	1	MSMKFRRNRMCGSGSGSamber	12	2e-05
ORF 1537	1	MVYMYDMDFVNCGSGSGSamber	12	2e-05
ORF 1538	1	MQFYMNMDRNCGSGSGSamber	12	2e-05
ORF 1539	1	MIDMHHMHRNYCGSGSGSamber	12	2e-05
ORF 1540	1	MLSMSFTNRYQCGSGSGSamber	12	2e-05
ORF 1541	1	MKYIDMRFNVICGSGSGSamber	12	2e-05
ORF 1542	1	MKSYDMNSRCFCGSGSGSamber	12	2e-05
ORF 1543	1	MTLMSMMYRAICGSGSGSamber	12	2e-05
ORF 1544	1	MVYMDCIRLYLCGSGSGSamber	12	2e-05
ORF 1545	1	MRLSIFDMGYNCGSGSGSamber	12	2e-05
ORF 1546	1	MCVYDMKYYWNCGSGSGSamber	12	2e-05
ORF 1547	1	MKFMDTYFLQCGSGSGSamber	12	2e-05
ORF 1548	1	MSRMNHLDMNFCGSGSGSamber	12	2e-05
ORF 1549	1	MRFNLNMNYRECGSGSGSamber	12	2e-05
ORF 1550	1	MISNKKNMDWDCGSGSGSamber	12	2e-05
ORF 1551	1	MLNMGCDFITCGSGSGSamber	12	2e-05
ORF 1552	1	MRYMDCVLEICGSGSGSamber	12	2e-05
ORF 1553	1	MKSMKYQCVMSCGSGSGSamber	12	2e-05
ORF 1554	1	MLDMNFDRCCCGSGSGSamber	12	2e-05
ORF 1555	1	MVFMDCVNTKKCGSGSGSamber	12	2e-05
ORF 1556	1	MTFSYNMDMRCGSGSGSamber	12	2e-05
ORF 1557	1	MYKRSMFSMKFCGSGSGSamber	12	2e-05
ORF 1558	1	MDMRYQNLRYNCGSGSGSamber	12	2e-05
ORF 1559	1	MGYMDMSYRKCGSGSGSamber	12	2e-05
ORF 1560	1	MSKRNMSMNFCGSGSGSamber	12	2e-05
ORF 1561	1	MRYTNMDRRIDCGSGSGSamber	12	2e-05
ORF 1562	1	MRDMIFRLVDSCGSGSGSamber	12	2e-05
ORF 1563	1	MMYMECVEILSCGSGSGSamber	12	2e-05
ORF 1564	1	MLSMNRNGNGCGSGSGSamber	12	2e-05
ORF 1565	1	MGYSMKHCDVCGSGSGSamber	12	2e-05
ORF 1566	1	MTKWSMSDMNFCGSGSGSamber	12	2e-05
ORF 1567	1	MLYTKNMNWDFCGSGSGSamber	12	2e-05
ORF 1568	1	MVFMDCTFQRYCGSGSGSamber	12	2e-05
ORF 1569	1	MRDMGCPFSWNCGSGSGSamber	12	2e-05
ORF 1570	1	MVTYDMRMMKDCGSGSGSamber	12	2e-05
ORF 1571	1	MISYLKNDMNFCGSGSGSamber	12	2e-05
ORF 1572	1	MLDMRYRMSFCGSGSGSamber	12	2e-05
ORF 1573	1	MTRIRFYDMNYCGSGSGSamber	12	2e-05
ORF 1574	1	MCVYSMNWNDFCGSGSGSamber	12	2e-05
ORF 1575	1	MGQWTKYDMAYCGSGSGSamber	12	2e-05
ORF 1576	1	MSKWDMNRRNCGSGSGSamber	12	2e-05
ORF 1577	1	MTDMGCLYNCCCGSGSGSamber	12	2e-05
ORF 1578	1	MRYMNWDFNKRCGSGSGSamber	12	2e-05
ORF 1579	1	MVDMRYLMECYCGSGSGSamber	12	2e-05
ORF 1580	1	MFSGHKYDMMFCGSGSGSamber	12	2e-05
ORF 1581	1	MRSMRTFVQRCGSGSGSamber	12	2e-05
ORF 1582	1	MTKSMDMMLMCGSGSGSamber	12	2e-05
ORF 1583	1	MLMKLDMKYYLCGSGSGSamber	12	2e-05
ORF 1584	1	MFDMRYTNSWMCGSGSGSamber	12	2e-05
ORF 1585	1	MRYMRLTMMYCGSGSGSamber	12	2e-05
ORF 1586	1	MGISMKAIRDCGSGSGSamber	12	2e-05
ORF 1587	1	MCRTFSMKYDNCGSGSGSamber	12	2e-05
ORF 1588	1	MVWNRMNMGSCCGSGSGSamber	12	2e-05
ORF 1589	1	MLYMDCTNIFCGSGSGSamber	12	2e-05
ORF 1590	1	MSKHDMRSPRDCGSGSGSamber	12	2e-05
ORF 1591	1	MSSRPKDMNFCGSGSGSamber	12	2e-05
ORF 1592	1	MRRTYMDRKKCGSGSGSamber	12	2e-05
ORF 1593	1	MDMRQYSKHSYCGSGSGSamber	12	2e-05
ORF 1594	1	MRMNWFRNDMSCGSGSGSamber	12	2e-05
ORF 1595	1	MLSMGICKKEICGSGSGSamber	12	2e-05
ORF 1596	1	MLYKHYDMNFVCGSGSGSamber	12	2e-05
ORF 1597	1	MRYTYMNDWNRCGSGSGSamber	12	2e-05
ORF 1598	1	MKSMNSDVCSYCGSGSGSamber	12	2e-05
ORF 1599	1	MIopalIopalRLCGSGSGSamber	12	2e-05
ORF 1600	1	MRDMNSDWLFCGSGSGSamber	12	2e-05
ORF 1601	1	MKQKYDMMNYCGSGSGSamber	12	2e-05
ORF 1602	1	MRNMDWDNYNCGSGSGSamber	12	2e-05
ORF 1603	1	MWISMKRERYDCGSGSGSamber	12	2e-05
ORF 1604	1	MVNMKLSMNAICGSGSGSamber	12	2e-05
ORF 1605	1	MRNMSTWKYICGSGSGSamber	12	2e-05
ORF 1606	1	MSGAFRFDMKYCGSGSGSamber	12	2e-05
ORF 1607	1	MVMNHRSMKTYCGSGSGSamber	12	2e-05
ORF 1608	1	MVNMDCEYWEYCGSGSGSamber	12	2e-05
ORF 1609	1	MSNMDMRTRICGSGSGSamber	12	2e-05
ORF 1610	1	MRYNCMDMNFICGSGSGSamber	12	2e-05
ORF 1611	1	MSKYDMRSPRDCGRGSGSamber	12	2e-05
ORF 1612	1	MVDMNYRCVWNCGSGSGSamber	12	2e-05
ORF 1613	1	MFYRDMNYMDVKNCGSGSGSamber	12	2e-05
ORF 1614	1	MRYDMNIKLNTCGSGSGSamber	12	2e-05
ORF 1615	1	MNVCMETYRTMCGSGSGSamber	12	2e-05
ORF 1616	1	MMSMLTYKEQCGSGSGSamber	12	2e-05
ORF 1617	1	MQYMDCFKLMRCGSGSGSamber	11	2e-05
ORF 1618	1	MRYMWISMNIDCGSGSGSamber	11	2e-05
ORF 1619	1	MQYRNMNYLTKCGSGSGSamber	11	2e-05
ORF 1620	1	MKDMSTYHWICGSGSGSamber	11	2e-05
ORF 1621	1	MLNRYMGMNLCCGSGSGSamber	11	2e-05
ORF 1622	1	MFYMDCKNWKVCGSGSGSamber	11	2e-05
ORF 1623	1	MDMRHSSYGCGSGSGSamber	11	2e-05
ORF 1624	1	MLDMYDMRMRNCGSGSGSamber	11	2e-05
ORF 1625	1	MSKYDMRSPRDCGSGSCSamber	11	2e-05
ORF 1626	1	MFYMDCTNDYCGSGSGSamber	11	2e-05
ORF 1627	1	MLDMDCTTYFVCGSGSGSamber	11	2e-05
ORF 1628	1	MRILTMGYKRNCGSGSGSamber	11	2e-05
ORF 1629	1	MGNPKNMNFIACGSGSGSamber	11	2e-05
ORF 1630	1	MRMYWDMSYSKCGSGSGSamber	11	2e-05
ORF 1631	1	MMNMDCVQWIICGSGSGSamber	11	2e-05
ORF 1632	1	MMWKSMNMMRCGSGSGSamber	11	2e-05
ORF 1633	1	MLYMDYCERDCGSGSGSamber	11	2e-05
ORF 1634	1	MLKDMGSYRCDCGSGSGSamber	11	2e-05
ORF 1635	1	MSKYDMRVNICGSGSGSamber	11	2e-05
ORF 1636	1	MNMLCMEWNRCGSGSGSamber	11	2e-05
ORF 1637	1	MLNMGTFHNSCGSGSGSamber	11	2e-05
ORF 1638	1	MRYNLRFLMNGCGSGSGSamber	11	2e-05
ORF 1639	1	MHSQYDMNCVYCGSGSGSamber	11	2e-05
ORF 1640	1	MGRIWMVIVVGCGSGSGSamber	11	2e-05
ORF 1641	1	MRIYRSMRYSICGSGSGSamber	11	2e-05
ORF 1642	1	MRSMGIDWNLCGSGSGSamber	11	2e-05
ORF 1643	1	MCNRKNMNCNCGSGSGSamber	11	2e-05
ORF 1644	1	MYDMNFGLKRYCGSGSGSamber	11	2e-05
ORF 1645	1	MLSMNGDYCNYCGSGSGSamber	11	2e-05
ORF 1646	1	MMFMDCLVYRCGSGSGSamber	11	2e-05
ORF 1647	1	MCRSMRISWKNCGSGSGSamber	11	2e-05
ORF 1648	1	MYDMKCNRTSSCGSGSGSamber	11	2e-05
ORF 1649	1	MTLMNHCADYRCGSGSGSamber	11	2e-05
ORF 1650	1	MHYMDMKRSYCGSGSGSamber	11	2e-05
ORF 1651	1	MDARSMKYCNMCGSGSGSamber	11	2e-05
ORF 1652	1	MRRNLYMNEKCCGSGSGSamber	11	2e-05
ORF 1653	1	MCMRYLRMNALCGSGSGSamber	11	2e-05
ORF 1654	1	MLYMDCTRERCGSGSGSamber	11	2e-05
ORF 1655	1	MKMKVHLDMRFCGSGSGSamber	11	2e-05
ORF 1656	1	MLSMRSFHDGFCGSGSGSamber	11	2e-05
ORF 1657	1	MLSMHVNRRNCGSGSGSamber	11	2e-05
ORF 1658	1	MLDMACIDHFWCGSGSGSamber	11	2e-05
ORF 1659	1	MDYYSMRYQKCGSGSGSamber	11	2e-05
ORF 1660	1	MRDMNYDYCFCGSGSGSamber	11	2e-05
ORF 1661	1	MSSMKFRRNFCGSGSGSamber	11	2e-05
ORF 1662	1	MSNRYRSMNSRCGSGSGSamber	11	2e-05
ORF 1663	1	MRCRSMNWNYVCGSGSGSamber	11	2e-05
ORF 1664	1	MCSRKFMNWNCGSGSGSamber	11	2e-05
ORF 1665	1	MLVMTYDMRYRCGSGSGSamber	11	2e-05
ORF 1666	1	MLKNKDMKLNRCGSGSGSamber	11	2e-05
ORF 1667	1	MVIIVGCGSGSGSamber	11	2e-05
ORF 1668	1	MRYDMKYLRRNCGSGSGSamber	11	2e-05
ORF 1669	1	MFRKFRLDMNFCGSGSGSamber	11	2e-05
ORF 1670	1	MRYMDCVKNRCGSGSGSamber	11	2e-05
ORF 1671	1	MLDMNGDCCRCGSGSGSamber	11	2e-05
ORF 1672	1	MMNRYNMDMKCGSGSGSamber	11	2e-05
ORF 1673	1	MAYNRNYEMGCGSGSGSamber	11	2e-05
ORF 1674	1	MFLDMRFIRCDCGSGSGSamber	11	2e-05
ORF 1675	1	MKYIVMEHLVICGSGSGSamber	11	2e-05
ORF 1676	1	MLKAMDLMEWNCGSGSGSamber	11	2e-05
ORF 1677	1	MSNRNSMKRLCGSGSGSamber	11	2e-05
ORF 1678	1	MKLRSMKYamberMYCGSGSGSamber	11	2e-05
ORF 1679	1	MDRYSMKYSLCGSGSGSamber	11	2e-05
ORF 1680	1	MKNRYSMKTWCCGSGSGSamber	11	2e-05
ORF 1681	1	MWNMDMNRGCLCGSGSGSamber	11	2e-05
ORF 1682	1	MSSMKYCVKMCGSGSGSamber	11	2e-05
ORF 1683	1	MFNKHLHDMGYCGSGSGSamber	11	2e-05
ORF 1684	1	MCRSMNWMNDCGSGSGSamber	11	2e-05
ORF 1685	1	MLSMNYMNICGSGSGSamber	11	2e-05
ORF 1686	1	MTYMNCSQDYACGSGSGSamber	11	2e-05
ORF 1687	1	MAKLTKYDMAHCGSGSGSamber	11	2e-05
ORF 1688	1	MALYMEIKTLCGSGSGSamber	11	2e-05
ORF 1689	1	MAFRKNMDRCCGSGSGSamber	11	2e-05
ORF 1690	1	MMYMDCSVRMCGSGSGSamber	11	2e-05
ORF 1691	1	MNRKFMGYMDCGSGSGSamber	11	2e-05
ORF 1692	1	MKKNRNMNRSCGSGSGSamber	11	2e-05
ORF 1693	1	MSWNKSMSMNRCGSGSGSamber	11	2e-05
ORF 1694	1	MLKYKSMKHIVCGSGSGSamber	11	2e-05
ORF 1695	1	MSMNWQSMRMCGSGSGSamber	11	2e-05
ORF 1696	1	MCMKKDDMNFCGSGSGSamber	11	2e-05
ORF 1697	1	MVDMNCVRYCYCGSGSGSamber	11	2e-05
ORF 1698	1	MMSMKLLMNFRCGSGSGSamber	11	2e-05
ORF 1699	1	MVKKSMDMSVVCGSGSGSamber	11	2e-05
ORF 1700	1	MFHWKDMNLDFCGSGSGSamber	11	2e-05
ORF 1701	1	MVFMNHRSDRGWNCGSGSGSamber	11	2e-05
ORF 1702	1	MIFRSKDMRCCGSGSGSamber	11	2e-05
ORF 1703	1	MKFSMMLWMNCGSGSGSamber	11	2e-05
ORF 1704	1	MMCYWMNFRGCGSGSGSamber	11	2e-05
ORF 1705	1	MKCMNSPRSNCGSGSGSamber	11	2e-05
ORF 1706	1	MFRMYDMTKDFCGSGSGSamber	11	2e-05
ORF 1707	1	MKNRYNMEFTKCGSGSGSamber	11	2e-05
ORF 1708	1	MKRMLYMSHQNCGSGSGSamber	11	2e-05
ORF 1709	1	MRWKLSMKSDCGSGSGSamber	11	2e-05
ORF 1710	1	MRMYKRMNLVCGSGSGSamber	11	2e-05
ORF 1711	1	MRYKRILNMGGCGSGSGSamber	11	2e-05
ORF 1712	1	MRDMNRDRKKCGSGSGSamber	11	2e-05
ORF 1713	1	MRFRCLRMNHCGSGSGSamber	11	2e-05
ORF 1714	1	MFDMSTYKMKKCGSGSGSamber	11	2e-05
ORF 1715	1	MRYSMNLMMMCGSGSGSamber	11	2e-05
ORF 1716	1	MIYLSMKHRDFCGSGSGSamber	11	2e-05
ORF 1717	1	MSMKYISamberNIGCGSGSGSamber	11	2e-05
ORF 1718	1	MMMYWMECCGSGSGSamber	11	2e-05
ORF 1719	1	MRVYWDMAHSLCGSGSGSamber	11	2e-05
ORF 1720	1	MKFSNLDMNRGCGSGSGSamber	11	2e-05
ORF 1721	1	MLKNMYDMKMNCGSGSGSamber	11	2e-05
ORF 1722	1	MRSMLQYRVFCGSGSGSamber	11	2e-05
ORF 1723	1	MKSMKTCVYWNCGSGSGSamber	11	2e-05
ORF 1724	1	MKWYNRLDMRHCGSGSGSamber	11	2e-05
ORF 1725	1	MFRFDMNIDVMCGSGSGSamber	11	2e-05
ORF 1726	1	MVIVVGCCSGSGSamber	11	2e-05
ORF 1727	1	MMNMNAYSWMCGSGSGSamber	11	2e-05
ORF 1728	1	MSMKYEIEIRCGSGSGSamber	11	2e-05
ORF 1729	1	MWYMNCLMRSNCGSGSGSamber	11	2e-05
ORF 1730	1	MLNMETYKKKCGSGSGSamber	11	2e-05
ORF 1731	1	MCRRMDMRMCNCGSGSGSamber	11	2e-05
ORF 1732	1	MQFMECIDDAICGSGSGSamber	11	2e-05
ORF 1733	1	MSQYDMDVFRNCGSGSGSamber	11	2e-05
ORF 1734	1	MSMKFNVLTNVCGSGSGSamber	11	2e-05
ORF 1735	1	MSFCMDVRKWNCGSGSGSamber	11	2e-05
ORF 1736	1	MTRYMNFYAMNCGSGSGSamber	11	2e-05
ORF 1737	1	MGYCSKYDMNGCGSGSGSamber	11	2e-05
ORF 1738	1	MKMNLMYNMNCGSGSGSamber	11	2e-05
ORF 1739	1	MDYRSMKYYTCGSGSGSamber	11	2e-05
ORF 1740	1	MAYKSMDRNLNCGSGSGSamber	11	2e-05
ORF 1741	1	MCGHSMNFDWCGSGSGSamber	11	2e-05
ORF 1742	1	MKYDMKKDDCGSGSGSamber	11	2e-05
ORF 1743	1	MCFSMLSMNYCGSGSGSamber	11	2e-05
ORF 1744	1	MIopalMVFGCGSGSGSamber	11	2e-05
ORF 1745	1	MMDMNYFKMNCGSGSGSamber	11	2e-05
ORF 1746	1	MSKVTTYMNWCGSGSGSamber	11	2e-05
ORF 1747	1	MYWKMFDMNFCGSGSGSamber	11	2e-05
ORF 1748	1	MISKSMKSSRVCGSGSGSamber	11	2e-05
ORF 1749	1	MKMNWTMNYQMCGSGSGSamber	11	2e-05
ORF 1750	1	MMTKYDMKSLCGSGSGSamber	11	2e-05
ORF 1751	1	MLRCMNRRNESCGSGSGSamber	11	2e-05
ORF 1752	1	MDMAQYNICRCCGSGSGSamber	11	2e-05
ORF 1753	1	MFQWSKNDMHFCGSGSGSamber	11	2e-05
ORF 1754	1	MRLYKDMNCDCCGSGSGSamber	11	2e-05
ORF 1755	1	MVNMSMKNVNCGSGSGSamber	11	2e-05
ORF 1756	1	MMMYYDMNARKCGSGSGSamber	11	2e-05
ORF 1757	1	MYWDRLSMHHPCGSGSGSamber	11	2e-05
ORF 1758	1	MRRTFMNDMIFCGSGSGSamber	11	2e-05
ORF 1759	1	MKDMGTYKHCLCGSGSGSamber	11	2e-05
ORF 1760	1	MKFKYNMNYVRCGSGSGSamber	11	2e-05
ORF 1761	1	MMSYDMNIERCGSGSGSamber	11	2e-05
ORF 1762	1	MIDMNRYSSWMCGSGSGSamber	11	2e-05
ORF 1763	1	MLYTRKLMNSMCGSGSGSamber	11	2e-05
ORF 1764	1	MVMYSMKRFNCGSGSGSamber	11	2e-05
ORF 1765	1	MVKYSMRFRRCGSGSGSamber	11	2e-05
ORF 1766	1	MRYTYSMNRKCGSGSGSamber	11	2e-05
ORF 1767	1	MRRTYMDERKTCGSGSGSamber	11	2e-05
ORF 1768	1	MLICKYDMGICGSGSGSamber	11	2e-05
ORF 1769	1	MALYMDMRSYCGSGSGSamber	11	2e-05
ORF 1770	1	MTSMLRYKDTCGSGSGSamber	11	2e-05
ORF 1771	1	MMRSYSMKSRCCGSGSGSamber	11	2e-05
ORF 1772	1	MLDMACDRNYCGSGSGSamber	11	2e-05
ORF 1773	1	MKDMGCCRNCCGSGSGSamber	11	2e-05
ORF 1774	1	MFDMDDLRSMCGSGSGSamber	11	2e-05
ORF 1775	1	MKCSLLMNFFMCGSGSGSamber	11	2e-05
ORF 1776	1	MGFFMDVEIRYCGSGSGSamber	11	2e-05
ORF 1777	1	MLSMKMCVVSCGSGSGSamber	11	2e-05
ORF 1778	1	MKMRFDMRYSYCGSGSGSamber	11	2e-05
ORF 1779	1	MLDMMHICYQICGSGSGSamber	11	2e-05
ORF 1780	1	MSYRDMKYFKCGSGSGSamber	11	2e-05
ORF 1781	1	MRNLKMMNMDWCGSGSGSamber	11	2e-05
ORF 1782	1	MVYKYRMNYDVCGSGSGSamber	11	2e-05
ORF 1783	1	MRYRKLMTQNMCGSGSGSamber	11	2e-05
ORF 1784	1	MRNYCYMDMNCGSGSGSamber	11	2e-05
ORF 1785	1	MRYRLYMNRNCGSGSGSamber	11	2e-05
ORF 1786	1	MLKNRSMKHINCGSGSGSamber	11	2e-05
ORF 1787	1	MISRLNMGYSCCGSGSGSamber	11	2e-05
ORF 1788	1	MMSMDRTYRNCCGSGSGSamber	11	2e-05
ORF 1789	1	MVSMKFMGHCCGSGSGSamber	11	2e-05
ORF 1790	1	MFDMSYDFWKCGSGSGSamber	11	2e-05
ORF 1791	1	MKNMETYFYMNCGSGSGSamber	11	2e-05
ORF 1792	1	MVRNMYRSMIYCGSGSGSamber	11	2e-05
ORF 1793	1	MKCYDMNFESMCGSGSGSamber	11	2e-05
ORF 1794	1	MMDMRCTRVICGSGSGSamber	11	2e-05
ORF 1795	1	MMDMGCIESYCGSGSGSamber	11	2e-05
ORF 1796	1	MKYKDRSMNLDCGSGSGSamber	11	2e-05
ORF 1797	1	MRFEMYSMRAICGSGSGSamber	11	2e-05
ORF 1798	1	MSKSMKLSMMCGSGSGSamber	11	2e-05
ORF 1799	1	MRNMDCTFRNNCGSGSGSamber	11	2e-05
ORF 1800	1	MKDMSSMMMNFCGSGSGSamber	11	2e-05
ORF 1801	1	MVYMMLTMNRNCGSGSGSamber	11	2e-05
ORF 1802	1	MSMKSTNRNYRCGSGSGSamber	11	2e-05
ORF 1803	1	MSMGMKLMNWYCGSGSGSamber	11	2e-05
ORF 1804	1	MSMMYSERSRCGSGSGSamber	11	2e-05
ORF 1805	1	MKDMNHCNQMCGSGSGSamber	11	2e-05
ORF 1806	1	MTMYQRSMNFCGSGSGSamber	11	2e-05
ORF 1807	1	MRCIRLamberMNRMCGSGSGSamber	11	2e-05
ORF 1808	1	MKYLDMNYQSVCGSGSGSamber	11	2e-05
ORF 1809	1	MHMHRDMAYRDCGSGSGSamber	11	2e-05
ORF 1810	1	MEMYFGCGSGSGSamber	11	2e-05
ORF 1811	1	MLSMKFTNCKKCGSGSGSamber	11	2e-05
ORF 1812	1	MLTMKFCVIRNCGSGSGSamber	11	2e-05
ORF 1813	1	MSFHPKNMNFVCGSGSGSamber	11	2e-05
ORF 1814	1	MMRCLDMNLKCGSGSGSamber	11	2e-05
ORF 1815	1	MRDMATYHSCCGSGSGSamber	11	2e-05
ORF 1816	1	MDMKSMKFCGVCGSGSGSamber	11	2e-05
ORF 1817	1	MNIRSMKHLDCGSGSGSamber	11	2e-05
ORF 1818	1	MWYMNWDFNRRCGSGSGSamber	11	2e-05
ORF 1819	1	MKYKCMNMDMFCGSGSGSamber	11	2e-05
ORF 1820	1	MHNAQSMKNFCGSGSGSamber	11	2e-05
ORF 1821	1	MKYRSMTYLMNCGSGSGSamber	11	2e-05
ORF 1822	1	MMDMKYSCEKCGSGSGSamber	11	2e-05
ORF 1823	1	MKDMNWDYYCGSGSGSamber	11	2e-05
ORF 1824	1	MSSIRFDMGFVCGSGSGSamber	11	2e-05
ORF 1825	1	MCKKRMSMNNSCGSGSGSamber	11	2e-05
ORF 1826	1	MILMISMCGSGSGSamber	11	2e-05
ORF 1827	1	MVDMDCTKWMKCGSGSGSamber	11	2e-05
ORF 1828	1	MQCNRQSMKFCGSGSGSamber	11	2e-05
ORF 1829	1	MFIVVGCGSGSGSamber	11	2e-05
ORF 1830	1	MFHMNRSNRSCGSGSGSamber	11	2e-05
ORF 1831	1	MSDMRYLKKICGSGSGSamber	11	2e-05
ORF 1832	1	MYRKWLMNFDRCGSGSGSamber	11	2e-05
ORF 1833	1	MRNRNVLRMNYCGSGSGSamber	11	2e-05
ORF 1834	1	MVYMDCAYTWDCGSGSGSamber	11	2e-05
ORF 1835	1	MNCYDMRYQLYCGSGSGSamber	11	2e-05
ORF 1836	1	MQCFDMDMRWKCGSGSGSamber	11	2e-05
ORF 1837	1	MVYMNCIRNKCCGSGSGSamber	11	2e-05
ORF 1838	1	MLSMKHCVAamberKCGSGSGSamber	11	2e-05
ORF 1839	1	MRDMHYRALLCGSGSGSamber	11	2e-05
ORF 1840	1	MQNMNCVFGIMCGSGSGSamber	11	2e-05
ORF 1841	1	MLSMGYSYMDFCGSGSGSamber	11	2e-05
ORF 1842	1	MRLQSMKDVKWCGSGSGSamber	11	2e-05
ORF 1843	1	MDMRFQKYSNFCGSGSGSamber	11	2e-05
ORF 1844	1	MLNMWTYGANCGSGSGSamber	11	2e-05
ORF 1845	1	MLRKSDMNWNCGSGSGSamber	11	2e-05
ORF 1846	1	MFRRRHNMDMGCGSGSGSamber	11	2e-05
ORF 1847	1	MSMNNRSRYLMCGSGSGSamber	11	2e-05
ORF 1848	1	MYYLDMGYLNECGSGSGSamber	11	2e-05
ORF 1849	1	MSLYYRMNLSMCGSGSGSamber	11	2e-05
ORF 1850	1	MLSMKIDYRSCGSGSGSamber	11	2e-05
ORF 1851	1	MKFMDCDIIVKCGSGSGSamber	11	2e-05
ORF 1852	1	MVSNPKSMKYCGSGSGSamber	11	2e-05
ORF 1853	1	MWKKHNMGDRNCGSGSGSamber	11	2e-05
ORF 1854	1	MNHLSMNIDVCGSGSGSamber	11	2e-05
ORF 1855	1	MRNTYSMRLYCGSGSGSamber	11	2e-05
ORF 1856	1	MMNMDCNWLMCGSGSGSamber	11	2e-05
ORF 1857	1	MVDMACVESFWCGSGSGSamber	11	2e-05
ORF 1858	1	MSMLRFDMRKSCGSGSGSamber	11	2e-05
ORF 1859	1	MSKYDMKSPRDCGSGSGSamber	11	2e-05
ORF 1860	1	MQNMNFRNLICGSGSGSamber	11	2e-05
ORF 1861	1	MSNMFRMNRYCGSGSGSamber	11	2e-05
ORF 1862	1	MVYSMKEWKYCGSRSGSamber	11	2e-05
ORF 1863	1	MQYSMKLNLMNCGSGSGSamber	11	2e-05
ORF 1864	1	MRDMGCKLYFRCGSGSGSamber	11	2e-05
ORF 1865	1	MVamberSMKEWKYCGSGSGSamber	11	2e-05
ORF 1866	1	MRMFRDMDNICGSGSGSamber	11	2e-05
ORF 1867	1	MRFRNMDSKSMCGSGSGSamber	11	2e-05
ORF 1868	1	MNGNMDFSMNFCGSGSGSamber	11	2e-05
ORF 1869	1	MMDMGCLEIINCGSGSGSamber	11	2e-05
ORF 1870	1	MCTCMNYNAFCGSGSGSamber	11	2e-05
ORF 1871	1	MLWTYMNSHSMCGSGSGSamber	11	2e-05
ORF 1872	1	MNYLSMKRILCGSGSGSamber	11	2e-05
ORF 1873	1	MCRTLMNYSLCGSGSGSamber	11	2e-05
ORF 1874	1	MTYMLSRNDGYCGSGSGSamber	11	2e-05
ORF 1875	1	MAWKNMEHFRNCGSGSGSamber	11	2e-05
ORF 1876	1	MIMYNMNRNYCGSGSGSamber	11	2e-05
ORF 1877	1	MMYMDCTMVYICGSGSGSamber	11	2e-05
ORF 1878	1	MNRCMNYSMKMCGSGSGSamber	11	2e-05
ORF 1879	1	MRMWSMNWIamberMCGSGSGSamber	11	2e-05
ORF 1880	1	MFDMNYRYKMDCGSGSGSamber	11	2e-05
ORF 1881	1	MRFLSMNIKRCGSGSGSamber	11	2e-05
ORF 1882	1	MVSMKYHDRYCGSGSGSamber	11	2e-05
ORF 1883	1	MRYMNRNCGSGSGSamber	11	2e-05
ORF 1884	1	MDMNRDSYLNKCGSGSGSamber	11	2e-05
ORF 1885	1	MLWQRMYDMKFCGSGSGSamber	11	2e-05
ORF 1886	1	MCCVLMSFSKNCGSGSGSamber	11	2e-05
ORF 1887	1	MFRMYDMKDSNCGSGSGSamber	11	2e-05
ORF 1888	1	MSMRLMRNKCGSGSGSamber	11	2e-05
ORF 1889	1	MSYSMGTYRNICGSGSGSamber	11	2e-05
ORF 1890	1	MRTYMDMKMRCGSGSGSamber	11	2e-05
ORF 1891	1	MNMLYMKMRVYCGSGSGSamber	11	2e-05
ORF 1892	1	MCCNPRSMKLCGSGSGSamber	11	2e-05
ORF 1893	1	MSYMNMNFTKSCGSGSGSamber	11	2e-05
ORF 1894	1	MLDMHYRNESCGSGSGSamber	11	2e-05
ORF 1895	1	MFLIopalIVCGSGSGSamber	11	2e-05
ORF 1896	1	MLSMGYCKKMYCGSGSGSamber	11	2e-05
ORF 1897	1	MRYMECTWNNCGSGSGSamber	11	2e-05
ORF 1898	1	MMNMWSMKLLMYCGSGSGSamber	11	2e-05
ORF 1899	1	MLDMNSFRNWLCGSGSGSamber	11	2e-05
ORF 1900	1	MVKKYDMNSWNCGSGSGSamber	11	2e-05
ORF 1901	1	MRYDMAYSRNCGSGSGSamber	11	2e-05
ORF 1902	1	MFYMDCDQRYCGSGSGSamber	11	2e-05
ORF 1903	1	MFRKYDMRNGCGSGSGSamber	11	2e-05
ORF 1904	1	MRISMKRNYACGSGSGSamber	11	2e-05
ORF 1905	1	MFMDMKLMNRCGSGSGSamber	11	2e-05
ORF 1906	1	MMSMKLTRLHVCGSGSGSamber	11	2e-05
ORF 1907	1	MSMRYLRKQSMCGSGSGSamber	11	2e-05
ORF 1908	1	MLSMILTRISCGSGSGSamber	11	2e-05
ORF 1909	1	MSLSMKYSMLDCGSGSGSamber	11	2e-05
ORF 1910	1	MSRSMLYSSSCCGSGSGSamber	11	2e-05
ORF 1911	1	MSMKHLNRYSCGSGSGSamber	11	2e-05
ORF 1912	1	MGKNMDGYSCWLRQRQGSamber	11	2e-05
ORF 1913	1	MSMKYRTRMSCGSGSGSamber	11	2e-05
ORF 1914	1	MKNRYDMGYQMCGSGSGSamber	11	2e-05
ORF 1915	1	MAKYYLMNSLCGSGSGSamber	11	2e-05
ORF 1916	1	MSTRQSMKRYSCGSGSGSamber	11	2e-05
ORF 1917	1	MFSMNCNAYQLCGSGSGSamber	11	2e-05
ORF 1918	1	MLSMKRSNMNCGSGSGSamber	11	2e-05
ORF 1919	1	MRKCMNTYSNYCGSGSGSamber	11	2e-05
ORF 1920	1	MKYMNFCGSGSGSamber	11	2e-05
ORF 1921	1	MTMRYMDVCLCCGSGSGSamber	11	2e-05
ORF 1922	1	MSIVWKSMKDCGSGSGSamber	11	2e-05
ORF 1923	1	MRTHSMKMKVCGSGSGSamber	11	2e-05
ORF 1924	1	MLFMDCSCNFWCGSGSGSamber	11	2e-05
ORF 1925	1	MRNMDCNESYCGSGSGSamber	11	2e-05
ORF 1926	1	MFVQMWSMKFCGSGSGSamber	11	2e-05
ORF 1927	1	MTGLWMNNMDFCGSGSGSamber	11	2e-05
ORF 1928	1	MRMCMKDMKLLCGSGSGSamber	11	2e-05
ORF 1929	1	MSKCDMRSPRDCGSGSGSamber	11	2e-05
ORF 1930	1	MRYHEMYSMIGCGSGSGSamber	11	2e-05
ORF 1931	1	MLKNMDMRIFWCGSGSGSamber	11	2e-05
ORF 1932	1	MGSSMNWMNRCGSGSGSamber	11	2e-05
ORF 1933	1	MRNMHDMKLICGSGSGSamber	11	2e-05
ORF 1934	1	MLSMNRYKTRCGSGSGSamber	11	2e-05
ORF 1935	1	MSMKNVYLMNWCGSGSGSamber	11	2e-05
ORF 1936	1	MLIKYSMKNRDCGSGSGSamber	11	2e-05
ORF 1937	1	MYCHRYDMRFCGSGSGSamber	11	2e-05
ORF 1938	1	MSHRHLFDMAYCGSGSGSamber	11	2e-05
ORF 1939	1	MVYMNCDLYYVCGSGSGSamber	11	2e-05
ORF 1940	1	MRSMKRNSCGSGSGSamber	11	2e-05
ORF 1941	1	MRYLMNRDFNCGSGSGSamber	11	2e-05
ORF 1942	1	MFVKTMDIRKNCGSGSGSamber	11	2e-05
ORF 1943	1	MSNVDMAHFRCGSGSGSamber	11	2e-05
ORF 1944	1	MWKYFDMGFYCGSGSGSamber	11	2e-05
ORF 1945	1	MMMNYRDMWSDCGSGSGSamber	11	2e-05
ORF 1946	1	MRNMDCMTYINCGSGSGSamber	11	2e-05
ORF 1947	1	MSMKNVDVNISCGSGSGSamber	11	2e-05
ORF 1948	1	MRIAMNFQMNFCGSGSGSamber	10	2e-05
ORF 1949	1	MFDMGYLMMKICGSGSGSamber	10	2e-05
ORF 1950	1	MLSMKYIKWMNCGSGSGSamber	10	2e-05
ORF 1951	1	MCYRDWFDMAYCGSGSGSamber	10	2e-05
ORF 1952	1	MSDMNDSRRNSCGSGSGSamber	10	2e-05
ORF 1953	1	MVMNYSMKLKRCGSGSGSamber	10	2e-05
ORF 1954	1	MMVQSMMYYMGCGSGSGSamber	10	2e-05
ORF 1955	1	MVTYDMNYRMNCGSGSGSamber	10	2e-05
ORF 1956	1	MFamberMNGCGSGSGSamber	10	2e-05
ORF 1957	1	MATSPYDMNYLCGSGSGSamber	10	2e-05
ORF 1958	1	MLSMSLRFYKSCGSGSGSamber	10	2e-05
ORF 1959	1	MLNMNMDRNRCGSGSGSamber	10	2e-05
ORF 1960	1	MDMNVYKVKKCGSGSGSamber	10	2e-05
ORF 1961	1	MNTLSMNLDFCGSGSGSamber	10	2e-05
ORF 1962	1	MTNMNYLRRICGSGSGSamber	10	2e-05
ORF 1963	1	MISRRYYMNRDCGSGSGSamber	10	2e-05
ORF 1964	1	MWYSMKFRTMCGSGSGSamber	10	2e-05
ORF 1965	1	MGVMSMKHYPCGSGSGSamber	10	2e-05
ORF 1966	1	MKDMNHDMFGICGSGSGSamber	10	2e-05
ORF 1967	1	MRRYNMEYRRKCGSGSGSamber	10	2e-05
ORF 1968	1	MLRSKRYSMCGSGSGSamber	10	2e-05
ORF 1969	1	MVIVVGSGSGSGSamber	10	2e-05
ORF 1970	1	MVYLTMKYKICGSGSGSamber	10	2e-05
ORF 1971	1	MVDMHCVWMNDCGSGSGSamber	10	2e-05
ORF 1972	1	MLSMKFLSKRSCGSGSGSamber	10	2e-05
ORF 1973	1	MRSMNLRKLKCGSGSGSamber	10	2e-05
ORF 1974	1	MSKYSMNADLCGSGSGSamber	10	2e-05
ORF 1975	1	MRSMRYHRKYCGSGSGSamber	10	2e-05
ORF 1976	1	MSTFSKDMNFCGSGSGSamber	10	2e-05
ORF 1977	1	MRLTDMNIDYCGSGSGSamber	10	2e-05
ORF 1978	1	MMDMMHSCRRICGSGSGSamber	10	2e-05
ORF 1979	1	MKFDMAIDWCLCGSGSGSamber	10	2e-05
ORF 1980	1	MNMSSMKWIRNCGSGSGSamber	10	2e-05
ORF 1981	1	MRNGMWDMKNVCGSGSGSamber	10	2e-05
ORF 1982	1	MLSMRTYMNDCGSGSGSamber	10	2e-05
ORF 1983	1	MFNRMDMRTDVCGSGSGSamber	10	2e-05
ORF 1984	1	MLSMKLKGDICGSGSGSamber	10	2e-05
ORF 1985	1	MVNKYSMKVVCGSGSGSamber	10	2e-05
ORF 1986	1	MRYMLSMDFQKCGSGSGSamber	10	2e-05
ORF 1987	1	MRYNSMNMENGCGSGSGSamber	10	2e-05
ORF 1988	1	MRNLDRRSMNYCGSGSGSamber	10	2e-05
ORF 1989	1	MIDMNIDMCKKCGSGSGSamber	10	2e-05
ORF 1990	1	MKFMDCAFNTWCGSGSGSamber	10	2e-05
ORF 1991	1	MQYKYSMRSNCGSGSGSamber	10	2e-05
ORF 1992	1	MKYRSTSMKHCGSGSGSamber	10	2e-05
ORF 1993	1	MMNMDRYRSYCGSGSGSamber	10	2e-05
ORF 1994	1	MYSLSMKHSRMCGSGSGSamber	10	2e-05
ORF 1995	1	MKMYPKDMRWNCGSGSGSamber	10	2e-05
ORF 1996	1	MHNMDCWSYNCGSGSGSamber	10	2e-05
ORF 1997	1	MHFASMNQDFCGSGSGSamber	10	2e-05
[truncated: 179,666 more rows]

## Sheet: R6 PADI4 #2
selection round # 6
total sequence # 339143
ORF	No	Seq	Reads	Enrich
ORF 1	1	MVYSMKEWKYCGSGSGSamber	214234	0.63169
ORF 2	1	MVIVVGCGSGSGSamber	24277	0.07158
ORF 3	1	MSKYDMRSPRDCGSGSGSamber	10833	0.03194
ORF 4	1	MVYSMKERKYCGSGSGSamber	2089	0.00616
ORF 5	1	MWYMNWDFNKRCGSGSGSamber	1586	0.00468
ORF 6	1	MKEWKYCGSGSGSamber	1582	0.00466
ORF 7	1	MVYSMKEWKYCGSGSamber	1561	0.0046
ORF 8	1	MIWDLMDVTCGSGSGSamber	1549	0.00457
ORF 9	1	MVYSMKEopalKYCGSGSGSamber	996	0.00294
ORF 10	1	MAYSMKEWKYCGSGSGSamber	991	0.00292
ORF 11	1	MVYSMKEWRYCGSGSGSamber	812	0.00239
ORF 12	1	MMYSMKEWKYCGSGSGSamber	669	0.00197
ORF 13	1	MVYSMKEWKYCGSSSGSamber	400	0.00118
ORF 14	1	MVYSMKEWKYCGSGSDSamber	399	0.00118
ORF 15	1	MVYSMREWKYCGSGSGSamber	387	0.00114
ORF 16	1	MVYSMKEWKYCGGGSGSamber	377	0.00111
ORF 17	1	MLYSMKEWKYCGSGSGSamber	364	0.00107
ORF 18	1	MLNMERYRISCGSGSGSamber	344	0.00101
ORF 19	1	MGVSMLTYSEopalMRQRHGSamber	342	0.00101
ORF 20	1	MVYPMKEWKYCGSGSGSamber	339	0.001
ORF 21	1	MVYSMKEWKYCGSGGGSamber	328	0.00097
ORF 22	1	MVHSMKEWKYCGSGSGSamber	318	0.00094
ORF 23	1	MVYSTKEWKYCGSGSGSamber	315	0.00093
ORF 24	1	MVYSMKEWKHCGSGSGSamber	312	0.00092
ORF 25	1	MDYMNMNWDFCGSGSGSamber	306	0.0009
ORF 26	1	MVYSMKEWKYRGSGSGSamber	301	0.00089
ORF 27	1	MVYSMEEWKYCGSGSGSamber	299	0.00088
ORF 28	1	MVYSMKEWKFCGSGSGSamber	298	0.00088
ORF 29	1	MVYSMKEWKYCGSGSSSamber	295	0.00087
ORF 30	1	MVYSMKEWKYCGNGSGSamber	292	0.00086
ORF 31	1	MVYSMKEWKYCGSDSGSamber	279	0.00082
ORF 32	1	MVYSMKEWKYCSSGSGSamber	275	0.00081
ORF 33	1	MVYSMKGWKYCGSGSGSamber	272	0.0008
ORF 34	1	MVYSMKEWEYCGSGSGSamber	266	0.00078
ORF 35	1	MVYSMKEWKYCGSGNGSamber	263	0.00078
ORF 36	1	MVYSMKEWKYCDSGSGSamber	261	0.00077
ORF 37	1	MGVSMLTYSEopalMRQRSGSamber	235	0.00069
ORF 38	1	MVYSMKEWKYCGSamber	233	0.00069
ORF 39	1	MSMKWTDRNIGCGSGSGSamber	229	0.00068
ORF 40	1	MKNMETYRNNCGSGSGSamber	227	0.00067
ORF 41	1	MKNMERYRKKCGSGSGSamber	223	0.00066
ORF 42	1	MFDMNIDRICGSGSGSamber	223	0.00066
ORF 43	1	MVYSMKEWKYSGSGSGSamber	214	0.00063
ORF 44	1	MGVSMLTYSEopalMRQGSGSamber	210	0.00062
ORF 45	1	MVYSMKEWKCCGSGSGSamber	206	0.00061
ORF 46	1	MVYSMKEWKYFGSGSGSamber	201	0.00059
ORF 47	1	MVYSMKEamberKYCGSGSGSamber	198	0.00058
ORF 48	1	MVYSMKEWMYCGSGSGSamber	197	0.00058
ORF 49	1	MVYTMKEWKYCGSGSGSamber	193	0.00057
ORF 50	1	MVYSMKELKYCGSGSGSamber	191	0.00056
ORF 51	1	MDPTFMNFGDYCGSGSGSamber	189	0.00056
ORF 52	1	MVYDHRDMRCICGSGSGSamber	184	0.00054
ORF 53	1	MVYSIKEWKYCGSGSGSamber	176	0.00052
ORF 54	1	MVYSMKEWKYCCSGSGSamber	165	0.00049
ORF 55	1	MAIVVGCGSGSGSamber	165	0.00049
ORF 56	1	MVYSMKamberWKYCGSGSGSamber	163	0.00048
ORF 57	1	MVCSMKEWKYCGSGSGSamber	162	0.00048
ORF 58	1	MVYSVKEWKYCGSGSGSamber	156	0.00046
ORF 59	1	MVYSMKEWKYCGSGRGSamber	155	0.00046
ORF 60	1	MRDMNIDRCCSCGSGSGSamber	155	0.00046
ORF 61	1	MGVSMLTYSEopalMRQRQRSamber	152	0.00045
ORF 62	1	MVYSMKEWKYCGRGSGSamber	151	0.00045
ORF 63	1	MVYSMKEWKYYGSGSGSamber	150	0.00044
ORF 64	1	MVYSMKEWKNCGSGSGSamber	147	0.00043
ORF 65	1	MRRYSKYDMRYCGSGSGSamber	144	0.00042
ORF 66	1	MVYSMKEWKYCVSGSGSamber	144	0.00042
ORF 67	1	MIIVVGCGSGSGSamber	139	0.00041
ORF 68	1	MGVSMLTYSEopalMRHGSGSamber	137	0.0004
ORF 69	1	MVYSMNEWKYCGSGSGSamber	136	0.0004
ORF 70	1	MGochreLochreEGDIHMVYSMKEWKYCGSGSGSamber	134	0.0004
ORF 71	1	MRSMKIDFDFCGSGSGSamber	132	0.00039
ORF 72	1	MVYSMKKWKYCGSGSGSamber	132	0.00039
ORF 73	1	MEYSMKEWKYCGSGSGSamber	131	0.00039
ORF 74	1	MVYSMKEWamberYCGSGSGSamber	131	0.00039
ORF 75	1	MGVSMLTYSEopalMRSGSGSamber	130	0.00038
ORF 76	1	MVYSMKEWKYopalGSGSGSamber	125	0.00037
ORF 77	1	MVYSMKECKYCGSGSGSamber	121	0.00036
ORF 78	1	MVMVVGCGSGSGSamber	120	0.00035
ORF 79	1	MVNSMKEWKYCGSGSGSamber	119	0.00035
ORF 80	1	MRNMETYKEKCGSGSGSamber	119	0.00035
ORF 81	1	MGVSMLTYSEopalMRQRQGSamber	119	0.00035
ORF 82	1	MVYSMamberEWKYCGSGSGSamber	114	0.00034
ORF 83	1	MVIAVGCGSGSGSamber	114	0.00034
ORF 84	1	MSYNPKDMNYCGSGSGSamber	113	0.00033
ORF 85	1	MIopalMIDACGSGSGSamber	112	0.00033
ORF 86	1	MVYSMKEWKochreCGSGSGSamber	112	0.00033
ORF 87	1	MVochreSMKEWKYCGSGSGSamber	110	0.00032
ORF 88	1	MVLKWDMIDYGCGSGSGSamber	107	0.00032
ORF 89	1	MLSMNYFGSSCGSGSGSamber	107	0.00032
ORF 90	1	MQDMGCMNYYICGSGSGSamber	104	0.00031
ORF 91	1	MVYSMKEWTYCGSGSGSamber	103	0.0003
ORF 92	1	MRSMNWDNCGSGSGSamber	101	0.0003
ORF 93	1	MLYKPKDMRCVCGSGSGSamber	96	0.00028
ORF 94	1	MVIVAGCGSGSGSamber	90	0.00027
ORF 95	1	MKSMRTYKEKCGSGSGSamber	89	0.00026
ORF 96	1	MLDMNWDFACGSGSGSamber	89	0.00026
ORF 97	1	MVYSKKEWKYCGSGSGSamber	88	0.00026
ORF 98	1	MVYSMKEWNYCGSGSGSamber	85	0.00025
ORF 99	1	MVYYMKEWKYCGSGSGSamber	85	0.00025
ORF 100	1	MNYLDMNWDFCGSGSGSamber	83	0.00024
ORF 101	1	MVYSMKEWKYCGSGSCSamber	82	0.00024
ORF 102	1	MLSMRTYGNWCGSGSGSamber	82	0.00024
ORF 103	1	MVYSMKVWKYCGSGSGSamber	82	0.00024
ORF 104	1	MSVLISCGSGSGSamber	80	0.00024
ORF 105	1	MVTVVGCGSGSGSamber	79	0.00023
ORF 106	1	MDIVVGCGSGSGSamber	78	0.00023
ORF 107	1	MSMNRLSMKYCGSGSGSamber	75	0.00022
ORF 108	1	MVYSMKEWKYCGSCSGSamber	73	0.00022
ORF 109	1	MSKYDMRSPRDCGSGSamber	73	0.00022
ORF 110	1	MVFSMKEWKYCGSGSGSamber	73	0.00022
ORF 111	1	MVYFMKEWKYCGSGSGSamber	72	0.00021
ORF 112	1	MIRMMLCMCGSGSGSamber	70	0.00021
ORF 113	1	MVYSMKEWKYCGSGCGSamber	70	0.00021
ORF 114	1	MYSNDYFDMGYCGSGSGSamber	69	0.0002
ORF 115	1	MVYSMKDWKYCGSGSGSamber	68	0.0002
ORF 116	1	MKDMNIDYCDCGSGSGSamber	66	0.00019
ORF 117	1	MVYSMKEWKYCGSGSGGamber	63	0.00019
ORF 118	1	MLSMRTYFENCGSGSGSamber	63	0.00019
ORF 119	1	MGVSMLTYSEopalMRamber	62	0.00018
ORF 120	1	MRSMNWDYGCCGSGSGSamber	62	0.00018
ORF 121	1	MIVLNYDGCGSGSGSamber	61	0.00018
ORF 122	1	MLSMRTYKQQCGSGSGSamber	60	0.00018
ORF 123	1	MVYSMKEWKYCGSVSGSamber	60	0.00018
ORF 124	1	MVYSMKEWKYCGSGSGRamber	59	0.00017
ORF 125	1	MVYSMKEWKYCGIGSGSamber	57	0.00017
ORF 126	1	MGVSMLTYSEopalMRQRamber	57	0.00017
ORF 127	1	MGKNMDGYSCWLRQGSGSamber	57	0.00017
ORF 128	1	MKMKYDMMNWCGSGSGSamber	57	0.00017
ORF 129	1	MKNMNYYRSSCGSGSGSamber	56	0.00017
ORF 130	1	MKMYYDMAHSDCGSGSGSamber	54	0.00016
ORF 131	1	MGKNMDGYSCWLRQRHGSamber	54	0.00016
ORF 132	1	MGVSMLTYSEopalMRRGSGSamber	53	0.00016
ORF 133	1	MRSPRDCGSGSGSamber	53	0.00016
ORF 134	1	MGKNMDGYSCWLRQRQRSamber	53	0.00016
ORF 135	1	MLYMGCDYITSCGSGSGSamber	53	0.00016
ORF 136	1	MSWNRKDMHHFCGSGSGSamber	52	0.00015
ORF 137	1	MVYSMKEWKYCGCGSGSamber	52	0.00015
ORF 138	1	MFRCopalRTQSECGSGSGSamber	52	0.00015
ORF 139	1	MTKWYDMNIDYCGSGSGSamber	52	0.00015
ORF 140	1	MVIVVGCGGGSGSamber	51	0.00015
ORF 141	1	MLDMDWDWSSCGSGSGSamber	51	0.00015
ORF 142	1	MRWKYDMRDICGSGSGSamber	50	0.00015
ORF 143	1	MIRMIICGSGSGSamber	50	0.00015
ORF 144	1	MVFRCopalRTQSECGSGSGSamber	48	0.00014
ORF 145	1	MVIVVGCGSGSDSamber	48	0.00014
ORF 146	1	MYKRFDMNVDFCGSGSGSamber	48	0.00014
ORF 147	1	MMNMDCTDYYFCGSGSGSamber	48	0.00014
ORF 148	1	MVIVVDCGSGSGSamber	47	0.00014
ORF 149	1	MLDMNVDKKNCGSGSGSamber	46	0.00014
ORF 150	1	MLSMGFCPRMRCGSGSGSamber	46	0.00014
ORF 151	1	MVIVVGCGSDSGSamber	45	0.00013
ORF 152	1	MLYMDCIEMWCGSGSGSamber	45	0.00013
ORF 153	1	MLMYYSMKHSRCGSGSGSamber	45	0.00013
ORF 154	1	MLDMNIDWCLRCGSGSGSamber	45	0.00013
ORF 155	1	MRYNRKDMNFCGSGSGSamber	44	0.00013
ORF 156	1	MGKNMDGYSCWLRQRSGSamber	44	0.00013
ORF 157	1	MVYSMMEWKYCGSGSGSamber	44	0.00013
ORF 158	1	MLNMETYKEKCGSGSGSamber	44	0.00013
ORF 159	1	MLSMNIDYCRICGSGSGSamber	42	0.00012
ORF 160	1	MLDMQTYRRYCGSGSGSamber	42	0.00012
ORF 161	1	MMNRYSMNFDFCGSGSGSamber	42	0.00012
ORF 162	1	MSVLINCGSGSGSamber	39	0.00011
ORF 163	1	MRKYRDMAHLDCGSGSGSamber	39	0.00011
ORF 164	1	MWMSMKEMKYCGSGSGSamber	39	0.00011
ORF 165	1	MSKYDMRSLRDCGSGSGSamber	38	0.00011
ORF 166	1	MVIVVGRGSGSGSamber	38	0.00011
ORF 167	1	MVIVVGCDSGSGSamber	38	0.00011
ORF 168	1	MVNMNCVEKWCGSGSGSamber	38	0.00011
ORF 169	1	MVYSLKEWKYCGSGSGSamber	37	0.00011
ORF 170	1	MRDMHHNCKRKCGSGSGSamber	37	0.00011
ORF 171	1	MRYQRMDMRCCGSGSGSamber	37	0.00011
ORF 172	1	MLSMRTYKLNCGSGSGSamber	37	0.00011
ORF 173	1	MRSMNIDRCSSCGSGSGSamber	37	0.00011
ORF 174	1	MRNMNVFMKNCGSGSGSamber	37	0.00011
ORF 175	1	MYSNKKNDMGYCGSGSGSamber	37	0.00011
ORF 176	1	MQKYSMNWDFCGSGSGSamber	36	0.00011
ORF 177	1	MLSMKMYRENCGSGSGSamber	36	0.00011
ORF 178	1	MRSMRTFVQWCGSGSGSamber	36	0.00011
ORF 179	1	MMFMDCTSYRICGSGSGSamber	35	0.0001
ORF 180	1	MVYSMKEWKYCASGSGSamber	35	0.0001
ORF 181	1	MVIVVGCGSSSGSamber	35	0.0001
ORF 182	1	MVIVVGCGSGGGSamber	35	0.0001
ORF 183	1	MRYMDCLMFSSCGSGSGSamber	35	0.0001
ORF 184	1	MRSMRTYNSYCGSGSGSamber	35	0.0001
ORF 185	1	MVYSMKEWKYCGSGSVSamber	34	0.0001
ORF 186	1	MSKYDMRMNWECGSGSGSamber	34	0.0001
ORF 187	1	MGKYDMRYWTCGSGSGSamber	34	0.0001
ORF 188	1	MVYMDCIRFSKCGSGSGSamber	34	0.0001
ORF 189	1	MGYRKHLSMKHCGSGSGSamber	34	0.0001
ORF 190	1	MLNMNFDTCGSGSGSamber	34	0.0001
ORF 191	1	MILCESCGSGSGSamber	34	0.0001
ORF 192	1	MSRYDMRSPRDCGSGSGSamber	34	0.0001
ORF 193	1	MVIVVGCGSGSSSamber	33	0.0001
ORF 194	1	MWMYKDMHHSDCGSGSGSamber	33	0.0001
ORF 195	1	MRNMDTYKARCGSGSGSamber	33	0.0001
ORF 196	1	MVYSMKEWKYCGSASGSamber	33	0.0001
ORF 197	1	MSKYDMRSPRDCGSGSDSamber	32	9e-05
ORF 198	1	MVIVVGCSSGSGSamber	32	9e-05
ORF 199	1	MIYHHRDMKCGSGSGSamber	31	9e-05
ORF 200	1	MVYSMKESKYCGSGSGSamber	31	9e-05
ORF 201	1	MWNRYSMNFCGSGSGSamber	31	9e-05
ORF 202	1	MIFVamberRCGSGSGSamber	30	9e-05
ORF 203	1	MGKNMDGYSCWLRHGSGSamber	30	9e-05
ORF 204	1	MVYSMKEWKYCGSGSGNamber	30	9e-05
ORF 205	1	MLDMNCDRNYCGSGSGSamber	30	9e-05
ORF 206	1	MVIVVGCGSGNGSamber	30	9e-05
ORF 207	1	MVIVVGCGNGSGSamber	30	9e-05
ORF 208	1	MDYRSMKHFRCGSGSGSamber	30	9e-05
ORF 209	1	MKNMERFGKKCGSGSGSamber	29	9e-05
ORF 210	1	MFDMGTNKVICGSGSGSamber	29	9e-05
ORF 211	1	MGVSMLTYSEopalMRQRRGSamber	29	9e-05
ORF 212	1	MRNMDCLNWCYCGSGSGSamber	29	9e-05
ORF 213	1	MGKNMDGYSCWLRSGSGSamber	28	8e-05
ORF 214	1	MWLMYSMKFNNCGSGSGSamber	28	8e-05
ORF 215	1	MWEYMNWDNCCGSGSGSamber	28	8e-05
ORF 216	1	MHMVYSMKEWKYCGSGSGSamber	28	8e-05
ORF 217	1	MVYSMKEWKYCGSGSSamber	27	8e-05
ORF 218	1	MVIVVGCGRGSGSamber	27	8e-05
ORF 219	1	MKSMRTYKTRCGSGSGSamber	27	8e-05
ORF 220	1	MMYMDCTDRFNCGSGSGSamber	26	8e-05
ORF 221	1	MLSMGTFREMCGSGSGSamber	26	8e-05
ORF 222	1	MSLGILSTCGSGSGSamber	26	8e-05
ORF 223	1	MVYSMKEWKYCGSGIGSamber	26	8e-05
ORF 224	1	MLSMQTYMEYCGSGSGSamber	25	7e-05
ORF 225	1	MKTFCFCGSGSGSamber	25	7e-05
ORF 226	1	MMNFLDMNWDFCGSGSGSamber	25	7e-05
ORF 227	1	MVamberSMKEWKYCGSGSGSamber	25	7e-05
ORF 228	1	MVYAMKEWKYCGSGSGSamber	25	7e-05
ORF 229	1	MVNFKKEIYIWVFRCopalRTQSECGSGSGSamber	25	7e-05
ORF 230	1	MKRYDYMDMRFCGSGSGSamber	25	7e-05
ORF 231	1	MLWDYRDMHHNCGSGSGSamber	24	7e-05
ORF 232	1	MKYMDCTSYWKCGSGSGSamber	24	7e-05
ORF 233	1	MLDMNIDVKYCGSGSGSamber	24	7e-05
ORF 234	1	MKSMGTYKKQCGSGSGSamber	24	7e-05
ORF 235	1	MSKYDMRSPKDCGSGSGSamber	24	7e-05
ORF 236	1	MVIVVGCGSGRGSamber	24	7e-05
ORF 237	1	MRDMETYRSNCGSGSGSamber	24	7e-05
ORF 238	1	MGKNMDGYSCWLRQRQGSamber	23	7e-05
ORF 239	1	MVYSMKEGKYCGSGSGSamber	23	7e-05
ORF 240	1	MMYMDCDWYNCGSGSGSamber	23	7e-05
ORF 241	1	MKNMETFNDopalLRQRHGSamber	23	7e-05
ORF 242	1	MVYSMKEWKamberCGSGSGSamber	23	7e-05
ORF 243	1	MQYMNCRDVWCGSGSGSamber	23	7e-05
ORF 244	1	MSIWSYRDMNFCGSGSGSamber	23	7e-05
ORF 245	1	MRIEYMNYGDFCGSGSGSamber	23	7e-05
ORF 246	1	MRNMEIFGRNCGSGSGSamber	22	6e-05
ORF 247	1	MQFMDCSMWIYCGSGSGSamber	22	6e-05
ORF 248	1	MDMRIESKFSICGSGSGSamber	22	6e-05
ORF 249	1	MVDMRYQMNRCGSGSGSamber	22	6e-05
ORF 250	1	MKDMRTFRAVCGSGSGSamber	22	6e-05
ORF 251	1	MRYVDMRHLVICGSGSGSamber	22	6e-05
ORF 252	1	MRSMERFGFSCGSGSGSamber	22	6e-05
ORF 253	1	MVNMNVDYCGCGSGSGSamber	22	6e-05
ORF 254	1	MVYSRKEWKYCGSGSGSamber	21	6e-05
ORF 255	1	MVYMNCTFREMCGSGSGSamber	21	6e-05
ORF 256	1	MVVVVGCGSGSGSamber	21	6e-05
ORF 257	1	MMNMNTYGKNCGSGSGSamber	21	6e-05
ORF 258	1	MRFSYKDMHHICGSGSGSamber	21	6e-05
ORF 259	1	MRYINKKDMGFVRQRHGSamber	21	6e-05
ORF 260	1	MVIVVGCVSGSGSamber	21	6e-05
ORF 261	1	MFSRYRLDMGFCGSGSGSamber	20	6e-05
ORF 262	1	MLLKYDMRYICGSGSGSamber	20	6e-05
ORF 263	1	MGKNMDGYSCWLRamber	20	6e-05
ORF 264	1	MLDMNFDRKKCGSGSGSamber	20	6e-05
ORF 265	1	MSKYDMRSPRDCGSGGGSamber	20	6e-05
ORF 266	1	MGKNMDGYSCWLRQRamber	20	6e-05
ORF 267	1	MGYSMKEWKYCGSGSGSamber	20	6e-05
ORF 268	1	MLDMKHSCPKICGSGSGSamber	19	6e-05
ORF 269	1	MRNKYSMKKNSCGSGSGSamber	19	6e-05
ORF 270	1	MDPKSMKHFLCGSGSGSamber	19	6e-05
ORF 271	1	MKKRLYMDFVRCGSGSGSamber	19	6e-05
ORF 272	1	MSVKTDYCGSGSGSamber	19	6e-05
ORF 273	1	MSKYDMRSPGDCGSGSGSamber	19	6e-05
ORF 274	1	MKSMKRSYCGSGSGSamber	19	6e-05
ORF 275	1	MVSMRTYKQFCGSGSGSamber	19	6e-05
ORF 276	1	MRSMKDRKYCGSGSGSamber	19	6e-05
ORF 277	1	MRDMDTFKRDCGSGSGSamber	19	6e-05
ORF 278	1	MRSMKEQRYCGSGSGSamber	19	6e-05
ORF 279	1	MVYSMTEWKYCGSGSGSamber	18	5e-05
ORF 280	1	MSMIDPHDRLVRQRHGSamber	18	5e-05
ORF 281	1	MKERKYCGSGSGSamber	18	5e-05
ORF 282	1	MSKHDMRSPRDCGSGSGSamber	18	5e-05
ORF 283	1	MMNMNTYGSRCGSGSGSamber	18	5e-05
ORF 284	1	MRSMKHSCGSGSGSamber	18	5e-05
ORF 285	1	MVYSMKEWKYCRSGSGSamber	18	5e-05
ORF 286	1	MVIDVGCGSGSGSamber	18	5e-05
ORF 287	1	MVLVVGCGSGSGSamber	18	5e-05
ORF 288	1	MKSMKIDRNFCGSGSGSamber	18	5e-05
ORF 289	1	MPKYDMRSPRDCGSGSGSamber	18	5e-05
ORF 290	1	MVYSMKQWKYCGSGSGSamber	17	5e-05
ORF 291	1	MVYSMKEWKYGGSGSGSamber	17	5e-05
ORF 292	1	MSKYDMRSPRGCGSGSGSamber	17	5e-05
ORF 293	1	MSKYDMGSPRDCGSGSGSamber	17	5e-05
ORF 294	1	MSYMRRYDMRSCGSGSGSamber	17	5e-05
ORF 295	1	MMNRYDMNIDICGSGSGSamber	17	5e-05
ORF 296	1	MSKYDMRSPRDCGSSSGSamber	17	5e-05
ORF 297	1	MSKYDMRSSRDCGSGSGSamber	17	5e-05
ORF 298	1	MVYSMKEWKYCGTGSGSamber	17	5e-05
ORF 299	1	MRDMHHSNRDYCGSGSGSamber	17	5e-05
ORF 300	1	MVIVVGSGSGSGSamber	17	5e-05
ORF 301	1	MVYSMKEWKYCGSGSGIamber	17	5e-05
ORF 302	1	MKYMDCDACWNCGSGSGSamber	17	5e-05
ORF 303	1	MLKMNYCGSGSGSamber	17	5e-05
ORF 304	1	MRLSYMNMRTYCGSGSGSamber	17	5e-05
ORF 305	1	MHLMYSMKWNYCGSGSGSamber	17	5e-05
ORF 306	1	MLDMNIDKLWCGSGSGSamber	17	5e-05
ORF 307	1	MVYSMKEWKYCGSGSASamber	17	5e-05
ORF 308	1	MVNMERFGIRCGSGSGSamber	17	5e-05
ORF 309	1	MSKYDIRSPRDCGSGSGSamber	17	5e-05
ORF 310	1	MVYMDCRNYRVCGSGSGSamber	16	5e-05
ORF 311	1	MFWAHRFDMNYCGSGSGSamber	16	5e-05
ORF 312	1	MSKYDMRSPRDRGSGSGSamber	16	5e-05
ORF 313	1	MRLMKYCMERNCGSGSGSamber	16	5e-05
ORF 314	1	MRDMKYRCSLRCGSGSGSamber	16	5e-05
ORF 315	1	MKDMHYSGPYCGSGSGSamber	16	5e-05
ORF 316	1	MFIVVGCGSGSGSamber	16	5e-05
ORF 317	1	MLNMDCDDWFRCGSGSGSamber	16	5e-05
ORF 318	1	MMDHHYRHPKYCGSGSGSamber	16	5e-05
ORF 319	1	MSKYDMRSPRDCGSGSSSamber	16	5e-05
ORF 320	1	MVYMNCDEWopalEVRQRHGSamber	16	5e-05
ORF 321	1	MLNFGYRDMHHCGSGSGSamber	16	5e-05
ORF 322	1	MIopalGVRGIAAGSGSamber	16	5e-05
ORF 323	1	MSKSFKDMNYCGSGSGSamber	16	5e-05
ORF 324	1	MIWDLMDITCGSGSGSamber	16	5e-05
ORF 325	1	MVIIVGCGSGSGSamber	16	5e-05
ORF 326	1	MDMRHLSKRNICGSGSGSamber	16	5e-05
ORF 327	1	MVYSMKEWQYCGSGSGSamber	16	5e-05
ORF 328	1	MLSMNYCGSGSGSamber	16	5e-05
ORF 329	1	MVYSMKAWKYCGSGSGSamber	16	5e-05
ORF 330	1	MSMRYNLRMNCGSGSGSamber	16	5e-05
ORF 331	1	MSNMSIDWICGSGSGSamber	16	5e-05
ORF 332	1	MNVIRNCGSGSGSamber	16	5e-05
ORF 333	1	MVIVVVCGSGSGSamber	16	5e-05
ORF 334	1	MSKYDMRSPRDCGGGSGSamber	16	5e-05
ORF 335	1	MVIVVGopalGSGSGSamber	15	4e-05
ORF 336	1	MSKYDMRSPRDCGSamber	15	4e-05
ORF 337	1	MVRIWMVIVVGCGSGSGSamber	15	4e-05
ORF 338	1	MRFDMKYSMKFCGSGSGSamber	15	4e-05
ORF 339	1	MVDMMCENYWSCGSGSGSamber	15	4e-05
ORF 340	1	MLDMGIDYCTRCGSGSGSamber	15	4e-05
ORF 341	1	MRDMACIEDWKCGSGSGSamber	15	4e-05
ORF 342	1	MVYSMKEWKDCGSGSGSamber	15	4e-05
ORF 343	1	MRSMMTFRQFCGSGSGSamber	15	4e-05
ORF 344	1	MVYSMKEWKYWGSGSGSamber	15	4e-05
ORF 345	1	MIWDLMDVTCGSGSamber	15	4e-05
ORF 346	1	MVIVVSCGSGSGSamber	15	4e-05
ORF 347	1	MWINPKSMKFCGSGSGSamber	15	4e-05
ORF 348	1	MWYMNWDFNKRCGSGSamber	15	4e-05
ORF 349	1	MYSMRDPHDWMCGSGSGSamber	15	4e-05
ORF 350	1	MVYRRYDMRCCGSGSGSamber	15	4e-05
ORF 351	1	MLYMDCENVHSCGSGSGSamber	15	4e-05
ORF 352	1	MVIVVGCGSGSGRamber	15	4e-05
ORF 353	1	MLNMETYKKKCGSGSGSamber	15	4e-05
ORF 354	1	MSMKFSRAKNRCGSGSGSamber	15	4e-05
ORF 355	1	MIMGMEKCGSGSGSamber	14	4e-05
ORF 356	1	MVFMNDPSDRNCGSGSGSamber	14	4e-05
ORF 357	1	MGVSMLTYSEopalCGSGSGSamber	14	4e-05
ORF 358	1	MLYMDCSELWSCGSGSGSamber	14	4e-05
ORF 359	1	MDMRNSSKWNMCGSGSGSamber	14	4e-05
ORF 360	1	MLDMARYKICCGSGSGSamber	14	4e-05
ORF 361	1	MVYSMKEWKSCGSGSGSamber	14	4e-05
ORF 362	1	MKEWRYCGSGSGSamber	14	4e-05
ORF 363	1	MRNMSRYKRICGSGSGSamber	14	4e-05
ORF 364	1	MRNMNIWMKNCGSGSGSamber	14	4e-05
ORF 365	1	MLSMKFCGSGSGSamber	14	4e-05
ORF 366	1	MRNMETFGQNCGSGSGSamber	14	4e-05
ORF 367	1	MRSMKFRCSSRCGSGSGSamber	14	4e-05
ORF 368	1	MKNKYSMKRNACGSGSGSamber	14	4e-05
ORF 369	1	MKNMETFNDopalLRQRSGSamber	14	4e-05
ORF 370	1	MRLTKSMKRNCGSGSGSamber	14	4e-05
ORF 371	1	MSKMKLDMNYCGSGSGSamber	14	4e-05
ORF 372	1	MKDMMYKCRICGSGSGSamber	14	4e-05
ORF 373	1	MLSMNWDSKWCGSGSGSamber	14	4e-05
ORF 374	1	MVYSMKEWKYCGSGGSamber	14	4e-05
ORF 375	1	MVYMNCMNFANCGSGSGSamber	14	4e-05
ORF 376	1	MSKYDMRSPRDCGSGNGSamber	14	4e-05
ORF 377	1	MSKYDTRSPRDCGSGSGSamber	14	4e-05
ORF 378	1	MVYSMKERKYCGSGSamber	14	4e-05
ORF 379	1	MSMIFERNIRVCGSGSGSamber	14	4e-05
ORF 380	1	MVIVVGYGSGSGSamber	14	4e-05
ORF 381	1	MSKWDKYSMKHCGSGSGSamber	14	4e-05
ORF 382	1	MVDMNIDAIDCGSGSGSamber	14	4e-05
ORF 383	1	MRYQSFRSMNFCGSGSGSamber	13	4e-05
ORF 384	1	MVNRYSMKASCGSGSGSamber	13	4e-05
ORF 385	1	MKFMNRECGSGSGSamber	13	4e-05
ORF 386	1	MILMTSGamberCGSGSGSamber	13	4e-05
ORF 387	1	MVYYRDMRFRNCGSGSGSamber	13	4e-05
ORF 388	1	MRNMERFKHICGSGSGSamber	13	4e-05
ORF 389	1	MCRHSMNYDFCGSGSGSamber	13	4e-05
ORF 390	1	MVIVVGCGSCSGSamber	13	4e-05
ORF 391	1	MRDMSIFKKKCGSGSGSamber	13	4e-05
ORF 392	1	MVIVVGCGSGSCSamber	13	4e-05
ORF 393	1	MGVSMLTYSEopalMGSGSGSamber	13	4e-05
ORF 394	1	MRRKYDMRGCGSGSGSamber	13	4e-05
ORF 395	1	MHDMGTYRRNCGSGSGSamber	13	4e-05
ORF 396	1	MVYMECCRSCGSGSGSamber	13	4e-05
ORF 397	1	MKLRYSMKHSHCGSGSGSamber	13	4e-05
ORF 398	1	MIWYTDMRFYKCGSGSGSamber	13	4e-05
ORF 399	1	MVIVVCCGSGSGSamber	13	4e-05
ORF 400	1	MRFMNCMDWNECGSGSGSamber	13	4e-05
ORF 401	1	MVIVVGCCSGSGSamber	13	4e-05
ORF 402	1	MRKMFDMDIGLCGSGSGSamber	13	4e-05
ORF 403	1	MLDMHSYSRNYCGSGSGSamber	13	4e-05
ORF 404	1	MRNMETFRRTCGSGSGSamber	13	4e-05
ORF 405	1	MRMNRNMNERNCGSGSGSamber	13	4e-05
ORF 406	1	MHDMNYSMKICGSGSGSamber	13	4e-05
ORF 407	1	MSYRSMKYKKNCGSGSGSamber	13	4e-05
ORF 408	1	MSEYDMRSPRDCGSGSGSamber	13	4e-05
ORF 409	1	MSKYGMRSPRDCGSGSGSamber	13	4e-05
ORF 410	1	MKSMNRDDISCGSGSGSamber	13	4e-05
ORF 411	1	MIopalIopalILCGSGSGSamber	13	4e-05
ORF 412	1	MRDMALYKRVRCGSGSGSamber	13	4e-05
ORF 413	1	MIYMDCDDWNCGSGSGSamber	13	4e-05
ORF 414	1	MKNMDMRNVRCGSGSGSamber	12	4e-05
ORF 415	1	MWYMNWDLNKRCGSGSGSamber	12	4e-05
ORF 416	1	MKTLNMNWDRNCGSGSGSamber	12	4e-05
ORF 417	1	MLNMDTYRSNCGSGSGSamber	12	4e-05
ORF 418	1	MWMVIVVGCGSGSGSamber	12	4e-05
ORF 419	1	MLYMNWDTNSHCGSGSGSamber	12	4e-05
ORF 420	1	MMYSMKGEMNCGSGSGSamber	12	4e-05
ORF 421	1	MRYMNCENYNFCGSGSGSamber	12	4e-05
ORF 422	1	MLSMKRNNCSLCGSGSGSamber	12	4e-05
ORF 423	1	MLDMNYDFGECGSGSGSamber	12	4e-05
ORF 424	1	MSKYDMRGPRDCGSGSGSamber	12	4e-05
ORF 425	1	MRYMDCERWSICGSGSGSamber	12	4e-05
ORF 426	1	MSKYDMRSPRDCSSGSGSamber	12	4e-05
ORF 427	1	MLKYDMRSPRDCGSGSGSamber	12	4e-05
ORF 428	1	MRYMNFDRRSCGSGSGSamber	12	4e-05
ORF 429	1	MAYRHYDMGHRCGSGSGSamber	12	4e-05
ORF 430	1	MVFDNMDMRCLCGSGSGSamber	12	4e-05
ORF 431	1	MKKCMEEFRPKCGSGSGSamber	12	4e-05
ORF 432	1	MNYSKYDMRRSCGSGSGSamber	12	4e-05
ORF 433	1	MRGMQTYRENCGSGSGSamber	12	4e-05
ORF 434	1	MRYINKKDMGFVRQRQRSamber	12	4e-05
ORF 435	1	MRRIWDLCGSGSGSamber	12	4e-05
ORF 436	1	MFYMDWDNYDRCGSGSGSamber	12	4e-05
ORF 437	1	MKSMMTYNQICGSGSGSamber	12	4e-05
ORF 438	1	MTYMNCEVLSCGSGSGSamber	12	4e-05
ORF 439	1	MLDMHHVNRRFCGSGSGSamber	12	4e-05
ORF 440	1	MRYNRNWMDMNCGSGSGSamber	12	4e-05
ORF 441	1	MSKYDMRRPRDCGSGSGSamber	12	4e-05
ORF 442	1	MLSMIYSKRYCGSGSGSamber	12	4e-05
ORF 443	1	MVLMYSMKRNGCGSGSGSamber	12	4e-05
ORF 444	1	MSMKFKRDRKCGSGSGSamber	12	4e-05
ORF 445	1	MVGSMKERKYCGSGSGSamber	12	4e-05
ORF 446	1	MMNMDRYRSYCGSGSGSamber	12	4e-05
ORF 447	1	MTYNSKDMRCGSGSGSamber	12	4e-05
ORF 448	1	MRYRSMIYRSCGSGSGSamber	12	4e-05
ORF 449	1	MSSDPMSMKYCGSGSGSamber	12	4e-05
ORF 450	1	MLYSMKDYKFCGSGSGSamber	12	4e-05
ORF 451	1	MWVFRCopalRTQSECGSGSGSamber	12	4e-05
ORF 452	1	MRMIRDMNRNKCGSGSGSamber	12	4e-05
ORF 453	1	MVYMDCEAKYFCGSGSGSamber	11	3e-05
ORF 454	1	MIDMNFRTRMNCGSGSGSamber	11	3e-05
ORF 455	1	MRHHYDMNFRGCGSGSGSamber	11	3e-05
ORF 456	1	MRDMMYRCFQRCGSGSGSamber	11	3e-05
ORF 457	1	MTDMGAISVCGSGSGSamber	11	3e-05
ORF 458	1	MIWDLMDATCGSGSGSamber	11	3e-05
ORF 459	1	MDMRSMKEFMCGSGSGSamber	11	3e-05
ORF 460	1	MRRYMNMDWNCGSGSGSamber	11	3e-05
ORF 461	1	MCIIopalIFCGSGSGSamber	11	3e-05
ORF 462	1	MGRIWMVIVVGCGSGSGSamber	11	3e-05
ORF 463	1	MMDMGHCRRMSCGSGSGSamber	11	3e-05
ORF 464	1	MTYMNCVSDYWCGSGSGSamber	11	3e-05
ORF 465	1	MRRQSMKMNFCCGSGSGSamber	11	3e-05
ORF 466	1	MCYRDMNWNSNCGSGSGSamber	11	3e-05
ORF 467	1	MRYMDCERYIGCGSGSGSamber	11	3e-05
ORF 468	1	MAYSMKERKYCGSGSGSamber	11	3e-05
ORF 469	1	MLSMNGDYCNYCGSGSGSamber	11	3e-05
ORF 470	1	MCSRKFMNWNCGSGSGSamber	11	3e-05
ORF 471	1	MLMDHSNNWRSCGSGSGSamber	11	3e-05
ORF 472	1	MRLNMDMMKRNCGSGSGSamber	11	3e-05
ORF 473	1	MVYSMKEWKYCGSGTGSamber	11	3e-05
ORF 474	1	MKNMETFNDopalLRHGSGSamber	11	3e-05
ORF 475	1	MKNMETFNDopalLRQGSGSamber	11	3e-05
ORF 476	1	MVYMDCEMTKKCGSGSGSamber	11	3e-05
ORF 477	1	MVYSMKEWKYCGRAGSamber	11	3e-05
ORF 478	1	MTYMDAPNEWNCGSGSGSamber	11	3e-05
ORF 479	1	MVYSMKEWKYCGSGSGTamber	11	3e-05
ORF 480	1	MRLKYDMRSLRCGSGSGSamber	11	3e-05
ORF 481	1	MKDMRYHKEICGSGSGSamber	11	3e-05
ORF 482	1	MTYMNCVRMYDCGSGSGSamber	11	3e-05
ORF 483	1	MVIVVGCGCGSGSamber	11	3e-05
ORF 484	1	MLSWKDMRHIDCGSGSGSamber	11	3e-05
ORF 485	1	MMFMDCIDYSCCGSGSGSamber	11	3e-05
ORF 486	1	MLSMKECGSGSGSamber	11	3e-05
ORF 487	1	MSMKIVAQNIRCGSGSGSamber	11	3e-05
ORF 488	1	MSIRSMRYQRNCGSGSGSamber	11	3e-05
ORF 489	1	MKSYRSMKYNDCGSGSGSamber	11	3e-05
ORF 490	1	MSKYDMRSPRDCGNGSGSamber	11	3e-05
ORF 491	1	MSMRSPQDamberamberCGSGSGSamber	11	3e-05
ORF 492	1	MVYMNCDCGSGSGSamber	11	3e-05
ORF 493	1	MKVFSYDMNGICGSGSGSamber	11	3e-05
ORF 494	1	MRNMEHCDIDVCGSGSGSamber	11	3e-05
ORF 495	1	MSKYDMRSQRDCGSGSGSamber	10	3e-05
ORF 496	1	MCYRSMKWNDKCGSGSGSamber	10	3e-05
ORF 497	1	MIWDLMDVICGSGSGSamber	10	3e-05
ORF 498	1	MMNMETYKCVCGSGSGSamber	10	3e-05
ORF 499	1	MIGMNHYDMNFCGSGSGSamber	10	3e-05
ORF 500	1	MKNMERFRYNCGSGSGSamber	10	3e-05
ORF 501	1	MIYGSMNVDCCGSGSGSamber	10	3e-05
ORF 502	1	MRFMNFDTCGSGSGSamber	10	3e-05
ORF 503	1	MISMKFMGFGCGSGSGSamber	10	3e-05
ORF 504	1	MLCCNPRSMKHCGSGSGSamber	10	3e-05
ORF 505	1	MSKYDMRSPRDCGRGSGSamber	10	3e-05
ORF 506	1	MKSMYREMNFCGSGSGSamber	10	3e-05
ORF 507	1	MRSRSMKMISCCGSGSGSamber	10	3e-05
ORF 508	1	MHKYDMNWEFCGSGSGSamber	10	3e-05
ORF 509	1	MCSSDMLSMNYCGSGSGSamber	10	3e-05
ORF 510	1	MLFMDYCLDFCGSGSGSamber	10	3e-05
ORF 511	1	MCRRSMNIDFCGSGSGSamber	10	3e-05
ORF 512	1	MSYTNYDMRCCGSGSGSamber	10	3e-05
ORF 513	1	MSKYDMRSPRDYGSGSGSamber	10	3e-05
ORF 514	1	MRDMMQCNMMKCGSGSGSamber	10	3e-05
ORF 515	1	MSMKHLNRYSCGSGSGSamber	10	3e-05
ORF 516	1	MIYRYDMNWEYCGSGSGSamber	10	3e-05
ORF 517	1	MRNMNCIRKKCGSGSGSamber	10	3e-05
ORF 518	1	MCMKRNSLSMNCGSGSGSamber	10	3e-05
ORF 519	1	MSKYDMKSPRDCGSGSGSamber	10	3e-05
ORF 520	1	MSKYDMRNPRDCGSGSGSamber	10	3e-05
ORF 521	1	MQMAYSMKLNYCGSGSGSamber	10	3e-05
ORF 522	1	MVYSMKEWKYCGSSGSamber	10	3e-05
ORF 523	1	MMYSMKERKYCGSGSGSamber	10	3e-05
ORF 524	1	MRRWQMYDMNYCGSGSGSamber	10	3e-05
ORF 525	1	MRDMNIDFNICGSGSGSamber	10	3e-05
ORF 526	1	MKFMNCMVYWRCGSGSGSamber	10	3e-05
ORF 527	1	MKFMDCSKRYMCGSGSGSamber	10	3e-05
ORF 528	1	MTKYDMRSPRDCGSGSGSamber	10	3e-05
ORF 529	1	MSMKHSRNRSCGSGSGSamber	10	3e-05
ORF 530	1	MSKYDMRSPRDSGSGSGSamber	10	3e-05
ORF 531	1	MRIKYYDMNYCGSGSGSamber	10	3e-05
ORF 532	1	MSMMYNMNVRCGSGSGSamber	10	3e-05
ORF 533	1	MVYSMKEWRYCGSGSamber	10	3e-05
ORF 534	1	MKNMNCDFVLNCGSGSGSamber	10	3e-05
ORF 535	1	MTFMDCVKKNMCGSGSGSamber	10	3e-05
ORF 536	1	MSMKFNSRNSMCGSGSGSamber	10	3e-05
ORF 537	1	MMNMDCDVYSCGSGSGSamber	10	3e-05
ORF 538	1	MYSMKFCLKMSCGSGSGSamber	10	3e-05
ORF 539	1	MVYMDCDYWRCGSGSGSamber	10	3e-05
ORF 540	1	MKEopalKYCGSGSGSamber	10	3e-05
ORF 541	1	MVLMNCTTYHFCGSGSGSamber	10	3e-05
ORF 542	1	MRYKYSMKDICGSGSGSamber	10	3e-05
ORF 543	1	MSKYDMMSPRDCGSGSGSamber	10	3e-05
ORF 544	1	MSMYDMNFSWRCGSGSGSamber	10	3e-05
ORF 545	1	MGochreLochreEGDIHTARTGGGNSamber	10	3e-05
ORF 546	1	MLFSNMDMRRSCGSGSGSamber	10	3e-05
ORF 547	1	MKNMDVYKLICGSGSGSamber	10	3e-05
ORF 548	1	MLLMNHRCKNKCGSGSGSamber	10	3e-05
ORF 549	1	MSKYDVRSPRDCGSGSGSamber	10	3e-05
ORF 550	1	MSKYDMRSPWDCGSGSGSamber	10	3e-05
ORF 551	1	MLNMRTYRIYCGSGSGSamber	10	3e-05
ORF 552	1	MLRKSDMNWNCGSGSGSamber	9	3e-05
ORF 553	1	MDYMDMGYSIGCGSGSGSamber	9	3e-05
ORF 554	1	MKFHSKDMRCCGSGSGSamber	9	3e-05
ORF 555	1	MKNMETFNDopalLRQRQRSamber	9	3e-05
ORF 556	1	MHPRDMSVDFCGSGSGSamber	9	3e-05
ORF 557	1	MSKCDMRSPRDCGSGSGSamber	9	3e-05
ORF 558	1	MSFPNRFDMNFCGSGSGSamber	9	3e-05
ORF 559	1	MDMRFESSHNICGSGSGSamber	9	3e-05
ORF 560	1	MVYSMKERKNCGSGSGSamber	9	3e-05
ORF 561	1	MLNMSIFRKNCGSGSGSamber	9	3e-05
ORF 562	1	MKNMERYRRKCGSGSGSamber	9	3e-05
ORF 563	1	MLKNRSMKHINCGSGSGSamber	9	3e-05
ORF 564	1	MLDMNWDSTRCGSGSGSamber	9	3e-05
ORF 565	1	MMYMDCDNFEMCGSGSGSamber	9	3e-05
ORF 566	1	MRFMDCVamberRDCGSGSGSamber	9	3e-05
ORF 567	1	MRYMNRNCGSGSGSamber	9	3e-05
ORF 568	1	MRNMEQFKINCGSGSGSamber	9	3e-05
ORF 569	1	MVIVVGCGSGCGSamber	9	3e-05
ORF 570	1	MRYINKKDMGFVRQGSGSamber	9	3e-05
ORF 571	1	MLMWHSMKMNCGSGSGSamber	9	3e-05
ORF 572	1	MKNMETYFYMNCGSGSGSamber	9	3e-05
ORF 573	1	MRMLYSMRYNVCGSGSGSamber	9	3e-05
ORF 574	1	MYDMDWDFHKHCGSGSGSamber	9	3e-05
ORF 575	1	MTLSFYDMNWDCGSGSGSamber	9	3e-05
ORF 576	1	MKYDMGSYGCYLRQRHGSamber	9	3e-05
ORF 577	1	MRNMDCNESYCGSGSGSamber	9	3e-05
ORF 578	1	MRNMNIDRWTYCGSGSGSamber	9	3e-05
ORF 579	1	MRCYMNSMKFCGSGSGSamber	9	3e-05
ORF 580	1	MYRNRLSMKYCGSGSGSamber	9	3e-05
ORF 581	1	MILYKDMKYYDCGSGSGSamber	9	3e-05
ORF 582	1	MLSMRTYSIICGSGSGSamber	9	3e-05
ORF 583	1	MIDMNLNMNNVCGSGSGSamber	9	3e-05
ORF 584	1	MVDMNCVRYCYCGSGSGSamber	9	3e-05
ORF 585	1	MMRFSYNMNWNCGSGSGSamber	9	3e-05
ORF 586	1	MVYMNCDEWopalEVRQGSGSamber	9	3e-05
ORF 587	1	MVYSMKEWKYCGSRSGSamber	9	3e-05
ORF 588	1	MLDMNWDFICCGSGSGSamber	9	3e-05
ORF 589	1	MSGIKSLSMKHCGSGSGSamber	9	3e-05
ORF 590	1	MDMKSMKFCGVCGSGSGSamber	9	3e-05
ORF 591	1	MIopalSLIMSICGSGSGSamber	9	3e-05
ORF 592	1	MVSVDMNYGDYCGSGSGSamber	9	3e-05
ORF 593	1	MRFMNCIDMKCGSGSGSamber	9	3e-05
ORF 594	1	MCMNFRHDMNFCGSGSGSamber	9	3e-05
ORF 595	1	MTKRYLDMRFCGSGSGSamber	9	3e-05
ORF 596	1	MRLTYDMNFNCCGSGSGSamber	9	3e-05
ORF 597	1	MLYKYDMNIDYCGSGSGSamber	9	3e-05
ORF 598	1	MTYMDCMTLWYCGSGSGSamber	9	3e-05
ORF 599	1	MKWWTDMRYIYCGSGSGSamber	9	3e-05
ORF 600	1	MIYQSRSMKHCGSGSGSamber	9	3e-05
ORF 601	1	MIYHHRDMRCGSGSGSamber	9	3e-05
ORF 602	1	MTDMGCSSDFWCGSGSGSamber	9	3e-05
ORF 603	1	MQKHSMKRNVCGSGSGSamber	9	3e-05
ORF 604	1	MNKYDMRHSNLCGSGSGSamber	9	3e-05
ORF 605	1	MTKWSMSDMNFCGSGSGSamber	9	3e-05
ORF 606	1	MRDMDIDWSVCGSGSGSamber	9	3e-05
ORF 607	1	MSKYDMRSPRDCGSDSGSamber	9	3e-05
ORF 608	1	MKNMNCDDVYCGSGSGSamber	9	3e-05
ORF 609	1	MRNNMNMDWNCGSGSGSamber	9	3e-05
ORF 610	1	MVYSMNEWKYFGSGSGSamber	9	3e-05
ORF 611	1	MFVRMNRDMACCGSGSGSamber	9	3e-05
ORF 612	1	MVNMNCVCWKFCGSGSGSamber	9	3e-05
ORF 613	1	MGVSMLRTQSECGSGSGSamber	9	3e-05
ORF 614	1	MVYMKSMKHVECGSGSGSamber	9	3e-05
ORF 615	1	MKNYMDMNDYGCGSGSGSamber	9	3e-05
ORF 616	1	MLMMNYCGSGSGSamber	9	3e-05
ORF 617	1	MFDMRHCIARNCGSGSGSamber	9	3e-05
ORF 618	1	MRNRRSMKMNCGSGSGSamber	9	3e-05
ORF 619	1	MMNMNCEIWRNCGSGSGSamber	9	3e-05
ORF 620	1	MRNKYDMRNCCGSGSGSamber	9	3e-05
ORF 621	1	MRDMNWDFLLCGSGSGSamber	9	3e-05
ORF 622	1	MRFRYSMNFCDCGSGSGSamber	9	3e-05
ORF 623	1	MKFMDCRNYSCGSGSGSamber	9	3e-05
ORF 624	1	MRDMNVDFCYKCGSGSGSamber	9	3e-05
ORF 625	1	MKYDMGSYGCYLRQRSGSamber	9	3e-05
ORF 626	1	MKEWKYCCSGSGSamber	9	3e-05
ORF 627	1	MRNSMRYTMMSCGSGSGSamber	9	3e-05
ORF 628	1	MKPLDMNYGDWCGSGSGSamber	9	3e-05
ORF 629	1	MDMKHPKNGEKCGSGSGSamber	9	3e-05
ORF 630	1	MRSMIYEVKYCGSGSGSamber	9	3e-05
ORF 631	1	MVTWSKYSMNFCGSGSGSamber	9	3e-05
ORF 632	1	MGCRNRLSMKYCGSGSGSamber	9	3e-05
ORF 633	1	MVMHSMKRDFCGSGSGSamber	9	3e-05
ORF 634	1	MVIVIGCGSGSGSamber	9	3e-05
ORF 635	1	MLYMDHDCRMKCGSGSGSamber	9	3e-05
ORF 636	1	MVIFVGCGSGSGSamber	9	3e-05
ORF 637	1	MAWKNMEHFRNCGSGSGSamber	9	3e-05
ORF 638	1	MRDHKYNMNWNCGSGSGSamber	8	2e-05
ORF 639	1	MRopalIGIIVGICGSGSGSamber	8	2e-05
ORF 640	1	MAYSMKEWKYCGSGSamber	8	2e-05
ORF 641	1	MRLNMSMKFQYCGSGSGSamber	8	2e-05
ORF 642	1	MRKQKWYSMKDCGSGSGSamber	8	2e-05
ORF 643	1	MKSYDMNSRCFCGSGSGSamber	8	2e-05
ORF 644	1	MSYHKLSMSFCGSGSGSamber	8	2e-05
ORF 645	1	MNFRSMKYQRCGSGSGSamber	8	2e-05
ORF 646	1	MHFMDCMRMDCGSGSGSamber	8	2e-05
ORF 647	1	MRDMMYRCFQHCGSGSGSamber	8	2e-05
ORF 648	1	MLSLKYDMNYCGSGSGSamber	8	2e-05
ORF 649	1	MRKRLWMDHNCGSGSGSamber	8	2e-05
ORF 650	1	MYSMKEWKYCGSGSGSamber	8	2e-05
ORF 651	1	MYKRSMFSMKFCGSGSGSamber	8	2e-05
ORF 652	1	MTFMDCVRNCCGSGSGSamber	8	2e-05
ORF 653	1	MSKYSMKYQRSCGSGSGSamber	8	2e-05
ORF 654	1	MGKNMMVIVVGCGSGSGSamber	8	2e-05
ORF 655	1	MLYMDCVRNWSCGSGSGSamber	8	2e-05
ORF 656	1	MDYDMRYQMELCGSGSGSamber	8	2e-05
ORF 657	1	MKDMAYHRNNCGSGSGSamber	8	2e-05
ORF 658	1	MRLTDMNIDYCGSGSGSamber	8	2e-05
ORF 659	1	MFMDHFHEKNYCGSGSGSamber	8	2e-05
ORF 660	1	MRNMETYKSKCGSGSGSamber	8	2e-05
ORF 661	1	MVIVDGCGSGSGSamber	8	2e-05
ORF 662	1	MIDMNIDMMSCGSGSGSamber	8	2e-05
ORF 663	1	MQDMNYRSRRCGSGSGSamber	8	2e-05
ORF 664	1	MCVWSVLDMNYCGSGSGSamber	8	2e-05
ORF 665	1	MKYQRLDMRCCGSGSGSamber	8	2e-05
ORF 666	1	MVNMNCIDKWYCGSGSGSamber	8	2e-05
ORF 667	1	MTWSKYDMGYCGSGSGSamber	8	2e-05
ORF 668	1	MMDMKCVRNWSCGSGSGSamber	8	2e-05
ORF 669	1	MRDMNYDYCFCGSGSGSamber	8	2e-05
ORF 670	1	MRYMNWDFNKRCGSGSGSamber	8	2e-05
ORF 671	1	MCRNLKNMNFCGSGSGSamber	8	2e-05
ORF 672	1	MKWYNRLDMRHCGSGSGSamber	8	2e-05
ORF 673	1	MKSMKCDRKMCGSGSGSamber	8	2e-05
ORF 674	1	MRDMGTYFRDCGSGSGSamber	8	2e-05
ORF 675	1	MDVTMYSMKRICGSGSGSamber	8	2e-05
ORF 676	1	MCFSMKYNRDCGSGSGSamber	8	2e-05
ORF 677	1	MFVYNRFDMRFCGSGSGSamber	8	2e-05
ORF 678	1	MVFMDCSWKKICGSGSGSamber	8	2e-05
ORF 679	1	MKLMNMNIRNCGSGSGSamber	8	2e-05
ORF 680	1	MTKINSRDMNTYCGSGSGSamber	8	2e-05
ORF 681	1	MSKYNMRSPRDCGSGSGSamber	8	2e-05
ORF 682	1	MFWKYDMNSNCGSGSGSamber	8	2e-05
ORF 683	1	MVYSKKERKYCGSGSGSamber	8	2e-05
ORF 684	1	MNFVVMCGSGSGSamber	8	2e-05
ORF 685	1	MRVYIVCGSGSGSamber	8	2e-05
ORF 686	1	MSMMLYRRRICGSGSGSamber	8	2e-05
ORF 687	1	MCHSMKYVRNCGSGSGSamber	8	2e-05
ORF 688	1	MVYSMKEWKYCGSGSRSamber	8	2e-05
ORF 689	1	MRNMNTYLSHCGSGSGSamber	8	2e-05
ORF 690	1	MLDMNCDWIWNCGSGSGSamber	8	2e-05
ORF 691	1	MRNMETFRRKYCGSGSGSamber	8	2e-05
ORF 692	1	MISMSYMNESYCGSGSGSamber	8	2e-05
ORF 693	1	MVYSMQEWKYCGSGSGSamber	8	2e-05
ORF 694	1	MLSMRKYNEICGSGSGSamber	8	2e-05
ORF 695	1	MLYMDCSTYNCGSGSGSamber	8	2e-05
ORF 696	1	MRLVYDMRSFRCGSGSGSamber	8	2e-05
ORF 697	1	MVYMDCPRLKNCGSGSGSamber	8	2e-05
ORF 698	1	MVKHSMNRDFSCGSGSGSamber	8	2e-05
ORF 699	1	MRSMKYRERKMCGSGSGSamber	8	2e-05
ORF 700	1	MRSMKCDRNNSCGSGSGSamber	8	2e-05
ORF 701	1	MVMYSMKRFNCGSGSGSamber	8	2e-05
ORF 702	1	MLSMKSYRDFCGSGSGSamber	8	2e-05
ORF 703	1	MCYMDMRRMSCGSGSGSamber	8	2e-05
ORF 704	1	MQLDMGVDYNLCGSGSGSamber	8	2e-05
ORF 705	1	MKYSMIYEMNFCGSGSGSamber	8	2e-05
ORF 706	1	MRIVLDCGSGSGSamber	8	2e-05
ORF 707	1	MNVMYSMRFEYCGSGSGSamber	8	2e-05
ORF 708	1	MCVYSMNWNDFCGSGSGSamber	8	2e-05
ORF 709	1	MKNMDCDNWLCGSGSGSamber	8	2e-05
ORF 710	1	MRDMDWDWNRCGSGSGSamber	8	2e-05
ORF 711	1	MLWSMKEKRFCGSGSGSamber	8	2e-05
ORF 712	1	MIYLSMKHRDFCGSGSGSamber	8	2e-05
ORF 713	1	MAYFMKEWKYCGSGSGSamber	8	2e-05
ORF 714	1	MSNYDMRSPRDCGSGSGSamber	8	2e-05
ORF 715	1	MRNMNCMKEYKCGSGSGSamber	8	2e-05
ORF 716	1	MVYMDCIADYCCGSGSGSamber	8	2e-05
ORF 717	1	MMDMNCTKFRNCGSGSGSamber	8	2e-05
ORF 718	1	MSKYDMSSPRDCGSGSGSamber	8	2e-05
ORF 719	1	MWYNRYSMNYCGSGSGSamber	8	2e-05
ORF 720	1	MCRNKFSMIHCGSGSGSamber	8	2e-05
ORF 721	1	MIWDLTDVTCGSGSGSamber	8	2e-05
ORF 722	1	MCRKMYDMNLNCGSGSGSamber	8	2e-05
ORF 723	1	MRNMDWDNYNCGSGSGSamber	8	2e-05
ORF 724	1	MSMKRFWSSRKCGSGSGSamber	8	2e-05
ORF 725	1	MDLKSMKIDFCGSGSGSamber	8	2e-05
ORF 726	1	MIDVMKCGSGSGSamber	8	2e-05
ORF 727	1	MVIGVGCGSGSGSamber	8	2e-05
ORF 728	1	MLKNMDMRIFWCGSGSGSamber	8	2e-05
ORF 729	1	MSKYDMRSPRNCGSGSGSamber	8	2e-05
ORF 730	1	MLYMDHCEIamberamberCGSGSGSamber	8	2e-05
ORF 731	1	MVFMEYCGSGSGSamber	8	2e-05
ORF 732	1	MSNMDMRTRICGSGSGSamber	8	2e-05
ORF 733	1	MIWYSMKHSDCGSGSGSamber	8	2e-05
ORF 734	1	MKDMRTDYISCGSGSGSamber	8	2e-05
ORF 735	1	MSMMFDMRYYYCGSGSGSamber	7	2e-05
ORF 736	1	MSDMRYTRNDCGSGSGSamber	7	2e-05
ORF 737	1	MLTMLESTMCGSGSGSamber	7	2e-05
ORF 738	1	MKWFLMDMNGSCGSGSGSamber	7	2e-05
ORF 739	1	MKDMRYRMNCCGSGSGSamber	7	2e-05
ORF 740	1	MLRSKDMNVDLCGSGSGSamber	7	2e-05
ORF 741	1	MVIVFGCGSGSGSamber	7	2e-05
ORF 742	1	MSLMIMDMNYCGSGSGSamber	7	2e-05
ORF 743	1	MVYSMKEWKYCGSGSYNamber	7	2e-05
ORF 744	1	MIYDMRTYSEICGSGSGSamber	7	2e-05
ORF 745	1	MSRMNHLDMNFCGSGSGSamber	7	2e-05
ORF 746	1	MVIVVGCGSVSGSamber	7	2e-05
ORF 747	1	MRNYMDRDMACCGSGSGSamber	7	2e-05
ORF 748	1	MRDMNVDWCKWCGSGSGSamber	7	2e-05
ORF 749	1	MKEWKYFGSGSGSamber	7	2e-05
ORF 750	1	MFWMNMDMRRNCGSGSGSamber	7	2e-05
ORF 751	1	MEYSMKERKYCGSGSGSamber	7	2e-05
ORF 752	1	MSKYDMRSPRECGSGSGSamber	7	2e-05
ORF 753	1	MRKSMNMDYSCGSGSGSamber	7	2e-05
ORF 754	1	MKDMKYCGSGSGSamber	7	2e-05
ORF 755	1	MVYSMKERKYCVSGSGSamber	7	2e-05
ORF 756	1	MKDMMWKCGSGSGSamber	7	2e-05
ORF 757	1	MIopalILopalCFCGSGSGSamber	7	2e-05
ORF 758	1	MQFMKRYDMNYCGSGSGSamber	7	2e-05
ORF 759	1	MVYSMKEWKYCGSGSGSGSamber	7	2e-05
ORF 760	1	MSMKYVLQHRGCGSGSGSamber	7	2e-05
ORF 761	1	MVKVVGCGSGSGSamber	7	2e-05
ORF 762	1	MLYSMKERKYCGSGSGSamber	7	2e-05
ORF 763	1	MLSMKWDFNLCGSGSGSamber	7	2e-05
ORF 764	1	MHDMNYDMKICGSGSGSamber	7	2e-05
ORF 765	1	MVYSMKamberWKYCCSGSGSamber	7	2e-05
ORF 766	1	MWYSRKSMKYCGSGSGSamber	7	2e-05
ORF 767	1	MDRKSMNIDNRCGSGSGSamber	7	2e-05
ORF 768	1	MRMRYWMENSCGSGSGSamber	7	2e-05
ORF 769	1	MRYINKKDMGFVRQRSGSamber	7	2e-05
ORF 770	1	MMYSMKEWRYCGSGSGSamber	7	2e-05
ORF 771	1	MSTYRNLCGSGSGSamber	7	2e-05
ORF 772	1	MKIMNMDMRYCGSGSGSamber	7	2e-05
ORF 773	1	MSKYDMRCPRDCGSGSGSamber	7	2e-05
ORF 774	1	MSYHSMKAFGDCGSGSGSamber	7	2e-05
ORF 775	1	MVFMNHCDVRWCGSGSGSamber	7	2e-05
ORF 776	1	MRDMNCKDWNNCGSGSGSamber	7	2e-05
ORF 777	1	MIYMDYCLDWKCGSGSGSamber	7	2e-05
ORF 778	1	MYSMKFHRNRCCGSGSGSamber	7	2e-05
ORF 779	1	MVYMNCDEWopalEVRQRSGSamber	7	2e-05
ORF 780	1	MKSMNSDVCSYCGSGSGSamber	7	2e-05
ORF 781	1	MTKMYYMNENCCGSGSGSamber	7	2e-05
ORF 782	1	MICVLCLGVMCGSGSGSamber	7	2e-05
ORF 783	1	MRDHHYRHPKYCGSGSGSamber	7	2e-05
ORF 784	1	MVIVVGFGSGSGSamber	7	2e-05
ORF 785	1	MWILCCDCGSGSGSamber	7	2e-05
ORF 786	1	MFMDMKLMNRCGSGSGSamber	7	2e-05
ORF 787	1	MKamberWKYCGSGSGSamber	7	2e-05
ORF 788	1	MMYMDCDDVVCGSGSGSamber	7	2e-05
ORF 789	1	MILKWSMKYRCGSGSGSamber	7	2e-05
ORF 790	1	MLNMDCTDRNCCGSGSGSamber	7	2e-05
ORF 791	1	MVNMNFSMRYSCGSGSGSamber	7	2e-05
ORF 792	1	MRSMRTYFRDCGSGSGSamber	7	2e-05
ORF 793	1	MLDMGCMKKDCGSGSGSamber	7	2e-05
ORF 794	1	MVYQYDMNFYDCGSGSGSamber	7	2e-05
ORF 795	1	MKWMYDMRFNCGSGSGSamber	7	2e-05
ORF 796	1	MIWDLMGVTCGSGSGSamber	7	2e-05
ORF 797	1	MSMKRKLMNSCCGSGSGSamber	7	2e-05
ORF 798	1	MVYSMKamberCKYCGSGSGSamber	7	2e-05
ORF 799	1	MLDMRFTMNCGSGSGSamber	7	2e-05
ORF 800	1	MWYKPKDMRCCGSGSGSamber	7	2e-05
ORF 801	1	MLYMNCDNYWCGSGSGSamber	7	2e-05
ORF 802	1	MIopalGVRGIAAGHGSamber	7	2e-05
ORF 803	1	MVYMNCVLIVCGSGSGSamber	7	2e-05
ORF 804	1	MCSKYIKDMNYCGSGSGSamber	7	2e-05
ORF 805	1	MFSMNTYKRKCGSGSGSamber	7	2e-05
ORF 806	1	MKNMETFNDopalLRSGSGSamber	7	2e-05
ORF 807	1	MNSKSMMHYRNCGSGSGSamber	7	2e-05
ORF 808	1	MFSMKFSKYDCGSGSGSamber	7	2e-05
ORF 809	1	MLYMDCDINFQCGSGSGSamber	7	2e-05
ORF 810	1	MKSYKYDMNYCGSGSGSamber	7	2e-05
ORF 811	1	MFMNMDYRRIRCGSGSGSamber	7	2e-05
ORF 812	1	MKGIYRYDMNCGSGSGSamber	7	2e-05
ORF 813	1	MVYMDCFKRMSCGSGSGSamber	7	2e-05
ORF 814	1	MFMDRTWMNSCGSGSGSamber	7	2e-05
ORF 815	1	MKYMNCERIWCGSGSGSamber	7	2e-05
ORF 816	1	MSKRNMSMNFCGSGSGSamber	7	2e-05
ORF 817	1	MCMKSMKHELMCGSGSGSamber	7	2e-05
ORF 818	1	MVIVVGCGSGSVSamber	7	2e-05
ORF 819	1	MSMKYSEYCGCCGSGSGSamber	7	2e-05
ORF 820	1	MSDRKYYMNIFCGSGSGSamber	7	2e-05
ORF 821	1	MKDMMYRCFWWCGSGSGSamber	7	2e-05
ORF 822	1	MRDMRTYRENCCGSGSGSamber	7	2e-05
ORF 823	1	MRMEYMNSEMNCGSGSGSamber	7	2e-05
ORF 824	1	MSSMKYSMCGSGSGSamber	7	2e-05
ORF 825	1	MIopalMVFGCGSGSGSamber	7	2e-05
ORF 826	1	MTKKYNMEYNQCGSGSGSamber	7	2e-05
ORF 827	1	MLSMQRYGVYCGSGSGSamber	7	2e-05
ORF 828	1	MLDMGCISCWCGSGSGSamber	7	2e-05
ORF 829	1	MFSTIPNDMGYCGSGSGSamber	7	2e-05
ORF 830	1	MCRYSMKRIKSCGSGSGSamber	7	2e-05
ORF 831	1	MRLDMNYVKKFCGSGSGSamber	7	2e-05
ORF 832	1	MSMIDMRYYQICGSGSGSamber	7	2e-05
ORF 833	1	MMSMNMDWNRDCGSGSGSamber	7	2e-05
ORF 834	1	MSKYDMRVDRNCGSGSGSamber	7	2e-05
ORF 835	1	MLSMKIDWNYCGSGSGSamber	7	2e-05
ORF 836	1	MSMKYMEKYFCGSGSGSamber	7	2e-05
ORF 837	1	MSMKYDRRSNSCGSGSGSamber	7	2e-05
ORF 838	1	MFVSMKSMKYSCGSGSGSamber	7	2e-05
ORF 839	1	MRNMDCSWKLNCGSGSGSamber	7	2e-05
ORF 840	1	MLYMNCDWYMKCGSGSGSamber	7	2e-05
ORF 841	1	MWYMSWDFNKRCGSGSGSamber	7	2e-05
ORF 842	1	MLSMNRYMRTCGSGSGSamber	7	2e-05
ORF 843	1	MYSMKHTWMNNCGSGSGSamber	7	2e-05
ORF 844	1	MKDWKYCGSGSGSamber	7	2e-05
ORF 845	1	MSKYDMRSPRDopalGSGSGSamber	7	2e-05
ORF 846	1	MSKYSMEYYMNCGSGSGSamber	7	2e-05
ORF 847	1	MDMRYILMRNSCGSGSGSamber	7	2e-05
ORF 848	1	MSKYDMRSTRDCGSGSGSamber	7	2e-05
ORF 849	1	MRYQAMDMRCCGSGSGSamber	7	2e-05
ORF 850	1	MAKAYDMNFSDCGSGSGSamber	7	2e-05
ORF 851	1	MFYDMRYEKKNCGSGSGSamber	7	2e-05
ORF 852	1	MSMNMANSMNFCGSGSGSamber	7	2e-05
ORF 853	1	MVYSMNECKYCGSGSGSamber	7	2e-05
ORF 854	1	MVYSMKERKYFGSGSGSamber	7	2e-05
ORF 855	1	MRSMKYCGDFCGSGSGSamber	7	2e-05
ORF 856	1	MKECKYCGSGSGSamber	7	2e-05
ORF 857	1	MFSTSMNLMMRCGSGSGSamber	7	2e-05
ORF 858	1	MSRKYDMNVLSCGSGSGSamber	7	2e-05
ORF 859	1	MSMIDPHDRLVRQRamber	7	2e-05
ORF 860	1	MSYRMDMRIWKCGSGSGSamber	7	2e-05
ORF 861	1	MNSKSMKFTVCGSGSGSamber	6	2e-05
ORF 862	1	MQLYDLRDMRYCGSGSGSamber	6	2e-05
ORF 863	1	MMFMNCDLWTVCGSGSGSamber	6	2e-05
ORF 864	1	MNLYSMRFHRNCGSGSGSamber	6	2e-05
ORF 865	1	MMYMGCDFKNCGSGSGSamber	6	2e-05
ORF 866	1	MRSMRSYNQTCGSGSGSamber	6	2e-05
ORF 867	1	MSKYDMRSPSDCGSGSGSamber	6	2e-05
ORF 868	1	MLSMNFTRYRDCGSGSGSamber	6	2e-05
ORF 869	1	MKFMDCHFFRNCGSGSGSamber	6	2e-05
ORF 870	1	MDYFDMRYDRDCGSGSGSamber	6	2e-05
ORF 871	1	MSMLISYSMNFCGSGSGSamber	6	2e-05
ORF 872	1	MMLSNRFLMDHCGSGSGSamber	6	2e-05
ORF 873	1	MAFRKDMDWSLCGSGSGSamber	6	2e-05
ORF 874	1	MRSMIKEKNYCGSGSGSamber	6	2e-05
ORF 875	1	MRSMKIDFNYCCGSGSGSamber	6	2e-05
ORF 876	1	MCKKYDMNANLCGSGSGSamber	6	2e-05
ORF 877	1	MKNMECTCSCCGSGSGSamber	6	2e-05
ORF 878	1	MFSMNFSMRICCGSGSGSamber	6	2e-05
ORF 879	1	MLNMNMDRNRCGSGSGSamber	6	2e-05
ORF 880	1	MLCKAYDMNGDCGSGSGSamber	6	2e-05
ORF 881	1	MKLQYDMNNFCGSGSGSamber	6	2e-05
ORF 882	1	MLNMGCSLRNCGSGSGSamber	6	2e-05
ORF 883	1	MMVNHNDMRFCGSGSGSamber	6	2e-05
ORF 884	1	MLYMNRDYNSSCGSGSGSamber	6	2e-05
ORF 885	1	MSVLQICGSGSGSamber	6	2e-05
ORF 886	1	MVIVVGCGSGSGNamber	6	2e-05
ORF 887	1	MSYDRLDMNFCGSGSGSamber	6	2e-05
ORF 888	1	MGFDMLTNLMVCGSGSGSamber	6	2e-05
ORF 889	1	MYSMKYVQRYCGSGSGSamber	6	2e-05
ORF 890	1	MDKMYWMSLMNCGSGSGSamber	6	2e-05
ORF 891	1	MIVVSMKYVMSCGSGSGSamber	6	2e-05
ORF 892	1	MFRFDMNIDVMCGSGSGSamber	6	2e-05
ORF 893	1	MVYMNHCEDKDCGSGSGSamber	6	2e-05
ORF 894	1	MTYMNCEMWICGSGSGSamber	6	2e-05
ORF 895	1	MVHSMKERKYCGSGSGSamber	6	2e-05
ORF 896	1	MLSMKFSCKGCGSGSGSamber	6	2e-05
ORF 897	1	MTRMYYYSMNYCGSGSGSamber	6	2e-05
ORF 898	1	MRDMNYSGIYCGSGSGSamber	6	2e-05
ORF 899	1	MDKFSMKYNDYCGSGSGSamber	6	2e-05
ORF 900	1	MLDMMHTCMKCGSGSGSamber	6	2e-05
ORF 901	1	MVSHSMKYNRKCGSGSGSamber	6	2e-05
ORF 902	1	MLRNLDMNWKMCGSGSGSamber	6	2e-05
ORF 903	1	MRNMDCRWNNCGSGSGSamber	6	2e-05
ORF 904	1	MLGNSMKCINRCGSGSGSamber	6	2e-05
ORF 905	1	MVYSMKERKYCSSGSGSamber	6	2e-05
ORF 906	1	MKFSNLDMNRGCGSGSGSamber	6	2e-05
ORF 907	1	MKNRYSMKQISCGSGSGSamber	6	2e-05
ORF 908	1	MLMKYDMNMKYCGSGSGSamber	6	2e-05
ORF 909	1	MVYSMREWKYCGSGSamber	6	2e-05
ORF 910	1	MLSMSLYMTKCGSGSGSamber	6	2e-05
ORF 911	1	MFYMDCTRMNFCGSGSGSamber	6	2e-05
ORF 912	1	MLSMKECAFRNCGSGSGSamber	6	2e-05
ORF 913	1	MRYSMKEFNYCGSGSGSamber	6	2e-05
ORF 914	1	MRYMDCSVRMNCGSGSGSamber	6	2e-05
ORF 915	1	MFSMYDMDVDFCGSGSGSamber	6	2e-05
ORF 916	1	MGIVVGCGSGSGSamber	6	2e-05
ORF 917	1	MVYSMNamberWKYCGSGSGSamber	6	2e-05
ORF 918	1	MSNRKWQSMKFCGSGSGSamber	6	2e-05
ORF 919	1	MDMRSMKIWSCGSGSGSamber	6	2e-05
ORF 920	1	MKCVLDMNFCGSGSGSamber	6	2e-05
ORF 921	1	MKDMNCITQRCGSGSGSamber	6	2e-05
ORF 922	1	MRRFSKYDMRMCGSGSGSamber	6	2e-05
ORF 923	1	MMNRSMIFKENCGSGSGSamber	6	2e-05
ORF 924	1	MFSMKHRCHRCGSGSGSamber	6	2e-05
ORF 925	1	MLDMNIDKYSCGSGSGSamber	6	2e-05
ORF 926	1	MSMNWQSMRMCGSGSGSamber	6	2e-05
ORF 927	1	MVYMNCVNYGCGSGSGSamber	6	2e-05
ORF 928	1	MFDMMYSRSEICGSGSGSamber	6	2e-05
ORF 929	1	MRSMMTYMERCCGSGSGSamber	6	2e-05
ORF 930	1	MFMNRLTMNSDCGSGSGSamber	6	2e-05
ORF 931	1	MYRSMKDVKFCGSGSGSamber	6	2e-05
ORF 932	1	MKLRLSMKHNLCGSGSGSamber	6	2e-05
ORF 933	1	MVLKWSMKHNDCGSGSGSamber	6	2e-05
ORF 934	1	MYDMNIDSWNCGSGSGSamber	6	2e-05
ORF 935	1	MRSMAYFNGDCGSGSGSamber	6	2e-05
ORF 936	1	MVYSMKERKYSGSGSGSamber	6	2e-05
ORF 937	1	MLDMNIWRKKNCGSGSGSamber	6	2e-05
ORF 938	1	MRYMNCDFWSCGSGSGSamber	6	2e-05
ORF 939	1	MKLIDMNIDSKCGSGSGSamber	6	2e-05
ORF 940	1	MRWKYDMNGMCGSGSGSamber	6	2e-05
ORF 941	1	MMYNRLSMKMCGSGSGSamber	6	2e-05
ORF 942	1	MLFSMIFERMFCGSGSGSamber	6	2e-05
ORF 943	1	MSERMYDMKFCGSGSGSamber	6	2e-05
ORF 944	1	MKMNRSMMIEDCGSGSGSamber	6	2e-05
ORF 945	1	MQFDMNIDYCLCGSGSGSamber	6	2e-05
ORF 946	1	MLSMKSVKMFCGSGSGSamber	6	2e-05
ORF 947	1	MERYSRSYDMSCGSGSGSamber	6	2e-05
ORF 948	1	MKFMDCMNMERCGSGSGSamber	6	2e-05
ORF 949	1	MSRHMMDMRFCGSGSGSamber	6	2e-05
ORF 950	1	MICCMNMGIDYCGSGSGSamber	6	2e-05
ORF 951	1	MKDMETYRSKCGSGSGSamber	6	2e-05
ORF 952	1	MLHMERFRVNCGSGSGSamber	6	2e-05
ORF 953	1	MTKSMDMMLMCGSGSGSamber	6	2e-05
ORF 954	1	MRDMMFICGNCGSGSGSamber	6	2e-05
ORF 955	1	MVYSMKEWKYFVSGSGSamber	6	2e-05
ORF 956	1	MLFYMNYLMNFCGSGSGSamber	6	2e-05
ORF 957	1	MKYIKRYDMNYCGSGSGSamber	6	2e-05
ORF 958	1	MWKSRFSMNFCGSGSGSamber	6	2e-05
ORF 959	1	MVYSRSMKYTMCGSGSGSamber	6	2e-05
ORF 960	1	MRNMHDMKLICGSGSGSamber	6	2e-05
ORF 961	1	MRKHSMKYDMNCGSGSGSamber	6	2e-05
ORF 962	1	MLDMRYECDFCGSGSGSamber	6	2e-05
ORF 963	1	MLYMDCTRERCGSGSGSamber	6	2e-05
ORF 964	1	MSKRFLSMNHYCGSGSGSamber	6	2e-05
ORF 965	1	MQDMKYECGSGSGSamber	6	2e-05
ORF 966	1	MKSMSVDWKNCGSGSGSamber	6	2e-05
ORF 967	1	MWYMNWGFNKRCGSGSGSamber	6	2e-05
ORF 968	1	MRNSYDMNVNCGSGSGSamber	6	2e-05
ORF 969	1	MLFNMGLSNRNCGSGSGSamber	6	2e-05
ORF 970	1	MRRNRYSMKERCGSGSGSamber	6	2e-05
ORF 971	1	MSMIDPHDRLVRQRQRSamber	6	2e-05
ORF 972	1	MKSMNYMSRNCGSGSGSamber	6	2e-05
ORF 973	1	MKFMDCMDIKCGSGSGSamber	6	2e-05
ORF 974	1	MRYWMYNMNLDCGSGSGSamber	6	2e-05
ORF 975	1	MHFRLDMIYEKCGSGSGSamber	6	2e-05
ORF 976	1	MKDMNCMNYGCGSGSGSamber	6	2e-05
ORF 977	1	MKSMKYICEFCGSGSGSamber	6	2e-05
ORF 978	1	MKYMECIRSSCCGSGSGSamber	6	2e-05
ORF 979	1	MRNMSTWKYICGSGSGSamber	6	2e-05
ORF 980	1	MVYSMKERKYopalGSGSGSamber	6	2e-05
ORF 981	1	MLSMKRNMDWECGSGSGSamber	6	2e-05
ORF 982	1	MTSMKVTMNFCGSGSGSamber	6	2e-05
ORF 983	1	MQFMDCIKTYCGSGSGSamber	6	2e-05
ORF 984	1	MLYSMKEWKYCCSGSGSamber	6	2e-05
ORF 985	1	MVYSTKEWKYCGSGSamber	6	2e-05
ORF 986	1	MLQRKFMNWNLCGSGSGSamber	6	2e-05
ORF 987	1	MDMGIDYSMNYCGSGSGSamber	6	2e-05
ORF 988	1	MMRFHDMNRENCGSGSGSamber	6	2e-05
ORF 989	1	MRKNMDMMRFCGSGSGSamber	6	2e-05
ORF 990	1	MNMNIRSMRNICGSGSGSamber	6	2e-05
ORF 991	1	MKNMDCEDWSRCGSGSGSamber	6	2e-05
ORF 992	1	MKYMNFCGSGSGSamber	6	2e-05
ORF 993	1	MMIRLKYDMNCGSGSGSamber	6	2e-05
ORF 994	1	MMNMNCLNAWCGSGSGSamber	6	2e-05
ORF 995	1	MLNMNCDAWCYCGSGSGSamber	6	2e-05
ORF 996	1	MIopalopalFVMCGSGSGSamber	6	2e-05
ORF 997	1	MRKNMNMNLNVCGSGSGSamber	6	2e-05
ORF 998	1	MDVYMDMMLRNCGSGSGSamber	6	2e-05
ORF 999	1	MAESYSMKFRNCGSGSGSamber	6	2e-05
ORF 1000	1	MDRKNMGIDYCGSGSGSamber	6	2e-05
ORF 1001	1	MLFMDCTLDRNCGSGSGSamber	6	2e-05
ORF 1002	1	MLDMGYSIKCGSGSGSamber	6	2e-05
ORF 1003	1	MRSMKMCLIGCGSGSGSamber	6	2e-05
ORF 1004	1	MKSMREYRKNCGSGSGSamber	6	2e-05
ORF 1005	1	MSYMNYFMENCGSGSGSamber	6	2e-05
ORF 1006	1	MAKYRKYDMRYCGSGSGSamber	6	2e-05
ORF 1007	1	MRSMWTYKSMCGSGSGSamber	6	2e-05
ORF 1008	1	MCRSMNWMNDCGSGSGSamber	6	2e-05
ORF 1009	1	MDVYSMRYSRSCGSGSGSamber	6	2e-05
ORF 1010	1	MSKYNMGYQNCGSGSGSamber	6	2e-05
ORF 1011	1	MSYYSMNYQICGSGSGSamber	6	2e-05
ORF 1012	1	MLDMNYSKDFCGSGSGSamber	6	2e-05
ORF 1013	1	MCERCKSMKRNCGSGSGSamber	6	2e-05
ORF 1014	1	MLFMDCSCNFRCGSGSGSamber	6	2e-05
ORF 1015	1	MVNYSMKFYICGSGSGSamber	6	2e-05
ORF 1016	1	MSRGYSYMDFCGSGSGSamber	6	2e-05
ORF 1017	1	MSYRTNMNVRNCGSGSGSamber	6	2e-05
ORF 1018	1	MLFEKYMDMNCGSGSGSamber	6	2e-05
ORF 1019	1	MLSMKRSNMNCGSGSGSamber	6	2e-05
ORF 1020	1	MSMNFSWMNFCGSGSGSamber	6	2e-05
ORF 1021	1	MRYMDCNamberMWCGSGSGSamber	6	2e-05
ORF 1022	1	MSKochreDMRSPRDCGSGSGSamber	6	2e-05
ORF 1023	1	MLSMRSYMTHCGSGSGSamber	6	2e-05
ORF 1024	1	MYSNERLDMGYCGSGSGSamber	6	2e-05
ORF 1025	1	MVNMDCEYWEYCGSGSGSamber	6	2e-05
ORF 1026	1	MRMMYSMLLIVCGSGSGSamber	6	2e-05
ORF 1027	1	MSMNFSRAYKKCGSGSGSamber	6	2e-05
ORF 1028	1	MNRDMNIERKCGSGSGSamber	6	2e-05
ORF 1029	1	MVLRYHMNYEKCGSGSGSamber	6	2e-05
ORF 1030	1	MLNLYSMKMLCCGSGSGSamber	6	2e-05
ORF 1031	1	MTSMRYWMNWCGSGSGSamber	6	2e-05
ORF 1032	1	MLNMDCLTNYSCGSGSGSamber	6	2e-05
ORF 1033	1	MDPRSMKYIGDCGSGSGSamber	6	2e-05
ORF 1034	1	MEMYFGCGSGSGSamber	6	2e-05
ORF 1035	1	MASSKSMRYLMCGSGSGSamber	6	2e-05
ORF 1036	1	MRYLSMKYSNCGSGSGSamber	6	2e-05
ORF 1037	1	MRYLTMKHQNICGSGSGSamber	6	2e-05
ORF 1038	1	MSYRTYDMNYCGSGSGSamber	6	2e-05
ORF 1039	1	MRYDMDCCGSGSGSamber	6	2e-05
ORF 1040	1	MSKWNMGYQKCCGSGSGSamber	6	2e-05
ORF 1041	1	MRSMKYMESIKCGSGSGSamber	6	2e-05
ORF 1042	1	MDMFSMKFKNRCGSGSGSamber	6	2e-05
ORF 1043	1	MGDMFSMRVFCGSGSGSamber	6	2e-05
ORF 1044	1	MFTFDMNRNNMCGSGSGSamber	6	2e-05
ORF 1045	1	MSMKYISamberNIGCGSGSGSamber	6	2e-05
ORF 1046	1	MVYMDCSDHFVCGSGSGSamber	6	2e-05
ORF 1047	1	MSMKYDRKKNRCGSGSGSamber	6	2e-05
ORF 1048	1	MLYMEHQCRNCGSGSGSamber	6	2e-05
ORF 1049	1	MFNMNYQCGSGSGSamber	6	2e-05
ORF 1050	1	MVYSMamberEWKYCGSGSamber	6	2e-05
ORF 1051	1	MRMYKDMNYSKCGSGSGSamber	6	2e-05
ORF 1052	1	MTRYCMNIDWWCGSGSGSamber	6	2e-05
ORF 1053	1	MRLCMNVYRRFCGSGSGSamber	6	2e-05
ORF 1054	1	MLYMNLSDMRCGSGSGSamber	6	2e-05
ORF 1055	1	MLSMKERCNNFCGSGSGSamber	6	2e-05
ORF 1056	1	MISRRYYMNRDCGSGSGSamber	6	2e-05
ORF 1057	1	MQKQWDMRNYDCGSGSGSamber	6	2e-05
ORF 1058	1	MMYMECVEILSCGSGSGSamber	6	2e-05
ORF 1059	1	MVHMNFSMRYLCGSGSGSamber	6	2e-05
ORF 1060	1	MLSMKHFRKNYCGSGSGSamber	6	2e-05
ORF 1061	1	MDMAYLSVYNICGSGSGSamber	6	2e-05
ORF 1062	1	MMSMNIDMFCGSGSGSamber	6	2e-05
ORF 1063	1	MRYINKKDMGFVRamber	6	2e-05
ORF 1064	1	MDMTFMRNEKSCGSGSGSamber	6	2e-05
ORF 1065	1	MMYMELFRKKCGSGSGSamber	6	2e-05
ORF 1066	1	MVIRNYSMKYQCGSGSGSamber	6	2e-05
ORF 1067	1	MSKYVMRSPRDCGSGSGSamber	6	2e-05
ORF 1068	1	MLFMNHDCGSGSGSamber	6	2e-05
ORF 1069	1	MFMQSMNFPYFCGSGSGSamber	6	2e-05
ORF 1070	1	MSLMNCDYWSFCGSGSGSamber	6	2e-05
ORF 1071	1	MIWDLMDVTCGSGGGSamber	6	2e-05
ORF 1072	1	MMDMMMCVRNCGSGSGSamber	6	2e-05
ORF 1073	1	MMMFSRNMNRDCGSGSGSamber	6	2e-05
ORF 1074	1	MMVDFRSMKYCGSGSGSamber	6	2e-05
ORF 1075	1	MopalYMNWDFNKRCGSGSGSamber	6	2e-05
ORF 1076	1	MVNMDMNCDYFCGSGSGSamber	6	2e-05
ORF 1077	1	MKYTRKDMHHCGSGSGSamber	6	2e-05
ORF 1078	1	MRRLRSMNIDRCGSGSGSamber	6	2e-05
ORF 1079	1	MSRNRYDMNYCGSGSGSamber	5	1e-05
ORF 1080	1	MTYHSMNFDRCGSGSGSamber	5	1e-05
ORF 1081	1	MLDMRFLCGSGSGSamber	5	1e-05
ORF 1082	1	MKEWKYCGSSSGSamber	5	1e-05
ORF 1083	1	MASVNRYSMKYCGSGSGSamber	5	1e-05
ORF 1084	1	MSMNRNSMDFGCGSGSGSamber	5	1e-05
ORF 1085	1	MVYSMKEWNYFGSGSGSamber	5	1e-05
ORF 1086	1	MVYSALDMNFCGSGSGSamber	5	1e-05
ORF 1087	1	MSSRPKDMNFCGSGSGSamber	5	1e-05
ORF 1088	1	MSDMRYLRNDFCGSGSGSamber	5	1e-05
ORF 1089	1	MVYSMKEWKYopalVSGSGSamber	5	1e-05
ORF 1090	1	MSamberYDMRSPRDCGSGSGSamber	5	1e-05
ORF 1091	1	MLDMGSYRNKVCGSGSGSamber	5	1e-05
ORF 1092	1	MLDMRTYSKHCGSGSGSamber	5	1e-05
ORF 1093	1	MSDMMYLMRQCGSGSGSamber	5	1e-05
ORF 1094	1	MDKLSMKYNGSCGSGSGSamber	5	1e-05
ORF 1095	1	MSMKYRATWNYCGSGSGSamber	5	1e-05
ORF 1096	1	MMSMKRSLWNCGSGSGSamber	5	1e-05
ORF 1097	1	MGKNMDGYSCCCGSGSGSamber	5	1e-05
ORF 1098	1	MSNMHSMKRSCGSGSGSamber	5	1e-05
ORF 1099	1	MRCKDMNYRSCGSGSGSamber	5	1e-05
ORF 1100	1	MSMKFDNACQCCGSGSGSamber	5	1e-05
ORF 1101	1	MGYSMKYMNECGSGSGSamber	5	1e-05
ORF 1102	1	MLHMNYRGTNCGSGSGSamber	5	1e-05
ORF 1103	1	MRKKYSMRIDCGSGSGSamber	5	1e-05
ORF 1104	1	MLSMNFDTCMNCGSGSGSamber	5	1e-05
ORF 1105	1	MLSMKHCYFWRCGSGSGSamber	5	1e-05
ORF 1106	1	MRYRSMKFKSCGSGSGSamber	5	1e-05
ORF 1107	1	MLDMNYRGNDCGSGSGSamber	5	1e-05
ORF 1108	1	MLSMRMCVIRCGSGSGSamber	5	1e-05
ORF 1109	1	MRNMGCEEWICGSGSGSamber	5	1e-05
ORF 1110	1	MLSMSMKVNLCGSGSGSamber	5	1e-05
ORF 1111	1	MYDMNCVCLCGSGSGSamber	5	1e-05
ORF 1112	1	MLSMKYLCGSGSGSamber	5	1e-05
ORF 1113	1	MVYMDCTCGSGSGSamber	5	1e-05
ORF 1114	1	MCMKLWMNSDRCGSGSGSamber	5	1e-05
ORF 1115	1	MMCNRLSMNYCGSGSGSamber	5	1e-05
ORF 1116	1	MTYKRDMNKRKCGSGSGSamber	5	1e-05
ORF 1117	1	MSQYDMDVFRNCGSGSGSamber	5	1e-05
ORF 1118	1	MVYSIKERKYCGSGSGSamber	5	1e-05
ORF 1119	1	MSMGTSMKCVRCGSGSGSamber	5	1e-05
ORF 1120	1	MFDMSYDFWKCGSGSGSamber	5	1e-05
ORF 1121	1	MQYMDCAYDMICGSGSGSamber	5	1e-05
ORF 1122	1	MSMKFRSYMNSCGSGSGSamber	5	1e-05
ORF 1123	1	MSMKFKHWNRCGSGSGSamber	5	1e-05
ORF 1124	1	MCYRSMKTDFCGSGSGSamber	5	1e-05
ORF 1125	1	MYKFRFSMKFCGSGSGSamber	5	1e-05
ORF 1126	1	MRDMHYRALLCGSGSGSamber	5	1e-05
ORF 1127	1	MCKNLMNAFFRCGSGSGSamber	5	1e-05
ORF 1128	1	MMMYSMKLWRYCGSGSGSamber	5	1e-05
ORF 1129	1	MIopalCIIWLCGSGSGSamber	5	1e-05
ORF 1130	1	MQFSLDMKYIRCGSGSGSamber	5	1e-05
ORF 1131	1	MRYRLNMNYVCGSGSGSamber	5	1e-05
ORF 1132	1	MNWDFNKRCGSGSGSamber	5	1e-05
ORF 1133	1	MLNMNIRNNKNCGSGSGSamber	5	1e-05
ORF 1134	1	MMMYSMKKEFCGSGSGSamber	5	1e-05
ORF 1135	1	MLYMNDMRMMCCGSGSGSamber	5	1e-05
ORF 1136	1	MSKYDKRSPRDCGSGSGSamber	5	1e-05
ORF 1137	1	MSMKYIRNIKNCGSGSGSamber	5	1e-05
ORF 1138	1	MMDMATYRVYCGSGSGSamber	5	1e-05
ORF 1139	1	MCMNLMNSRNCGSGSGSamber	5	1e-05
ORF 1140	1	MKYDMGSYGCYLRQRQGSamber	5	1e-05
ORF 1141	1	MRYINKKDMGFVRHGSGSamber	5	1e-05
ORF 1142	1	MVYMNFDRKKNCGSGSGSamber	5	1e-05
ORF 1143	1	MRYHLDMHHCFCGSGSGSamber	5	1e-05
ORF 1144	1	MSEMYDMNFRNCGSGSGSamber	5	1e-05
ORF 1145	1	MVCYRSMNERICGSGSGSamber	5	1e-05
ORF 1146	1	MVYMDCPQYHCGSGSGSamber	5	1e-05
ORF 1147	1	MFDMNITRNRCGSGSGSamber	5	1e-05
ORF 1148	1	MSMIDPHDRLVRQRQGSamber	5	1e-05
ORF 1149	1	MVCMECDFQKCGSGSGSamber	5	1e-05
ORF 1150	1	MAYSMKEWRYCGSGSGSamber	5	1e-05
ORF 1151	1	MVYSMKEWKYRGSGSamber	5	1e-05
ORF 1152	1	MVSSMMYKNMNCGSGSGSamber	5	1e-05
ORF 1153	1	MVYNDMNFRKCCGSGSGSamber	5	1e-05
ORF 1154	1	MDIFDMKQYTCGSGSGSamber	5	1e-05
ORF 1155	1	MWYSMKLRDMQCGSGSGSamber	5	1e-05
ORF 1156	1	MLSMGICKKEICGSGSGSamber	5	1e-05
ORF 1157	1	MIWDLMDVACGSGSGSamber	5	1e-05
ORF 1158	1	MWNSMKSKYYCGSGSGSamber	5	1e-05
ORF 1159	1	MHMYDMNFVMKCGSGSGSamber	5	1e-05
ORF 1160	1	MVSMKYESCCCGSGSGSamber	5	1e-05
ORF 1161	1	MLYMGYCVKNCGSGSGSamber	5	1e-05
ORF 1162	1	MSSMKYIESACGSGSGSamber	5	1e-05
ORF 1163	1	MMFMDCLVYRCGSGSGSamber	5	1e-05
ORF 1164	1	MVYSMNEWKNCGSGSGSamber	5	1e-05
ORF 1165	1	MMSYDMNIERCGSGSGSamber	5	1e-05
ORF 1166	1	MCKHYDMRFNRCGSGSGSamber	5	1e-05
ORF 1167	1	MWLYMESDWNSCGSGSGSamber	5	1e-05
ORF 1168	1	MRSMKHCREKRCGSGSGSamber	5	1e-05
ORF 1169	1	MRYRYDMNGLCGSGSGSamber	5	1e-05
ORF 1170	1	MKKNSMDMDTNCGSGSGSamber	5	1e-05
ORF 1171	1	MLSMNIDWCLLCGSGSGSamber	5	1e-05
ORF 1172	1	MRDMHYSNNNYCGSGSGSamber	5	1e-05
ORF 1173	1	MRLRFSMKYSNCGSGSGSamber	5	1e-05
ORF 1174	1	MDHRSMKYNECGSGSGSamber	5	1e-05
ORF 1175	1	MMAKSMNDDYCGSGSGSamber	5	1e-05
ORF 1176	1	MKYQTNKFMNFCGSGSGSamber	5	1e-05
ORF 1177	1	MRYLDMAHSNCGSGSGSamber	5	1e-05
ORF 1178	1	MSSMNWIRNSMCGSGSGSamber	5	1e-05
ORF 1179	1	MKSMKRYGYQCGSGSGSamber	5	1e-05
ORF 1180	1	MNRNNKYDMNFCGSGSGSamber	5	1e-05
ORF 1181	1	MKDMNWDYYCGSGSGSamber	5	1e-05
ORF 1182	1	MAKRHNDMRYCGSGSGSamber	5	1e-05
ORF 1183	1	MSMIDPHDRLVRQGSGSamber	5	1e-05
ORF 1184	1	MLNMNCVSRNCCGSGSGSamber	5	1e-05
ORF 1185	1	MISRLNMGYSCCGSGSGSamber	5	1e-05
ORF 1186	1	MRNKWDMDWTLCGSGSGSamber	5	1e-05
ORF 1187	1	MKYIDMGYKKRCGSGSGSamber	5	1e-05
ORF 1188	1	MLMYYDMKDVCGSGSGSamber	5	1e-05
ORF 1189	1	MRSKYDMMFSRCGSGSGSamber	5	1e-05
ORF 1190	1	MLSMVLYKRKCGSGSGSamber	5	1e-05
ORF 1191	1	MRYMRFWMNSCGSGSGSamber	5	1e-05
ORF 1192	1	MLLMYDMRYYICGSGSGSamber	5	1e-05
ORF 1193	1	MLDMDYDHCTICGSGSGSamber	5	1e-05
ORF 1194	1	MMSMKRSIWKYCGSGSGSamber	5	1e-05
ORF 1195	1	MKWRLDMNDMCGSGSGSamber	5	1e-05
ORF 1196	1	MIopalGVRCGSGSGSamber	5	1e-05
ORF 1197	1	MYWNAKSMKCCGSGSGSamber	5	1e-05
ORF 1198	1	MLDMNYECTYFCGSGSGSamber	5	1e-05
ORF 1199	1	MRYTMKELYYCGSGSGSamber	5	1e-05
ORF 1200	1	MVYRDMRYSMCGSGSGSamber	5	1e-05
ORF 1201	1	MSYTDMKISRNCGSGSGSamber	5	1e-05
ORF 1202	1	MFRTMYDMRTRCGSGSGSamber	5	1e-05
ORF 1203	1	MIKYDSRSMKYCGSGSGSamber	5	1e-05
ORF 1204	1	MLNMNCVSNFVCGSGSGSamber	5	1e-05
ORF 1205	1	MLDMMHFCSGCGSGSGSamber	5	1e-05
ORF 1206	1	MCMNFRTMNGCGSGSGSamber	5	1e-05
ORF 1207	1	MVYSMKEWKYCGSGGSGSamber	5	1e-05
ORF 1208	1	MLYSMKEWKYFGSGSGSamber	5	1e-05
ORF 1209	1	MKTFSKDMNLSCGSGSGSamber	5	1e-05
ORF 1210	1	MVYSMKEQKYCGSGSGSamber	5	1e-05
ORF 1211	1	MMMYDMNMVTNCGSGSGSamber	5	1e-05
ORF 1212	1	MRNSRSMNINRCGSGSGSamber	5	1e-05
ORF 1213	1	MKLKSMNFLMDCGSGSGSamber	5	1e-05
ORF 1214	1	MRYMDCIRSFCGSGSGSamber	5	1e-05
ORF 1215	1	MDSKSMKMFCGSGSGSamber	5	1e-05
ORF 1216	1	MRKWTDMRYFECGSGSGSamber	5	1e-05
ORF 1217	1	MSKYSMKYQYFCGSGSGSamber	5	1e-05
ORF 1218	1	MQWYHSMNWDFCGSGSGSamber	5	1e-05
ORF 1219	1	MWKRVDMMNRCGSGSGSamber	5	1e-05
ORF 1220	1	MCKYLDMHHSDCGSGSGSamber	5	1e-05
ORF 1221	1	MRNFRQNDMRFCGSGSGSamber	5	1e-05
ORF 1222	1	MRDMNCDTRRNCGSGSGSamber	5	1e-05
ORF 1223	1	MLYDMMYYRRKCGSGSGSamber	5	1e-05
ORF 1224	1	MNRLFMGIDWCGSGSGSamber	5	1e-05
ORF 1225	1	MKDMWTYMKICGSGSGSamber	5	1e-05
ORF 1226	1	MLSMNYDRSNCGSGSGSamber	5	1e-05
ORF 1227	1	MIMAVGCGSGSGSamber	5	1e-05
ORF 1228	1	MDMRFSRSVNICGSGSGSamber	5	1e-05
ORF 1229	1	MIGSNRYSMKHCGSGSGSamber	5	1e-05
ORF 1230	1	MLMNAYDMNWNCGSGSGSamber	5	1e-05
ORF 1231	1	MVFMNCLKSNVCGSGSGSamber	5	1e-05
ORF 1232	1	MNSMNIDMLWMCGSGSGSamber	5	1e-05
ORF 1233	1	MRLKKSMKHSLCGSGSGSamber	5	1e-05
ORF 1234	1	MRYGPRSMKYCGSGSGSamber	5	1e-05
ORF 1235	1	MMYSMKEWKYCGSGSamber	5	1e-05
ORF 1236	1	MRLSIFDMGYNCGSGSGSamber	5	1e-05
ORF 1237	1	MLDMAYHCHWICGSGSGSamber	5	1e-05
ORF 1238	1	MITRSMNRNRFCGSGSGSamber	5	1e-05
ORF 1239	1	MSMNIDRIYSICGSGSGSamber	5	1e-05
ORF 1240	1	MCNRYSMKHVTCGSGSGSamber	5	1e-05
ORF 1241	1	MDMYWNKFSMKCGSGSGSamber	5	1e-05
ORF 1242	1	MWSMNIDKICGSGSGSamber	5	1e-05
ORF 1243	1	MSMYSMKRLSQCGSGSGSamber	5	1e-05
ORF 1244	1	MDMNEKLKCLCCGSGSGSamber	5	1e-05
ORF 1245	1	MSRNMKSMKYICGSGSGSamber	5	1e-05
ORF 1246	1	MFKSMISDWRYCGSGSGSamber	5	1e-05
ORF 1247	1	MKEamberKYCGSGSGSamber	5	1e-05
ORF 1248	1	MFDMNRNSSSCGSGSGSamber	5	1e-05
ORF 1249	1	MLDMEIYKKNCGSGSGSamber	5	1e-05
ORF 1250	1	MNYDMMSMGIFCGSGSGSamber	5	1e-05
ORF 1251	1	MKKYSMDMSQTCGSGSGSamber	5	1e-05
ORF 1252	1	MRFVYDMERNRCGSGSGSamber	5	1e-05
ORF 1253	1	MTLMSRKAMNCGSGSGSamber	5	1e-05
ORF 1254	1	MSYDSMDMNYCGSGSGSamber	5	1e-05
ORF 1255	1	MFYMDCTYERCGSGSGSamber	5	1e-05
ORF 1256	1	MKSMKYVRDMLCGSGSGSamber	5	1e-05
ORF 1257	1	MVMRSLDMNWYCGSGSGSamber	5	1e-05
ORF 1258	1	MKNMSMKWNCFCGSGSGSamber	5	1e-05
ORF 1259	1	MVYSMKamberWKYCGSGSCSamber	5	1e-05
ORF 1260	1	MFVHNMDMRRICGSGSGSamber	5	1e-05
ORF 1261	1	MKFMNCLECYYCGSGSGSamber	5	1e-05
ORF 1262	1	MYFQTRFWMNHCGSGSGSamber	5	1e-05
ORF 1263	1	MSYDMMSMKYCGSGSGSamber	5	1e-05
ORF 1264	1	MLNMGAQRNRCGSGSGSamber	5	1e-05
ORF 1265	1	MVIVVGCGIGSGSamber	5	1e-05
ORF 1266	1	MRLDMKYKMRCGSGSGSamber	5	1e-05
ORF 1267	1	MYWKMFDMNFCGSGSGSamber	5	1e-05
ORF 1268	1	MHNMECVSRWKCGSGSGSamber	5	1e-05
ORF 1269	1	MVYSMKEopalRYCGSGSGSamber	5	1e-05
ORF 1270	1	MRSMKHKYSMRCGSGSGSamber	5	1e-05
ORF 1271	1	MWNYMDMIDWCGSGSGSamber	5	1e-05
ORF 1272	1	MRYMDCQILICGSGSGSamber	5	1e-05
ORF 1273	1	MFRMDMNYEENCGSGSGSamber	5	1e-05
ORF 1274	1	MQYLMKSMKYSCGSGSGSamber	5	1e-05
ORF 1275	1	MNMQNRSMKSLCGSGSGSamber	5	1e-05
ORF 1276	1	MLLMMYWMNDVCGSGSGSamber	5	1e-05
ORF 1277	1	MRSMKECRKDCGSGSGSamber	5	1e-05
ORF 1278	1	MVDMRYLMECYCGSGSGSamber	5	1e-05
ORF 1279	1	MKDMAHSCNDCGSGSGSamber	5	1e-05
ORF 1280	1	MVRYYLMDHTTCGSGSGSamber	5	1e-05
ORF 1281	1	MHYLQSMKRTNCGSGSGSamber	5	1e-05
ORF 1282	1	MSMMYSMKHSNCGSGSGSamber	5	1e-05
ORF 1283	1	MMSNIDCGSGSGSamber	5	1e-05
ORF 1284	1	MRYTDMAHNYKCGSGSGSamber	5	1e-05
ORF 1285	1	MVYSMNEWKYCCSGSGSamber	5	1e-05
ORF 1286	1	MHKHNDMRYWMCGSGSGSamber	5	1e-05
ORF 1287	1	MLDMGLENANCGSGSGSamber	5	1e-05
ORF 1288	1	MSSMKYGIRMNCGSGSGSamber	5	1e-05
ORF 1289	1	MSEDYMNMDWNCGSGSGSamber	5	1e-05
ORF 1290	1	MSKYDMRSPRDCDSGSGSamber	5	1e-05
ORF 1291	1	MVYMDCLWWYCGSGSGSamber	5	1e-05
ORF 1292	1	MMMMYDMRLFDCGSGSGSamber	5	1e-05
ORF 1293	1	MLSMGTFRKLCGSGSGSamber	5	1e-05
ORF 1294	1	MRSMLYYSVKWCGSGSGSamber	5	1e-05
ORF 1295	1	MKVYRNYSMNICGSGSGSamber	5	1e-05
ORF 1296	1	MFSTDPKDMGYCGSGSGSamber	5	1e-05
ORF 1297	1	MFVQMWSMKFCGSGSGSamber	5	1e-05
ORF 1298	1	MFRQNDMNLRFCGSGSGSamber	5	1e-05
ORF 1299	1	MSVSTKYMNGDCGSGSGSamber	5	1e-05
ORF 1300	1	MSYFMNLNMNCGSGSGSamber	5	1e-05
ORF 1301	1	MLTMKYIDWKKCGSGSGSamber	5	1e-05
ORF 1302	1	MKNMETYRNNCGSGSamber	5	1e-05
ORF 1303	1	MNMNSMNVLKKCGSGSGSamber	5	1e-05
ORF 1304	1	MLYMDCDRKNNCGSGSGSamber	5	1e-05
ORF 1305	1	MRYLVMNWMDDCGSGSGSamber	5	1e-05
ORF 1306	1	MKTMKSVDRCGSGSGSamber	5	1e-05
ORF 1307	1	MFDMNLMKEKCCGSGSGSamber	5	1e-05
ORF 1308	1	MSMKYTRKAICGSGSGSamber	5	1e-05
ORF 1309	1	MKNMDCSVRYCGSGSGSamber	5	1e-05
ORF 1310	1	MAKSMRYLWMDCGSGSGSamber	5	1e-05
ORF 1311	1	MLHRRDMNWICGSGSGSamber	5	1e-05
ORF 1312	1	MLKYDMQDPNDCGSGSGSamber	5	1e-05
ORF 1313	1	MLYWKNMNEECGSGSGSamber	5	1e-05
ORF 1314	1	MFDMNYRYKMDCGSGSGSamber	5	1e-05
ORF 1315	1	MKFDMNSRNDCGSGSGSamber	5	1e-05
ORF 1316	1	MYDMNLNWTCGSGSGSamber	5	1e-05
ORF 1317	1	MKKFTRDMNWTCGSGSGSamber	5	1e-05
ORF 1318	1	MRMQVDMKWKKCGSGSGSamber	5	1e-05
ORF 1319	1	MWYSNLSMKCCGSGSGSamber	5	1e-05
ORF 1320	1	MRNRNVLRMNYCGSGSGSamber	5	1e-05
ORF 1321	1	MRLEYMNEMNCGSGSGSamber	5	1e-05
ORF 1322	1	MWYMNWDFNKRCGSGRGSamber	5	1e-05
ORF 1323	1	MSSLYMNVCECCGSGSGSamber	5	1e-05
ORF 1324	1	MRDMHDMNDYCGSGSGSamber	5	1e-05
ORF 1325	1	MVIVVGCRSGSGSamber	5	1e-05
ORF 1326	1	MLYMNCIRNCGSGSGSamber	5	1e-05
ORF 1327	1	MSDMMSRSSMCGSGSGSamber	5	1e-05
ORF 1328	1	MVYMDCMSYVNCGSGSGSamber	5	1e-05
ORF 1329	1	MRMYSMKYRYNCGSGSGSamber	5	1e-05
ORF 1330	1	MVNMGTYRNYCGSGSGSamber	5	1e-05
ORF 1331	1	MKYMNCVKNVNCGSGSGSamber	5	1e-05
ORF 1332	1	MHNMNCRKVNCGSGSGSamber	5	1e-05
ORF 1333	1	MLFMDCINYSCGSGSGSamber	5	1e-05
ORF 1334	1	MLDMSGVIEMNCGSGSGSamber	5	1e-05
ORF 1335	1	MRDMNTYGSLCGSGSGSamber	5	1e-05
ORF 1336	1	MGYDMNIDKCRCGSGSGSamber	5	1e-05
ORF 1337	1	MCVYRRTDMRYCGSGSGSamber	5	1e-05
ORF 1338	1	MVSSMKEWKYCGSGSGSamber	5	1e-05
ORF 1339	1	MTLMMNWMEQCGSGSGSamber	5	1e-05
ORF 1340	1	MRKYYQMNFSKCGSGSGSamber	5	1e-05
ORF 1341	1	MDMVYYQRKNCCGSGSGSamber	5	1e-05
ORF 1342	1	MCRYSMKEIKLCGSGSGSamber	5	1e-05
ORF 1343	1	MCMKSMKHRICGSGSGSamber	5	1e-05
ORF 1344	1	MVNMNYSRCNCGSGSGSamber	5	1e-05
ORF 1345	1	MSKKWNRDMNSCGSGSGSamber	5	1e-05
ORF 1346	1	MRFRHYDMSFRCGSGSGSamber	5	1e-05
ORF 1347	1	MVYMDMMHLSCGSGSGSamber	5	1e-05
ORF 1348	1	MVYSMKEWKYCGTAGSamber	5	1e-05
ORF 1349	1	MVYSMKEWKYFCSGSGSamber	5	1e-05
ORF 1350	1	MISNKKNMDWDCGSGSGSamber	5	1e-05
ORF 1351	1	MRYDYRDMNICGSGSGSamber	5	1e-05
ORF 1352	1	MLYFMNAHNRNCGSGSGSamber	5	1e-05
ORF 1353	1	MLMMYDMRSFCGSGSGSamber	5	1e-05
ORF 1354	1	MLLDMNSEWNYCGSGSGSamber	5	1e-05
ORF 1355	1	MFRTQSKSMKRCGSGSGSamber	5	1e-05
ORF 1356	1	MKLCMDHYEDSCGSGSGSamber	5	1e-05
ORF 1357	1	MLDMDCTTYFVCGSGSGSamber	5	1e-05
ORF 1358	1	MFIGNNMGHYCGSGSGSamber	5	1e-05
ORF 1359	1	MLFKNRYSMKWCGSGSGSamber	5	1e-05
ORF 1360	1	MMSMNCDMNWKCGSGSGSamber	5	1e-05
ORF 1361	1	MKSMKTDFKNCGSGSGSamber	5	1e-05
ORF 1362	1	MLWLSMNWNRCGSGSGSamber	5	1e-05
ORF 1363	1	MCKYDMSQDYCGSGSGSamber	5	1e-05
ORF 1364	1	MRFDMDMRFKNCGSGSGSamber	5	1e-05
ORF 1365	1	MMMTYDMNWNCGSGSGSamber	5	1e-05
ORF 1366	1	MKKYMHMNRVCGSGSGSamber	5	1e-05
ORF 1367	1	MQLKTRSMKYCGSGSGSamber	5	1e-05
ORF 1368	1	MMYTSMKWYamberMCGSGSGSamber	5	1e-05
ORF 1369	1	MLSMKHCDCGSGSGSamber	5	1e-05
ORF 1370	1	MFAKTMNIDRCGSGSGSamber	5	1e-05
ORF 1371	1	MFRMNMDMNNFCGSGSGSamber	5	1e-05
ORF 1372	1	MIYLEMDHRECGSGSGSamber	5	1e-05
ORF 1373	1	MIEIDRRSMKCCGSGSGSamber	5	1e-05
ORF 1374	1	MSRLSMNYDYCGSGSGSamber	5	1e-05
ORF 1375	1	MSRNHSMKLRSCGSGSGSamber	5	1e-05
ORF 1376	1	MKVLFSMNYNSCGSGSGSamber	5	1e-05
ORF 1377	1	MMLKNMDIRLMCGSGSGSamber	5	1e-05
ORF 1378	1	MRDMNWDAVCGSGSGSamber	5	1e-05
ORF 1379	1	MDMVYNRKAMCGSGSGSamber	5	1e-05
ORF 1380	1	MRDMNCDRNICGSGSGSamber	5	1e-05
ORF 1381	1	MSKYDMRSPMDCGSGSGSamber	5	1e-05
ORF 1382	1	MDRDMRYQSKMCGSGSGSamber	5	1e-05
ORF 1383	1	MLSMKHVLYTSCGSGSGSamber	5	1e-05
ORF 1384	1	MVYYMKEWKYFGSGSGSamber	5	1e-05
ORF 1385	1	MSMIDPHDRLVRQRSGSamber	5	1e-05
ORF 1386	1	MHSMKYCGSGSGSamber	5	1e-05
ORF 1387	1	MLMLMTYDMKCGSGSGSamber	5	1e-05
ORF 1388	1	MDMMYKTRKKYCGSGSGSamber	5	1e-05
ORF 1389	1	MVISHMNMNAFCGSGSGSamber	5	1e-05
ORF 1390	1	MSMKNVYLMNWCGSGSGSamber	5	1e-05
ORF 1391	1	MVYMDCHRRCCGSGSGSamber	5	1e-05
ORF 1392	1	MLSMKFRCSLFCGSGSGSamber	5	1e-05
ORF 1393	1	MFDMNRNSEYCGSGSGSamber	5	1e-05
ORF 1394	1	MDMMYISVKNCGSGSGSamber	5	1e-05
ORF 1395	1	MRSMNIDWCGSGSGSamber	5	1e-05
ORF 1396	1	MWYMDWDFNKRCGSGSGSamber	5	1e-05
ORF 1397	1	MVIVVGCASGSGSamber	5	1e-05
ORF 1398	1	MSMYSMKQDWCGSGSGSamber	5	1e-05
ORF 1399	1	MDMALMSRYNVCGSGSGSamber	5	1e-05
ORF 1400	1	MSMDMRMKRICGSGSGSamber	5	1e-05
ORF 1401	1	MRFNAYDMNEMCGSGSGSamber	5	1e-05
ORF 1402	1	MRLTYGMNWDFCGSGSGSamber	5	1e-05
ORF 1403	1	MVYSMNERKYCGSGSGSamber	5	1e-05
ORF 1404	1	MRNMEYYKSWCGSGSGSamber	5	1e-05
ORF 1405	1	MKFSMWSMNVCGSGSGSamber	5	1e-05
[truncated: 33,147 more rows]
