# Supplementary material for: Discovering covalent cyclic peptide inhibitors of peptidyl arginine deiminase 4 (PADI4) using mRNA-display with a genetically encoded electrophilic warhead
Source: Commun Chem. 2024 Dec 19;7:304. doi: 10.1038/s42004-024-01388-9 (PMC11659602; doi:10.1038/s42004-024-01388-9)
Supplement: Supplementary file 6 — Supplementary Data 3 [file 42004_2024_1388_MOESM6_ESM.xlsx]

## Sheet: R1 C645A
selection round # 1
total sequence #663724
ORF	No	Seq	Reads	Enrich
ORF 1	1	MGochreLochreEGDIHTARTGGGKDRKSTRLNSSHamber	670	0.001
ORF 2	1	MVKNopalNREREREKDSamber	519	0.0008
ORF 3	1	MGGGKDRKSTRLNSSHamber	449	0.0007
ORF 4	1	MTGGGKDRKSTRLNSSHamber	396	0.0006
ORF 5	1	MRDHHYRHPKYCGSGSGSamber	190	0.0003
ORF 6	1	MRQRQIDRamberTDRLTDSamber	160	0.0002
ORF 7	1	MHTARTGGGKDRKSTRLNSSHamber	148	0.0002
ORF 8	1	MGLDSQRYMWAVVHRHSamber	143	0.0002
ORF 9	1	MMDHHYRHPKYCGSGSGSamber	115	0.0002
ORF 10	1	MVNFKKEIYIPARTGGGKDRKSTRLNSSHamber	109	0.0002
ORF 11	1	MTGGQGVEamberIamberTAWQGVEamber	106	0.0002
ORF 12	1	MVYSMKEWKYCGSGSGSamber	103	0.0002
ORF 13	1	MRQRQIDRamberTDRLTDRamber	103	0.0002
ORF 14	1	MGamberKEWLKFKMRamberTamber	79	0.0001
ORF 15	1	MGLEVRLFopalRRQTHSamber	74	0.0001
ORF 16	1	MGamberKEamberVKVochreNEVDSamber	57	0.0001
ORF 17	1	MVKVochreNEVYREEMGamber	54	0.0001
ORF 18	1	MCGGTGVEVICTCRamber	50	0.0001
ORF 19	1	MTARTGGGKDRKSTRLNSSHamber	49	0.0001
ORF 20	1	MPARTGGGKDRKSTRLNSSHamber	46	0.0001
ORF 21	1	MEYRDochreWTVQHASAMamber	44	0.0001
ORF 22	1	MVSGELLQGVQRCWLGamberGamber	43	0.0001
ORF 23	1	MYIPARTGGGKDRKSTRLNSSHamber	43	0.0001
ORF 24	1	MFEDKKEWEKKRENamber	43	0.0001
ORF 25	1	MMPLSGRSWNDWICGSGSGSamber	41	0.0001
ORF 26	1	MTGGRIDIDSMTGamber	39	0.0001
ORF 27	1	MGLDSQRYTQIHSamberGamber	36	0.0001
ORF 28	1	MRIFYICGSGSGSamber	32	0.0001
ORF 29	1	MGamberKEWLRFKMRamberTamber	30	0.0001
ORF 30	1	MDLamberMTWSQWVWRRICSamber	29	0
ORF 31	1	MRochreVKEIGHGGEVITIamber	27	0
ORF 32	1	MGochreLochreEGDIHTARTGGGNSamber	26	0
ORF 33	1	MSVamberTKochreTKWHSochreSGamber	26	0
ORF 34	1	MMTLILTGQIopalopalLochreSopalLDSamber	25	0
ORF 35	1	MVKKGRGRGAYTGGamber	25	0
ORF 36	1	MMPKSGRRFSIENCGSGSGSamber	25	0
ORF 37	1	MRDHHYRHPKYCGSMGSGSamber	24	0
ORF 38	1	MLRFNamberNCamberGRNGamber	24	0
ORF 39	1	MGLEVRLFopalRRQTHRamber	22	0
ORF 40	1	MTGGEYIamberTAopalQGVEamberIamber	21	0
ORF 41	1	MVIVVGCGSGSGSamber	20	0
ORF 42	1	MTGGGKDRKSTRLNSRHamber	20	0
ORF 43	1	MTGGQGVEamberIamberTAopalQGVEamber	20	0
ORF 44	1	MTGGKIDIDSMTGGQGVEamber	20	0
ORF 45	1	MYISFLKLTLamberopalDRKSTRLNSSHamber	20	0
ORF 46	1	MAGGRTDRQHDRGamber	19	0
ORF 47	1	MSMamberTKochreTKWHSochreSGamber	18	0
ORF 48	1	MNHTLITNYVKGKRPamber	18	0
ORF 49	1	MRQRQRQLGRGAETochreYDSLamber	17	0
ORF 50	1	MTGGRIHIDTMTGGQGVEamber	16	0
ORF 51	1	MRDMHYRHPKYCGSGSGSamber	16	0
ORF 52	1	MTGGEYIamberTAopalQGVEYIamber	16	0
ORF 53	1	MEYRDochreWTVQRASAMamber	16	0
ORF 54	1	MTGGGKDRKSTLLNSSHamber	15	0
ORF 55	1	MamberGEWSERRGERYSamber	14	0
ORF 56	1	MWYMNWDFNKRCGSGSGSamber	14	0
ORF 57	1	MLLCISAKICVKDamberamber	14	0
ORF 58	1	MRopalVMamberGMochreTYKSGamberopalYSamber	14	0
ORF 59	1	MTGGGKDRKITRLNSSHamber	14	0
ORF 60	1	MSNVGYVNIILSGIVochreSGamber	14	0
ORF 61	1	MARTGGGKDRKSTRLNSSHamber	13	0
ORF 62	1	MDRRERGSSSSochreMamber	13	0
ORF 63	1	MIWSQWAWRRIWSamber	12	0
ORF 64	1	MGochreCSSMVamberRTERVMamber	12	0
ORF 65	1	MSAEGTLVLNTELamber	12	0
ORF 66	1	MDEopalCQRGTCochreDAVEamber	12	0
ORF 67	1	MTGGGKDLKSTRLNSSHamber	12	0
ORF 68	1	MTGGGKDRKSTRLNSIHamber	12	0
ORF 69	1	MTGGRIHRQHDRGamber	12	0
ORF 70	1	MHMRopalIMamberGKochreHYIRamber	11	0
ORF 71	1	MTopalVMamberDMTLEDTMVLNAELamber	11	0
ORF 72	1	MVKKGRCRGAYTGGamber	11	0
ORF 73	1	MTGGRIHRQHDRGamberNTamber	10	0
ORF 74	1	MGLFVSCLLHNISamber	10	0
ORF 75	1	MEGARopalGRDTDRWRERYSamber	10	0
ORF 76	1	MVTQVDRGREVILLGRIopalHamber	10	0
ORF 77	1	MopalGLEGTAYTEGGHEVamber	9	0
ORF 78	1	MGSRVAQRWYATASQRamber	9	0
ORF 79	1	MVNFKKEIYICGSGSGSamber	9	0
ORF 80	1	MGLHDYYAMYLCGSGSGSamber	9	0
ORF 81	1	MTFAQVELWVMCGSGSGSamber	9	0
ORF 82	1	MTVGGKDRKSTRLNSSHamber	9	0
ORF 83	1	MAGGQGGRIDIDSamber	9	0
ORF 84	1	MWCSamberLTRQRICGSGSGSamber	9	0
ORF 85	1	MIFCLopalIopalLSAAAQGSamber	9	0
ORF 86	1	MIWGLMDMSCGSGSGSamber	9	0
ORF 87	1	MTGVEYIamberTAopalQGVEYIamber	9	0
ORF 88	1	MYRGQRGopalFRSMIamber	9	0
ORF 89	1	MHCWQKCMDVNCGSGSGSamber	8	0
ORF 90	1	MKAARTGGGKDRKSTRLNSSHamber	8	0
ORF 91	1	MRWCHVMFKFLCGSGSGSamber	8	0
ORF 92	1	MSARTGGGKDRKSTRLNSSHamber	8	0
ORF 93	1	MTGGopalKDRKSTRLNSSHamber	8	0
ORF 94	1	MGSamberVVARGNamberGWLGGNamber	8	0
ORF 95	1	MVKVKVWDRVKTLSSGSHSochreamber	8	0
ORF 96	1	MHELTRIECINCGSGSGSamber	8	0
ORF 97	1	MQLYTCDDKKCGSGSGSamber	8	0
ORF 98	1	MRVVEDSDMEAGopalYSamber	8	0
ORF 99	1	MWYCLTCFVVVCGSGSGSamber	8	0
ORF 100	1	MCDRamberVMRLIACGSGSGSamber	8	0
ORF 101	1	MPRLGRTQILWLSamber	8	0
ORF 102	1	MYRERRGGSKIYSamber	8	0
ORF 103	1	MKWVKQYVNIIKVTSVERLCTamber	8	0
ORF 104	1	MAGGRIDRQHDRGQGVEamber	8	0
ORF 105	1	MTGGGKDRNSTRLNSSHamber	8	0
ORF 106	1	MSCTRNVRHNCGSGSGSamber	8	0
ORF 107	1	MQTQNLLGDHLochreLTHHSamber	8	0
ORF 108	1	MGamberTEWLKFKMRamberTamber	8	0
ORF 109	1	MTWGGKDRKSTRLNSSHamber	7	0
ORF 110	1	MTPSLYGDWKNCGSGSGSamber	7	0
ORF 111	1	MSLMFDSIECGSGSGSamber	7	0
ORF 112	1	MEYHDochreWTVQHASAMamber	7	0
ORF 113	1	MRRDDGTRAMCGSGSGSamber	7	0
ORF 114	1	MNDLVRNTCLMCGSGSGSamber	7	0
ORF 115	1	MLCWYNVIGTCGSGSGSamber	7	0
ORF 116	1	MVDQYCFYLCGSGSGSamber	7	0
ORF 117	1	MGLHDYYAWYLCGSGSGSamber	7	0
ORF 118	1	MVGEHamberCKMASCGSGSGSamber	7	0
ORF 119	1	MSVKVYARELCCGSGSGSamber	7	0
ORF 120	1	MTYSFVLQRHCGSGNGSamber	7	0
ORF 121	1	MYLCARAYLSCGSGSGSamber	7	0
ORF 122	1	MRMRTRSVVTFCGSGSGSamber	7	0
ORF 123	1	MKEIYIPARTGGGKDRKSTRLNSSHamber	7	0
ORF 124	1	MQCSWVRVDGSCIYMMamber	7	0
ORF 125	1	MVQNGIGKIQamberMVamber	7	0
ORF 126	1	MPGQTVIWKHWCGSGSGSamber	7	0
ORF 127	1	MKDRHRamberDKHMamberDKHRamber	7	0
ORF 128	1	MCAMNNGWCVTCGSGSGSamber	7	0
ORF 129	1	MRKALGMATRCGSGSGSamber	7	0
ORF 130	1	MEKSRGTDNTCGSGSGSamber	7	0
ORF 131	1	MWRLELRSTRYCGSGSGSamber	7	0
ORF 132	1	MRENFDTKSYCGSGSGSamber	7	0
ORF 133	1	MTWSQWVWRRICSamber	7	0
ORF 134	1	MSVTLIVKWNCGSGSGSamber	7	0
ORF 135	1	MCDAYTCLEDYCGSGSGSamber	7	0
ORF 136	1	MECPVTCRIKVCGSGSGSamber	7	0
ORF 137	1	MIPIGVLCFPLCGSGSGSamber	7	0
ORF 138	1	MLANSQRamberEMCGSGSGSamber	7	0
ORF 139	1	MPYGCSYLARGCGSGSGSamber	7	0
ORF 140	1	MDRCamberRILQGDCGSGSGSamber	7	0
ORF 141	1	MRFAHISFNCECGSGSGSamber	7	0
ORF 142	1	MYCREAVELKCGSGSGSamber	7	0
ORF 143	1	MTGGGKYRKSTRLNSSHamber	7	0
ORF 144	1	MLTHREEERNTHNMLTHSamber	7	0
ORF 145	1	MCARASDHFYECGSGSGSamber	7	0
ORF 146	1	MFLAWGCDNWICGSGSGSamber	7	0
ORF 147	1	MamberopalVGMGLGWSGQamber	7	0
ORF 148	1	MDRRRNLRamberGCCGSGSGSamber	7	0
ORF 149	1	MSRIamberSVICLRCGSGSGSamber	7	0
ORF 150	1	MPWTRDYITVCGSGSGSamber	7	0
ORF 151	1	MFNAYSMVHLCGSGSGSamber	7	0
ORF 152	1	MRNWMVMSIGCGSGSGSamber	7	0
ORF 153	1	MHVWSKSTDFCGSGSGSamber	7	0
ORF 154	1	MTGAFVNYKRLCGSGSGSamber	7	0
ORF 155	1	MSMRDRRKQGCGSGSGSamber	7	0
ORF 156	1	MGLIVYCDQYICGSGSGSamber	7	0
ORF 157	1	MEIYIPARTGGGKDRKSTRLNSSHamber	7	0
ORF 158	1	MLVLWSGNGamberGCGSGSGSamber	7	0
ORF 159	1	MFamberSMRTRCGSGSGSamber	7	0
ORF 160	1	MLRIQVQVMPCGSGSGSamber	7	0
ORF 161	1	MIYCNSPWASCGSGSGSamber	7	0
ORF 162	1	MNGTIVIYVHCGTARSamber	7	0
ORF 163	1	MTGGVKDRKSTRLNSSHamber	7	0
ORF 164	1	MYCMDGamberRQRSCGSGSGSamber	7	0
ORF 165	1	MHQTRamberDFTCCCGSGSGSamber	7	0
ORF 166	1	MIWRLRCHFSDCGSGSGSamber	7	0
ORF 167	1	MVDRKCHDNDNCGSGSGSamber	7	0
ORF 168	1	MPEYVSWYWACGSGSGSamber	7	0
ORF 169	1	MSHLTGHFAHFCGSGSGSamber	7	0
ORF 170	1	MFWMTGDKDAFCGSGSGSamber	7	0
ORF 171	1	MLDATLNYLHCGSGSGSamber	7	0
ORF 172	1	MAINWRSNAamberRCGSGSGSamber	7	0
ORF 173	1	MTLRYamberKNPEYCGSGSGSamber	7	0
ORF 174	1	MLGEEKIDRNTCGSGSGSamber	7	0
ORF 175	1	MCAKARVVSNCGSGSGSamber	7	0
ORF 176	1	MARESAYCCSGCGSGSGSamber	7	0
ORF 177	1	MSTKKKLLKRTCGSGSGSamber	7	0
ORF 178	1	MYKARYLTDNPCGSGSGSamber	7	0
ORF 179	1	MYSCLLRCNVCGSGSGSamber	7	0
ORF 180	1	MamberRKAVTGKKILGCGVALRAGamber	7	0
ORF 181	1	MLWYDRSRamberICGSGSGSamber	7	0
ORF 182	1	MAAINRDKTMFCGSGSGSamber	7	0
ORF 183	1	MVamberCCLWRCGRCGSGSGSamber	7	0
ORF 184	1	MDYRQHLHQAKGYSamber	7	0
ORF 185	1	MVSLKEIVHEFCGSGSGSamber	7	0
ORF 186	1	MLGVDHEVANSCGSGSGSamber	7	0
ORF 187	1	MLSSVRYVCLCGSGSGSamber	7	0
ORF 188	1	MICVAEGNLWCGSGSGSamber	7	0
ORF 189	1	MDYGICALGICCGSGSGSamber	7	0
ORF 190	1	MTSDLSGCIACGSGSGSamber	7	0
ORF 191	1	MSEMVVRSDRCGSGNGSamber	7	0
ORF 192	1	MEopalETGRDGVRNRNRamber	7	0
ORF 193	1	MMNDWLIFCVCGSGSGSamber	7	0
ORF 194	1	MFIQLCPINECGSGSGSamber	7	0
ORF 195	1	MDREGVGGEEopalDTamber	7	0
ORF 196	1	MYCCSVDSamberRFCGSGSGSamber	7	0
ORF 197	1	MMCLRKVSLLCGSGSGSamber	6	0
ORF 198	1	MVALRKMKANICGSGSGSamber	6	0
ORF 199	1	MWVAYCFNWLCGSGSGSamber	6	0
ORF 200	1	MVVPKCFIFRSCGSGSGSamber	6	0
ORF 201	1	MDIMVICQIHYCGSGSGSamber	6	0
ORF 202	1	MHCLLDDITIVCGSGSGSamber	6	0
ORF 203	1	MVSVTMSLMSGCGSGSGSamber	6	0
ORF 204	1	MamberRVKQIYDSCCGSGSGSamber	6	0
ORF 205	1	MVAHVNCTSGCGSGSGSamber	6	0
ORF 206	1	MMRNIamberTFMMCGSGSGSamber	6	0
ORF 207	1	MLRVNAVamberIWACGSGSGSamber	6	0
ORF 208	1	MVTHVISCFGCGSGSGSamber	6	0
ORF 209	1	MSVCNAMSDNRCGSGSGSamber	6	0
ORF 210	1	MVYPHWYEEQICGSGSGSamber	6	0
ORF 211	1	MCIHamberRTFVEWCGSGSGSamber	6	0
ORF 212	1	MFADIASESSamberCGSGSGSamber	6	0
ORF 213	1	MLNKRCHamberHVQCGSamber	6	0
ORF 214	1	MamberLYGIGDRamberGochreCSSMVamber	6	0
ORF 215	1	MEDRAKamberKYGCCGSGSGSamber	6	0
ORF 216	1	MPRKamberFRDMKNCGSGSGSamber	6	0
ORF 217	1	MIVMKYRDEGCGSGSGSamber	6	0
ORF 218	1	MGVQGWVAamberYCGSGSGSamber	6	0
ORF 219	1	MRLMVGSamberELNCGSGSGSamber	6	0
ORF 220	1	MRAPEHGFFPCCGSGSGSamber	6	0
ORF 221	1	MKEMIRNWLKTCGSGSGSamber	6	0
ORF 222	1	MSMYSYGTSLCGSGSGSamber	6	0
ORF 223	1	MTSGKTCEYMCGSGSGSamber	6	0
ORF 224	1	MFLMamberWAKKCGSGSGSamber	6	0
ORF 225	1	MLRMRPSPCWCGSGSGSamber	6	0
ORF 226	1	MMSLIGamberCFNNCGSGSGSamber	6	0
ORF 227	1	MopalLIDopalTTITRNNADYFamber	6	0
ORF 228	1	MYYNKNPIERWCGSGSGSamber	6	0
ORF 229	1	MRWMRLMWMCICGSGSGSamber	6	0
ORF 230	1	MALIDWWIKHNCGSGSGSamber	6	0
ORF 231	1	MCLPWCALNRNCGSGSGSamber	6	0
ORF 232	1	MIamberSECKNYNWCGSGSGSamber	6	0
ORF 233	1	MSCLIKWTCMHCGSGSGSamber	6	0
ORF 234	1	MLGFLTNTKTHYKochreamber	6	0
ORF 235	1	MELPYLIDWVYCGSGSGSamber	6	0
ORF 236	1	MHFRLYRDIGSCGSGSGSamber	6	0
ORF 237	1	METRamberDMLICECGSGSGSamber	6	0
ORF 238	1	MDACTHKVKDCGSGSGSamber	6	0
ORF 239	1	MKHamberRGITNADCGSGSGSamber	6	0
ORF 240	1	MGSCVTSVFLSCGSGSGSamber	6	0
ORF 241	1	MERLHVLQTGICGSGSGSamber	6	0
ORF 242	1	MRATRNRFMLRCGSGSGSamber	6	0
ORF 243	1	MQCSLSMGHIHCGSGSGSamber	6	0
ORF 244	1	MTGGRIHIDSMTGGQGVEamber	6	0
ORF 245	1	MCGVSKLDGMCGSGSGSamber	6	0
ORF 246	1	MRDamberRSVHDWCGSGSDSamber	6	0
ORF 247	1	MQEQSGISINWCGSGSGSamber	6	0
ORF 248	1	MWCCYTRIMECGSGSGSamber	6	0
ORF 249	1	MYPYDVPDYAMGSGSGSamber	6	0
ORF 250	1	MVLamberamberLNCERamberCGSGSGSamber	6	0
ORF 251	1	MLMQKIEITSCGSGSGSamber	6	0
ORF 252	1	MFVTHSGETINCGSGSGSamber	6	0
ORF 253	1	MGLCQISYWRSCGSGSGSamber	6	0
ORF 254	1	MVCamberDICamberLIamberCGSGSGSamber	6	0
ORF 255	1	MWWPLYCCSGYCGSGSGSamber	6	0
ORF 256	1	MYDLDDWWQNYCGSGSGSamber	6	0
ORF 257	1	MCSYRamberLLNNCCGSGSGSamber	6	0
ORF 258	1	MKDSamberVTMKAFCGSGSGSamber	6	0
ORF 259	1	MDQRTRILVRCGSGSGSamber	6	0
ORF 260	1	MFCVATYSLCYCGSGSGSamber	6	0
ORF 261	1	MCWDRamberKFSLCGSGSGSamber	6	0
ORF 262	1	MILLSCDLLRYCGSGSGSamber	6	0
ORF 263	1	MRVVGDSDMEAGopalYSamber	6	0
ORF 264	1	MRKQECACTGCGSGSGSamber	6	0
ORF 265	1	MNTMRRMNLHCGSGSGSamber	6	0
ORF 266	1	MCRamberREMINSVCGSGSGSamber	6	0
ORF 267	1	MFIYGRIRWINCGSGSGSamber	6	0
ORF 268	1	MSTLMSRSMFCGSGSGSamber	6	0
ORF 269	1	MHAKVTYFWCLCGSGSGSamber	6	0
ORF 270	1	MSRIVTNKVWFCGSGSGSamber	6	0
ORF 271	1	MSNDRHYamberICGCGSGSGSamber	6	0
ORF 272	1	MWQLNDSSKMCGSGSamber	6	0
ORF 273	1	MCCRSRDVKEKCGSamber	6	0
ORF 274	1	MFLSFNMSVACGSGSGSamber	6	0
ORF 275	1	MFamberFWCVRTSECGSGSGSamber	6	0
ORF 276	1	MRamberQEISRLRDCGSGSGSamber	6	0
ORF 277	1	MLVVVIGKamberENCGSGSGSamber	6	0
ORF 278	1	MFPRDFRGSYCGSGSGSamber	6	0
ORF 279	1	MRVAGKFPSLFCGSGSGSamber	6	0
ORF 280	1	MVCNTLLMamberVCGSGSGSamber	6	0
ORF 281	1	MGPCamberLCILLMCGSGSGSamber	6	0
ORF 282	1	MMTTDIQCNWCGSGSGSamber	6	0
ORF 283	1	MHLGWLamberKamberKLCGSGSGSamber	6	0
ORF 284	1	MSWGSGNIRNICGSGSGSamber	6	0
ORF 285	1	MMALDRGamberGTRCGSGSGSamber	6	0
ORF 286	1	MGFDamberWCRRGYCGSSSGSamber	6	0
ORF 287	1	MKECHLGGNCYCGSGSGSamber	6	0
ORF 288	1	MWLVLICILCCCGSGSGSamber	6	0
ORF 289	1	MNRAKCILVVSCGSGSGSamber	6	0
ORF 290	1	MAKTVMIFHSCGSGSGSamber	6	0
ORF 291	1	MSNYKAMGNNCCGSGSGSamber	6	0
ORF 292	1	MDSamberamberGGRHTDSamberamberGGRHTDSamber	6	0
ORF 293	1	MVHKFamberRANGMCGSGSGSamber	6	0
ORF 294	1	MIRamberamberKSVGNNCGSGSGSamber	6	0
ORF 295	1	MRSVTCFETSDCGSGSGSamber	6	0
ORF 296	1	MHNSQQDRRVCGSGSGSamber	6	0
ORF 297	1	MHWMINYSQamberCCGSGSGSamber	6	0
ORF 298	1	MEIDDNWHVRCGSGSGSamber	6	0
ORF 299	1	MERSTYKCKochreKGMochreISamber	6	0
ORF 300	1	MTVTWNNCNTFCGSGSGSamber	6	0
ORF 301	1	MVAFTLCSSYCGSGSGSamber	6	0
ORF 302	1	MTLGCALVNKCGSGSGSamber	6	0
ORF 303	1	MQYRMASTRSCGSGSGSamber	6	0
ORF 304	1	MSRLPLCSSRDCGSGSGSamber	6	0
ORF 305	1	METSGSCFSNCGSGSGSamber	6	0
ORF 306	1	MMAGSWYNPQNCGSGSGSamber	6	0
ORF 307	1	MSKAVCKRYochreSDamberTVSamber	6	0
ORF 308	1	MYAGFMEESLVCGSGSGSamber	6	0
ORF 309	1	MRVSTLamberKCENCGSGSGSamber	6	0
ORF 310	1	MTINVKLEYNCCGSGSGSamber	6	0
ORF 311	1	MVREDAHYQYCGSGSGSamber	6	0
ORF 312	1	MVRRWCQCSITCGSGSGSamber	6	0
ORF 313	1	MSMamberRRQLEICCGSGSGSamber	6	0
ORF 314	1	MWLWRLMVQYTCGSGSGSamber	6	0
ORF 315	1	MRGRRRRCANCGSGSGSamber	6	0
ORF 316	1	MNRRRYTKSNQCGSGSGSamber	6	0
ORF 317	1	MAWFamberITVVTECGSGSGSamber	6	0
ORF 318	1	MVKRMSSKHYLCGSGSGSamber	6	0
ORF 319	1	MCYDCGVTIamberECGSGSGSamber	6	0
ORF 320	1	MQCRIMamberamberNYVCGSGSGSamber	6	0
ORF 321	1	MRGFTTNMIMVCGSGSGSamber	6	0
ORF 322	1	MVTLLLRMCDICSSGSGSamber	6	0
ORF 323	1	MRREAVGTRYTCGSGSGSamber	6	0
ORF 324	1	MVNKLEQYLSVCGSGSGSamber	6	0
ORF 325	1	MFRHQRTIHVCGSGSGSamber	6	0
ORF 326	1	MHKYWQCVVGamberCGSGSGSamber	6	0
ORF 327	1	MVCANPKGCYKCGSGSGSamber	6	0
ORF 328	1	MYVRKPMKIGLCGSGSGSamber	6	0
ORF 329	1	MTTAKYRHHDCGSGSGSamber	6	0
ORF 330	1	MGDMASWIAYCGSGSGSamber	6	0
ORF 331	1	MRDCSCELIMLCGSGSGSamber	6	0
ORF 332	1	MLILDSGVYICCGSGSGSamber	6	0
ORF 333	1	MAGLQYSTNCSCGSGSGSamber	6	0
ORF 334	1	MLVCANDRFLFCGSGSGSamber	6	0
ORF 335	1	MGVWRIRVMWDCGSGSGSamber	6	0
ORF 336	1	MCCDEVTGCIHCGSGSGSamber	6	0
ORF 337	1	MCCRSIVVVYCGSGSGSamber	6	0
ORF 338	1	MKGTTCSCWCCGSGSGSamber	6	0
ORF 339	1	MamberVSPKMDSHNCGSGSGSamber	6	0
ORF 340	1	MYTENFTRFVCGSGSGSamber	6	0
ORF 341	1	MVAKSLNREACGSGSGSamber	6	0
ORF 342	1	MAVSLamberamberSNSQCGSGSGSamber	6	0
ORF 343	1	MSMVamberHSDITSCGSGSGSamber	6	0
ORF 344	1	MDRTFSHNVMMCGSGSGSamber	6	0
ORF 345	1	MAYCIMMDMKVCGSGSGSamber	6	0
ORF 346	1	MRLRKRamberAMVTSSamber	6	0
ORF 347	1	MTGCGKDRKSTRLNSSHamber	6	0
ORF 348	1	MVCRMNCRCNICGSGSGSamber	6	0
ORF 349	1	MGYFVVECVAYCGSGSGSamber	6	0
ORF 350	1	MLWSLVRLYPamberCGSGSGSamber	6	0
ORF 351	1	MFTamberRTDRKRVMFTamber	6	0
ORF 352	1	MGSamberVVTRGNamberGWLGGNamber	6	0
ORF 353	1	MEopalETETGREGVRNRNRamber	6	0
ORF 354	1	MKCGCDYTGLRCGSGSGSamber	6	0
ORF 355	1	MRQRQRQLGRGAESochreYDSLamber	6	0
ORF 356	1	MamberGYTRLamberKamberamberCGSGSGSamber	6	0
ORF 357	1	MSSQYVSDLHLCGSGSGSamber	6	0
ORF 358	1	MYFAVNVDGVYCGSGSGSamber	6	0
ORF 359	1	MVSFRCMLFLPCGSGSGSamber	6	0
ORF 360	1	MGWNRMFCFKCCGSGSGSamber	6	0
ORF 361	1	MMECNEPLVEICGSGSGSamber	6	0
ORF 362	1	MAIMSIWTKVCGSGSGSamber	6	0
ORF 363	1	MKLHCKNMHVNCGSGSGSamber	6	0
ORF 364	1	MFCQYGWFVCSCGSGSGSamber	6	0
ORF 365	1	MSamberPYQATCVCGSGSGSamber	6	0
ORF 366	1	MRNVALAHSNVCGSGSGSamber	6	0
ORF 367	1	MRFVEISCGIICGSGSGSamber	6	0
ORF 368	1	MLCHGQVSTWICGSGSGSamber	6	0
ORF 369	1	MDCNLDAHLGLCGSGSGSamber	6	0
ORF 370	1	MVAHYLVYTamberRCGSGSGSamber	6	0
ORF 371	1	MRLVENVTVMACGNGSGSamber	6	0
ORF 372	1	MRKLMNSEDNVCCGSGSGSamber	6	0
ORF 373	1	MALCamberQNNGADCGSGSGSamber	6	0
ORF 374	1	MCLRCamberAQKKNCGSGSGSamber	6	0
ORF 375	1	MRRENYMIAWFCGSGSGSamber	6	0
ORF 376	1	MSNochreLQopalPYSIVPVLSSamber	6	0
ORF 377	1	MVIYALCGSGSGSamber	6	0
ORF 378	1	MWYKNCSSDTGCGSGSGSamber	6	0
ORF 379	1	MTASLCNYWYSCGSGSGSamber	6	0
ORF 380	1	MRFISNILHEFCGSGSGSamber	6	0
ORF 381	1	MTEIRDIEQIamberIYDopalamber	6	0
ORF 382	1	MTYLNYFFSCACGSGSGSamber	6	0
ORF 383	1	MamberHLNCHSWAWCGSGSGSamber	6	0
ORF 384	1	MCTYLRDVTMCGSGSamber	6	0
ORF 385	1	MSHLQSNYVAYCGSGSGSamber	6	0
ORF 386	1	MWYWVNWTSVCGSGSGSamber	6	0
ORF 387	1	MRTSSDLYLNCGSGSGSamber	6	0
ORF 388	1	MLWNCYamberYYPWCGSGSGSamber	6	0
ORF 389	1	MSVDTCHMVLCGSGSGSamber	6	0
ORF 390	1	MRDHHYRHPKYCGSGSamber	6	0
ORF 391	1	MVDDIVDLKGICGSGSGSamber	6	0
ORF 392	1	MVTDHNYDLYWCGSGSGSamber	6	0
ORF 393	1	MVTamberPQDYIICGSGSGSamber	6	0
ORF 394	1	MRamberSVTRTNLCGSGSGSamber	6	0
ORF 395	1	MamberLGRYNNIQLCGSGSGSamber	6	0
ORF 396	1	MWCWVAGGRVREYRamber	6	0
ORF 397	1	MLSSMRILKDCGSGSGSamber	6	0
ORF 398	1	MRLDTKTRPFGCGSGSGSamber	6	0
ORF 399	1	MEWIQVHYSLCGSGSGSamber	6	0
ORF 400	1	MMLSLGNHEMECGSGSGSamber	6	0
ORF 401	1	MGSCCHESACGSGSGSamber	6	0
ORF 402	1	MDSamberamberGDSamberQGDSamberamber	6	0
ORF 403	1	MVVPWPISLFSCGSGSGSamber	6	0
ORF 404	1	MGKAQYRSRCRCGSGSGSamber	6	0
ORF 405	1	MRRopalGFNIQEVNIDamber	6	0
ORF 406	1	MTamberWYNVVMNCGSGSGSamber	6	0
ORF 407	1	MGEHESKKHRICGSGSGSamber	6	0
ORF 408	1	MCTLHVKRTGTSGSGSamber	6	0
ORF 409	1	MSGRIWLRLNCGSGSGSamber	6	0
ORF 410	1	MLSCVRLKFKWCGSGSGSamber	6	0
ORF 411	1	MMamberYGCIRWTNCGSGSGSamber	6	0
ORF 412	1	MMSNRSamberCGTamberCGSGSGSamber	6	0
ORF 413	1	MamberTRIIVCEGWCGSGSGSamber	6	0
ORF 414	1	MQIKSKHSFCKCGSGSGSamber	6	0
ORF 415	1	MVVADFDTNGRCGSGSGSamber	6	0
ORF 416	1	MLSVRamberHPIGHCGSGSGSamber	6	0
ORF 417	1	MPTRSTCDIRLCGSGSGSamber	6	0
ORF 418	1	MVamberMDTQMTRDCGSGSGSamber	6	0
ORF 419	1	MGFCamberQGCGSGSGSamber	6	0
ORF 420	1	MHRLVLIEVGECGSGSGSamber	6	0
ORF 421	1	MRWRSLIamberTLLCGSGSSSamber	6	0
ORF 422	1	MGPARTCGMLNCGSGSGSamber	6	0
ORF 423	1	MCNATTINDYSCGSGSGSamber	6	0
ORF 424	1	MASRFMYMWEFCGSGSGSamber	6	0
ORF 425	1	MTamberYFHGIRDWCGSGSGSamber	6	0
ORF 426	1	MHRDCSamberYSLCGSGSGSamber	6	0
ORF 427	1	MVYQSVCVVSSCGSGSGSamber	6	0
ORF 428	1	MMSWKAKYYQMCGSGSGSamber	6	0
ORF 429	1	MWCSLCVSSICGSGSGSamber	6	0
ORF 430	1	MYWDVamberCGHLSCGSGSGSamber	6	0
ORF 431	1	MEHamberKKCIIQCGSGSGSamber	6	0
ORF 432	1	MVYTRKMCFDCCGSGSGSamber	6	0
ORF 433	1	MLAMVFCLWYCGSGSGSamber	6	0
ORF 434	1	MEFHRVLKTYLCGSGSGSamber	6	0
ORF 435	1	MRNACDWYDTWCGSGSGSamber	6	0
ORF 436	1	MLLSGYCLEVKCGSGSGSamber	6	0
ORF 437	1	MLGTARLLMHSCGSGSGSamber	6	0
ORF 438	1	MRIWFLMTHCGSGSGSamber	6	0
ORF 439	1	MGAWSRDLNYECGSGSGSamber	6	0
ORF 440	1	MSAWSVETLCVCGSGSGSamber	6	0
ORF 441	1	MECNILCCFRVCGSGSGSamber	6	0
ORF 442	1	MamberGRRSRGVERYIRamber	6	0
ORF 443	1	MNRamberSLCSVYCGSGSGSamber	6	0
ORF 444	1	MYCTKANLDLLCGSGSGSamber	6	0
ORF 445	1	MFVQNSRGMKCGSGSGSamber	6	0
ORF 446	1	MLARTISMIWSCGSGSGSamber	6	0
ORF 447	1	MIFWLDWITICGSGSGSamber	6	0
ORF 448	1	MLLDYCKNRKNCGSGSGSamber	6	0
ORF 449	1	MDRSamberQamberSTRCGSamber	6	0
ORF 450	1	MDYVKamberVVLIGCGSGSGSamber	6	0
ORF 451	1	MCTYPSVSMSYCGSGSGSamber	6	0
ORF 452	1	MWFMRLamberGEHCGSGSGSamber	6	0
ORF 453	1	MGAAKSICYQICGSGSGSamber	6	0
ORF 454	1	MWIESLCNSDCGSGSGSamber	6	0
ORF 455	1	MopalLLFRLopalSAAAHGSamber	6	0
ORF 456	1	MGSRRSMLREICGSGSGSamber	6	0
ORF 457	1	MYNWCSWADFNCGSGSGSamber	6	0
ORF 458	1	MAHHAENKALRCGSGSGSamber	6	0
ORF 459	1	MISamberYMNMDamberTCGSGSGSamber	6	0
ORF 460	1	MVLKRSRTKQCGSGSGSamber	6	0
ORF 461	1	MWRRSPYKGamberICGSGSGSamber	6	0
ORF 462	1	MWSCYACNSQVCGSGSGSamber	6	0
ORF 463	1	MCYDTCDARFKCGSGSGSamber	6	0
ORF 464	1	MVHYPamberGMYRQCGSGSGSamber	6	0
ORF 465	1	MANVWTamberamberAGGCGSGSGSamber	6	0
ORF 466	1	MCFGRDamberRamberNTCGSGSGSamber	6	0
ORF 467	1	MIRNKVRNCVCGSGSGSamber	6	0
ORF 468	1	MAamberILLNamberGSMCGSSSGSamber	6	0
ORF 469	1	MMFVCVamberTamberVICGSGSGSamber	6	0
ORF 470	1	MQAYQCVLKHCGSGSGSamber	6	0
ORF 471	1	MWISNCTamberCVLCGSGSGSamber	6	0
ORF 472	1	MGNQILYVYVGCGSGSGSamber	6	0
ORF 473	1	MPTKLNRSCCQCGSGSGSamber	6	0
ORF 474	1	MRRNWSVKVANCGSGSGSamber	6	0
ORF 475	1	MDRGEIVRARamberCGSGSGSamber	6	0
ORF 476	1	MTQRTKQISMTCGSGSGSamber	6	0
ORF 477	1	MRLFTYDPDRamberDLRQGSGSamber	6	0
ORF 478	1	MFAGTGGYECCGSGSGSamber	6	0
ORF 479	1	MLPDRVGFPFCGSGSGSamber	6	0
ORF 480	1	MWNWGVECRWYCGSGSGSamber	6	0
ORF 481	1	MCAWTWCNWWCGSGSGSamber	6	0
ORF 482	1	MYDTVIVVLVCGSGSGSamber	6	0
ORF 483	1	MDRGPQEIRICGSGSGSamber	6	0
ORF 484	1	MKGHITQamberYNYCGSGSGSamber	6	0
ORF 485	1	MTASYRIQKKCGSGSGSamber	6	0
ORF 486	1	MSVWSKNYTAPASSamber	6	0
ORF 487	1	MASVSIAVLNCGSGSGSamber	6	0
ORF 488	1	MLamberINSPLPICGSGSGSamber	6	0
ORF 489	1	MCGAIVDLPKCGSGSGSamber	6	0
ORF 490	1	MKWMRDFEDNCCGSGSGSamber	6	0
ORF 491	1	MMSNMYamberVVYCGSGSGSamber	6	0
ORF 492	1	MRamberGSGSWADamberCGSGSGSamber	6	0
ORF 493	1	MCNRRLGSREYCGSGSGSamber	6	0
ORF 494	1	MHTIFVDRIDSCGSGSGSamber	6	0
ORF 495	1	MRVVECEHHHKCGSGSGSamber	6	0
ORF 496	1	MGTQYIRLTYCGSGSGSamber	6	0
ORF 497	1	MRDQWamberIVamberWSCGSGSGSamber	6	0
ORF 498	1	MKDECWPYTamberYCGSGSGSamber	6	0
ORF 499	1	MDSRRYANQGRCGSGSGSamber	5	0
ORF 500	1	MIRKRIamberYGLCGSGSGSamber	5	0
ORF 501	1	MGYDHSAIWWSCGSGSGSamber	5	0
ORF 502	1	MamberDAamberLKEIDCGSGSGSamber	5	0
ORF 503	1	MNTCSGamberALamberMCGSGSGSamber	5	0
ORF 504	1	MCSDACTYNCECGSGSGSamber	5	0
ORF 505	1	MTWamberVKILFASCGSGSGSamber	5	0
ORF 506	1	MSIKCDRKRTKCGSGSGSamber	5	0
ORF 507	1	MSASamberEKLSDCGSGSGSamber	5	0
ORF 508	1	MCSYYVVEFIWCGSGSGSamber	5	0
ORF 509	1	MLamberYAPIYRVCGSGSGSamber	5	0
ORF 510	1	MCKNCITFARCGSGSGSamber	5	0
ORF 511	1	MPVIWLICNIQCGSGSGSamber	5	0
ORF 512	1	MCAFCLLYYWYCGSGSGSamber	5	0
ORF 513	1	MVMWASRERYYCSSGSGSamber	5	0
ORF 514	1	MWMSRGRMLLCCGSGSGSamber	5	0
ORF 515	1	MLCFKHGTLIRCGSGSGSamber	5	0
ORF 516	1	MLISTDNKIACGSGSGSamber	5	0
ORF 517	1	MYTVYVMTELVCGSGSGSamber	5	0
ORF 518	1	MRVQFLLIVMACGSGSGSamber	5	0
ORF 519	1	MWHRDVYCLYCGSAGSamber	5	0
ORF 520	1	MRCVACRTLRYCGSGSGSamber	5	0
ORF 521	1	MQamberLSCTamberLCCGSGSGSamber	5	0
ORF 522	1	MRNIIDTLSLCGSGSGSamber	5	0
ORF 523	1	MYKWRRHIKICGSGSGSamber	5	0
ORF 524	1	MQLSFYFamberNCCGSGSGSamber	5	0
ORF 525	1	MVSYAKKNDPQCGSGSGSamber	5	0
ORF 526	1	MQWYCATGSYCGSGSGSamber	5	0
ORF 527	1	MCSSRYCLRKVCGSGSGSamber	5	0
ORF 528	1	MRKRMAYCRGLCGNGSGSamber	5	0
ORF 529	1	MLGKTDTAamberDICGSGSGSamber	5	0
ORF 530	1	MSRCKRRCTHCGSGSGSamber	5	0
ORF 531	1	MANMSRYamberCGSGSGSamber	5	0
ORF 532	1	MWTCMWAFTGCGSGSGSamber	5	0
ORF 533	1	MEDDWSYIAICGSGSGSamber	5	0
ORF 534	1	MCWTLRKNLRQGSGSamber	5	0
ORF 535	1	MGGEIQIDGGSEMRERYRamber	5	0
ORF 536	1	MMKamberKWFDCamberECGSGSGSamber	5	0
ORF 537	1	MHLIWDLFHIMCGSGSGSamber	5	0
ORF 538	1	MSKPMLMENICGSGSGSamber	5	0
ORF 539	1	MGSKSRKGNNCGSGSGSamber	5	0
ORF 540	1	MCNQCGDCLIKCGSGSGSamber	5	0
ORF 541	1	MYIAASFREDVCGSGSGSamber	5	0
ORF 542	1	MLVTWYVSRASCGSGSGSamber	5	0
ORF 543	1	MYTKNICGSGSGSamber	5	0
ORF 544	1	MRSTLEYWYCDCGSGSGSamber	5	0
ORF 545	1	MVLSARIQFWYCGSGSGSamber	5	0
ORF 546	1	MVPRHATamberFDGCGSGSGSamber	5	0
ORF 547	1	MRQISTDTTLECGSGSGSamber	5	0
ORF 548	1	MTCHCRNVARCGSGSGSamber	5	0
ORF 549	1	MRVCRFELLWDLRHGSGSamber	5	0
ORF 550	1	MNLAESPEHEMCGSGSGSamber	5	0
ORF 551	1	MRYWNSNIGSCGSGSGSamber	5	0
ORF 552	1	MLYRIHITETVCGSGSGSamber	5	0
ORF 553	1	MAWSCSNPTECGSGSGSamber	5	0
ORF 554	1	MVMPVamberYVKSDCGSGSGSamber	5	0
ORF 555	1	MDVWYKTDKSECGSGSGSamber	5	0
ORF 556	1	MEamberPPYRFVCVCGSGSGSamber	5	0
ORF 557	1	MYSADSMSASCGSGSGSamber	5	0
ORF 558	1	MCCNLGSMCHCGSGSGSamber	5	0
ORF 559	1	MTSVLIRLLQCGSGSGSamber	5	0
ORF 560	1	MIAWWNVACVHCGSGSGSamber	5	0
ORF 561	1	MNLMSMLSKYVCGSGSGSamber	5	0
ORF 562	1	MRVHamberICRDKSCGSGSGSamber	5	0
ORF 563	1	MMLSWCPVSFVCGSGSGSamber	5	0
ORF 564	1	MPTAKSMNFKCGSGSGSamber	5	0
ORF 565	1	MHGLGYKWCCICGSGSGSamber	5	0
ORF 566	1	MLRDWSKPILCGSGSGSamber	5	0
ORF 567	1	MCLNamberVFFSVCGSGSGSamber	5	0
ORF 568	1	MFRWWYAVSNCGSGSGSamber	5	0
ORF 569	1	MTLRHNFCSFTCGSGSGSamber	5	0
ORF 570	1	MNWCDRKWTYGCGSGSGSamber	5	0
ORF 571	1	MSFEVVSCGSGSGSamber	5	0
ORF 572	1	MAGSYEEIKKCGSGSGSamber	5	0
ORF 573	1	MLEACCWYMIVCGSGSGSamber	5	0
ORF 574	1	MIGIMITVGCICGSGSGSamber	5	0
ORF 575	1	MDGDPHRYIKCGSGSGSamber	5	0
ORF 576	1	MLTASEamberSNTCGSGSGSamber	5	0
ORF 577	1	MAPLELRLILSCGSGSGSamber	5	0
ORF 578	1	MFMQTNPHVTCGSGSGSamber	5	0
ORF 579	1	MRCYYYNFLSCGSGSGSamber	5	0
ORF 580	1	MHGWLGGLRLLCGSGSGSamber	5	0
ORF 581	1	MHHEamberVIISGCCGSGSGSamber	5	0
ORF 582	1	MNLQICLAKNICGSGSGSamber	5	0
ORF 583	1	MRCEPLRRIVRCGSGSGSamber	5	0
ORF 584	1	MTRFKFGSGCCCGSGSGSamber	5	0
ORF 585	1	MYADCSVLRILCGSGSGSamber	5	0
ORF 586	1	MITDAVWDCGSGSGSamber	5	0
ORF 587	1	MGTRMHLALSQCGSGSGSamber	5	0
ORF 588	1	MIDEMQSRMMLCGSGSGSamber	5	0
ORF 589	1	MNLNRCLVFQLCGSGSGSamber	5	0
ORF 590	1	MGTLTGTNESCGSGSGSamber	5	0
ORF 591	1	MMQKGLFNTCGSGSGSamber	5	0
ORF 592	1	MGTGTESVCGCTSopalGNLYKamber	5	0
ORF 593	1	MGKIHLYGGYECGSGSGSamber	5	0
ORF 594	1	MGWYSLMGAHYCGSGSGSamber	5	0
ORF 595	1	MPYHRQCCTCGSGSGSamber	5	0
ORF 596	1	MMSEVSWWMVCGSGSGSamber	5	0
ORF 597	1	MEMLamberKASSRRCGSGSGSamber	5	0
ORF 598	1	MAKRKSDAASACGSGSGSamber	5	0
ORF 599	1	MCLNIRGamberFINCGSGSGSamber	5	0
ORF 600	1	MHIKSKKopalFTLQCAVVamber	5	0
ORF 601	1	MSDVKSWRNARCGSGSGSamber	5	0
ORF 602	1	MAamberLVCCKGICGSGSGSamber	5	0
ORF 603	1	MFVNRTNSAamberamberCGSGSGSamber	5	0
ORF 604	1	MICYYVSYLEMCGSGSGSamber	5	0
ORF 605	1	MGAHGDVFamberWTCGSGSGSamber	5	0
ORF 606	1	MamberTKDPLYQLMCGSGSGSamber	5	0
ORF 607	1	MPTVDWMKYFWCGSGSGSamber	5	0
ORF 608	1	MCDICSVFGDSCGSGSGSamber	5	0
ORF 609	1	MVICSHVSPWVCGSGSGSamber	5	0
ORF 610	1	MNVWITILRLNCGSGSGSamber	5	0
ORF 611	1	MTLMKLWYALRCGSGSGSamber	5	0
ORF 612	1	MIamberGWGRNLMSCGSGSGSamber	5	0
ORF 613	1	MCPLDRamberYKamberSCGSGSGSamber	5	0
ORF 614	1	MLGTQITamberKHamberCGSGSGSamber	5	0
ORF 615	1	MAMFGNNamberVVSCGSGSGSamber	5	0
ORF 616	1	MCTKamberCEMFHWCGSGSGSamber	5	0
ORF 617	1	MVGPQHSHVCCGSGSGSamber	5	0
ORF 618	1	MASVCGRPVLRCGSGSGSamber	5	0
ORF 619	1	MDNKWITWINCGSGSGSamber	5	0
ORF 620	1	MVLGTDQWVNCGSGSGSamber	5	0
ORF 621	1	MSRRLTSTEICGSGSGSamber	5	0
ORF 622	1	MGYLRWWYVKECGSGSGSamber	5	0
ORF 623	1	MamberALMFVRFNCGSGSGSamber	5	0
ORF 624	1	MKLLTGTHKWRCGSGSGSamber	5	0
ORF 625	1	MSLLLIWYYAACGSGSGSamber	5	0
ORF 626	1	MQCRMMTFKGYCGSGSGSamber	5	0
ORF 627	1	MCVLGYVHVVRCGSGSGSamber	5	0
ORF 628	1	MGVYYVPCNSLCGSGSGSamber	5	0
ORF 629	1	MWVLCMFMYSCGSGSGSamber	5	0
ORF 630	1	MTEIEVSYLVMCGSGSGSamber	5	0
ORF 631	1	MQTWCYamberRVNCCGSGSGSamber	5	0
ORF 632	1	MNGSSYFALKTCGSGSGSamber	5	0
ORF 633	1	MYWRSVKNCGDCGSGSGSamber	5	0
ORF 634	1	MRCLPVQKNWCGSGSGSamber	5	0
ORF 635	1	MMWDVYTCYMPCGSGSGSamber	5	0
ORF 636	1	MFamberPLVCCAASCGSGSGSamber	5	0
ORF 637	1	MYWPRCTVWCDCGSGSGSamber	5	0
ORF 638	1	MINCGKVFDYICGSGSGSamber	5	0
ORF 639	1	MLTMMCRCADICGSGSGSamber	5	0
ORF 640	1	MCVWKLYSNamberTCGSGSGSamber	5	0
ORF 641	1	MLESGLCVHVECGSGSGSamber	5	0
ORF 642	1	MTGTNYGIHRYCGSGSGSamber	5	0
ORF 643	1	MGDFWVKNKPICGSGSGSamber	5	0
ORF 644	1	MYCDEHPNVIDCGSGSGSamber	5	0
ORF 645	1	MNLQDSCKSCCGSGSGSamber	5	0
ORF 646	1	MVTETYCFYSMCGSGSGSamber	5	0
ORF 647	1	MIREKKRNIRCGSGSGSamber	5	0
ORF 648	1	MHDGRCMLDCGSGSGSamber	5	0
ORF 649	1	MLSIETILTNTCGSGSGSamber	5	0
ORF 650	1	MFVYCFHMNHICGSGSGSamber	5	0
ORF 651	1	MFNMLSICALICGSGSGSamber	5	0
ORF 652	1	MLWSYCIERYWCGSGSGSamber	5	0
ORF 653	1	MAVNTAIGVQDCGSGSGSamber	5	0
ORF 654	1	MGTLNQNLCRCGSGSGSamber	5	0
ORF 655	1	MACRHamberNKCHKCGSGSGSamber	5	0
ORF 656	1	MVCVFESDATWCGSGSGSamber	5	0
ORF 657	1	MRITYLFRRLCGSGSGSamber	5	0
ORF 658	1	MSamberHYGMIIACGSGSGSamber	5	0
ORF 659	1	MTYILITCTRKCGSGSGSamber	5	0
ORF 660	1	MGamberRRTYLEKSCGSGSGSamber	5	0
ORF 661	1	MGARDSYCVICGSGSGSamber	5	0
ORF 662	1	MTFCCEACKNCGTHGSamber	5	0
ORF 663	1	MHMRAINFWSICGSGSGSamber	5	0
ORF 664	1	MFEKRISVRHKCGSGSGSamber	5	0
ORF 665	1	MAITQYAEICCGSGSGSamber	5	0
ORF 666	1	MRQKFFERSCWCGSGSGSamber	5	0
ORF 667	1	MSQGVamberTMCTCGSGSamber	5	0
ORF 668	1	MWYAVKSYMRRCGSGSGSamber	5	0
ORF 669	1	MGLIILENIFICGSGSGSamber	5	0
ORF 670	1	MLILDYYSEVCCGSGSGSamber	5	0
ORF 671	1	MRFFVCKamberMHVCGSGSGSamber	5	0
ORF 672	1	MITHHWYILMWCGSGSGSamber	5	0
ORF 673	1	MSSAFYRGLamberICGSGSGSamber	5	0
ORF 674	1	MGamberFTSHYamberQICGSGSGSamber	5	0
ORF 675	1	MGKGSIETHCCGSGSGSamber	5	0
ORF 676	1	MWCVSamberRVLIVCGSGSGSamber	5	0
ORF 677	1	MGAKDRQKamberSTCGSGSGSamber	5	0
ORF 678	1	MamberLRTQSIWAYCGSGSGSamber	5	0
ORF 679	1	MCMRSVCFAYCGSGSGSamber	5	0
ORF 680	1	MSGSPRLDRFYCGSGSGSamber	5	0
ORF 681	1	MYFGSRCTLICGSGSGSamber	5	0
ORF 682	1	MVLLVLKamberRMCGSGSGSamber	5	0
ORF 683	1	MEGANDDMNMACGSGSGSamber	5	0
ORF 684	1	MCTLRSYRVQCGSGSGSamber	5	0
ORF 685	1	MNMNGWSTSDCGSGSGSamber	5	0
ORF 686	1	MRGRLDDGTKCGSGSGSamber	5	0
ORF 687	1	MHTVYDTSNamberCGSGSGSamber	5	0
ORF 688	1	MWKWSQYKHDWCGSGSGSamber	5	0
ORF 689	1	MQYRamberTYADGSCGSGSGSamber	5	0
ORF 690	1	MamberEVKSVHRNCGSGSGSamber	5	0
ORF 691	1	MAPRWVKLMNNCGSGSGSamber	5	0
ORF 692	1	MMPGCYKamberTamberICGSGSGSamber	5	0
ORF 693	1	MLVTLRLamberWHHCGSGSGSamber	5	0
ORF 694	1	MAGGRIDRQHGRGamberNRamber	5	0
ORF 695	1	MMSLGLQHWYCGSGSGSamber	5	0
ORF 696	1	MHMVMYIMCSNISCGSGSGSamber	5	0
ORF 697	1	MRQRQRQLGRGAEKochreYDSLamber	5	0
ORF 698	1	MTSNYRTNGamberCGSGSGSamber	5	0
ORF 699	1	MTAKSNQNCTCGSGSGSamber	5	0
ORF 700	1	MHTamberGCNGKMNCGSGSGSamber	5	0
ORF 701	1	MYVESCWNRWYCGSGSGSamber	5	0
ORF 702	1	MGYSGPHRWIRCGSGSGSamber	5	0
ORF 703	1	MLACRSCSSGCGSGSGSamber	5	0
ORF 704	1	MTCGHamberDKDPICGSGSGSamber	5	0
ORF 705	1	MRISGAamberECWHCGSGSGSamber	5	0
ORF 706	1	MARYYCMNTLVCGSGSGSamber	5	0
ORF 707	1	MMKEQRWPNITCGSGSGSamber	5	0
ORF 708	1	MDVQRFSKCGRCGSGSGSamber	5	0
ORF 709	1	MLREHamberDamberSIYCGSGSGSamber	5	0
ORF 710	1	MAAFYVKCEFSCGSGSGSamber	5	0
ORF 711	1	MWSPLLYCTTCCGSGSGSamber	5	0
ORF 712	1	MNECSYHSSSCGSGSGSamber	5	0
ORF 713	1	MYLTamberRHVCCKCGSGSGSamber	5	0
ORF 714	1	MMDWHQLamberWGICGSGSGSamber	5	0
ORF 715	1	MGTYNFKMMRCCGSGSGSamber	5	0
ORF 716	1	MFTVLRGKNDICGSGSDSamber	5	0
ORF 717	1	MATRKGVYMYLCGSGSGSamber	5	0
ORF 718	1	MEFLDGYWTDECGSGSGSamber	5	0
ORF 719	1	MSWRMGIVSKMCGSGSGSamber	5	0
ORF 720	1	MLFIAYWVRMFCGSGSGSamber	5	0
ORF 721	1	MamberRKKSEKSCTCGSGSGSamber	5	0
ORF 722	1	MVVRIFECAINCGSGSGSamber	5	0
ORF 723	1	MARSTNEVKFSCGSGSGSamber	5	0
ORF 724	1	MYVECTSGDKCGSGSGSamber	5	0
ORF 725	1	MRILVIKCRLCGSGSGSamber	5	0
ORF 726	1	MVCRKYYRYCVCGSGSGSamber	5	0
ORF 727	1	MSEIFTCISFSCGSGSGSamber	5	0
ORF 728	1	MACNAQamberAQFRCGSGSGSamber	5	0
ORF 729	1	MSGTYSDPTQYCGSGSGSamber	5	0
ORF 730	1	MCTDGSMLIHGCGSGSGSamber	5	0
ORF 731	1	MRDSYSARSKGCGSGSGSamber	5	0
ORF 732	1	MTLRVRGEICICGSGSGSamber	5	0
ORF 733	1	MLGTCRLSGNWCGSGSGSamber	5	0
ORF 734	1	MamberWVPAYKVICGSGSGSamber	5	0
ORF 735	1	MRSWWYYRMLCGSGSGSamber	5	0
ORF 736	1	MFamberamberCSPEKKCGSGSGSamber	5	0
ORF 737	1	MCSCCLKWYECGSGSGSamber	5	0
ORF 738	1	MRSRDLCMNSCGSGSGSamber	5	0
ORF 739	1	MEARTALVCMICGSSSGSamber	5	0
ORF 740	1	MVGRTQLRCICGSGSGSamber	5	0
ORF 741	1	MSCCPLSTTTCGSGSGSamber	5	0
ORF 742	1	MMLAamberLAARGVCGSGSGSamber	5	0
ORF 743	1	MANSLSFVLQCGSGSGSamber	5	0
ORF 744	1	MCLNNCQGLICGSGSGSamber	5	0
ORF 745	1	MRWVamberRPIVHDCGSGSGSamber	5	0
ORF 746	1	MSFSSGWWNHDCGSGSGSamber	5	0
ORF 747	1	MYNDQamberITILamberCGSGSGSamber	5	0
ORF 748	1	MKCVDWCICRCGSGSGSamber	5	0
ORF 749	1	MGISLMSSVRLKIamber	5	0
ORF 750	1	MTGRHTCDPGCGSGSGSamber	5	0
ORF 751	1	MRLamberYCARIQSCGSGSGSamber	5	0
ORF 752	1	MMASATNKLNSCGSGSGSamber	5	0
ORF 753	1	MLRRTSGMLGICGSGSGSamber	5	0
ORF 754	1	MGNYYITLCGCGSGSGSamber	5	0
ORF 755	1	MWCSKWKRYDNCGSGSGSamber	5	0
ORF 756	1	MDLGSRYVVSWCGSGSGSamber	5	0
ORF 757	1	MYRWFKYCRNDCGSGSGSamber	5	0
ORF 758	1	MRQRQRQLGRGAENochreYDSLamber	5	0
ORF 759	1	MHMTDYIEWMNCGSGSGSamber	5	0
ORF 760	1	MVYamberVCFKHGICGSGSGSamber	5	0
ORF 761	1	MFWEHCCEKFYCGSGSGSamber	5	0
ORF 762	1	MGGKGKGNIDSCGSGSGSamber	5	0
ORF 763	1	MTRPKNSGSNCGSGSGSamber	5	0
ORF 764	1	MTRamberFMWGLGECGSGSGSamber	5	0
ORF 765	1	MSQVVWKQRamberHCGSGSGSamber	5	0
ORF 766	1	MWIRLANISYRCGSGSGSamber	5	0
ORF 767	1	MNAAYSNWVFRCGSGSGSamber	5	0
ORF 768	1	MamberQMDGKYYPRCGSGSGSamber	5	0
ORF 769	1	MEKVSVRLYCCGSGSGSamber	5	0
ORF 770	1	MYVVVSISVVCGSGSGSamber	5	0
ORF 771	1	MANRNVPSCFCGSGSGSamber	5	0
ORF 772	1	MVYMCWDDLDYCGSGSGSamber	5	0
ORF 773	1	MATTRLCEALCGSGSGSamber	5	0
ORF 774	1	MVHCCHVIYISCGSGSGSamber	5	0
ORF 775	1	MDGEDDMAVSACGSGSGSamber	5	0
ORF 776	1	MGEYRTAMLamberVCGSGNGSamber	5	0
ORF 777	1	MNARINTMKFCGSGSGSamber	5	0
ORF 778	1	MCEDELIYSVRCGSGSGSamber	5	0
ORF 779	1	MNLYWRLNYAamberCGSGSGSamber	5	0
ORF 780	1	MRNRYDEWEQNCGSGSGSamber	5	0
ORF 781	1	MYGWGPVNGECGSGSGSamber	5	0
ORF 782	1	MCRVSAELFDICGSGSGSamber	5	0
ORF 783	1	MFREamberRERKMCGSGSGSamber	5	0
ORF 784	1	MYLRSKamberSQVCGSGSGSamber	5	0
ORF 785	1	MMRPNKFCKCACGSGSGSamber	5	0
ORF 786	1	MANVIRSNamberTCCGSGSGSamber	5	0
ORF 787	1	MPEIYFGSSKVCGSGSGSamber	5	0
ORF 788	1	MSHNTIDALLamberCGSGSGSamber	5	0
ORF 789	1	MVDQRYRPTVFCGSGSGSamber	5	0
ORF 790	1	MRLWCCHGRSDCGSGSGSamber	5	0
ORF 791	1	MCamberHWWAamberTHSCGSGSGSamber	5	0
ORF 792	1	MKIWAPamberMSACGSGSGSamber	5	0
ORF 793	1	MCTDCEAKMEFCGSGSGSamber	5	0
ORF 794	1	MKHEISDMYVCGSGSGSamber	5	0
ORF 795	1	MKKRNPRRNKFCGSGSGSamber	5	0
ORF 796	1	MHQWFTNLILHCGSGSGSamber	5	0
ORF 797	1	MRVYPNLLIGRCGSGSGSamber	5	0
ORF 798	1	MDMVDVLCLFCGSGSGSamber	5	0
ORF 799	1	MSTHRYACRQCGSGSGSamber	5	0
ORF 800	1	MVSARRNRSNVCGSGSGSamber	5	0
ORF 801	1	MGLKWIVEamberYFACGSGSGSamber	5	0
ORF 802	1	MHVYRCLNDSPCGSGSGSamber	5	0
ORF 803	1	MCCVamberWETYICCGSGSGSamber	5	0
ORF 804	1	MRGAHamberMHLVGCGSGSGSamber	5	0
ORF 805	1	MVDLDYGFMWCGSGSGSamber	5	0
ORF 806	1	MNEVFILTGGGCGSGSGSamber	5	0
ORF 807	1	MFVKCRRIYINCGSGSGSamber	5	0
ORF 808	1	MQSPLamberKDDYDCGSGSGSamber	5	0
ORF 809	1	MAERYRamberFLHWCGSGSGSamber	5	0
ORF 810	1	MHCSNTamberMIGCGSGSGSamber	5	0
ORF 811	1	MGTHDWNSVSYCGSGSGSamber	5	0
ORF 812	1	MTCGSGCVRamberamberCGSGSGSamber	5	0
ORF 813	1	MWWRHNHVGCYCGSGSGSamber	5	0
ORF 814	1	MRSKGNVRCCLCGSGSGSamber	5	0
ORF 815	1	MVYRIMVLRMCGSGSGSamber	5	0
ORF 816	1	MVVTRDPKQCCGSGSGSamber	5	0
ORF 817	1	MHamberNWISVLPNCGSGSGSamber	5	0
ORF 818	1	MYSIEKRVTMDCGSGSGSamber	5	0
ORF 819	1	MGDLVTIRRKSCGSGSGSamber	5	0
ORF 820	1	MGSYFTNRMLCGSGSGSamber	5	0
ORF 821	1	MSKYDMRSPRDCGSGSGSamber	5	0
ORF 822	1	MWSMKSKWIYCCGSGSGSamber	5	0
ORF 823	1	MTRAVMIEWFRCGSGSGSamber	5	0
ORF 824	1	MWKamberLVHKGSDCGSGSGSamber	5	0
ORF 825	1	MKGSVWTKYICGSGSGSamber	5	0
ORF 826	1	MAWCILYTCRNCGSGSGSamber	5	0
ORF 827	1	MDDYGRLVLVCCGSGSGSamber	5	0
ORF 828	1	MTIMYTIRKTCGSGSGSamber	5	0
ORF 829	1	MQVHAamberVILamberTCGSGSGSamber	5	0
ORF 830	1	MEVKQRYHMWCGSGSGSamber	5	0
ORF 831	1	MNTWIEIYVDKCGSGSGSamber	5	0
ORF 832	1	MLALNYWKMWYCGSGSGSamber	5	0
ORF 833	1	MVDLDFCYRCCGSGSGSamber	5	0
ORF 834	1	MNYHMQLRQSCGSGSGSamber	5	0
ORF 835	1	MRVMSamberFGHTCGSGSGSamber	5	0
ORF 836	1	MWCLIARNFDVCGSGSGSamber	5	0
ORF 837	1	MIFRYKNQDWCGSGSGSamber	5	0
ORF 838	1	MYVIVSGAICGSGSGSamber	5	0
ORF 839	1	MPKAKVVLIICGSGSGSamber	5	0
ORF 840	1	MCTLRFTYSTCGSGSGSamber	5	0
ORF 841	1	MSECWNGRNHYCGSGSGSamber	5	0
ORF 842	1	MCIRKRNTESDCGSGSGSamber	5	0
ORF 843	1	MSYIGGCCDKSCGSGSGSamber	5	0
ORF 844	1	MCLTYSTKGEamberCGSGSGSamber	5	0
ORF 845	1	MAIWWFIGIESCGSGSGSamber	5	0
ORF 846	1	MGamberNNVKCNKHCGSGSGSamber	5	0
ORF 847	1	MGYMEMSVIVQCGSGSGSamber	5	0
ORF 848	1	MSDFamberWVVHRCGSGSGSamber	5	0
ORF 849	1	MDANDQCIMTYCGSGSGSamber	5	0
ORF 850	1	MIAPTVSDDHMCGSGSGSamber	5	0
ORF 851	1	MKVSIYCLSRKCGSGSGSamber	5	0
ORF 852	1	MVGHQGFASSCGSGSGSamber	5	0
ORF 853	1	MMPGRNGRYNKCGSGSGSamber	5	0
ORF 854	1	MYDRDDKKGSICGSGSGSamber	5	0
ORF 855	1	MLRATHCCDCCGSGSGSamber	5	0
ORF 856	1	MKDRHRamberDKHRamberDKHRamber	5	0
ORF 857	1	MWWANLSYTDCGSGSGSamber	5	0
ORF 858	1	MWIINDGVVICGSGSGSamber	5	0
ORF 859	1	MTQAWTWILMECGSGSGSamber	5	0
ORF 860	1	MRGQPVQARFMCGSGSGSamber	5	0
ORF 861	1	MSQamberLIDGDCTCGSGSGSamber	5	0
ORF 862	1	MHNYGALCLSACGSGSGSamber	5	0
ORF 863	1	MEFVRamberRCCHCGSGSGSamber	5	0
ORF 864	1	MRIAIIWFamberDTCGSGSGSamber	5	0
ORF 865	1	MLRTYSIPTAYCGSGSGSamber	5	0
ORF 866	1	MWLamberCIMFKPNCGSGSGSamber	5	0
ORF 867	1	MCYAGLMWYACGSGSGSamber	5	0
ORF 868	1	MRRSMFKWDQICGSGSGSamber	5	0
ORF 869	1	MGYKYWKILMHCGSGSGSamber	5	0
ORF 870	1	MKLKFWNTRRSCGSGSGSamber	5	0
ORF 871	1	MCAGAYMRDRYCGSGSGSamber	5	0
ORF 872	1	MGWFWMKWNSCGSGSGSamber	5	0
ORF 873	1	MMLWCLCLSNCGSGSGSamber	5	0
ORF 874	1	MCSFRYDVVGVCGSGSGSamber	5	0
ORF 875	1	MPHRYNLKMYCGSGSGSamber	5	0
ORF 876	1	MYRQPNRQLNNCGSGSGSamber	5	0
ORF 877	1	MCLQQNDETNSCGSGSGSamber	5	0
ORF 878	1	MILYLIIFAQMCGSGSGSamber	5	0
ORF 879	1	MVDVAVCNDCSCGSGSGSamber	5	0
ORF 880	1	MRWDKLRFVRRCGSGSGSamber	5	0
ORF 881	1	MENVHPKRamberSVCGSGSGSamber	5	0
ORF 882	1	MRCIQamberAMFCDCGSGSGSamber	5	0
ORF 883	1	MFCTYTRVVDCGSGSGSamber	5	0
ORF 884	1	MKWVSLamberIVYCGSGSGSamber	5	0
ORF 885	1	MHPKamberRHILTKCGSGSGSamber	5	0
ORF 886	1	MWFWCANWSYWCGSGSGSamber	5	0
ORF 887	1	MSamberIITSPDVCGSGSGSamber	5	0
ORF 888	1	MPAVQWVYFCCGSGSGSamber	5	0
ORF 889	1	MLKDHERHCHWCGSGSGSamber	5	0
ORF 890	1	MVPNKGRKRLNCGSGSGSamber	5	0
ORF 891	1	MPWPSamberWNPLVCGSGSGSamber	5	0
ORF 892	1	MFSSAamberSYLWECGSGSamber	5	0
ORF 893	1	MWHLYRamberCDHCGSGSGSamber	5	0
ORF 894	1	MSSGCYWPIWCGSGSGSamber	5	0
ORF 895	1	MTWSFamberPTGHCGSGSGSamber	5	0
ORF 896	1	MamberRRKNLMMILCGSGSGSamber	5	0
ORF 897	1	MVCFVYNHRFCGSGSGSamber	5	0
ORF 898	1	MYCNEMCNLDGCGSGSGSamber	5	0
ORF 899	1	MLGHWMTIamberCDSGSGSamber	5	0
ORF 900	1	MEYRDochreWTVamberHASAMamber	5	0
ORF 901	1	MLRSCQYWLYICGSGSGSamber	5	0
ORF 902	1	MTTGFGMLTMCGSGSGSamber	5	0
ORF 903	1	MNTASNSVTWNCGSGSGSamber	5	0
ORF 904	1	MYAQIVLYFamberQCGSGSGSamber	5	0
ORF 905	1	MMYEGamberRNCSICGSGSGSamber	5	0
ORF 906	1	MMamberamberLKVEQHKCGSGSGSamber	5	0
ORF 907	1	MYSFEVICFFYCGSGSGSamber	5	0
ORF 908	1	MVSTHWSQamberamberCGSGSGSamber	5	0
ORF 909	1	MRKLLamberTIGIDCGSGSGSamber	5	0
ORF 910	1	MRMALSDLFTGCGSGSGSamber	5	0
ORF 911	1	MDADWTYKMNCGSGSGSamber	5	0
ORF 912	1	MSGYSLCYKTCGSGSGSamber	5	0
ORF 913	1	MLDVNVLVFDCCGSGSGSamber	5	0
ORF 914	1	MMRELAYKVamberCGSGSGSamber	5	0
ORF 915	1	MVRMQNEHWNCGSGSGSamber	5	0
ORF 916	1	MVLCHVQYCIRCGSGSGSamber	5	0
ORF 917	1	MGVCLLNTSSYCGSGSGSamber	5	0
ORF 918	1	MSHIYRVVWTVCGSGSGSamber	5	0
ORF 919	1	MFCCSKCVLIVCGSGSGSamber	5	0
ORF 920	1	MHDRDPCASRTCGSGSGSamber	5	0
ORF 921	1	MIDVNSLQLVDCGSGSGSamber	5	0
ORF 922	1	MMVTGSAMVDGCGSGSGSamber	5	0
ORF 923	1	MIPVRDFDamberNCGSGSGSamber	5	0
ORF 924	1	MCVKVYAQVLICGSGSGSamber	5	0
ORF 925	1	MHVRLSSIFSLCGSGSGSamber	5	0
ORF 926	1	MAWWLamberRGTLCCGSGSGSamber	5	0
ORF 927	1	MDAFWIIKLLCGSGSGSamber	5	0
ORF 928	1	MEIPCQLPKYPCGSGSGSamber	5	0
ORF 929	1	MMWNGVKKTNKCGSGSGSamber	5	0
ORF 930	1	MSRGYVARCFNCGSGSGSamber	5	0
ORF 931	1	MVGAHLCSNTCGSGSGSamber	5	0
ORF 932	1	MLYANRENFSamberCGSGSGSamber	5	0
ORF 933	1	MGKLYNFWRTDCGSGSGSamber	5	0
ORF 934	1	MVACPVKWIDDCGSGSGSamber	5	0
ORF 935	1	MamberNVDRGVRESCGSGSGSamber	5	0
ORF 936	1	MNGTANNFSRNCGSGSGSamber	5	0
ORF 937	1	MRRCFEARKCGSGSGSamber	5	0
ORF 938	1	MWKYVNFVNVCGSGSGSamber	5	0
ORF 939	1	MAIPPCTNFDCGSGSGSamber	5	0
ORF 940	1	MYFGDIHNAFCGSGSGSamber	5	0
ORF 941	1	MGRHTCHRLLICGSGSGSamber	5	0
ORF 942	1	MRMTPRNNIHDCGSGSGSamber	5	0
ORF 943	1	MQCIYLYICACGSGSGSamber	5	0
ORF 944	1	MFWLASNKVLTCGSGSGSamber	5	0
ORF 945	1	MCSPRVMNSYFCGSGSGSamber	5	0
ORF 946	1	MKLamberDPQKGTLCGSGSGSamber	5	0
ORF 947	1	MYAQNAYSLCCGSGSGSamber	5	0
ORF 948	1	MGMHDYYAWYLCGSGSGSamber	5	0
ORF 949	1	MCLSVDSDVNMCGSGSGSamber	5	0
ORF 950	1	MSLDSCTRGRLCGSGSGSamber	5	0
ORF 951	1	MLMLTIRCKDSCGSGSGSamber	5	0
ORF 952	1	MDETCACILVGCGSGSGSamber	5	0
ORF 953	1	MCEVTLRDTFCGSGSGSamber	5	0
ORF 954	1	MTKMICVVRDECGSGSGSamber	5	0
ORF 955	1	MEYASCLHVVCGSGSGSamber	5	0
ORF 956	1	MWWILRADCLCGSGSGSamber	5	0
ORF 957	1	MRDCDEGMLLNCGSGSGSamber	5	0
ORF 958	1	MQRLAAamberTamberKACGSGSGSamber	5	0
ORF 959	1	MDKSSNIKSCECGSGSGSamber	5	0
ORF 960	1	MGARVLSIVSFCGSGSGSamber	5	0
ORF 961	1	MIRLCFSIEDCGSGSGSamber	5	0
ORF 962	1	MIYGALCRYLCGSGSGSamber	5	0
ORF 963	1	MochreISRGKDopalopalREGESamber	5	0
ORF 964	1	MVERNDSPCNDNCGSGSGSamber	5	0
ORF 965	1	MCVSGLHRGKNCGSGSGSamber	5	0
ORF 966	1	MCAGYTWWNNFCGSGSGSamber	5	0
ORF 967	1	MAELWWAIMTLCGSGSGSamber	5	0
ORF 968	1	MTWAMCDSamberMKCGSGSGSamber	5	0
ORF 969	1	MCSVKLKLRRDCGSGSGSamber	5	0
ORF 970	1	MTLRSFASCGSGSGSamber	5	0
ORF 971	1	MIVNKGamberRMSCCGSGSGSamber	5	0
ORF 972	1	MKGIVTYYLVVCGSGSGSamber	5	0
ORF 973	1	MECTPVamberRKCNCGSGSGSamber	5	0
ORF 974	1	MGYIVCTDDECGSGSGSamber	5	0
ORF 975	1	MRLPKHCVCLVCGSGSGSamber	5	0
ORF 976	1	MEMEIGDMSSLCGSGSGSamber	5	0
ORF 977	1	MYDRSNNMAMDCGSGSGSamber	5	0
ORF 978	1	MQVCEKALKPKCGSGSGSamber	5	0
ORF 979	1	MVATYWYVYTHCGSGSGSamber	5	0
ORF 980	1	MCRVamberSLHLEICGSGSGSamber	5	0
ORF 981	1	MKFICDFEMTLCGSGSGSamber	5	0
ORF 982	1	MTDQNYARASCGSGSGSamber	5	0
ORF 983	1	MSVYIVVRIYECGSGSGSamber	5	0
ORF 984	1	MVTKVWamberWFFYCGSGSGSamber	5	0
ORF 985	1	MVHWDWLETGCGSGSGSamber	5	0
ORF 986	1	MIVLVCYLLLCCGSGSGSamber	5	0
ORF 987	1	MWYLKTYIWGVCGSGSGSamber	5	0
ORF 988	1	MGSQCLKPISYCGSGSGSamber	5	0
ORF 989	1	MamberMARIARamberDICGSGSGSamber	5	0
ORF 990	1	MVQYSRRRNLWCGSGSGSamber	5	0
ORF 991	1	MRICNEVSWGPCGSGSGSamber	5	0
ORF 992	1	MRNGRGWGLYTCGSGSGSamber	5	0
ORF 993	1	MVWYWSTDYVLCGSGSGSamber	5	0
ORF 994	1	MLTHRKEWYYCGSGSGSamber	5	0
ORF 995	1	MECYWYNNETLCGSGSGSamber	5	0
ORF 996	1	MRDFGCKRITLCGSGSGSamber	5	0
ORF 997	1	MWYLENHWILQCGSGSGSamber	5	0
ORF 998	1	MWCSTQYLLRLCGSGSGSamber	5	0
ORF 999	1	MKVRGRKCHAEAETNLHRNamber	5	0
ORF 1000	1	MTLFMVRALSCGSGSGSamber	5	0
ORF 1001	1	MLGLQIEVVKRCGSGSGSamber	5	0
ORF 1002	1	MKKMVSPNNWHCGSGSGSamber	5	0
ORF 1003	1	MNIWESLCRHCGSGSGSamber	5	0
ORF 1004	1	MFDPCNNCGWKCDSGSGSamber	5	0
ORF 1005	1	MHRFRLIVLLLCGSGSGSamber	5	0
ORF 1006	1	MTIVIQVMDWCGSGSGSamber	5	0
ORF 1007	1	MYGNLVALMVQCGSGSGSamber	5	0
ORF 1008	1	MCVSCILKWHCGSGSGSamber	5	0
ORF 1009	1	MLDLYYYLWILCGSGSGSamber	5	0
ORF 1010	1	MVQIRRVNIVNCGSGSGSamber	5	0
ORF 1011	1	MYECHLTIKRamberCGSGSGSamber	5	0
ORF 1012	1	MHNKCIamberGITYCGSGSGSamber	5	0
ORF 1013	1	MFRHTIIVYNCCGSGSGSamber	5	0
ORF 1014	1	METGGHIamberRGIYTSamber	5	0
ORF 1015	1	MMCRFAKCFFKCGSGSGSamber	5	0
ORF 1016	1	MTLKVHISLLCGSGSGSamber	5	0
ORF 1017	1	MPNVVRCKGKCGSGSGSamber	5	0
ORF 1018	1	MCAVVHLVQCGSGSGSamber	5	0
ORF 1019	1	MSVNKTKDVKRCGSGSGSamber	5	0
ORF 1020	1	MWYFAFIRHSCGSGSGSamber	5	0
ORF 1021	1	MWLSRMVASVACGSGSGSamber	5	0
ORF 1022	1	MVREKITTSSICGSGSGSamber	5	0
ORF 1023	1	MRLRPKTDamberSDCGSGSGSamber	5	0
ORF 1024	1	MRMIIWFVGMSCGSGSGSamber	5	0
ORF 1025	1	MIVALYIVPLTCGSGSGSamber	5	0
ORF 1026	1	MICNRKNLRECGSGSGSamber	5	0
ORF 1027	1	MLSWNWHARamberYCGSGSGSamber	5	0
ORF 1028	1	MSVQRMMANNCCGSGSGSamber	5	0
ORF 1029	1	MSAHRWNWWNMCGSGSGSamber	5	0
ORF 1030	1	MWIQFVFQSKLCGSGSGSamber	5	0
ORF 1031	1	MYTVNCGTEYVWKCGSGSGSamber	5	0
ORF 1032	1	MKamberTDYIRVLFCGSGSGSamber	5	0
ORF 1033	1	MCTIVMNKQGACGSGSGSamber	5	0
ORF 1034	1	MAIRLEQKITamberCGSGSGSamber	5	0
ORF 1035	1	MTADGTQYLSSCGSGSGSamber	5	0
ORF 1036	1	MSWLLARITENCGSGSGSamber	5	0
ORF 1037	1	MFamberKPIIEVNPCGSGSGSamber	5	0
ORF 1038	1	MIPRRSNGNDVCGSGSGSamber	5	0
ORF 1039	1	MCSNMSERHopalCGSGSGSamber	5	0
ORF 1040	1	MSERASLWEKYCGSGSGSamber	5	0
ORF 1041	1	MRVRARNNESCGSGSGSamber	5	0
ORF 1042	1	MKFKTHVDSHRCGSGSGSamber	5	0
ORF 1043	1	MCVLRLDIYVECGSGSGSamber	5	0
ORF 1044	1	MDSEKTSFamberPRCGSGSGSamber	5	0
ORF 1045	1	MamberWETNGNYLTCGSGSGSamber	5	0
ORF 1046	1	MRVRLRRNAVGCGSGSGSamber	5	0
ORF 1047	1	MKamberKPSIWLGTCGSGSGSamber	5	0
ORF 1048	1	MCAKQNEMELMCGSGSGSamber	5	0
ORF 1049	1	MDFVLMVMLRECGSGSGSamber	5	0
ORF 1050	1	MKQamberGPVRFINCGSGSGSamber	5	0
ORF 1051	1	MCGLIEFRKQHCGSGSGSamber	5	0
ORF 1052	1	MYCALHPKYQCGSGSGSamber	5	0
ORF 1053	1	MSQRRLKNLHRCGSGSGSamber	5	0
ORF 1054	1	MYSIVIIVIEYCGSGSGSamber	5	0
ORF 1055	1	MRWLHNPKHFCGSGSGSamber	5	0
ORF 1056	1	MPVAQECVALKCGSGSGSamber	5	0
ORF 1057	1	MKCamberFMamberMMLVCGSGSGSamber	5	0
ORF 1058	1	MMRFHSSSLTCGSGSGSamber	5	0
ORF 1059	1	MCDVEYamberLKamberSCGSGSGSamber	5	0
ORF 1060	1	MARMVKIamberVMICGSGSGSamber	5	0
ORF 1061	1	MSYVRILLVHVCGSGSGSamber	5	0
ORF 1062	1	MGAMPWAHHVFCGSGSGSamber	5	0
ORF 1063	1	MMRVHVLLGVSCGSGSGSamber	5	0
ORF 1064	1	MNKHRVVRMKYCGSGSGSamber	5	0
ORF 1065	1	MSSFICVICamberACGSGSGSamber	5	0
ORF 1066	1	MGNWGEGRRRRKQamber	5	0
ORF 1067	1	MWDECCamberSVWKCGSGSGSamber	5	0
ORF 1068	1	MLKDDRICVRKCGSGSGSamber	5	0
ORF 1069	1	MRRRARRNamberANCGSGSGSamber	5	0
ORF 1070	1	MTRVVLCRLYECGSGSGSamber	5	0
ORF 1071	1	MRYKVLLRIKGCGSGSGSamber	5	0
ORF 1072	1	MCATGYKRSRICGSGSGSamber	5	0
ORF 1073	1	MIREYLVKLYCGSGSGSamber	5	0
ORF 1074	1	MVWSIRVYWCKCGSGSGSamber	5	0
ORF 1075	1	MYGAFCPQDYYCGSGSGSamber	5	0
ORF 1076	1	MVVATTRIFLYCGSGSGSamber	5	0
ORF 1077	1	MTSGMQHVMVCGSGSGSamber	5	0
ORF 1078	1	MYFCNCFKLICGSGSGSamber	5	0
ORF 1079	1	MKNDWamberGGTHDCGSGSGSamber	5	0
ORF 1080	1	MTamberYWQTQYHDCGSGSGSamber	5	0
ORF 1081	1	MARamberNSRRVMCGSGSGSamber	5	0
ORF 1082	1	MNTRCQCFIFCGSGSGSamber	5	0
ORF 1083	1	MRHIGKMLDIMCGSGSGSamber	5	0
ORF 1084	1	MRSQWamberHGSLLCGSGSGSamber	5	0
ORF 1085	1	MMWTVNNWMPYCGSGSGSamber	5	0
ORF 1086	1	MDCIDWVHEERCGSGSGSamber	5	0
ORF 1087	1	MRTVLWNamberMVHCGSGSGSamber	5	0
ORF 1088	1	MIIVLLRVDQNCGSGSGSamber	5	0
ORF 1089	1	MLEHDEEWCSKCGSGSGSamber	5	0
ORF 1090	1	MCMVAWLDVYCGSGSGSamber	5	0
ORF 1091	1	MIHIEHCCAMICGSGSGSamber	5	0
ORF 1092	1	MLVFICCKRHCGSGSGSamber	5	0
ORF 1093	1	MSNRKFQTRNCGSGSGSamber	5	0
ORF 1094	1	MRYGamberTYSLCCGSGSGSamber	5	0
ORF 1095	1	MAFCVHLYFSNCGSGSGSamber	5	0
ORF 1096	1	MYGRCMQTTKCGSGSGSamber	5	0
ORF 1097	1	MGSYHYCTRCCGSGSGSamber	5	0
ORF 1098	1	MNQLSSamberCTamberCGSGSGSamber	5	0
ORF 1099	1	MMWCSGDSIVFCGSGSGSamber	5	0
ORF 1100	1	MAKRSEVSVIFCGSGSGSamber	5	0
ORF 1101	1	MKYQYILNVTCGSGSGSamber	5	0
ORF 1102	1	MRSamberHTTPTMFCGSGSGSamber	5	0
ORF 1103	1	MIAamberHDTMIDDCGSGSGSamber	5	0
ORF 1104	1	MSRLVYIWSNGCGSGSGSamber	5	0
ORF 1105	1	MVRDWILLQICGSGSGSamber	5	0
ORF 1106	1	MLCGNKKCLDSCGSGSGSamber	5	0
ORF 1107	1	MMamberLamberCKKEVTCGSGSGSamber	5	0
ORF 1108	1	MSGWILGKamberPTCGSGSGSamber	5	0
ORF 1109	1	MGSRSamberFKCKVCGSGSGSamber	5	0
ORF 1110	1	MSVLAYVHWNICGSGSGSamber	5	0
ORF 1111	1	MRHKRSYMSTCGSGSGSamber	5	0
ORF 1112	1	MVLWYTDMamberCFCGSGSGSamber	5	0
ORF 1113	1	MDDVACDLRLCGSGSGSamber	5	0
ORF 1114	1	MRLFVGLDGPLCGSGSGSamber	5	0
ORF 1115	1	MDRTTKQMKLECGSGSGSamber	5	0
ORF 1116	1	MAKVTNRHRCGSGSGSamber	5	0
ORF 1117	1	MNGGPSVWCamberKCGSGSGSamber	5	0
ORF 1118	1	MVRLISMVYLCGSGSGSamber	5	0
ORF 1119	1	MAKRIHKMYECGSGSGSamber	5	0
ORF 1120	1	MCKRQLRIHLCGSGSGSamber	5	0
ORF 1121	1	MLFDDGLDVANCGSGSGSamber	5	0
ORF 1122	1	MWLRPVSSamberGamberCGSGSGSamber	5	0
ORF 1123	1	MYVRKNKSGGSCGSGSGSamber	5	0
ORF 1124	1	MQGVRDKKHSFCGSGSGSamber	5	0
ORF 1125	1	MGMKRPCHKKCGSGSGSamber	5	0
ORF 1126	1	MSMLGSYTFDFCGSGSGSamber	5	0
ORF 1127	1	MINESRLRDIRCGSGSGSamber	5	0
ORF 1128	1	MRLFYTEDSWCCGSGSGSamber	5	0
ORF 1129	1	MVAFTIAKamberNamberamberCGSGSGSamber	5	0
ORF 1130	1	MCFamberamberNIDGNCGSGSGSamber	5	0
ORF 1131	1	MWCVVSHESDRCGSGSGSamber	5	0
ORF 1132	1	MEDWTSVEVYCGSGSGSamber	5	0
ORF 1133	1	MRDCESPCFVRCGSGSGSamber	5	0
ORF 1134	1	MFCGSVSKFIRCGSGSGSamber	5	0
ORF 1135	1	MCNNAKLSNRCGSGSGSamber	5	0
ORF 1136	1	MEELSCSYGLFCGSGSGSamber	5	0
ORF 1137	1	MMWKGYCQTIGCGSGSGSamber	5	0
ORF 1138	1	MKVTIGLTVamberQCGSGSGSamber	5	0
ORF 1139	1	MMVHYSKSVLLCGSGSGSamber	5	0
ORF 1140	1	MLSTSRamberFLLCGSGSGSamber	5	0
ORF 1141	1	MGamberRACTamberMPKCGNGSGSamber	5	0
ORF 1142	1	MAIIRLGSQRKCGSGSGSamber	5	0
ORF 1143	1	MLKWVNRCamberSDCGSGSGSamber	5	0
ORF 1144	1	MFVMIWIYGWVCGSGSGSamber	5	0
ORF 1145	1	MIFVGDCTSKCCGSGSGSamber	5	0
ORF 1146	1	MILFTYRDDNCGSGSGSamber	5	0
ORF 1147	1	MDGamberMMGWHamberMCGSGSGSamber	5	0
ORF 1148	1	MEMDSVRWKYACGSGSGSamber	5	0
ORF 1149	1	MTRDFWKamberGLCGSGSGSamber	5	0
ORF 1150	1	MLMFPQAVLRCGSDSamber	5	0
ORF 1151	1	MECVMWNGRYCCGSGSGSamber	5	0
ORF 1152	1	MTFCSNVHERQCGSGSGSamber	5	0
ORF 1153	1	MAAWNSINLAVCGSGSGSamber	5	0
ORF 1154	1	MPCamberRSTIamberIYCGSGSGSamber	5	0
ORF 1155	1	MQQMamberKKWTDCCGSGSGSamber	5	0
ORF 1156	1	MNYCGRWIDSSCGSGSGSamber	5	0
ORF 1157	1	MRPKWLLSGMCGSGSGSamber	5	0
ORF 1158	1	MSAPDFLamberNGCGSGSGSamber	5	0
ORF 1159	1	MSFGVKRDGSHCGSGSGSamber	5	0
ORF 1160	1	MYDLDLVLWYMCGSGSGSamber	5	0
ORF 1161	1	MGARWYYKFQQCGSGSGSamber	5	0
ORF 1162	1	MCTVAIMWRSYCGSGSGSamber	5	0
ORF 1163	1	MDIDDLMMRICGSGSGSamber	5	0
ORF 1164	1	MIRNFLVVIFCCGSGSGSamber	5	0
ORF 1165	1	MWamberHMMFRLRCGSGSGSamber	5	0
ORF 1166	1	MAKGKIYRIECGSGSGSamber	5	0
ORF 1167	1	MARLNVYYVCLCGSGSGSamber	5	0
ORF 1168	1	MWTamberIYEMHDCGSGSGSamber	5	0
ORF 1169	1	MRATSFFAEFCGSGSGSamber	5	0
ORF 1170	1	MKQLNGSKNWLCGSGSGSamber	5	0
ORF 1171	1	MLamberVEYRCRICGSGSGSamber	5	0
ORF 1172	1	MCVamberRDAGAILCGSGSGSamber	5	0
ORF 1173	1	MNDNCIHWELWCGSGSGSamber	5	0
ORF 1174	1	MQVRRCWMSHYCGSGSGSamber	5	0
ORF 1175	1	MVMAFamberamberamberRLICGSGSGSamber	5	0
ORF 1176	1	MMNKLAMGSKVCGSGSGSamber	5	0
ORF 1177	1	MVCTISamberCVTGCGSGSGSamber	5	0
ORF 1178	1	MAVFWTSVRCRCGSGSGSamber	5	0
ORF 1179	1	MNCYRHVIVNCGSGSGSamber	5	0
ORF 1180	1	MCKQRSWADRCGSGSGSamber	5	0
ORF 1181	1	MFAYKWQVRYCGSGSGSamber	5	0
ORF 1182	1	MENLSHIamberWLCGSGSGSamber	5	0
ORF 1183	1	MVCWPYVFARLCGSGSGSamber	5	0
ORF 1184	1	MCTFRAPRMYELCGSGSGSamber	5	0
ORF 1185	1	MVDamberEYESLLWCGSGSGSamber	5	0
ORF 1186	1	MWGGRNALMamberCGSGSGSamber	5	0
ORF 1187	1	MLLRITINDCCGSGSGSamber	5	0
ORF 1188	1	MLETRVSRamberNICGSGSGSamber	5	0
ORF 1189	1	MANVTMTSYamberNCGSGSGSamber	5	0
ORF 1190	1	MNDDRNLACSVCGSGSGSamber	5	0
ORF 1191	1	MLGTMVVSYWFCGSGSGSamber	5	0
ORF 1192	1	MSSILGGRNCYCGSGSGSamber	5	0
ORF 1193	1	MMFDRIamberWRAWCGSGSGSamber	5	0
ORF 1194	1	MITGLIIILMMCGSGSGSamber	5	0
ORF 1195	1	MNWCRQPKDWNCGSGSGSamber	5	0
ORF 1196	1	MRRDCVGNNRLCGSGSGSamber	5	0
ORF 1197	1	MGCTNDMLAYWCGSGSGSamber	5	0
ORF 1198	1	MGLTVLLIVACGSGSGSamber	5	0
ORF 1199	1	MIGSQSWDPSCGSGSGSamber	5	0
ORF 1200	1	MRLHGYSSVSVCGSGSGSamber	5	0
ORF 1201	1	MSHWMSLYamberVamberCGSGSGSamber	5	0
ORF 1202	1	MWSHLSKKKNMCGSGSGSamber	5	0
ORF 1203	1	MICHMNSYTWCCGSGSGSamber	5	0
ORF 1204	1	MHYYDIFSCQCGSGSGSamber	5	0
ORF 1205	1	MSRSRAQYAILCGSGSGSamber	5	0
ORF 1206	1	MEYPCRCRSKQCGSGSGSamber	5	0
ORF 1207	1	MNRLLICHVRCGSGSGSamber	5	0
ORF 1208	1	MVVGRKELMMCGSGSGSamber	5	0
ORF 1209	1	MSSLNLVWYSECGSGSGSamber	5	0
ORF 1210	1	MLLNGKTLMDQCGSGSGSamber	5	0
ORF 1211	1	MFAKNamberRMWMFCGSGSGSamber	5	0
ORF 1212	1	MLYLYFACQGSCGSGSGSamber	5	0
ORF 1213	1	MELAELIWLFCGSGSGSamber	5	0
ORF 1214	1	MRGMQNLCYEYCGSGSGSamber	5	0
ORF 1215	1	MMSKamberRGYCDCGSGSGSamber	5	0
ORF 1216	1	MDKAYamberGLKRNCGSGSGSamber	5	0
ORF 1217	1	MQSRVCFRamberYDCGSGSGSamber	5	0
ORF 1218	1	MWYCHICCHRCGSGSGSamber	5	0
ORF 1219	1	MDGVKGNSNRLCGSGSGSamber	5	0
ORF 1220	1	MQTamberamberNRIHSSCGSGSGSamber	5	0
ORF 1221	1	MQamberYKCVLIISCGSGSGSamber	5	0
ORF 1222	1	MITELENNYCCGSGSGSamber	5	0
ORF 1223	1	MTLCTSVNEWICGSGSGSamber	5	0
ORF 1224	1	MRamberVVRVSCHNCGSGSGSamber	5	0
ORF 1225	1	MITQRNLVHRCGSGSGSamber	5	0
ORF 1226	1	MGWDHCRWFamberHCGSGSGSamber	5	0
ORF 1227	1	MFNDRNPamberAGMCGSGSGSamber	5	0
ORF 1228	1	MRTDamberDSKVSQCGSGSGSamber	5	0
ORF 1229	1	MCYVamberSMSNACGSGSGSamber	5	0
ORF 1230	1	MAYIKTMWRWQCGSGSGSamber	5	0
ORF 1231	1	MRHVWNNVFDRCGSGSGSamber	5	0
ORF 1232	1	MLGSHTYSVNACGSGSGSamber	5	0
ORF 1233	1	MRGKTDIVMMamberCGSGSGSamber	5	0
ORF 1234	1	MVamberSNHGVSSCGSGSGSamber	5	0
ORF 1235	1	MVFamberFVHERIFCGSGSGSamber	5	0
ORF 1236	1	MTVNNIVDECFCGSGSGSamber	5	0
ORF 1237	1	MSVPRLEIKDCGSGSGSamber	5	0
ORF 1238	1	MSLISRMVIWVCGSGSGSamber	5	0
ORF 1239	1	MWamberEDQHQRMCGSGSGSamber	5	0
ORF 1240	1	MCYSIWamberSISCGSGSGSamber	5	0
ORF 1241	1	MRYCDSDYNLCGSGSGSamber	5	0
ORF 1242	1	MRWSIDGITVCGSGSGSamber	5	0
ORF 1243	1	MDGKHLPHKNCGSGSGSamber	5	0
ORF 1244	1	MGamberLQASPMMICGSGSGSamber	5	0
ORF 1245	1	MEWamberYEAWLMQCGSGSGSamber	5	0
ORF 1246	1	MLGLCTGamberNISCGSGSGSamber	5	0
ORF 1247	1	MAKamberQIKHDVCGSGSGSamber	5	0
ORF 1248	1	MRSMWSQWNWCGSGSGSamber	5	0
ORF 1249	1	MRKVYLMVTNGCGSGSGSamber	5	0
ORF 1250	1	MNRYVVCAILLCGSGSGSamber	5	0
ORF 1251	1	MWSLNamberFLDRSCGSGSGSamber	5	0
ORF 1252	1	MSTKTCGIamberQYCGSGSGSamber	5	0
ORF 1253	1	MTLKPIPDSNCCGSGSGSamber	5	0
ORF 1254	1	MASTQLTLNQSCGSGSGSamber	5	0
ORF 1255	1	MDSCWTKSNHNCGNGSGSamber	5	0
ORF 1256	1	MASVVQSMVTVCGSGSGSamber	5	0
ORF 1257	1	MWMamberPCTamberNEVCGSGSGSamber	5	0
ORF 1258	1	MMIDVDSLRDVCGSGSGSamber	5	0
ORF 1259	1	MYIGILFamberYMVCGSGSGSamber	5	0
ORF 1260	1	MWKLEPWGSIECGSGSGSamber	5	0
ORF 1261	1	MWGFVIAVLNCGSGSGSamber	5	0
ORF 1262	1	MTVRamberTDHDHVCGSGSGSamber	5	0
ORF 1263	1	MENRCRVFamberTCGSGSGSamber	5	0
ORF 1264	1	MFWAMNSYKCGCGSGSGSamber	5	0
ORF 1265	1	MLKLTGNYCVNCDSGSGSamber	5	0
ORF 1266	1	MKSYAMENSSDCGSGSGSamber	5	0
ORF 1267	1	MHRYTTIMFRLCGSGSGSamber	5	0
ORF 1268	1	MRSDYGTFVamberGYCCGSGSGSamber	5	0
ORF 1269	1	MHPLKFLKLYLCGSGSGSamber	5	0
ORF 1270	1	MEYTIELVMDVCGSGSGSamber	5	0
ORF 1271	1	MRSIACVILamberDCGSGSGSamber	5	0
ORF 1272	1	MRLWRamberVLYGamberCGSGSGSamber	5	0
ORF 1273	1	MWVVLSCVDVFCGSGSGSamber	5	0
ORF 1274	1	MVYTCARWACWCGSGSGSamber	5	0
ORF 1275	1	MKWVKQYVNIKVTSDEopalLCTamber	5	0
ORF 1276	1	MSCKSFRICYCGSGSGSamber	5	0
ORF 1277	1	MWCHKCYLYPKCGSGSGSamber	5	0
ORF 1278	1	MWRPASKNKNRCGSGSGSamber	5	0
ORF 1279	1	MNARMQCGILCGSGSGSamber	5	0
ORF 1280	1	MWEEFPNQNQVCGSGSSGSGSamber	5	0
ORF 1281	1	MARRINYVREECGSGSGSamber	5	0
ORF 1282	1	MGRSINSYYRSCGSGSGSamber	5	0
ORF 1283	1	MWVVYAYamberLKFCGSGSGSamber	5	0
ORF 1284	1	MLESGREMSKLCGSGSGSamber	5	0
ORF 1285	1	MGNWLWCHYLTCGSGSGSamber	5	0
ORF 1286	1	MRIRLVLKCDCGSGSGSamber	5	0
ORF 1287	1	MSKVSVEPTICGSGSGSamber	5	0
ORF 1288	1	MamberKEITSKHCGSGSGSamber	5	0
ORF 1289	1	MNRPKWEWCVCGSGSGSamber	5	0
ORF 1290	1	MGLDSQRYTQIHSamber	5	0
ORF 1291	1	MKRIRQRIQGCGSGSGSamber	5	0
ORF 1292	1	MRMamberRDVRNAICGSGSGSamber	5	0
ORF 1293	1	MFVDVCYYRKDCGSGSGSamber	5	0
ORF 1294	1	MLEGKPWTDSCGSGSGSamber	5	0
ORF 1295	1	MVGYRHNWASYCGSGSGSamber	5	0
ORF 1296	1	MamberRCHIKVLFLCGSGSGSamber	5	0
ORF 1297	1	MWVYDVKSENamberCGSGSGSamber	5	0
ORF 1298	1	MNSVGRPNESNCGSGSGSamber	5	0
ORF 1299	1	MRCSCQLamberAWCCGSGSGSamber	5	0
ORF 1300	1	MLVVQCGSSSDCGSGSGSamber	5	0
ORF 1301	1	MIVPWGKLLYRCGSGSGSamber	5	0
ORF 1302	1	MRMIFCVVEHCCGSGSGSamber	5	0
ORF 1303	1	MSKNMYCDCNRCGSGSGSamber	5	0
ORF 1304	1	MVTRNLFTSDRCGSGSGSamber	5	0
ORF 1305	1	MVVVTYLLWTNCGSGSGSamber	5	0
ORF 1306	1	MCVAHCCNRRCGSGSGSamber	5	0
ORF 1307	1	METRamberMISamberMCGSGSGSamber	5	0
ORF 1308	1	MTVPPNIHCACGSGSGSamber	5	0
ORF 1309	1	MHCPTamberYTSNQCGSGSGSamber	5	0
ORF 1310	1	MVQQTSHERMYCGSGSGSamber	5	0
ORF 1311	1	MCHEMYMVEICCGSGSGSamber	5	0
ORF 1312	1	MDMCTWRGMPDCGSGSGSamber	5	0
ORF 1313	1	MWLKSRTamberWCHCGSGSDSamber	5	0
ORF 1314	1	MSSMTAGAGNICGSGSGSamber	5	0
ORF 1315	1	MSDMDLMRamberKNCGSGSGSamber	5	0
ORF 1316	1	MCKYDFSFGNWCGSGSGSamber	5	0
ORF 1317	1	MTSPENGECYLCGSDGSamber	5	0
ORF 1318	1	MVIQLVLMPNCGSGSGSamber	5	0
ORF 1319	1	MGDYGSYYQCGSGSGSamber	5	0
ORF 1320	1	MKLRQNKQTGHCGSGSGSamber	5	0
ORF 1321	1	MEMKMCRKSNRCGSGSGSamber	5	0
ORF 1322	1	MFSCFGIRRQSCGSGSGSamber	5	0
ORF 1323	1	MECCRECIamberLCGSGSGSamber	5	0
ORF 1324	1	MLHSDFQRDVVCGSGSGSamber	5	0
ORF 1325	1	MWRCWRVamberFVWCGSGSGSamber	5	0
ORF 1326	1	MCVHVNARIRamberCGSGSGSamber	5	0
ORF 1327	1	MPRamberKSVKRTCCGSGSGSamber	5	0
ORF 1328	1	MHCLHRSRSKRCGSGSGSamber	5	0
ORF 1329	1	MCQCRLLHWYCGSGSGSamber	5	0
ORF 1330	1	MALNVamberRSTLICGSGSGSamber	5	0
ORF 1331	1	MFWYCLRENTRCGSGSGSamber	5	0
ORF 1332	1	MMRRLNLALGCGSGSGSamber	5	0
ORF 1333	1	MLSQLESLFLSCGSGSGSamber	5	0
ORF 1334	1	MNLKGGNRIFNCGSGSGSamber	5	0
ORF 1335	1	MSKGMQMSFWamberCGSGSGSamber	5	0
ORF 1336	1	MWYVRDVLDVRCGSGSGSamber	5	0
ORF 1337	1	MSCNCLKNCPNCGSGSGSamber	5	0
ORF 1338	1	MCYIRMQWDTSCGSGSGSamber	5	0
ORF 1339	1	MAICCTDFYECGSGSGSamber	5	0
ORF 1340	1	MLNLFIQQNRVCGSGSGSamber	5	0
ORF 1341	1	MMHGILQRGKCGSGSGSamber	5	0
ORF 1342	1	MSTDamberYRPCSDCGSGSGSamber	5	0
ORF 1343	1	MAGNTGDSFYCGSGSGSamber	5	0
ORF 1344	1	MTGINDTNVHKCGSGSGSamber	5	0
ORF 1345	1	MYSFamberSSDamberWCGSGSGSamber	5	0
ORF 1346	1	MFAWCCWFRMTCGSSSGSamber	5	0
ORF 1347	1	MTHHTNHCPDSCGSGSGSamber	5	0
ORF 1348	1	MCPISGLILKWCGSGSGSamber	5	0
ORF 1349	1	MMICKQRLDARCGSGSGSamber	5	0
ORF 1350	1	MNGTDHIRYLCGSGSGSamber	5	0
ORF 1351	1	MLSTWRHCMSDCGSGSGSamber	5	0
ORF 1352	1	MRSVNEMEKCGSGSGSamber	5	0
ORF 1353	1	MLCTTHIWICMCGSGSGSamber	5	0
ORF 1354	1	MWLVDIQHFTYKCGSGSGSamber	5	0
ORF 1355	1	MYEGRNCGRLCGSGSGSamber	5	0
ORF 1356	1	MNYPVGNSKIamberCGSGSGSamber	5	0
ORF 1357	1	MCAHYamberGVSTCGSGSGSamber	5	0
ORF 1358	1	MPSVWSFYLERCGSGSGSamber	5	0
ORF 1359	1	MVWamberamberQVLMYMCGSGSGSamber	5	0
ORF 1360	1	MDSAWSEWWFCGSGSGSamber	5	0
ORF 1361	1	MACKLFWVAYCCGSGSGSamber	5	0
ORF 1362	1	MMamberRSAVLNSCGSGSGSamber	5	0
ORF 1363	1	MFRKESSNGTNCGSGSGSamber	5	0
ORF 1364	1	MGLLMMWVYCGSGSGSamber	5	0
ORF 1365	1	MGTPIAFRRFWCGSGSGSamber	5	0
ORF 1366	1	MCQQCMRRYNKCGSGSGSamber	5	0
ORF 1367	1	MGWITISamberIVGCGSGSGSamber	5	0
ORF 1368	1	MSFQDVamberQVNCGSGSGSamber	5	0
ORF 1369	1	MMQQSAKWTSLCGSGSGSamber	5	0
ORF 1370	1	MLQKDLAESMRCGSGSGSamber	5	0
ORF 1371	1	MYGYamberNTWVCCCGSGSGSamber	5	0
ORF 1372	1	MNRRERVEEHINRamber	5	0
ORF 1373	1	MVamberECFGRVHCGSGSGSamber	5	0
ORF 1374	1	MQIMCSATRSCGSGSGSamber	5	0
ORF 1375	1	MIIYQamberYLSamberCGSGSGSamber	5	0
ORF 1376	1	MLITPSGTamberamberCGSGSGSamber	5	0
ORF 1377	1	MVVIKKDKWVCGSGSGSamber	5	0
ORF 1378	1	MRGSIGSVRFMCGSGSGSamber	5	0
ORF 1379	1	MSIYVLVTWCCCGSGSGSamber	5	0
ORF 1380	1	MAamberFPRVLRCSCGSGSGSamber	5	0
ORF 1381	1	MNWMGHSSNKSCGSGSGSamber	5	0
ORF 1382	1	MVVIYTRLKQCGSGSGSamber	5	0
ORF 1383	1	MLNGamberEIDEFCGSGSGSamber	5	0
ORF 1384	1	MCamberYISQFamberFCGSGSGSamber	5	0
ORF 1385	1	MWIVAYSRRNFCGSGSGSamber	5	0
ORF 1386	1	MNPPLVRNLHICGSGSGSamber	5	0
ORF 1387	1	MTLDFTMWLCCGSGSGSamber	5	0
ORF 1388	1	MVWIEPCWVYSCGSGSGSamber	5	0
ORF 1389	1	MGMWamberLRQHYKCGSGSGSamber	5	0
ORF 1390	1	MGEHVCFRIAFCGSGSGSamber	5	0
ORF 1391	1	MRFRRNCSYKCGSGSGSamber	5	0
ORF 1392	1	MDVGHFGTLPKCGSGSGSamber	5	0
ORF 1393	1	MLSPLAFamberRYDCGSGSGSamber	5	0
ORF 1394	1	MSYETPGSNNFCGSGSGSamber	5	0
ORF 1395	1	MRMTYRISCACGSGSGSamber	5	0
ORF 1396	1	MTDASSHRVNSCGSGSGSamber	5	0
ORF 1397	1	MLFYamberIMSDICGSGSGSamber	5	0
ORF 1398	1	MFVGVLRFamberFHCGSGSGSamber	5	0
ORF 1399	1	MLQSEYGREamberNCGSGSGSamber	5	0
ORF 1400	1	MRIFVAamberLRCCGSGSGSamber	5	0
ORF 1401	1	MWKYGCamberVLKPCGSGSGSamber	5	0
ORF 1402	1	MHDSLLVFVHMCGSGSGSamber	5	0
ORF 1403	1	MVIWLTIWHSACGSGSGSamber	5	0
ORF 1404	1	MVSamberRYYFSECGSGSGSamber	5	0
ORF 1405	1	MHNSHYCSLDYCGSGSGSamber	5	0
ORF 1406	1	MWRVKLTNYNCCGSGSGSamber	5	0
ORF 1407	1	MRYRHSEDAGGCGSASGSamber	5	0
ORF 1408	1	MQSCCYGVSMQCGSGSGSamber	5	0
ORF 1409	1	MamberTYWSVHMICGSGSGSamber	5	0
ORF 1410	1	MRFCFSCSTTVCGSGSGSamber	5	0
ORF 1411	1	MYQamberRGIDSCCCGSGSGSamber	5	0
ORF 1412	1	MGamberLESTamberTKCGSGSGSamber	5	0
ORF 1413	1	MGWYSILCTMCGSGSGSamber	5	0
ORF 1414	1	MFPLLWVLHKMCGSGSGSamber	5	0
ORF 1415	1	MamberNYKGMMRLCGSGSGSamber	5	0
ORF 1416	1	MTCIGNNNNEWCGSGSGSamber	5	0
ORF 1417	1	MDHRFSCYRVICGSGSGSamber	5	0
ORF 1418	1	MCRDCIPCLKICGSGSGSamber	5	0
ORF 1419	1	MLEVWYSVGIECGSGSGSamber	5	0
ORF 1420	1	MCYPLYSIYWVCGSGSGSamber	5	0
ORF 1421	1	MSamberRNVAYTNWCGSGSGSamber	5	0
ORF 1422	1	MGASCRSYLPICGSGSGSamber	5	0
ORF 1423	1	MGSCKHFVVCWCGSGSGSamber	5	0
ORF 1424	1	MQQWKRSIVCSCGSGSGSamber	5	0
ORF 1425	1	MKLRQSLTRISCGSGSGSamber	5	0
ORF 1426	1	MRCMMEEWRIYCGSGSGSamber	5	0
ORF 1427	1	MCAMFNCKCIICGSGSGSamber	5	0
ORF 1428	1	MRNPRVNVIRNCGSGSGSamber	5	0
ORF 1429	1	MGWTDCMNDVYCGSGSGSamber	5	0
ORF 1430	1	MWCHSRCWHKCDSGSGSamber	5	0
ORF 1431	1	MVHRPKYEACECGSGSGSamber	5	0
ORF 1432	1	MRIESHIVENCGSGSGSamber	5	0
ORF 1433	1	MYHRRIRGFamberCGSGSGSamber	5	0
ORF 1434	1	MGSKHCLKGAFCGSGSGSamber	5	0
ORF 1435	1	MVFYTYWGYHKCGSGSGSamber	5	0
ORF 1436	1	MEGamberITamberRAAMCGSGSGSamber	5	0
ORF 1437	1	MamberRMSamberamberRAYCGSGSGSamber	5	0
ORF 1438	1	MFMNLRRDEHMCGSGSGSamber	5	0
ORF 1439	1	MCDRamberCQSEEMCGSGSGSamber	5	0
ORF 1440	1	MGamberSADRRCIICGSGSGSamber	5	0
ORF 1441	1	MGNFCRCVRCFCGSGSGSamber	5	0
ORF 1442	1	MRLSTEYKTELCGSGSGSamber	5	0
ORF 1443	1	MEVVLCGTSLKCGSGSGSamber	5	0
ORF 1444	1	MIamberRLRIYIMHCGSGSGSamber	5	0
ORF 1445	1	MVAGGNTRNNVCGSGSGSamber	5	0
ORF 1446	1	MECIVEMNamberRRCGSGSGSamber	5	0
ORF 1447	1	MRKCHWVCVYHCGSGSGSamber	5	0
ORF 1448	1	MTRCETCYLCHCGSGSGSamber	5	0
ORF 1449	1	MEKGSTHKLKamberCGSGSGSamber	5	0
ORF 1450	1	MQRDSIGMKSFCGSGSGSamber	5	0
ORF 1451	1	MYYWIYANRamberCGSGSGSamber	5	0
ORF 1452	1	MHDMLWSYVICGTERSamber	5	0
ORF 1453	1	MRRTLQKGNYCGSGSGSamber	5	0
ORF 1454	1	MMSCLEFIVNFCGSGSGSamber	5	0
ORF 1455	1	MamberamberYVSDGQMICGSGSGSamber	5	0
ORF 1456	1	MGKLQRQGamberHDCGSGSGSamber	5	0
ORF 1457	1	MLCIRVANMVSCGSGSGSamber	5	0
ORF 1458	1	MATLEYFGTYRCGSGSGSamber	5	0
ORF 1459	1	MNIGNGHYASCGSGSGSamber	5	0
ORF 1460	1	MRARAASTCTICGSGSGSamber	5	0
ORF 1461	1	MWKLWIIGCGHCGSGSGSamber	5	0
ORF 1462	1	MLNRNIVLALWCGSGSGSamber	5	0
ORF 1463	1	MGWRCFSNFHLCGSGSGSamber	5	0
ORF 1464	1	MIPIGYVEamberYMCGSGSGSamber	5	0
ORF 1465	1	MSQRLWFIVCKCGSGSGSamber	5	0
ORF 1466	1	MTYFTLSICNCGSGSGSamber	5	0
ORF 1467	1	MVGAGKTLTKECGSGSGSamber	5	0
ORF 1468	1	MNCFCRRIINQCGSGSGSamber	5	0
ORF 1469	1	MVCYAYQamberSWLCGSGSGSamber	5	0
ORF 1470	1	MQTRamberGTTWVCGSGSGSamber	5	0
ORF 1471	1	MMSIVIMITLCGSGSGSamber	5	0
ORF 1472	1	MAIMamberRKRLNCCGSGSGSamber	5	0
ORF 1473	1	MYRVEAKQGSGCGSGSGSamber	5	0
ORF 1474	1	MTGGGKDRKSTRQNSSHamber	5	0
ORF 1475	1	MRNARYSEFHNCGSGSGSamber	5	0
ORF 1476	1	MLLLDFPDSQTCGSGSGSamber	5	0
ORF 1477	1	MWSVNRYNVTVCGSGSGSamber	5	0
ORF 1478	1	MPDNKCVYCamberVLRQRSGSamber	5	0
ORF 1479	1	MVRVYPDVSCGSGSGSamber	5	0
ORF 1480	1	MSALFTWRKamberCCGSGSGSamber	5	0
ORF 1481	1	MNSAIVDGVGamberCGSGSGSamber	5	0
ORF 1482	1	MSPGRHYVVLWLRQGSGSamber	5	0
ORF 1483	1	MKIRVMVRTFVCGSGSGSamber	5	0
ORF 1484	1	MCFYKLMVGLTCGSGSGSamber	5	0
ORF 1485	1	MKKNPGMDDDCGSGSGSamber	5	0
ORF 1486	1	MIDEFGIFVKCGSGSGSamber	5	0
ORF 1487	1	MCEEFVFVADACGSGSGSamber	5	0
ORF 1488	1	MLTCPWREFTYCGSGSGSamber	5	0
ORF 1489	1	MGCWALYLIGTCGSGSGSamber	5	0
ORF 1490	1	MYASRNRSRECGSGSGSamber	5	0
ORF 1491	1	MFICEILVYFWCGSGSGSamber	5	0
ORF 1492	1	MFAMWYKLLCPCGSGSGSamber	5	0
ORF 1493	1	MLLVESIYSFCCGSGSGSamber	5	0
ORF 1494	1	MHSGMYCTLVICGSGSGSamber	5	0
ORF 1495	1	MFVNWTRTYCCGSGSGSamber	5	0
ORF 1496	1	MVEHYVYSEWGCGSGSGSamber	5	0
ORF 1497	1	MVVYMDCPRamberCGSGSGSamber	5	0
ORF 1498	1	MLFSRCIWSYDCGSGSGSamber	5	0
ORF 1499	1	MVPYTRNSTTCGSGSGSamber	5	0
ORF 1500	1	MRIYIamberTNLECGSGSGSamber	5	0
ORF 1501	1	MCPNICEMSRNCGSGSGSamber	5	0
ORF 1502	1	MMLVPRYKamberCTCGSGSGSamber	5	0
ORF 1503	1	MHamberGLWCIHamberLCGSGSGSamber	5	0
ORF 1504	1	MGamberHSDYHCCCGSGSGSamber	5	0
ORF 1505	1	MAECYSSACGCCGSGSGSamber	5	0
ORF 1506	1	MSTMYamberKKYICGSGSGSamber	5	0
ORF 1507	1	MKVYTYLSKVCGSGSGSamber	5	0
ORF 1508	1	MISLGMHHDFCCGSGSGSamber	5	0
ORF 1509	1	MCMWLCAISTVCGSGSGSamber	5	0
ORF 1510	1	MCKFSWGYSCSCGSGSGSamber	5	0
ORF 1511	1	MKVGYRDASSSCGSGSGSamber	5	0
ORF 1512	1	MVVDLGFYamberamberVCGSGSGSamber	5	0
ORF 1513	1	MHPVFAamberamberVFCGSGSGSamber	5	0
ORF 1514	1	MDYTLHMRYSCCGSGSGSamber	5	0
ORF 1515	1	MYKSCYDNSWCGSGSGSamber	5	0
ORF 1516	1	MAHRIVIVYYVCGSGSGSamber	5	0
ORF 1517	1	MTIRVLTSLRCGSGSGSamber	5	0
ORF 1518	1	MIDCVWELamberDCGSGSGSamber	5	0
ORF 1519	1	MIEYCQYSTVRCGSGSGSamber	5	0
ORF 1520	1	MCRFLWWSSRCCGSGSGSamber	5	0
ORF 1521	1	MVYASWVKKVMCGSGSGSamber	5	0
ORF 1522	1	MLWFLKINMESCGSGSGSamber	5	0
ORF 1523	1	MGLFTASLFMGCGSGSGSamber	5	0
ORF 1524	1	MamberYACGRTIFCGSGSGSamber	5	0
ORF 1525	1	MLLHamberYKPHRCGSGSGSamber	5	0
ORF 1526	1	MIACNSVTNTCGSGSGSamber	5	0
ORF 1527	1	MGAAWSamberIIFCGSGSGSamber	5	0
ORF 1528	1	MYVEMSLMKMWCGSGSGSamber	5	0
ORF 1529	1	MMIHHRIYQRCGSGSGSamber	5	0
ORF 1530	1	MADAMYCIEWCGSGSGSamber	5	0
ORF 1531	1	MWGWCWYLYRCGSGSGSamber	5	0
ORF 1532	1	MLFIIIIKADVCGSGSGSamber	5	0
ORF 1533	1	MLYamberRETNYNNCGSGSGSamber	5	0
ORF 1534	1	MMTHKTMIHYQCGSGSGSamber	5	0
ORF 1535	1	MRYGYHDESHCGSGSGSamber	5	0
ORF 1536	1	MRCLKHLTDYYCGSGSGSamber	5	0
ORF 1537	1	MCISWMamberSNamberamberCGSGSGSamber	5	0
ORF 1538	1	MamberVLDMRFASCCGSGSGSamber	5	0
ORF 1539	1	MLWCLRISYSHCGSGSGSamber	5	0
ORF 1540	1	MGamberRDYSSANCGSGSGSamber	5	0
ORF 1541	1	MCKWRKDCLCDCGSGSGSamber	5	0
ORF 1542	1	MCSVDSICYDNCGSGSGSamber	5	0
ORF 1543	1	MGPPDWNGTEICGSGSGSamber	5	0
ORF 1544	1	MEMTEDNEYIDCGSGSGSamber	5	0
ORF 1545	1	MHARamberWKGamberamberACGSGSGSamber	5	0
ORF 1546	1	MTQWSVamberYYDSCGSGSGSamber	5	0
ORF 1547	1	MCGEIAYSYDVCGSGSGSamber	5	0
ORF 1548	1	MYamberATamberKWNACGSGSGSamber	5	0
ORF 1549	1	MWMRYVEamberSLVCGSGSGSamber	5	0
ORF 1550	1	MRAWNRCSRKCCGSGSGSamber	5	0
ORF 1551	1	MATITYEDSTQCGSGSGSamber	5	0
ORF 1552	1	MKKVLHHFNPCGSGSGSamber	5	0
ORF 1553	1	MNHEYYFamberVVACGSGSGSamber	5	0
ORF 1554	1	MMSRVPCGNLCGSGSGSamber	5	0
ORF 1555	1	MASLNTAESLamberCGSGSGSamber	5	0
ORF 1556	1	MamberCLCRYHCGKCGSGSGSamber	5	0
ORF 1557	1	MNWNamberNSAYFCGSGSGSamber	5	0
ORF 1558	1	MYVRKFDVFVCGSGSGSamber	5	0
ORF 1559	1	MEMLNRRCVRSCGSGSGSamber	5	0
ORF 1560	1	MVGTFRPWRFRCGSGSGSamber	5	0
ORF 1561	1	MSRVISCEGCamberCGSGSGSamber	5	0
ORF 1562	1	MCYVIWYRTWMCGSGSGSamber	5	0
ORF 1563	1	MIHCFWWITSKCGSGSGSamber	5	0
ORF 1564	1	MTRRYSVRTHCGSGSGSamber	5	0
ORF 1565	1	MDRSSDDYNTCGSGSGSamber	5	0
ORF 1566	1	MKHVSHTRSNCGSGSGSamber	5	0
ORF 1567	1	MCIHGTSMCDICGSGSGSamber	5	0
ORF 1568	1	MRNPESCIMMCGSGSGSamber	5	0
ORF 1569	1	MVLSVMEMWDFCGSGSGSamber	5	0
ORF 1570	1	MYVAMAAMSGRCGSGSGSamber	5	0
ORF 1571	1	MGVCVASVFSCGSGSGSamber	5	0
ORF 1572	1	MGTPAPDIAICGSGSGSamber	5	0
ORF 1573	1	MYSETGEQRDCGSGSGSamber	5	0
ORF 1574	1	MCTHTRFCWICGSGSGSamber	5	0
ORF 1575	1	MSLPRLHYCYLCGSGSGSamber	5	0
ORF 1576	1	MDPWIVFWLVTCGSGSGSamber	5	0
ORF 1577	1	MPYSNVITVICGSGSGSamber	5	0
ORF 1578	1	MKTFamberSFMPKHCGSGSGSamber	5	0
ORF 1579	1	MGSTVEVVVDCGSGSGSamber	5	0
ORF 1580	1	MCGERLVENDCCGSGSGSamber	5	0
ORF 1581	1	MYVQCLAKCKNCGSGSGSamber	5	0
ORF 1582	1	MYMSVAVCLGCGSGSGSamber	5	0
ORF 1583	1	MFVYRPPGDMHCGSGSGSamber	5	0
ORF 1584	1	MRVVVamberEamberRSACGSGSGSamber	5	0
ORF 1585	1	MAMIKRVHFMSCGSGSGSamber	5	0
ORF 1586	1	MIMLYAYLWKHCGSGSGSamber	5	0
ORF 1587	1	MAALSFCLTTTCGSGSGSamber	5	0
ORF 1588	1	MSIFGLVCIACCGSGSGSamber	5	0
ORF 1589	1	MSamberYKDLHamberLVCGSGSGSamber	5	0
ORF 1590	1	MMTRKamberDAYVCGSGSGSamber	5	0
ORF 1591	1	MSNGPKIKLCDCGSGSGSamber	5	0
ORF 1592	1	MLNSamberYARINECGSGSGSamber	5	0
ORF 1593	1	MCMFDWCNVPCCGSGSGSamber	5	0
ORF 1594	1	MFRGMEamberERRCGSGSGSamber	5	0
ORF 1595	1	MFPISCAVNCGSGSGSamber	5	0
ORF 1596	1	MCTMAKCHVRSCGSGSGSamber	5	0
ORF 1597	1	MNLLWSYAKCLCGSGSGSamber	5	0
ORF 1598	1	MELVWTRDHFDCGSGSGSamber	5	0
ORF 1599	1	MRamberCMDGLNKDCGSGSGSamber	5	0
ORF 1600	1	MSYDRNIWRNACGSGSGSamber	5	0
ORF 1601	1	MDIAMVKTRKHCGSGSGSamber	5	0
ORF 1602	1	MLHPDRGQIVMCGSGSGSamber	5	0
ORF 1603	1	MQTQLNGATWICGSGSGSamber	5	0
ORF 1604	1	MGNDMQNYIYHCGSGSGSamber	5	0
ORF 1605	1	MMWLKCIIKRYCGSGSGSamber	5	0
ORF 1606	1	MCLRLENDKLCGSGSGSamber	5	0
ORF 1607	1	MPTAWMRLACICGSGSGSamber	5	0
ORF 1608	1	MGYTKKYHGYCCGSGSGSamber	5	0
ORF 1609	1	MPVECLIVLWCCGSGSGSamber	5	0
ORF 1610	1	MSCVHTLVDTCCGSGSGSamber	5	0
ORF 1611	1	MRNRVVALKYGCGSGSGSamber	5	0
ORF 1612	1	MVRTIAVYIWCGSGSGSamber	5	0
ORF 1613	1	MECLGLRNCQYCGSGSGSamber	5	0
ORF 1614	1	MTYLFHRHamberRCCGSGSGSamber	5	0
ORF 1615	1	MAIELKLFNKCGSGSGSamber	5	0
ORF 1616	1	MAYARNCHIQICGSGSGSamber	5	0
ORF 1617	1	MMWACPMALITCGSGSGSamber	5	0
ORF 1618	1	MELNDPVamberTKCGSGSGSamber	5	0
ORF 1619	1	MRIVMSLamberVDCGSGSGSamber	5	0
ORF 1620	1	MCCHHVVSVILCGSGSGSamber	5	0
ORF 1621	1	MVYCLVVSAHTCGSGSGSamber	5	0
ORF 1622	1	MCRRMRKKMCGSGSGSamber	5	0
ORF 1623	1	MNTGVYNNAVYCGSGSGSamber	5	0
ORF 1624	1	MLCTTTGLQCYCGSGSGSamber	5	0
ORF 1625	1	MLMAWAAHYYYCGSGSGSamber	5	0
ORF 1626	1	MCMITSFKMCGSGSGSamber	5	0
ORF 1627	1	MIPDACYGKRCGSGSGSamber	5	0
ORF 1628	1	MREVVWFLNYSCGSGSGSamber	5	0
ORF 1629	1	MLPQSVGWRQCGSGSGSamber	5	0
ORF 1630	1	MVDEYIIKVWICGSGSGSamber	5	0
ORF 1631	1	MLAYFDIVCECGSGSGSamber	5	0
ORF 1632	1	MVMHSNNGHCVCGSGSGSamber	5	0
ORF 1633	1	MWSamberamberISHSGWCGSGSGSamber	5	0
ORF 1634	1	MGLQIHIICMECGSGSGSamber	5	0
ORF 1635	1	MTDYGGCLRCGSGSGSamber	5	0
ORF 1636	1	MRDTNDNYFHFCGSGSGSamber	5	0
ORF 1637	1	MCANADamberTSGCGSGSGSamber	5	0
ORF 1638	1	MDFSVNYAVRNCGSGSGSamber	5	0
ORF 1639	1	MTRGGKDRKSTRLNSSHamber	5	0
ORF 1640	1	MRVLRYVSLTECGSGSGSamber	5	0
ORF 1641	1	MSCAINPEVLCGSGSGSamber	5	0
ORF 1642	1	MNREIINVAKamberCGSGSGSamber	5	0
ORF 1643	1	MVHVLSGKLTWCGSGSGSamber	5	0
ORF 1644	1	MTWHQTREQFCGSGSGSamber	5	0
ORF 1645	1	MTDKLFGCTLSCGSGSGSamber	5	0
ORF 1646	1	MKGGGKDRKSTRLNSSHamber	5	0
ORF 1647	1	MLTKSSCYEICGSGSGSamber	5	0
ORF 1648	1	MRWLamberRKSWHCGSGSGSamber	5	0
ORF 1649	1	MSamberDHamberKamberKSYCGSGSGSamber	5	0
ORF 1650	1	MAamberCRCAQEKICGSGSGSamber	5	0
ORF 1651	1	MGNKFTWAKCNCGSGSGSamber	5	0
ORF 1652	1	MWAVRWLCYTHCGSGSGSamber	5	0
ORF 1653	1	MRVGRIRGRVCGSGSGSamber	5	0
ORF 1654	1	MLDNIVVTVYACGSGSGSamber	5	0
ORF 1655	1	MFSITamberEWQLVCGSGSGSamber	5	0
ORF 1656	1	MLGVSKKRSRVCGSGSGSamber	5	0
ORF 1657	1	MGGMVAECVNYCGSGSGSamber	5	0
ORF 1658	1	MMSASCSRCCYCGSGSGSamber	5	0
ORF 1659	1	MGAWYREINSKCGSGSGSamber	5	0
ORF 1660	1	MIDFASSIVVFCGSGSGSamber	5	0
ORF 1661	1	MLNNMISWGVNCGSGSGSamber	5	0
ORF 1662	1	MEGDRHRGRDGGRQAamber	5	0
ORF 1663	1	MGamberFQGNYHICCGSGSGSamber	5	0
ORF 1664	1	MYCamberamberMTLNVHCGSGSGSamber	5	0
ORF 1665	1	MENLVRTIDDCGSGSGSamber	5	0
ORF 1666	1	MPHYVKLEKNCGSGSGSamber	5	0
ORF 1667	1	MVLKLIWQLQYCGSGSGSamber	5	0
ORF 1668	1	MHLWYHVLIRCGSGSGSamber	5	0
ORF 1669	1	MGVamberQLDEHYCGSGSGSamber	5	0
ORF 1670	1	MDCRamberamberHDVDCGSGSGSamber	5	0
ORF 1671	1	MVLHSDKREFGCGSGSGSamber	5	0
ORF 1672	1	MFPSCICWSVGCGSGSGSamber	5	0
ORF 1673	1	MGDEDESENLMCGSGSGSamber	5	0
ORF 1674	1	MGMPKVDWKKSCGSGSGSamber	5	0
ORF 1675	1	MSTRFTLILamberCGSGSGSamber	5	0
ORF 1676	1	MVAVDFGamberQCDCGSGSGSamber	5	0
ORF 1677	1	MDamberCWLVQSICGSGSGSamber	5	0
ORF 1678	1	MWMCVSQCADSCGSGSGSamber	5	0
ORF 1679	1	MNTYNRDVTSCGSGSGSamber	5	0
ORF 1680	1	MHYamberPVFYYCCGSGSGSamber	5	0
ORF 1681	1	MNVGCRLSVCLCGSGGSamber	5	0
ORF 1682	1	MVQRTEIKPCYCGSGSGSamber	5	0
ORF 1683	1	MMSSTRSTMAWCGSGSGSamber	5	0
ORF 1684	1	MIGICPYSIKMCGSGSGSamber	5	0
ORF 1685	1	MKRSLYTQSGYCGSGSGSamber	5	0
ORF 1686	1	MNYNamberQMMYVLCGSGSGSamber	5	0
ORF 1687	1	MLDFRQDNNNCGSGSGSamber	5	0
ORF 1688	1	MRYALCVTKNCGSGSGSamber	5	0
ORF 1689	1	MKCLTHEIRamberACGSGSGSamber	5	0
ORF 1690	1	MDLamberITWSQWVWRRICSamber	5	0
ORF 1691	1	MGTDASVSYSFCGSGSGSamber	5	0
ORF 1692	1	MKamberSDHSLKNKCGSGSGSamber	5	0
ORF 1693	1	MWNKYRRCIECGSGSGSamber	5	0
ORF 1694	1	MACYTLELLKWCGSGSGSamber	5	0
ORF 1695	1	MHNSLLRRILCGSGSGSamber	5	0
ORF 1696	1	MADATIYQRMCGSGSGSamber	5	0
ORF 1697	1	MVamberTLATGIGCGSGSGSamber	5	0
ORF 1698	1	MRCYAVLMSSSCGSGSGSamber	5	0
ORF 1699	1	MWRVPFVCKHCGSGSGSamber	5	0
ORF 1700	1	MamberamberLLNEDFICGSGSGSamber	5	0
ORF 1701	1	MCVamberKDVAVIICGSGSGSamber	5	0
ORF 1702	1	MamberYSLSTNDWCGSGSGSamber	5	0
ORF 1703	1	MCVVIAVCGPCGSGSGSamber	5	0
ORF 1704	1	MWCSLGDLYFCGSGSGSamber	5	0
ORF 1705	1	MQVNWCMWWNLCGSGSGSamber	5	0
ORF 1706	1	MDamberHVRIKHWCGSGSGSamber	5	0
ORF 1707	1	MSNRHamberQamberYLYCGSGSGSamber	5	0
ORF 1708	1	MHDPESCVVPSCGSGSGSamber	5	0
ORF 1709	1	MIWLIKLSRLTCGSGSGSamber	5	0
ORF 1710	1	MRRVGPGLVNWCGSGSGSamber	5	0
ORF 1711	1	MCSMRTFVLYECGSGSGSamber	5	0
ORF 1712	1	MVSRKFYRCSFCGSGSGSamber	5	0
ORF 1713	1	MFNNTGVamberTYYCGSGSGSamber	5	0
ORF 1714	1	MVCSLPLKGNACGSGSGSamber	5	0
ORF 1715	1	MKANDWRNKWCGSGSGSamber	5	0
ORF 1716	1	MVWVLamberLKEFMCGSGSGSamber	5	0
ORF 1717	1	MLHEDDYIKLCGSGSGSamber	5	0
ORF 1718	1	MEQTYSAMLDCGSGSGSamber	5	0
ORF 1719	1	MCMDSYQFKGNCGSGSGSamber	5	0
ORF 1720	1	MVFYAIGFKRVCGSGSGSamber	5	0
ORF 1721	1	MYTRCSVFSCCGSGSGSamber	5	0
ORF 1722	1	MADCRELIVGICGSGSGSamber	5	0
ORF 1723	1	MREGCWTWFHCGSGSGSamber	5	0
ORF 1724	1	MYGGHPNNNEFCGSGSGSamber	5	0
ORF 1725	1	MCIATRRDVQQCGSGSGSamber	5	0
ORF 1726	1	MKCKFCFIPSRCGSamber	5	0
ORF 1727	1	MCYILASSSLVCGSGSGSamber	5	0
ORF 1728	1	MWWTMDWTCCSCGSGSGSamber	5	0
ORF 1729	1	MNMYCRVNEDCGSGSGSamber	5	0
ORF 1730	1	MCYPNLKRRamberCGSGSGSamber	5	0
ORF 1731	1	MVRLKCLHIVNCGSGSGSamber	5	0
ORF 1732	1	MTSLDKTCHCCGSGSGSamber	5	0
ORF 1733	1	MCRKamberLNITICGSGSGSamber	5	0
ORF 1734	1	MWCGSHACamberVWCGSGSGSamber	5	0
ORF 1735	1	MIRamberLGIGESSCGSGSGSamber	5	0
ORF 1736	1	MTIAFIYQIamberCGSGSGSamber	5	0
ORF 1737	1	MQLVFGamberKSKYCGSGSGSamber	5	0
ORF 1738	1	MAHVWHWIDamberWCGSGSGSamber	5	0
ORF 1739	1	MHYRSNGSHADCGSGSGSamber	5	0
ORF 1740	1	MSSLLNLCMFVCGSGSGSamber	5	0
ORF 1741	1	MIQLDGMSamberFCGSGSGSamber	5	0
ORF 1742	1	MGNLWGFVYVamberCGSGSGSamber	5	0
ORF 1743	1	MLGVopalRIPVSCGSGSGSamber	5	0
ORF 1744	1	MCNCSWVCKLCGSGSGSamber	5	0
ORF 1745	1	MITVLMYTGLNCGSGSGSamber	5	0
ORF 1746	1	MLHTGYTamberRKCGSGSGSamber	5	0
ORF 1747	1	MTLVDLFCLGLCGRAGSamber	5	0
ORF 1748	1	MVLSGSITFKLCGSGSGSamber	5	0
ORF 1749	1	MRPKWTSNQCHCGSGSGSamber	5	0
ORF 1750	1	MEQFVRYVVHACGSGSGSamber	5	0
ORF 1751	1	MVYHPWCECILCGSGSGSamber	5	0
ORF 1752	1	MFERNVYDWRSCGSGSGSamber	5	0
ORF 1753	1	MCGVRILIISCCGSGSGSamber	5	0
ORF 1754	1	MWVHPWSSSVLCGSGSGSamber	4	0
ORF 1755	1	MVLTWFCIVNACGSGNGSamber	4	0
ORF 1756	1	MochreLWFMITVamberSCGSGSGSamber	4	0
ORF 1757	1	MPLRLQEDHSLCGSGSGSamber	4	0
ORF 1758	1	MVLEKLDVGHMCGSGSGSamber	4	0
ORF 1759	1	MMASCDYWYTLCGSGSGSamber	4	0
ORF 1760	1	MGKSCTNSATRCGSGSGSamber	4	0
ORF 1761	1	MNYWRSWRIVGCGSGSGSamber	4	0
ORF 1762	1	MTMamberCMRRNHCGSGSGSamber	4	0
ORF 1763	1	MMFPQTLFHICGSGSGSamber	4	0
ORF 1764	1	MHSKYCMIGLGCGSGSGSamber	4	0
ORF 1765	1	MEHQSEYPGHCGSGSGSamber	4	0
ORF 1766	1	MDCVLEIINDYCGSGSGSamber	4	0
ORF 1767	1	MWNIYCWSGELCGSGSGSamber	4	0
ORF 1768	1	MFPKQCYFCFYCGSGSGSamber	4	0
ORF 1769	1	MLFVCRSKFRFCGSGSGSamber	4	0
ORF 1770	1	MASCIEYVYGFCGSGSGSamber	4	0
ORF 1771	1	MRNAFTTCNRLCGSGSGSamber	4	0
ORF 1772	1	MCLYRPYITKQCGSGSGSamber	4	0
ORF 1773	1	MTSamberMDVTGDGCGSGSGSamber	4	0
ORF 1774	1	MREDSamberTRYamberICGSGSGSamber	4	0
ORF 1775	1	MVLHQSYVYLCGSGSGSamber	4	0
ORF 1776	1	MIHVIVQLCDLCGSGSGSamber	4	0
ORF 1777	1	MLWNPMSDamberNCGSGSGSamber	4	0
ORF 1778	1	MQLIYMHSWAYCGSGSGSamber	4	0
ORF 1779	1	MCLIALDCHIECGSGSGSamber	4	0
ORF 1780	1	MMYCVPYTMFKCGSSSGSamber	4	0
ORF 1781	1	MLVKDYVWRVSCGSGSGSamber	4	0
ORF 1782	1	MRFHCVSCVTCCGSGSGSamber	4	0
ORF 1783	1	MAYSRQMQRLCGSGSGSamber	4	0
ORF 1784	1	MSQNMKNDVGLCGSGSGSamber	4	0
ORF 1785	1	MTRGWRIYLGHCGSGSGSamber	4	0
ORF 1786	1	MGHPGCRLTLHCGSGSGSamber	4	0
ORF 1787	1	MLTIWCISCHNCGSGSGSamber	4	0
ORF 1788	1	MSIRTFIKITTCGSGSGSamber	4	0
ORF 1789	1	MYRHNIVDFVRCGSGSGSamber	4	0
ORF 1790	1	MPQKYWELGVCGSGSGSamber	4	0
ORF 1791	1	MNYHWWNILGDCGSGSGSamber	4	0
ORF 1792	1	MPRREAMDMTCCGTAGSamber	4	0
ORF 1793	1	MDLFRPNYVamberECGSGSGSamber	4	0
ORF 1794	1	MFGGGRRKTICGSGSGSamber	4	0
ORF 1795	1	MPWRTDMHGCFCGSGSGSamber	4	0
ORF 1796	1	MDRAVRIMWHNCGSGSGSamber	4	0
ORF 1797	1	MMTRVCTCSKLCGSGSGSamber	4	0
ORF 1798	1	MICYIVFNFVCGSGSGSamber	4	0
ORF 1799	1	MYACNNFSSTNCGSGSGSamber	4	0
ORF 1800	1	MLYNKYTIASYCGSGSGSamber	4	0
ORF 1801	1	MISRRIMVFVGCGSGSGSamber	4	0
ORF 1802	1	MWamberLDDWYMNCGSGSGSamber	4	0
ORF 1803	1	MAISLGWNamberGLCGSGSGSamber	4	0
ORF 1804	1	MMHNRLDDDIICGSGSGSamber	4	0
ORF 1805	1	MEYGSFCMSMCCGSGSGSamber	4	0
ORF 1806	1	MSKamberKNICCDACGSGSGSamber	4	0
ORF 1807	1	MRNVDLAYSSCGSGSGSamber	4	0
ORF 1808	1	MIRGKRCMQDICGSGSGSamber	4	0
ORF 1809	1	MSCCWFPVSIACGSGSGSamber	4	0
ORF 1810	1	MamberYKSSSDLRCGSGSGSamber	4	0
ORF 1811	1	MLTQHAGSGCVCGSGSGSamber	4	0
ORF 1812	1	MELICTKWKPSCGSGSGSamber	4	0
ORF 1813	1	MCTWLLTVARICGSGSGSamber	4	0
ORF 1814	1	MSRCLHDMLVCGSGSGSamber	4	0
ORF 1815	1	MGNWCNGWLEYCGSGSGSamber	4	0
ORF 1816	1	MRLHDCKVQMCGSGSGSamber	4	0
ORF 1817	1	MTRESTGNNamberCGSGSGSamber	4	0
ORF 1818	1	MNNRTTVTIGNCGSGSGSamber	4	0
ORF 1819	1	MYTIRHQamberVYFCGSGSGSamber	4	0
ORF 1820	1	MCIAKVLFKDECGSGSGSamber	4	0
ORF 1821	1	MPRWVYHIVYVCGSGSGSamber	4	0
ORF 1822	1	MDamberLAYPTAICGSGSGSamber	4	0
ORF 1823	1	MLSGASIRLWLCGSGSGSamber	4	0
ORF 1824	1	MVITDGVLICGSGSGSamber	4	0
ORF 1825	1	MSQCCKMSamberDCGSGSGSamber	4	0
ORF 1826	1	MSPTVSMNCYDCGSGSGSamber	4	0
ORF 1827	1	MRamberPKCYGDKCGSGSGSamber	4	0
ORF 1828	1	MFNMSFWTKYKCGSGSGSamber	4	0
ORF 1829	1	MPNARECFASCGSGSGSamber	4	0
ORF 1830	1	MCVLVDFCWIVCGSGSGSamber	4	0
ORF 1831	1	MWMNKVLEIYRCGSGSGSamber	4	0
ORF 1832	1	MSLVELYTSYCGSGSGSamber	4	0
ORF 1833	1	MCPEILYLINamberCGSGSGSamber	4	0
ORF 1834	1	MMNVYVKIDVMCGSGSGSamber	4	0
ORF 1835	1	MTHVKYVamberKQCGSGSGSamber	4	0
ORF 1836	1	MWIMEFDHSFCGSGSGSamber	4	0
ORF 1837	1	MYCNKMSNGDCGSGSGSamber	4	0
ORF 1838	1	MNGLIFSamberTSCGSGSGSamber	4	0
ORF 1839	1	MMCSYHTHTRCGSGSGSamber	4	0
ORF 1840	1	MNKCVYWICVNCGSGSGSamber	4	0
ORF 1841	1	MMHFGLECTMCCGSGSGSamber	4	0
ORF 1842	1	MDNSRDVREAVCGSGSGSamber	4	0
ORF 1843	1	MRNRNQCRYamberCGSGSGSamber	4	0
ORF 1844	1	MATQYVGMNNKCGSGSGSamber	4	0
ORF 1845	1	MAamberTNIYSGIYCGSGSGSamber	4	0
ORF 1846	1	MTSTIVLETVQCGSGSGSamber	4	0
ORF 1847	1	MTWTVVQETMVCGSGSGSamber	4	0
ORF 1848	1	MLALDGDWSKamberCGSGSGSamber	4	0
ORF 1849	1	MPSYSRSNLCCGSGSGSamber	4	0
ORF 1850	1	MELCSAWFWKICGSGSGSamber	4	0
ORF 1851	1	MYDLDMRYFLECGSGSGSamber	4	0
ORF 1852	1	MDMMRamberKKSSCGSGSGSamber	4	0
ORF 1853	1	MSFCTLSCLLMCGSGSGSamber	4	0
ORF 1854	1	MDQYRVQLMYCGSGSGSamber	4	0
ORF 1855	1	MCKSTNRNQTSCGSGSGSamber	4	0
ORF 1856	1	MVMYGINYNCGSGSGSamber	4	0
ORF 1857	1	MCFKQPMFGESCGSGSGSamber	4	0
ORF 1858	1	MVRFTAIIamberFCGSGSGSamber	4	0
ORF 1859	1	MKCCASRADLCGSGSGSamber	4	0
ORF 1860	1	MVHLPCDYAICGSGSGSamber	4	0
ORF 1861	1	MEEEFKDWWNCGSGSGSamber	4	0
ORF 1862	1	MLVKRVSRTKGCGSGSGSamber	4	0
ORF 1863	1	MWIAIRFamberLEYCGSGSGSamber	4	0
ORF 1864	1	MFALRCMERCCCGSGSGSamber	4	0
ORF 1865	1	MGFCDVMMQFVCGSGSGSamber	4	0
ORF 1866	1	MSFDLSTSKGQCGSGSGSamber	4	0
ORF 1867	1	MamberMCHSFEALICGSGSGSamber	4	0
ORF 1868	1	MSSYYHRNWASCGSGSGSamber	4	0
ORF 1869	1	MWDVLIGMCLCGSGSGSamber	4	0
ORF 1870	1	MIRKKDSNVCACGSGSGSamber	4	0
ORF 1871	1	MRamberamberMGMQWKCGSGSGSamber	4	0
ORF 1872	1	MGVSamberTVARRSCGSGSGSamber	4	0
ORF 1873	1	MNamberNAVWVYTCCGSGSGSamber	4	0
ORF 1874	1	MGKWATRYFSHCGSGSGSamber	4	0
ORF 1875	1	MIamberRYSAQISSCGSGSGSamber	4	0
ORF 1876	1	MGKTLVTSLFCGSGSGSamber	4	0
ORF 1877	1	MVQKTCWGYWACGSGSGSamber	4	0
ORF 1878	1	MFGRTHDNSVCGSGSGSamber	4	0
ORF 1879	1	MNDIIVYCVMHCGSGSGSamber	4	0
ORF 1880	1	MDERSKQCDYNCGSGSGSamber	4	0
ORF 1881	1	MGYRKSVPFNKCGSGSGSamber	4	0
ORF 1882	1	MSTSNHFKDFECGSGSGSamber	4	0
ORF 1883	1	MIGIICFCGSGSGSamber	4	0
ORF 1884	1	MRLRRHSEMPCCGSGSGSamber	4	0
ORF 1885	1	MamberamberICNTVRSRCGSGSGSamber	4	0
ORF 1886	1	MVAHVTNYCVICGSGSGSamber	4	0
ORF 1887	1	MDWVANFASQRCGSGNGSamber	4	0
ORF 1888	1	MVLPNPYVGSCGSGSGSamber	4	0
ORF 1889	1	MSMamberYAYACSMCGSGSGSamber	4	0
ORF 1890	1	MRMIAQTKVQVCGSGSGSamber	4	0
ORF 1891	1	MVAHFIDVNWFCGSGSGSamber	4	0
ORF 1892	1	MFCCNWFQEYECGSGSGSamber	4	0
ORF 1893	1	MNPKTSLSWLHCGSGSGSamber	4	0
ORF 1894	1	MAVCIRHCAYKCGSGSGSamber	4	0
ORF 1895	1	MAVAITSCTRCGSGSGSamber	4	0
ORF 1896	1	MLVYNNDNTLFCGSGSGSamber	4	0
ORF 1897	1	MTWMHTRKCKCGSGSGSamber	4	0
ORF 1898	1	MCMDGTRFCECGSGSGSamber	4	0
ORF 1899	1	MYRYDFNLamberSCGSGSGSamber	4	0
ORF 1900	1	MEECamberFHGVTNCGSGSGSamber	4	0
ORF 1901	1	MCNVKCKIPYCGSGSamber	4	0
ORF 1902	1	MGVYACYINMRQRHGSamber	4	0
ORF 1903	1	MLLPQSKRGVSRNamber	4	0
ORF 1904	1	MAHVIANGESLCGSGSGSamber	4	0
ORF 1905	1	MQGHFEKNYWNCGSGSGSamber	4	0
ORF 1906	1	MGMGYRamberVIHICGSGSGSamber	4	0
ORF 1907	1	MRCNLLWIIIQCGSGSGSamber	4	0
ORF 1908	1	MYLCPADFCCTCGSGSGSamber	4	0
ORF 1909	1	MamberATamberIDLRCCGSGSGSamber	4	0
ORF 1910	1	MSamberRVKFSAGCGSGSGSamber	4	0
ORF 1911	1	MWAHFPWEILCGSGSGSamber	4	0
ORF 1912	1	MVHFWLRSKNICGSGSGSamber	4	0
ORF 1913	1	MGMTIAKVNamberSCGSGSGSamber	4	0
ORF 1914	1	MCMDRGHADRCGSGSGSamber	4	0
ORF 1915	1	MFCEPIEAAHLCGSGSGSamber	4	0
ORF 1916	1	MWDNLYNDSKGCGSGSGSamber	4	0
ORF 1917	1	MLGLIRAYACACGSGNGSamber	4	0
ORF 1918	1	MYGSWLHITamberamberCGSGSGSamber	4	0
ORF 1919	1	MCAERAFLLKRCGSGSGSamber	4	0
ORF 1920	1	MFFWRLNPTSCGSGSGSamber	4	0
ORF 1921	1	MPGGNKSMGNCCGSGSGSamber	4	0
ORF 1922	1	MGMYHEYKHITCGSGSGSamber	4	0
ORF 1923	1	MRWHamberVWSEVKCGSGSGSamber	4	0
ORF 1924	1	MSLRFYSNKDSCGSGSGSamber	4	0
ORF 1925	1	MCPHNVamberYKYQCGSGSGSamber	4	0
ORF 1926	1	MIYGMKGKITTCGSGSGSamber	4	0
ORF 1927	1	MLACREDDRNYCGSGSGSamber	4	0
ORF 1928	1	MamberLPNRSAMYCGSGSGSamber	4	0
ORF 1929	1	MEMTDCIECKQCGSGSGSamber	4	0
ORF 1930	1	MEGERWGRDTDRWRERYRamber	4	0
ORF 1931	1	MDFVPAamberLLCCCGSGSGSamber	4	0
ORF 1932	1	MGHRRNWVTSHCGSGSGSamber	4	0
ORF 1933	1	MRTEVHISLWICGSGSGSamber	4	0
ORF 1934	1	MLPYVHLVCCCGSGSGSamber	4	0
ORF 1935	1	MGPRTRDSAGLCGSGSGSamber	4	0
ORF 1936	1	MWCCSKLRLSVCGSGSGSamber	4	0
ORF 1937	1	MMSQYVICRHVCGSGSGSamber	4	0
ORF 1938	1	MIENVPKGVACGSGSGSamber	4	0
ORF 1939	1	MGMYASamberQYQamberCGSGSGSamber	4	0
ORF 1940	1	MCTVMLHVKPCGSGSGSamber	4	0
ORF 1941	1	MYDWFDCGTKFCGSGSGSamber	4	0
ORF 1942	1	MTYLSDNLVNLCGSGSGSamber	4	0
ORF 1943	1	MSTTRLKLYGCGSGSGSamber	4	0
ORF 1944	1	MRTYQWTWamberMDCGSGSGSamber	4	0
ORF 1945	1	MAHCFAamberSSCCGSGSGSamber	4	0
ORF 1946	1	MSTRYEWIAVLNYCGSGSGSamber	4	0
ORF 1947	1	MTLICCRIMFICGSGSGSamber	4	0
ORF 1948	1	MMNLWLMFFDWCGSGSGSamber	4	0
ORF 1949	1	MLCamberTKMWKDKCGSGSGSamber	4	0
ORF 1950	1	MEGamberKWESMILCGSGSGSamber	4	0
ORF 1951	1	MCMGHVKLHVMCGSGSGSamber	4	0
ORF 1952	1	MLTTQKNRICPCGSGSGSamber	4	0
ORF 1953	1	MCRAYCFWLVKCGSGSGSamber	4	0
ORF 1954	1	MWCSTWSLCTCGSGSGSamber	4	0
ORF 1955	1	MERPLATamberKDCGSGSGSamber	4	0
ORF 1956	1	MTARSWamberDVICGSGSGSamber	4	0
ORF 1957	1	MKLMSYYKMHFCGSGSGSamber	4	0
ORF 1958	1	MEENSDKGLYYCGSGSGSamber	4	0
ORF 1959	1	MAVQDCDSRDICGSGSGSamber	4	0
ORF 1960	1	MLLamberIRVVIPRCGSGSGSamber	4	0
ORF 1961	1	MDRamberQWSWEQSCGSGSGSamber	4	0
ORF 1962	1	MVSLLLRVCGSGSGSamber	4	0
ORF 1963	1	MARRVFHQFMCGSGSGSamber	4	0
ORF 1964	1	MWSRAITIAYCGSGSGSamber	4	0
ORF 1965	1	MopalPCDVCHEVCGSGSGSamber	4	0
ORF 1966	1	MTRCGANNNCQCGSGSGSamber	4	0
ORF 1967	1	MFamberHFGGMVIRCGSGSGSamber	4	0
ORF 1968	1	MIMMFRPTLFYCGSGSGSamber	4	0
ORF 1969	1	MMVIAHFTTIVCGSGSGSamber	4	0
ORF 1970	1	MCSDRRLSFLVECGSGSGSamber	4	0
ORF 1971	1	MCCVMCFCNYACGSGSGSamber	4	0
ORF 1972	1	MLVYNGYLICCGSGSGSamber	4	0
ORF 1973	1	MNTLSMRGAKWCGSGSGSamber	4	0
ORF 1974	1	MHGTIEMGamberLKCGSGSGSamber	4	0
ORF 1975	1	MPGHSSDKLamberCGSGSGSamber	4	0
ORF 1976	1	MLCWRKACSWDCGSGSGSamber	4	0
ORF 1977	1	MCSTDGVNIIRCGSGSGSamber	4	0
ORF 1978	1	MGTRIKYMIYTCGSGSGSamber	4	0
ORF 1979	1	MVKRLRISVRCGSGSGSamber	4	0
ORF 1980	1	MCamberQMRDLNYCGSGSGSamber	4	0
ORF 1981	1	MYCNDRCYLAVCGSGSGSamber	4	0
ORF 1982	1	MVRSDRGYSMCGSGSGSamber	4	0
ORF 1983	1	MAERVMSSamberEICGSGSGSamber	4	0
ORF 1984	1	MSWTVRFamberYICGSGSGSamber	4	0
ORF 1985	1	MTNWMPVINNCGSGSDSamber	4	0
ORF 1986	1	MYVTRCEVESLCGSGSGSamber	4	0
ORF 1987	1	MIVLLVamberRARSCGSGSGSamber	4	0
ORF 1988	1	MMLVPSVSYECCGSGSGSamber	4	0
ORF 1989	1	MCSKCVYICSHCGSGSGSamber	4	0
ORF 1990	1	MRDGMRWSNWACGSGSGSamber	4	0
ORF 1991	1	MFALYLNYVCCCGSGSGSamber	4	0
ORF 1992	1	MNWCLWRMTTRCGSGSGSamber	4	0
ORF 1993	1	MSDGCDIWTQECGSGSSamber	4	0
ORF 1994	1	MMNSPDCVHKCGSGSGSamber	4	0
ORF 1995	1	MTVLWTCQLNDCGSGSGSamber	4	0
ORF 1996	1	MGADPWYSLYRCGSGSGSamber	4	0
ORF 1997	1	MNDWHYRSIPLCGSGSGSamber	4	0
[truncated: 489,568+ more rows]

## Sheet: R2 C645A
selection round # 2
total sequence # 918040
ORF	No	Seq	Reads	Enrich
ORF 1	1	MRDHHYRHPKYCGSGSGSamber	2206	0.0024
ORF 2	1	MVKNopalNREREREKDSamber	1156	0.00126
ORF 3	1	MMDHHYRHPKYCGSGSGSamber	1054	0.00115
ORF 4	1	MMPKSGRRFSIENCGSGSGSamber	784	0.00085
ORF 5	1	MGochreLochreEGDIHTARTGGGKDRKSTRLNSSHamber	614	0.00067
ORF 6	1	MMPLSGRSWNDWICGSGSGSamber	604	0.00066
ORF 7	1	MRQRQIDRamberTDRLTDRamber	570	0.00062
ORF 8	1	MVYSMKEWKYCGSGSGSamber	520	0.00057
ORF 9	1	MGGGKDRKSTRLNSSHamber	462	0.0005
ORF 10	1	MVIVVGCGSGSGSamber	442	0.00048
ORF 11	1	MTGGGKDRKSTRLNSSHamber	440	0.00048
ORF 12	1	MRDHHYRHPKYCGSMGSGSamber	428	0.00047
ORF 13	1	MWYMNWDFNKRCGSGSGSamber	370	0.0004
ORF 14	1	MRIFYICGSGSGSamber	354	0.00039
ORF 15	1	MSKYDMRSPRDCGSGSGSamber	350	0.00038
ORF 16	1	MRAARTGGGKDRKSTRLNSSHamber	253	0.00028
ORF 17	1	MVKVochreNEVYREEMGamber	232	0.00025
ORF 18	1	MGLDSQRYMWAVVHRHSamber	211	0.00023
ORF 19	1	MRDMHYRHPKYCGSGSGSamber	157	0.00017
ORF 20	1	MRQRQIDRamberTDRLTDSamber	139	0.00015
ORF 21	1	MRDHHYRHPKYCGSGSamber	129	0.00014
ORF 22	1	MGLHDYYAMYLCGSGSGSamber	126	0.00014
ORF 23	1	MGochreLochreEGDIHTTARTGGGKDRKSTRLNSSHamber	125	0.00014
ORF 24	1	MDREGVGGEEGDTamber	115	0.00013
ORF 25	1	MGMHDYYAWYLCGSGSGSamber	114	0.00012
ORF 26	1	MGamberKEWLRFKMRamberTamber	113	0.00012
ORF 27	1	MGLHDYMAWYLCGSGSGSamber	112	0.00012
ORF 28	1	MHTARTGGGKDRKSTRLNSSHamber	109	0.00012
ORF 29	1	MTGGQGVEamberIamberTAWQGVEamber	108	0.00012
ORF 30	1	MGLHDYYAWYLCGSGSGSamber	106	0.00012
ORF 31	1	MYRERRGGSKIYSamber	89	0.0001
ORF 32	1	MGLGWREKEKTYQSGLGamber	85	9e-05
ORF 33	1	MMDHHYRHPKYCGSamber	85	9e-05
ORF 34	1	MVNFKKEIYIPARTGGGKDRKSTRLNSSHamber	79	9e-05
ORF 35	1	MRAYLRHLVICCGSGSGSamber	71	8e-05
ORF 36	1	MTGGQGVVYIamberTPopalQGVEamber	70	8e-05
ORF 37	1	MVKKGRGRGAYTGGamber	69	8e-05
ORF 38	1	MAARTGGGKDRKSTRLNSSHamber	65	7e-05
ORF 39	1	MTGGQGVEamberIamberTAopalQGVEamber	65	7e-05
ORF 40	1	MMYQEWCCCTCGSGSGSamber	64	7e-05
ORF 41	1	MWATSCDamberDWWCGSGSGSamber	62	7e-05
ORF 42	1	MDRERVGGEEopalDTamber	61	7e-05
ORF 43	1	MKTQVGTEREHGamberKamber	59	6e-05
ORF 44	1	MGSVQDRGDNQTGamber	58	6e-05
ORF 45	1	MMNVRTFCTCLCGSGSGSamber	54	6e-05
ORF 46	1	MEopalETGRDGVRNRNRamber	54	6e-05
ORF 47	1	MCIDERCWNSCCGSGSGSamber	54	6e-05
ORF 48	1	MTGVEYIamberTAopalQGVEYIamber	54	6e-05
ORF 49	1	MGamberKEamberVKVochreNEVDSamber	54	6e-05
ORF 50	1	MVKNRNREREREKDSamber	53	6e-05
ORF 51	1	MSECIWNAHICGRHGSamber	53	6e-05
ORF 52	1	MAIRGSWCCCCCGSGSGSamber	53	6e-05
ORF 53	1	MWWGGamberRIopalRSSTamber	52	6e-05
ORF 54	1	MWSLNWKCCYRCGSGSGSamber	51	6e-05
ORF 55	1	MWWPIGTCPIIVCGSGSamber	51	6e-05
ORF 56	1	MRYLKFRCCCICGSGSGSamber	51	6e-05
ORF 57	1	MTIRCNRCCCCGSGSGSamber	51	6e-05
ORF 58	1	MSRVRCSLVVRCGSGSGSamber	50	5e-05
ORF 59	1	MSMamberTKochreTKWHSochreSGamber	50	5e-05
ORF 60	1	MWYLNSCKCRCCGSGSGSamber	49	5e-05
ORF 61	1	MIWGLMDMSCGSGSGSamber	49	5e-05
ORF 62	1	MLWNNMMLKVDCGSGSGSamber	48	5e-05
ORF 63	1	MSDVTVVWYRCGSGSGSamber	48	5e-05
ORF 64	1	MCYCLCRKRFNCGSGSGSamber	48	5e-05
ORF 65	1	MNERKMLamberCVYCGSGSGSamber	48	5e-05
ORF 66	1	MLEVVWCNCCGSGSGSamber	47	5e-05
ORF 67	1	MAQCCRCKFLCGSGSGSamber	47	5e-05
ORF 68	1	MRYRHIQLICCGSGSGSamber	47	5e-05
ORF 69	1	MLVRCSPIAWLCGRQRSamber	47	5e-05
ORF 70	1	MGLHDYYAWYMCGSGSGSamber	47	5e-05
ORF 71	1	MECTQKYRCCACGSGSGSamber	46	5e-05
ORF 72	1	MRMYVMTCCCYCGSGSGSamber	46	5e-05
ORF 73	1	MFGSISRSFAERQGSamber	46	5e-05
ORF 74	1	MFEDKKEWEKKRENamber	45	5e-05
ORF 75	1	MCSTLILSLCCCGSGSGSamber	45	5e-05
ORF 76	1	MACICSICCCFCGSGSGSamber	45	5e-05
ORF 77	1	MILFVKPASCGSGSGSamberICSamber	45	5e-05
ORF 78	1	MEEIMILLLVECGSGSGSamber	45	5e-05
ORF 79	1	MamberopalVGMGLGWSGQamber	45	5e-05
ORF 80	1	MDINWRICCCCGSGSGSamber	45	5e-05
ORF 81	1	MTARTGGGKDRKSTRLNSSHamber	45	5e-05
ORF 82	1	MHICWSSIIKCGSGSGSamber	45	5e-05
ORF 83	1	MWACLYCCNCCCGSGSGSamber	45	5e-05
ORF 84	1	MVKNopalNREGEREKDSamber	45	5e-05
ORF 85	1	MWSEYVamberLIYGCGSGSGSamber	45	5e-05
ORF 86	1	MDDFSCWMVCNCGSGSGSamber	44	5e-05
ORF 87	1	MSTIWIRCCKSCGSGSGSamber	44	5e-05
ORF 88	1	MCSLCYCFMLHCGSGSGSamber	44	5e-05
ORF 89	1	MWVKEICWAMKNSamber	44	5e-05
ORF 90	1	MWKWFamberILIGYCGSGSGSamber	44	5e-05
ORF 91	1	MPPLVMCWCNCCGSGSGSamber	43	5e-05
ORF 92	1	MIALLITRICCCGSGSGSamber	43	5e-05
ORF 93	1	MKAKFDWYLIDCGSGSGSamber	43	5e-05
ORF 94	1	MCNCESLKIamberamberCGSGSGSamber	43	5e-05
ORF 95	1	MWILRACCYCTCGSGSGSamber	43	5e-05
ORF 96	1	MTRMIIVIVACCGSGSGSamber	43	5e-05
ORF 97	1	MLRWYARFYCFCGSGSGSamber	42	5e-05
ORF 98	1	MWTHSQDRVDNCGSGSGSamber	42	5e-05
ORF 99	1	MSLRNACICCCCGSGSGSamber	42	5e-05
ORF 100	1	MRCLRICMPVICGSGSGSamber	42	5e-05
ORF 101	1	MMYDVLVLCLNCGSGSGSamber	42	5e-05
ORF 102	1	MTGGRIHIDTMTGGQGVEamber	42	5e-05
ORF 103	1	MCKRTFCRRSYCGSGSGSamber	41	4e-05
ORF 104	1	MWYWCSEAIWDCGSGSGSamber	41	4e-05
ORF 105	1	MEYYRAFVANKCGSGSGSamber	41	4e-05
ORF 106	1	MFVPDRDFRCVCGSGSGSamber	41	4e-05
ORF 107	1	MCYELLPIAYLCGSGSGSamber	41	4e-05
ORF 108	1	MYAHRSSCCCFCGSGSGSamber	41	4e-05
ORF 109	1	MGLHDMYAWYLCGSGSGSamber	41	4e-05
ORF 110	1	MLCSLYILSIRCGSGSGSamber	41	4e-05
ORF 111	1	MTCIICARYYCGSGSGSamber	41	4e-05
ORF 112	1	MCIQCIWCCYVCGSGSGSamber	41	4e-05
ORF 113	1	MQMamberIKLCGSMGSGSGSamber	41	4e-05
ORF 114	1	MLIGSSLCCCCGSGSGSamber	40	4e-05
ORF 115	1	MSKVDVYWCGCCGSGSGSamber	40	4e-05
ORF 116	1	MYDEYFASCCLCGSGSGSamber	40	4e-05
ORF 117	1	MGFVIVVYLCGSGSGSamber	40	4e-05
ORF 118	1	MLITLYEVTFNCGSGSGSamber	40	4e-05
ORF 119	1	MEEQLCSSVAICGSGSGSamber	40	4e-05
ORF 120	1	MRLCRKITVCLCGSGSGSamber	40	4e-05
ORF 121	1	MLYITDSNTQWNSamber	40	4e-05
ORF 122	1	MRTYRWMNVCLCGSGSGSamber	40	4e-05
ORF 123	1	MACYVQCIQYICGSGSGSamber	40	4e-05
ORF 124	1	MDDWCLTRCSCCGSGSGSamber	40	4e-05
ORF 125	1	MCSamberTLRYMamberCGSGSGSamber	40	4e-05
ORF 126	1	MCCSCLRLYFCGSGSGSamber	40	4e-05
ORF 127	1	MCYWFVNCIDLCGSGSGSamber	39	4e-05
ORF 128	1	MDIWLSamberCVPamberCGSGSGSamber	39	4e-05
ORF 129	1	MCRopalRMPMVVLCGSGSGSamber	39	4e-05
ORF 130	1	MELICCVWRKQCGSGSGSamber	39	4e-05
ORF 131	1	MCLCRLKWLKCGSGSGSamber	39	4e-05
ORF 132	1	MFVFSNamberRMKCGSGSGSamber	39	4e-05
ORF 133	1	MKNWLTNFCGCCGSGSGSamber	39	4e-05
ORF 134	1	MEYFAECWTICGSGSGSamber	39	4e-05
ORF 135	1	MCITRCQPILICGSGSGSamber	39	4e-05
ORF 136	1	MMCCSSNCCFGCGSGSGSamber	39	4e-05
ORF 137	1	MWMLopalFCGSGSGSamber	39	4e-05
ORF 138	1	MSVWSFSDCSCGSGSGSamber	39	4e-05
ORF 139	1	MWNDYCLQCCVCGSGSGSamber	39	4e-05
ORF 140	1	MNRCIRDWCCVCGSGSGSamber	39	4e-05
ORF 141	1	MYCCLVKLHamberVCGSGSGSamber	39	4e-05
ORF 142	1	MLRYPSCICCNCGSGSGSamber	38	4e-05
ORF 143	1	MHRTFSETRDSCGSGSGSamber	38	4e-05
ORF 144	1	MMSIKCLCCGCGSGSGSamber	38	4e-05
ORF 145	1	MCVQHILHSYKCGSGSGSamber	38	4e-05
ORF 146	1	MSAHCYVCQYCGSGSGSamber	38	4e-05
ORF 147	1	MCCHWEIWSKICGSGSGSamber	38	4e-05
ORF 148	1	MVMYTNQFCTCGSGSGSamber	38	4e-05
ORF 149	1	MQAYVLTICCACGSGSGSamber	38	4e-05
ORF 150	1	MYDNNMNRSACCGSGSGSamber	38	4e-05
ORF 151	1	MIDPRCFLSCGSGSGSamber	38	4e-05
ORF 152	1	MYRDRASLWCYCGSGSGSamber	38	4e-05
ORF 153	1	MCYQIamberamberKMICGSGSGSamber	38	4e-05
ORF 154	1	MMVYKRLCRCCGSGSGSamber	38	4e-05
ORF 155	1	MCIRVWVICGSGSGSamber	38	4e-05
ORF 156	1	MFRQYIMWCFCGSGSGSamber	38	4e-05
ORF 157	1	MFVLRYDINEGCGSGSGSamber	38	4e-05
ORF 158	1	MRIYSFNCFACGSGSGSamber	38	4e-05
ORF 159	1	MGKNRKRSMRNCGSGSGSamber	38	4e-05
ORF 160	1	MTLNMSLRCCCCGSGSGSamber	38	4e-05
ORF 161	1	MRLYLTWNVLCCGSGSGSamber	38	4e-05
ORF 162	1	MSCYGWNWKCYCGSGSGSamber	37	4e-05
ORF 163	1	MWTNCCCNCSCGSGSGSamber	37	4e-05
ORF 164	1	MSEDFVVIVICGSGSGSamber	37	4e-05
ORF 165	1	MWKEVDVERERVRRRERamber	37	4e-05
ORF 166	1	MGTRCYCCCCACGSGSGSamber	37	4e-05
ORF 167	1	MTDRRIWHTKNCGSGSGSamber	37	4e-05
ORF 168	1	MCNYVLVNLYYCGSGSGSamber	37	4e-05
ORF 169	1	MRCMVIRVFSLCGSGSGSamber	37	4e-05
ORF 170	1	MRIGYLNVNRDCGSGSGSamber	37	4e-05
ORF 171	1	MCSCRCILLSHCGSGSGSamber	37	4e-05
ORF 172	1	MCAAKSWIIWCGSGSGSamber	37	4e-05
ORF 173	1	MSVEGFCFCCDCGSGSGSamber	37	4e-05
ORF 174	1	MGIKCATCFVCGSGSGSamber	37	4e-05
ORF 175	1	MWTCRCCSVVCGSGSGSamber	37	4e-05
ORF 176	1	MCFADVILNSDCGSGSGSamber	37	4e-05
ORF 177	1	MPFCAVIDTKYCGSGSGSamber	37	4e-05
ORF 178	1	MECIGLFLNDTCGSGSGSamber	37	4e-05
ORF 179	1	MCRAMLVVVVYCGSGSGSamber	37	4e-05
ORF 180	1	MDVCVVILGRACGSGSGSamber	36	4e-05
ORF 181	1	MRLKELTACYCCGSGSGSamber	36	4e-05
ORF 182	1	MRPYRVKIYVCGSGSGSamber	36	4e-05
ORF 183	1	MCWIFVHQVKSCGSGSGSamber	36	4e-05
ORF 184	1	MDWopalCMCWITICGSGSGSamber	36	4e-05
ORF 185	1	MCSRNLVLFDTCGSGSGSamber	36	4e-05
ORF 186	1	MVILECYLVICGSGSGSamber	36	4e-05
ORF 187	1	MVSGWRLFKKISGSGSGSamber	36	4e-05
ORF 188	1	MCFSYVRELRCGSGSGSamber	36	4e-05
ORF 189	1	MTQCLCHWVKICGSGSGSamber	36	4e-05
ORF 190	1	MCSNVTVKRMVCGSGSGSamber	36	4e-05
ORF 191	1	MCGYVYWYNGFCGSGSGSamber	36	4e-05
ORF 192	1	MCSFTSCYCANCGSGSGSamber	36	4e-05
ORF 193	1	MWSYICCACCCCGSGSGSamber	36	4e-05
ORF 194	1	MVHKEYILICCCGSGSGSamber	36	4e-05
ORF 195	1	MMSEVSYVVPMCGSGSGSamber	36	4e-05
ORF 196	1	MTIRLITCSFCCGSGSGSamber	36	4e-05
ORF 197	1	MYCNCACNGSSCGSGSGSamber	36	4e-05
ORF 198	1	MVCKFCLCNKNCGSGSGSamber	36	4e-05
ORF 199	1	MQamberYDVGVSWRCGSGSGSamber	36	4e-05
ORF 200	1	MIEIACKLFECGSGSGSamber	36	4e-05
ORF 201	1	MDRRCYWLFYSCGSGSGSamber	36	4e-05
ORF 202	1	MELRPYDWSVICGSGSGSamber	36	4e-05
ORF 203	1	MNEVCLYKEFCGSGSGSamber	36	4e-05
ORF 204	1	MTLCTGPWCCCCGSGSGSamber	36	4e-05
ORF 205	1	MVLTMamberTCLRMCGSGSGSamber	36	4e-05
ORF 206	1	MMDHHYRHPKYCGSGSamber	36	4e-05
ORF 207	1	MRTCCYCWamberamberTCGSGSGSamber	36	4e-05
ORF 208	1	MRQPFVLYCCSCGSGSGSamber	36	4e-05
ORF 209	1	MCTYCAFNRCFCGSGSGSamber	36	4e-05
ORF 210	1	MVVMSSIDDNCCGSGSGSamber	36	4e-05
ORF 211	1	MYSCRLNKVLLCGSGSGSamber	36	4e-05
ORF 212	1	MLRYAYWSNVICGSGSGSamber	36	4e-05
ORF 213	1	MCWRLRLNFRCGSGSGSamber	36	4e-05
ORF 214	1	MWVEVFSVLVCGSGSGSamber	35	4e-05
ORF 215	1	MKSINYLVMamberGCGSGSGSamber	35	4e-05
ORF 216	1	MRLQFDHWLCCCGSGSGSamber	35	4e-05
ORF 217	1	MMYWNWDCCIGCGSGSGSamber	35	4e-05
ORF 218	1	MSVAVECGSGSGSamber	35	4e-05
ORF 219	1	MRRHSMLNRCCGSGSGSamber	35	4e-05
ORF 220	1	MLVNMFYTDCCCGSGSGSamber	35	4e-05
ORF 221	1	MCRTQCCVRVLCGSGSGSamber	35	4e-05
ORF 222	1	MWLHLAWVLICGSGSGSamber	35	4e-05
ORF 223	1	MECCCLMIQNSCGSGSGSamber	35	4e-05
ORF 224	1	MWFLYLYELKDCGSGSGSamber	35	4e-05
ORF 225	1	MWCCCLWSCNACGSGSGSamber	35	4e-05
ORF 226	1	MFVANVMEFNVCGSGSSamber	35	4e-05
ORF 227	1	MVLCMVHCCYCCGSGSGSamber	35	4e-05
ORF 228	1	MTGDVVLamberQIYCGSGSGSamber	35	4e-05
ORF 229	1	MFYAVCRTYQDCGSGSGSamber	35	4e-05
ORF 230	1	MECMKLNIRCMCGSGSGSamber	35	4e-05
ORF 231	1	MRWCKRFLVNWCGSGSGSamber	35	4e-05
ORF 232	1	MLLECSQKTCGCGSGSGSamber	35	4e-05
ORF 233	1	MVGLNWIRCRCGSGSGSamber	35	4e-05
ORF 234	1	MWFLCCCQCSICGSGSGSamber	35	4e-05
ORF 235	1	MFSCRCYTICACGSGSGSamber	35	4e-05
ORF 236	1	MLRHLLamberTNLHCGSGSGSamber	35	4e-05
ORF 237	1	MIVYCKCNVLLCGSGSGSamber	35	4e-05
ORF 238	1	MCVIVEWTIVQCGSGSGSamber	35	4e-05
ORF 239	1	MCIKHLVYVVICGSGSGSamber	35	4e-05
ORF 240	1	MICALAYLENCGSGSGSamber	35	4e-05
ORF 241	1	MCDNHVSAIWCGSGSGSamber	35	4e-05
ORF 242	1	MLYLSANCCFSCGSGSGSamber	35	4e-05
ORF 243	1	MDERDamberamberKNFTCGSGSGSamber	35	4e-05
ORF 244	1	MRYIMMLIGLVCGSGSGSamber	35	4e-05
ORF 245	1	MLFKDFCSCCWCGSGSGSamber	35	4e-05
ORF 246	1	MNNSFVCGSGSGSamber	35	4e-05
ORF 247	1	MFWNGCMLKLCGSGSGSamber	35	4e-05
ORF 248	1	MRRSCLWQIVVCGSGSGSamber	35	4e-05
ORF 249	1	MCTSEamberYTVSICGSGSGSamber	35	4e-05
ORF 250	1	MLISYSRAWKCCGSGSGSamber	35	4e-05
ORF 251	1	MSPVRFCCCRICGSGSGSamber	35	4e-05
ORF 252	1	MFVIKTYLAFDCGSGSGSamber	35	4e-05
ORF 253	1	MCAPCSVVIYamberCGSGSGSamber	35	4e-05
ORF 254	1	MWHLCGCYCQCGSGSGSamber	35	4e-05
ORF 255	1	MYAVSVLCCRCCGSGSGSamber	35	4e-05
ORF 256	1	MCSTVASILKCGSGSGSamber	35	4e-05
ORF 257	1	MVLYLLamberLNTICGSGSGSamber	35	4e-05
ORF 258	1	MFALCGCCNWCGSGSGSamber	35	4e-05
ORF 259	1	MEGEIQIDGGSEMRamberRYRamber	34	4e-05
ORF 260	1	MQRYWCSFVRCGSGSGSamber	34	4e-05
ORF 261	1	MFCLSFDFSVECGSGSGSamber	34	4e-05
ORF 262	1	MLSVLVLSKCYCGSGSGSamber	34	4e-05
ORF 263	1	MTKWYTIVCDCGSGSGSamber	34	4e-05
ORF 264	1	MCCCPYFamberCYCGSGSGSamber	34	4e-05
ORF 265	1	MVTNVIELICDCGSGSGSamber	34	4e-05
ORF 266	1	MCamberTTVEWYADCGSGSGSamber	34	4e-05
ORF 267	1	MAYRLRRCFCGCGSGSGSamber	34	4e-05
ORF 268	1	MGFAIYCCSNCCGSGSGSamber	34	4e-05
ORF 269	1	MERIAFCNCCCGSGSGSamber	34	4e-05
ORF 270	1	MCVYCILYSCCGSGSGSamber	34	4e-05
ORF 271	1	MWACLHVWDCCCGSGSGSamber	34	4e-05
ORF 272	1	MRYQATLEKDRCGAAGSamber	34	4e-05
ORF 273	1	MCCCCIPWRLKCGSGSGSamber	34	4e-05
ORF 274	1	MSEYVRHLCCLCGSGSGSamber	34	4e-05
ORF 275	1	MCCWVNCSLEHCGSGSGSamber	34	4e-05
ORF 276	1	MTFCYRPYDINCGSGSGSamber	34	4e-05
ORF 277	1	MDCSCFIPVMKCGSGSGSamber	34	4e-05
ORF 278	1	MAYQDTWYICVCGSGSGSamber	34	4e-05
ORF 279	1	MNYTYDCCCSCCGSGSGSamber	34	4e-05
ORF 280	1	MSCEWQCLNYCCGSGSGSamber	34	4e-05
ORF 281	1	MQIVWYRWIDECGSGSGSamber	34	4e-05
ORF 282	1	MARLWQYAYWTCGSGSGSamber	34	4e-05
ORF 283	1	MTHYWRIAYCSCGSGSGSamber	34	4e-05
ORF 284	1	MVDRRSPLNLCGSGSGSamber	34	4e-05
ORF 285	1	MCSVRMFWMQYCGSGSGSamber	34	4e-05
ORF 286	1	MFCTVRYAYQMCGSGSGSamber	34	4e-05
ORF 287	1	MRLCWIQLRFCGSGSGSamber	34	4e-05
ORF 288	1	MYRCGNKAYCCGSGSGSamber	34	4e-05
ORF 289	1	MDCVWYCYYPCCGSGSGSamber	34	4e-05
ORF 290	1	MCDILCLSCYCGSGSGSamber	34	4e-05
ORF 291	1	MWFTLSVRRCYCGSGSGSamber	34	4e-05
ORF 292	1	MLRICLVFAQQCGSGSGSamber	34	4e-05
ORF 293	1	MCKIAKRHamberGHCGSGSGSamber	34	4e-05
ORF 294	1	MFVCTCCQRQCGSGSGSamber	34	4e-05
ORF 295	1	MTNWIKGYQLYCGSGSGSamber	34	4e-05
ORF 296	1	MRYRMLRHCCKCGSGSGSamber	34	4e-05
ORF 297	1	MTCFVWCFKVSCGSGSGSamber	33	4e-05
ORF 298	1	MHCFVLLRYCGSGSGSamber	33	4e-05
ORF 299	1	MCDESAVamberKYKCGSGSGSamber	33	4e-05
ORF 300	1	MAVRKHDCFRICGSGSGSamber	33	4e-05
ORF 301	1	MMCFNIEVCCCGSGSGSamber	33	4e-05
ORF 302	1	MSYLMICVRCTCGSGSGSamber	33	4e-05
ORF 303	1	MCCAYIWTTFCGSGSGSamber	33	4e-05
ORF 304	1	MRNTYRLIVCCCGSGSGSamber	33	4e-05
ORF 305	1	MHTTARTGGGKDRKSTRLNSSHamber	33	4e-05
ORF 306	1	MLGHamberVHLWCLCGSGSGSamber	33	4e-05
ORF 307	1	MRGTVLLIIRCCGSGSGSamber	33	4e-05
ORF 308	1	MCDRKCYMRDCCGSGSGSamber	33	4e-05
ORF 309	1	MWFKVMQLCINCGSGSGSamber	33	4e-05
ORF 310	1	MRNYCVCCCNCCGSGSGSamber	33	4e-05
ORF 311	1	MVRHSNKCIRLCGSGSGSamber	33	4e-05
ORF 312	1	MWARLYCKVVCCGSGSGSamber	33	4e-05
ORF 313	1	MochreTopalLKWPVITCLFTamber	33	4e-05
ORF 314	1	MRTCTERCWATCGSGSGSamber	33	4e-05
ORF 315	1	MTQRYRQIICFCGSGSGSamber	33	4e-05
ORF 316	1	MLIRICHYCCCCGSGSGSamber	33	4e-05
ORF 317	1	MLAKILIAILCGSGSGSamber	33	4e-05
ORF 318	1	MCTCLMFLLVCGSGSGSamber	33	4e-05
ORF 319	1	MMIGTSCGSGSGSamber	33	4e-05
ORF 320	1	MTCMRDLLIYSCGSGSGSamber	33	4e-05
ORF 321	1	MWRAWHNIRCCCGSGSGSamber	33	4e-05
ORF 322	1	MCCSCCYHQWCGSGSGSamber	33	4e-05
ORF 323	1	MYGCWTCQTYCGSGSGSamber	33	4e-05
ORF 324	1	MMRCWTASQWFCGSGSGSamber	33	4e-05
ORF 325	1	MECWDVLHYCVVCGSGSGSamber	33	4e-05
ORF 326	1	MFVLEVYSDGWCGSGSGSamber	33	4e-05
ORF 327	1	MIGTLWFVVWSCGSGSGSamber	33	4e-05
ORF 328	1	MALSTLWNLCACGSGSGSamber	33	4e-05
ORF 329	1	MHDWamberIFVDWSCGSGSGSamber	33	4e-05
ORF 330	1	MCYCDFVVCCLCGSGSGSamber	33	4e-05
ORF 331	1	MMYAVILLamberSCGSGSGSamber	33	4e-05
ORF 332	1	MDDVRDCGSGSGSamber	33	4e-05
ORF 333	1	MENLVEAYTCYCGSGSGSamber	33	4e-05
ORF 334	1	MDSIFWFNWMNCGSGSGSamber	33	4e-05
ORF 335	1	MFACAYQCCCCGSGSGSamber	33	4e-05
ORF 336	1	MMVLRKCCSCWCGSGSGSamber	33	4e-05
ORF 337	1	MKWRTYCGFSACGSGSGSamber	33	4e-05
ORF 338	1	MTCYLKNVTVICGSGSGSamber	33	4e-05
ORF 339	1	MCVKMITWLLTCGSGSGSamber	33	4e-05
ORF 340	1	MIAKVVTYCCYCGSGSGSamber	33	4e-05
ORF 341	1	MYNRANCGSGSGSamber	33	4e-05
ORF 342	1	MCICCTRRSKRCGSGSGSamber	33	4e-05
ORF 343	1	MRCLEVSWCVRCGSGSGSamber	32	3e-05
ORF 344	1	MSWRTRDPKKCGSGSGSamber	32	3e-05
ORF 345	1	MTGGRIHRQHDRGamber	32	3e-05
ORF 346	1	MRSNRRCYSCCCGSGSGSamber	32	3e-05
ORF 347	1	MACCLVRTLLCGSGSGSamber	32	3e-05
ORF 348	1	MNGCEFGLICFCGSGSGSamber	32	3e-05
ORF 349	1	MEIMFLTCRCCGSGSGSamber	32	3e-05
ORF 350	1	MRCSLCCYICICGSGSGSamber	32	3e-05
ORF 351	1	MGVKTLCWILFCGSGSGSamber	32	3e-05
ORF 352	1	MCMIQLWNMSCGSGSGSamber	32	3e-05
ORF 353	1	MTRCFWIMSICGSGSGSamber	32	3e-05
ORF 354	1	MWSDPYCGLCCCGSGSGSamber	32	3e-05
ORF 355	1	MYVWPCLTLDFCGSGSGSamber	32	3e-05
ORF 356	1	MYIPARTGGGKDRKSTRLNSSHamber	32	3e-05
ORF 357	1	MLYFYLLVVKECGSGSGSamber	32	3e-05
ORF 358	1	MCVSICWTYTFCGSGSGSamber	32	3e-05
ORF 359	1	MQSWAMIKIVICGSASGSamber	32	3e-05
ORF 360	1	MLIAIDCLYCLCGSGSGSamber	32	3e-05
ORF 361	1	MSCRCWYADLCGSGSGSamber	32	3e-05
ORF 362	1	MNVRLITFCSCGSGSGSamber	32	3e-05
ORF 363	1	MRCYCILLTRMCGSGSGSamber	32	3e-05
ORF 364	1	MCNYLIVIYNCGSGSGSamber	32	3e-05
ORF 365	1	MLTTENVVITCGSGSGSamber	32	3e-05
ORF 366	1	MFVTCGTCSCCGSGSGSamber	32	3e-05
ORF 367	1	MRNDRLMRDamberSCGSGSGSamber	32	3e-05
ORF 368	1	MARCVTYRLKWCGSGSGSamber	32	3e-05
ORF 369	1	MISEamberSIDVDCCGSGSGSamber	32	3e-05
ORF 370	1	MWYWSCDCLDCCGSGSGSamber	32	3e-05
ORF 371	1	METYSVVWLWCGSGSGSamber	32	3e-05
ORF 372	1	MDLFEECCWCCGSGSGSamber	32	3e-05
ORF 373	1	MLLVVLHWSCCGSGSGSamber	32	3e-05
ORF 374	1	MKFSQLWFYCNCGSGSGSamber	32	3e-05
ORF 375	1	MQCSMKWYCCWCGSGSGSamber	32	3e-05
ORF 376	1	MCCVYWFVVFCGSGSGSamber	32	3e-05
ORF 377	1	MLSNLSAIamberCCGSGSGSamber	32	3e-05
ORF 378	1	MCNRYCEFLICGSGSGSamber	32	3e-05
ORF 379	1	MVILRIVYQRMCGSGSGSamber	32	3e-05
ORF 380	1	MLLIVRRVCNCGSGSGSamber	32	3e-05
ORF 381	1	MQDVYWCVVEQCGSGSGSamber	32	3e-05
ORF 382	1	MCFDGTEVamberYACGSGSGSamber	32	3e-05
ORF 383	1	MCLDRWQYIICGSGSGSamber	32	3e-05
ORF 384	1	MLGLPKLYVLICGSGSGSamber	32	3e-05
ORF 385	1	MTRSAHWCFSCGSGSGSamber	32	3e-05
ORF 386	1	MWHNYWTSHVVCGSGSGSamber	32	3e-05
ORF 387	1	MRLIILNILCECGSGSGSamber	32	3e-05
ORF 388	1	MWNDEMFLWSCGSGSGSamber	32	3e-05
ORF 389	1	MSDQVSFRWIYCGSGSGSamber	32	3e-05
ORF 390	1	MDRSTIMITLLCGSGSGSamber	32	3e-05
ORF 391	1	MCSCTYRSFWCCGSGSGSamber	32	3e-05
ORF 392	1	MKYMEFRCGSGSGSamber	32	3e-05
ORF 393	1	MVAWLWCIRYCGSGSGSamber	32	3e-05
ORF 394	1	MWLSFYCACLCGSGSGSamber	32	3e-05
ORF 395	1	MWRRIILILRCGSGSGSamber	32	3e-05
ORF 396	1	MDRILIVLTNKCGSGSGSamber	32	3e-05
ORF 397	1	MSYDWPNLCDICGSGSGSamber	32	3e-05
ORF 398	1	MSNRWFFVLDCGSGSGSamber	32	3e-05
ORF 399	1	MCSDFACDSCCGSGSGSamber	31	3e-05
ORF 400	1	MCamberMISRLTEWCGSGSGSamber	31	3e-05
ORF 401	1	MVNFVCRSFCCCGSGSGSamber	31	3e-05
ORF 402	1	MMLLYLIGCSCGSGSGSamber	31	3e-05
ORF 403	1	MWWCQITRIGYCGSGSGSamber	31	3e-05
ORF 404	1	MCIEIRVYCRQCGSGSGSamber	31	3e-05
ORF 405	1	MCCSFECCCEVRQRSGSamber	31	3e-05
ORF 406	1	MKEHCADIRFNCGSGSGSamber	31	3e-05
ORF 407	1	MRCMPMKKWSQCGSGSGSamber	31	3e-05
ORF 408	1	MIVWYSFGSCNCGSGSGSamber	31	3e-05
ORF 409	1	MWHPQYLINWCGSGSGSamber	31	3e-05
ORF 410	1	MIRYYKYKWCYCGSGSGSamber	31	3e-05
ORF 411	1	MWHCCACLFQCGSGSGSamber	31	3e-05
ORF 412	1	MVKTFVVHSVCCGSGSGSamber	31	3e-05
ORF 413	1	MKELNHVLYPCGSGSGSamber	31	3e-05
ORF 414	1	MFLACFSLDLKCGSGSGSamber	31	3e-05
ORF 415	1	MSYLVVFPCYCCGSGSGSamber	31	3e-05
ORF 416	1	MHKWHDNFRIRCGSGSGSamber	31	3e-05
ORF 417	1	MRMRIWYRYCFCGSGSGSamber	31	3e-05
ORF 418	1	MCYCCFVLKCSCGSGSGSamber	31	3e-05
ORF 419	1	MRWAPILLWVICGSGSDSamber	31	3e-05
ORF 420	1	MCNVRYCSVGLCGSGSGSamber	31	3e-05
ORF 421	1	MNCVICVELFLCGSGSGSamber	31	3e-05
ORF 422	1	MASVVYCICTCCGSGSGSamber	31	3e-05
ORF 423	1	MSRVEWCWCLCGSGSGSamber	31	3e-05
ORF 424	1	MWYSSAFCLVFCGSGSGSamber	31	3e-05
ORF 425	1	MLTLTKKSLTKCGSGSGSamber	31	3e-05
ORF 426	1	MLRVWIKRCHICGSGSGSamber	31	3e-05
ORF 427	1	MSWQVIYIKTGCGSGSGSamber	31	3e-05
ORF 428	1	MCRNWCCYCTSCGSGSGSamber	31	3e-05
ORF 429	1	MSNCCACRILCGSGSGSamber	31	3e-05
ORF 430	1	MVAIVITCNSFCGSGSGSamber	31	3e-05
ORF 431	1	MLCRLKYVSICGSGSGSamber	31	3e-05
ORF 432	1	MHTAYGLVVKCGSGSGSamber	31	3e-05
ORF 433	1	MGVCQYAMDTWCGSGSGSamber	31	3e-05
ORF 434	1	MFQMDMMWSWACGSamber	31	3e-05
ORF 435	1	MWCIVamberKSCCHCGSGSGSamber	31	3e-05
ORF 436	1	MWCWGEQHEYKCGSGSamber	31	3e-05
ORF 437	1	MIGGIICCHVVCGSGSGSamber	31	3e-05
ORF 438	1	MGCFDDWSWNICGSGSGSamber	31	3e-05
ORF 439	1	MPGLCMEGTNCGSGSGSamber	31	3e-05
ORF 440	1	MQLDALYRYVCCGSGSGSamber	31	3e-05
ORF 441	1	MYSGSCWFRCHCGSGSGSamber	31	3e-05
ORF 442	1	MQWIRCMSKVKCGSGSGSamber	31	3e-05
ORF 443	1	MKLamberVIFWGVCGSGSGSamber	31	3e-05
ORF 444	1	MGDIVLNVLICCGSGSGSamber	31	3e-05
ORF 445	1	MFVPILAVHGCCGSGSGSamber	31	3e-05
ORF 446	1	MCTSLWIIYWLCGSGSGSamber	31	3e-05
ORF 447	1	MRVSLCCTVCCGSGSGSamber	31	3e-05
ORF 448	1	MCNCFVIDRSCGSGSGSamber	31	3e-05
ORF 449	1	MKVFHEYCGHCCGSGSGSamber	31	3e-05
ORF 450	1	MILFGSVLAAGHGSamber	31	3e-05
ORF 451	1	MTCMLCTRLFTCGSGSGSamber	31	3e-05
ORF 452	1	MVLVRIWSYFDCGSGSGSamber	31	3e-05
ORF 453	1	MNYWRRDFKCLCGSGSGSamber	31	3e-05
ORF 454	1	MKKWamberMSKFYVCGSGSGSamber	31	3e-05
ORF 455	1	MWWIYSLTCVCGSGSGSamber	31	3e-05
ORF 456	1	MWYNCYLMSCYCGSGSGSamber	31	3e-05
ORF 457	1	MRPMLKKIVCCCGSGSGSamber	31	3e-05
ORF 458	1	MCWMICTIRICGSGSGSamber	31	3e-05
ORF 459	1	MDDRSCLYCLRCGSGSGSamber	31	3e-05
ORF 460	1	MDVEKIYALFCGSGSGSamber	31	3e-05
ORF 461	1	MDYLDWNYSFCGSGSGSamber	31	3e-05
ORF 462	1	MYADWIYLVANCGSGSGSamber	31	3e-05
ORF 463	1	MACFLVGRICWCGSGSGSamber	31	3e-05
ORF 464	1	MHCLNCAWVVYCGSGSGSamber	31	3e-05
ORF 465	1	MYamberVFVRVCYCGSGSGSamber	31	3e-05
ORF 466	1	MCKTYRCLELRCGSGSGSamber	31	3e-05
ORF 467	1	MSKYCFKLVVFCGSGSGSamber	31	3e-05
ORF 468	1	MTFGGFHGCCCGSGSGSamber	31	3e-05
ORF 469	1	MTCWRGHIAVWCGSGSGSamber	31	3e-05
ORF 470	1	MLSLHYLCACCGSGSGSamber	31	3e-05
ORF 471	1	MCWYPKAKNFCGSGSGSamber	31	3e-05
ORF 472	1	MVLVKWYCCCCGSGSGSamber	31	3e-05
ORF 473	1	MSVSMIFICTCGSGSGSamber	31	3e-05
ORF 474	1	MCCALSCFCRCCGSGSGSamber	31	3e-05
ORF 475	1	MAWSDNAICCLCGSGSGSamber	31	3e-05
ORF 476	1	MYWSVKWILDECGSGSGSamber	31	3e-05
ORF 477	1	MWFWKYIPYRNCGSGSGSamber	31	3e-05
ORF 478	1	MACRMKATVLICGSGSGSamber	30	3e-05
ORF 479	1	MEERYLLQNPHCGSGSGSamber	30	3e-05
ORF 480	1	MACGWRMQHCCGSGSGSamber	30	3e-05
ORF 481	1	MVLCDSIATQLCGSGSGSamber	30	3e-05
ORF 482	1	MRREITCGSGSGSamber	30	3e-05
ORF 483	1	MWIFIMNCPCKCGSGSGSamber	30	3e-05
ORF 484	1	MHFEYVIDVYCCGSGSGSamber	30	3e-05
ORF 485	1	MYCCNRCCWTCGSGSGSamber	30	3e-05
ORF 486	1	MVYVPRICCVSCGSGSGSamber	30	3e-05
ORF 487	1	MKIVEYHASYCGSGSGSamber	30	3e-05
ORF 488	1	MFRNLCCTCLCGSGSGSamber	30	3e-05
ORF 489	1	MMNRYIVELVLCGSGSGSamber	30	3e-05
ORF 490	1	MCIWTVVCMCCGSGSGSamber	30	3e-05
ORF 491	1	MCWTSCCWRRFCGSGSGSamber	30	3e-05
ORF 492	1	MCLHVLMLYIACGSGSGSamber	30	3e-05
ORF 493	1	MCDLIYNLRFCGSGSGSamber	30	3e-05
ORF 494	1	MNLMWRFVADCCGSGSGSamber	30	3e-05
ORF 495	1	MIKFVCSPCIRCGSGSGSamber	30	3e-05
ORF 496	1	MRWHWHLamberLKCCGSGSGSamber	30	3e-05
ORF 497	1	MEVYVVLLCTCGSGSGSamber	30	3e-05
ORF 498	1	MKLFPFKSNVCGSGSGSamber	30	3e-05
ORF 499	1	MFACCYRIMRCCGSGSGSamber	30	3e-05
ORF 500	1	MSTCYAVQIHLCGSGSGSamber	30	3e-05
ORF 501	1	MFERACCNYLMCGSGSGSamber	30	3e-05
ORF 502	1	MLWVLLNTCCCGSGSGSamber	30	3e-05
ORF 503	1	MCamberTERILKRICGSGSGSamber	30	3e-05
ORF 504	1	MTKCWWIVLCNCGSGSGSamber	30	3e-05
ORF 505	1	MHYCSYMFNLSCGSGSGSamber	30	3e-05
ORF 506	1	MDGSNLELLVCCGSGSGSamber	30	3e-05
ORF 507	1	MLNKMLCGSGSGSamber	30	3e-05
ORF 508	1	MDEFQIKWIYICGSGSGSamber	30	3e-05
ORF 509	1	MVTWIVINIDCGSGSGSamber	30	3e-05
ORF 510	1	MTCTRFLIFSSCGSGSGSamber	30	3e-05
ORF 511	1	MGCGTVYYRYamberCGSGSGSamber	30	3e-05
ORF 512	1	MTGGRRHRQHDRGamber	30	3e-05
ORF 513	1	MLSamberVLVVFTYCGSGSGSamber	30	3e-05
ORF 514	1	MVFVRSCCVHCGSGSGSamber	30	3e-05
ORF 515	1	MFSRKRVCNQLCGSGSGSamber	30	3e-05
ORF 516	1	MLGVFAFGIIYCGSGSGSamber	30	3e-05
ORF 517	1	MTWSKLCLTCFCGSGSGSamber	30	3e-05
ORF 518	1	MVQRVSLRIRCGSGSGSamber	30	3e-05
ORF 519	1	MIWFQDYVRSGCGSGSGSamber	30	3e-05
ORF 520	1	MRRKCWCSYWCSSGSGSamber	30	3e-05
ORF 521	1	MECLYEEIWTCGSGSGSamber	30	3e-05
ORF 522	1	MVKNopalNREREREEDSamber	30	3e-05
ORF 523	1	MRELICIYVECCGSGSGSamber	30	3e-05
ORF 524	1	MMYTLCRWNCGCGSGSGSamber	30	3e-05
ORF 525	1	MITHNYCWYSFCGSGSGSamber	30	3e-05
ORF 526	1	MSHALPNCCCYCGSGSGSamber	30	3e-05
ORF 527	1	MEFVYWENIRGCGSGSGSamber	30	3e-05
ORF 528	1	MFKRAamberEKRSKCGSGSGSamber	30	3e-05
ORF 529	1	MWLETCMKYVDCGSGSGSamber	30	3e-05
ORF 530	1	MCSLTGLFRRICGSGSGSamber	30	3e-05
ORF 531	1	MVFLYGCCVVCGSGSGSamber	30	3e-05
ORF 532	1	MDCSCCYILSCGSGSGSamber	30	3e-05
ORF 533	1	MELRIYAWSCICGSGSGSamber	30	3e-05
ORF 534	1	MCSWCTCNYCCGSGSGSamber	30	3e-05
ORF 535	1	MVSWTLLLYLCGSGSGSamber	30	3e-05
ORF 536	1	MAFIQSSAQWCGSGSGSamber	30	3e-05
ORF 537	1	MHIWamberAYYCCCCGSGSGSamber	30	3e-05
ORF 538	1	MSYAYDMLYVSCGSGSGSamber	30	3e-05
ORF 539	1	MPARTGGGKDRKSTRLNSSHamber	30	3e-05
ORF 540	1	MCNFYRVCSRCGSGSGSamber	30	3e-05
ORF 541	1	MHCECVRIWHKCGSGSGSamber	30	3e-05
ORF 542	1	MVCYSYVLWSYCGSGSGSamber	30	3e-05
ORF 543	1	MCFFALICKCCCGSGSGSamber	30	3e-05
ORF 544	1	MIRSHRECMGDCGSGSGSamber	30	3e-05
ORF 545	1	MTLTLTGQIGopalLochrePGLGRamber	30	3e-05
ORF 546	1	MRCVRWQIRLKCGSGSGSamber	30	3e-05
ORF 547	1	MSWHFCNCWKDCGSGSGSamber	30	3e-05
ORF 548	1	MVYSESNVamberKTCGSGSGSamber	30	3e-05
ORF 549	1	MWCVPGLNWTLCGNGSGSamber	30	3e-05
ORF 550	1	MCFCEAFDNPCGSGSGSamber	30	3e-05
ORF 551	1	MLNVWSYNICECGSGSGSamber	30	3e-05
ORF 552	1	MFCDIPAIamberLFCGSGSGSamber	30	3e-05
ORF 553	1	MSNCWVRYLWCGSGSGSamber	30	3e-05
ORF 554	1	MATCWALNCFCGSGSGSamber	30	3e-05
ORF 555	1	MSQNSNamberQSECGSGSGSamber	30	3e-05
ORF 556	1	MVSWCDLVCSCGNGSGSamber	30	3e-05
ORF 557	1	MLREVVHIamberRNCGSGSSSamber	30	3e-05
ORF 558	1	MRYHKVTISLVCGSGSGSamber	30	3e-05
ORF 559	1	MRDHHYRHPKYCSSGSGSamber	30	3e-05
ORF 560	1	MHNKIWICICCGSGSGSamber	30	3e-05
ORF 561	1	MCDRFamberSVVLCGSGSGSamber	30	3e-05
ORF 562	1	MMCKRYWRNSMCGSGSGSamber	30	3e-05
ORF 563	1	MTQLYMFHVKCCGSGSGSamber	29	3e-05
ORF 564	1	MPTSRIRESYCGSGSGSamber	29	3e-05
ORF 565	1	MRVYSSAWICNCGSGSGSamber	29	3e-05
ORF 566	1	MDRFTVIVSIVCGSGSGSamber	29	3e-05
ORF 567	1	MDCWLTCYHECCGSGSGSamber	29	3e-05
ORF 568	1	MFCCNHYVKVMCGSGSGSamber	29	3e-05
ORF 569	1	MVFARTAYSCCGSGSGSamber	29	3e-05
ORF 570	1	MSMHCSNAVVKCGSGSGSamber	29	3e-05
ORF 571	1	MRCIFSVYAVCGSGSGSamber	29	3e-05
ORF 572	1	MYLRSNKSFCICGSGSGSamber	29	3e-05
ORF 573	1	MCWLCYVVFRGCGSGSGSamber	29	3e-05
ORF 574	1	MRYILVFMQFTCGSGSGSamber	29	3e-05
ORF 575	1	MLopalMWVTCGSGSGSamber	29	3e-05
ORF 576	1	MGQACSNYWICGSGSGSamber	29	3e-05
ORF 577	1	MLKCIGAYEYICGSGSGSamber	29	3e-05
ORF 578	1	MYQWKLIAQICGSGSGSamber	29	3e-05
ORF 579	1	MCCFRQTSNamberICGSGSGSamber	29	3e-05
ORF 580	1	MVYWCFQTLLYCGSGSGSamber	29	3e-05
ORF 581	1	MPTCVVLYEECGSGSGSamber	29	3e-05
ORF 582	1	MCWNRYSSWMECGSGSGSamber	29	3e-05
ORF 583	1	MECWDLICLRCGSGSGSamber	29	3e-05
ORF 584	1	MRWSFICKSCCGSGSGSamber	29	3e-05
ORF 585	1	MTVKSQSKMMRCGSGSGSamber	29	3e-05
ORF 586	1	MTLRIPLFKCLCGSGSGSamber	29	3e-05
ORF 587	1	MELVVAIIamberMRCGSGSGSamber	29	3e-05
ORF 588	1	MQNHCLSEPKDCGSGSGSamber	29	3e-05
ORF 589	1	MCELSLNTCQCGSGSGSamber	29	3e-05
ORF 590	1	MCRGTRHPVIFCGSGSGSamber	29	3e-05
ORF 591	1	MWTLVDTNCACGSGSGSamber	29	3e-05
ORF 592	1	MCMLEMLSTMSCCGSGSGSamber	29	3e-05
ORF 593	1	MCYSRSSRATNCDSGSGSamber	29	3e-05
ORF 594	1	MVamberISDVVVLCGSGSGSamber	29	3e-05
ORF 595	1	MPLWNVPFVRCGSGGSamber	29	3e-05
ORF 596	1	MLDQYSGCCKCGSGSGSamber	29	3e-05
ORF 597	1	MCHLRIWSFTDCGSGSGSamber	29	3e-05
ORF 598	1	MCRRCNCYWCCGSGSGSamber	29	3e-05
ORF 599	1	MGWTSYFYVRFCGSGSGSamber	29	3e-05
ORF 600	1	MCYVCYRYVLDCGSGSGSamber	29	3e-05
ORF 601	1	MASCLWISVWCCGSGSGSamber	29	3e-05
ORF 602	1	MCKVIEINWECGSGSGSamber	29	3e-05
ORF 603	1	MCETRFFCSVICGSGSGSamber	29	3e-05
ORF 604	1	MSECLVILYDSCGSGSGSamber	29	3e-05
ORF 605	1	MCCMWKYNIACGSGSGSamber	29	3e-05
ORF 606	1	MFEYHEYLCCCGSGSGSamber	29	3e-05
ORF 607	1	MVDRNWEYDKNCGSGSGSamber	29	3e-05
ORF 608	1	MCWDCCYTDFYCGSGSGSamber	29	3e-05
ORF 609	1	MTLNCFVCYYFCGSGSGSamber	29	3e-05
ORF 610	1	MGTKTRMVQVTCGSGSGSamber	29	3e-05
ORF 611	1	MCVTFVIDRFCGSGSGSamber	29	3e-05
ORF 612	1	MFTCFAFDWDCGSGSGSamber	29	3e-05
ORF 613	1	MGTCIRLCIFCGSGSGSamber	29	3e-05
ORF 614	1	MCCARITFKVCGSGSGSamber	29	3e-05
ORF 615	1	MTIIDWCCLCDCGSGSGSamber	29	3e-05
ORF 616	1	MTIKFDTCDSCGSGSGSamber	29	3e-05
ORF 617	1	MYRTVITCQISCGSGSGSamber	29	3e-05
ORF 618	1	MDRCNLWNCCNCGSGSGSamber	29	3e-05
ORF 619	1	MCVLVALHamberIHCGSGSGSamber	29	3e-05
ORF 620	1	MSIVVFWMPWKCGSGSGSamber	29	3e-05
ORF 621	1	MIHTYEWCWDWCGSGSGSamber	29	3e-05
ORF 622	1	MGQRRSQYKCGSGSGSamber	29	3e-05
ORF 623	1	MCSWNWRIIDLCGSGSGSamber	29	3e-05
ORF 624	1	MHLCYITGMLCGSGSGSamber	29	3e-05
ORF 625	1	MFTRKIFVLYFCGSGSGSamber	29	3e-05
ORF 626	1	MTWYRFWARCICGSGSGSamber	29	3e-05
ORF 627	1	MYEMMCPVLLLCGSGSGSamber	29	3e-05
ORF 628	1	MLFWTACCKICGSGSGSamber	29	3e-05
ORF 629	1	MFCCTLKPNINCGSGSGSamber	29	3e-05
ORF 630	1	MFSHMTVWCQCGSGSGSamber	29	3e-05
ORF 631	1	MDWWTCCCNYCGSGSGSamber	29	3e-05
ORF 632	1	MKYLCCAIWYDCGSGSGSamber	29	3e-05
ORF 633	1	MCCLCPDNFNACGSGSGSamber	29	3e-05
ORF 634	1	MNSTGVIVFLYCGSGSGSamber	29	3e-05
ORF 635	1	MVGYCHYYKWTCGSGSGSamber	29	3e-05
ORF 636	1	MFDETamberIESCGSGSGSamber	29	3e-05
ORF 637	1	MHLVGRVSQRKCGSGSGSamber	29	3e-05
ORF 638	1	MLGVEDEWVISCGSGSGSamber	29	3e-05
ORF 639	1	MEILFLNVLCLCGSGSGSamber	29	3e-05
ORF 640	1	MGRSVLSFICCCGSGSGSamber	29	3e-05
ORF 641	1	MCRKYYamberKCSCGSGSGSamber	29	3e-05
ORF 642	1	MHYRVPWWISYCGSGSGSamber	29	3e-05
ORF 643	1	MTSamberamberNTLYNNCGSGSGSamber	29	3e-05
ORF 644	1	MSRSLNNRCGMCGSGSGSamber	29	3e-05
ORF 645	1	MMVYRTSSSWCCGSGSGSamber	29	3e-05
ORF 646	1	MVFQCITYIALCGSGSGSamber	29	3e-05
ORF 647	1	MYWNSLCTKWYCGSGSGSamber	29	3e-05
ORF 648	1	MCARLMFAKMICGSGSGSamber	29	3e-05
ORF 649	1	MLLYAKCSHFCGNGSGSamber	29	3e-05
ORF 650	1	MICCVLISYCFCGSGSGSamber	29	3e-05
ORF 651	1	MTHWYSCLNICGSGSGSamber	29	3e-05
ORF 652	1	MCVYESLIWYYCGSGSGSamber	29	3e-05
ORF 653	1	MVLVIIamberYCWCGSGSGSamber	29	3e-05
ORF 654	1	MIEKHIEFamberWWCGSGSGSamber	29	3e-05
ORF 655	1	MCVWIIFAETICGSGSGSamber	29	3e-05
ORF 656	1	MCVSWNIamberKRRCGSGSGSamber	29	3e-05
ORF 657	1	MCVPAVGMFRECGSGSGSamber	29	3e-05
ORF 658	1	MIFVAIKWRSCGSGSGSamber	29	3e-05
ORF 659	1	MCSGIRYIWVFCGSGSGSamber	29	3e-05
ORF 660	1	MCDRTHLLLLVCGSGSGSamber	29	3e-05
ORF 661	1	MRDHHYRHPKYYGSGSGSamber	29	3e-05
ORF 662	1	MTGPKCamberYIamberCGSGSamber	29	3e-05
ORF 663	1	MGIFRRMTCGSGSGSamber	29	3e-05
ORF 664	1	MCamberRMGEHWMLCGSGSGSamber	29	3e-05
ORF 665	1	MKMEPDVCCYCCGSGSGSamber	29	3e-05
ORF 666	1	MVLMIRNNCGSGSGSamber	29	3e-05
ORF 667	1	MVLKTATYLNCCGSGSGSamber	29	3e-05
ORF 668	1	MCFLLVAQEKMCGSGSGSamber	29	3e-05
ORF 669	1	MWKRNPDWRYACGSGSGSamber	29	3e-05
ORF 670	1	MSFRCGSTILLCGSGSGSamber	29	3e-05
ORF 671	1	MCSSEDVLKSCGSGSGSamber	29	3e-05
ORF 672	1	MSRNLCVRTRCGSGSSSamber	29	3e-05
ORF 673	1	MDPCGKDWRFNCGSGSGSamber	29	3e-05
ORF 674	1	MSFVVIIRKFDCGSGSGSamber	29	3e-05
ORF 675	1	MRITCIKSEAYCGSGSGSamber	29	3e-05
ORF 676	1	MWTLRYGCCCICGSGSGSamber	29	3e-05
ORF 677	1	MMCDLWICYIECGSGSGSamber	29	3e-05
ORF 678	1	MMMRLTLKVMCGSGSGSamber	29	3e-05
ORF 679	1	MVVRPILRSGHCGSGSGSamber	29	3e-05
ORF 680	1	MPCSYWCIAVCGSGSGSamber	29	3e-05
ORF 681	1	MWSCLNKNCVCGSGSGSamber	29	3e-05
ORF 682	1	MQLSRCIYCVRQRRGSamber	29	3e-05
ORF 683	1	MHILCCIVIIFCGSGSGSamber	29	3e-05
ORF 684	1	MLCCWLLVLDKCGSGSGSamber	29	3e-05
ORF 685	1	MKSMYSCISCCCGSGSGSamber	29	3e-05
ORF 686	1	MHWHACCSDWCGSGSGSamber	29	3e-05
ORF 687	1	MCYSWRLAIYTCGSGSGSamber	29	3e-05
ORF 688	1	MEFLHKFTCCCCGSGSGSamber	29	3e-05
ORF 689	1	MCIELSLQVYYCGSGSGSamber	29	3e-05
ORF 690	1	MYSELVKRIGSCGSGSGSamber	29	3e-05
ORF 691	1	MYCSCPIILSLCGSGSGSamber	29	3e-05
ORF 692	1	MCSHFAFLGIRCGSGSGSamber	29	3e-05
ORF 693	1	MGCRWKRSHLSCGSGSGSamber	29	3e-05
ORF 694	1	MEDCALWCKSNCGSGSGSamber	29	3e-05
ORF 695	1	MLLTECNCFCVCGSGSGSamber	29	3e-05
ORF 696	1	MEFNESRTWCFCGSGSGSamber	29	3e-05
ORF 697	1	MCVCCCNPCWCCGSGSGSamber	29	3e-05
ORF 698	1	MGRGCKamberGVTSCGSGSGSamber	29	3e-05
ORF 699	1	MRLTVYLIYDCGSGSGSamber	29	3e-05
ORF 700	1	MCFLMYRCRCGSGSGSamber	28	3e-05
ORF 701	1	MVIILRLYAVCGSGSGSamber	28	3e-05
ORF 702	1	MTLLLIMNGNVCGSGSGSamber	28	3e-05
ORF 703	1	MPWLQIMIITCGSGSGSamber	28	3e-05
ORF 704	1	MVTLPRKCYRCCGSGSGSamber	28	3e-05
ORF 705	1	MRSYLCIamberRCGSGSGSamber	28	3e-05
ORF 706	1	MICCKVVIARQCGSGSGSamber	28	3e-05
ORF 707	1	MYDCLWFSCCCGSGSGSamber	28	3e-05
ORF 708	1	MCRSIWNYWWICGSGSGSamber	28	3e-05
ORF 709	1	MCKILTVVKamberACGSGSGSamber	28	3e-05
ORF 710	1	MIIILLELNQGCGSGSGSamber	28	3e-05
ORF 711	1	MWYTYELSNNDCGSGSGSamber	28	3e-05
ORF 712	1	MWTIRYVVKETCGSGSGSamber	28	3e-05
ORF 713	1	MTKRKMEHEYFCGSGRGSamber	28	3e-05
ORF 714	1	MYEPIWTLYCDCGSGSGSamber	28	3e-05
ORF 715	1	MRCIYCCVYRSCGSGSGSamber	28	3e-05
ORF 716	1	MSCCNRDARYFCGSGSGSamber	28	3e-05
ORF 717	1	MYamberGISFCGHSCGSGSGSamber	28	3e-05
ORF 718	1	MCYSPLYRSVCGSGSGSamber	28	3e-05
ORF 719	1	MLSNCCVFYRCCGSGSGSamber	28	3e-05
ORF 720	1	MMCVKDIFVCCCGSGSGSamber	28	3e-05
ORF 721	1	MSVLNIKNSWCGSGSGSamber	28	3e-05
ORF 722	1	MMCNYWFamberVWSCGSGSGSamber	28	3e-05
ORF 723	1	MYCQRSAVGFCGSGSGSamber	28	3e-05
ORF 724	1	MLYRYCVRVSCGSGSGSamber	28	3e-05
ORF 725	1	MDRGDNNSALCCGSGSGSamber	28	3e-05
ORF 726	1	MYRDAWKYRMCGSGSGSamber	28	3e-05
ORF 727	1	MKamberNRIVLSVMCGSGSGSamber	28	3e-05
ORF 728	1	MEDMIRNCVCVCGSGSGSamber	28	3e-05
ORF 729	1	MPEAHECYIIVCGSGSGSamber	28	3e-05
ORF 730	1	MPERSNTYEWNCGSGSGSamber	28	3e-05
ORF 731	1	MCYMWHLQFRDCGSGSGSamber	28	3e-05
ORF 732	1	MWYIADRCCCTCGSGSGSamber	28	3e-05
ORF 733	1	MCCSYPHRAamberNCGSGSGSamber	28	3e-05
ORF 734	1	MMMKWACTVVCGSGSGSamber	28	3e-05
ORF 735	1	MYALGSNVSLNCGSGSGSamber	28	3e-05
ORF 736	1	MIVTLICRSCCGSGSGSamber	28	3e-05
ORF 737	1	MCVAYRSKQCCGSGSGSamber	28	3e-05
ORF 738	1	MERVLITWHNCGSGSGSamber	28	3e-05
ORF 739	1	MFCDVCMIEFCGSGSGSamber	28	3e-05
ORF 740	1	MCFQWTRMMNFCGSGSGSamber	28	3e-05
ORF 741	1	MAYLCAIAFWNCGSGSGSamber	28	3e-05
ORF 742	1	MRSREAEMICCGSGSGSamber	28	3e-05
ORF 743	1	MFSSVEQITLNCSSGSGSamber	28	3e-05
ORF 744	1	MDKISSQNGCCCGSGSSSamber	28	3e-05
ORF 745	1	MYRDVLFSICCCGSGSGSamber	28	3e-05
ORF 746	1	MKFYLCCSWVCGSGSGSamber	28	3e-05
ORF 747	1	MRVQNLCSCRCCGSGSGSamber	28	3e-05
ORF 748	1	MCCFFACCYCACGSGSGSamber	28	3e-05
ORF 749	1	MCYSACSILWCGSGSGSamber	28	3e-05
ORF 750	1	MCYVHSLLKGDCGSAAGSamber	28	3e-05
ORF 751	1	MMRCAVTCSIWCGSGSGSamber	28	3e-05
ORF 752	1	MCRISKRALLCGSGSGSamber	28	3e-05
ORF 753	1	MCNPNLIWYIKCGSGSGSamber	28	3e-05
ORF 754	1	MYCVNGLVVLHCGSGSGSamber	28	3e-05
ORF 755	1	MLSRWNSFLCTCGSGSGSamber	28	3e-05
ORF 756	1	MLLDAIVLMNCGSGSGSamber	28	3e-05
ORF 757	1	MCAKKFCKNamberKCGSGSGSamber	28	3e-05
ORF 758	1	MDWYIAKVRLCGSGSGSamber	28	3e-05
ORF 759	1	MFamberRRLVVRILCGSGSGSamber	28	3e-05
ORF 760	1	MEFCNWVNCKICGSGSGSamber	28	3e-05
ORF 761	1	MLFCAIRYRLQCGSGSGSamber	28	3e-05
ORF 762	1	MVMamberFLPECCACGSGSGSamber	28	3e-05
ORF 763	1	MDLYSCCCKRDCGSGSGSamber	28	3e-05
ORF 764	1	MSWIREAVACSCGSGSGSamber	28	3e-05
ORF 765	1	MATLFCFGFLCCGSGSGSamber	28	3e-05
ORF 766	1	MMHQWLMSCKCGSGSGSamber	28	3e-05
ORF 767	1	MTVCCKVIDELCGSGSGSamber	28	3e-05
ORF 768	1	MCLTSWETMKCGSGSGSamber	28	3e-05
ORF 769	1	MCSKRYCVSamberamberCGSGSGSamber	28	3e-05
ORF 770	1	MRLTICCRMCCCGSGSGSamber	28	3e-05
ORF 771	1	MCLFVCLLECCGSGSGSamber	28	3e-05
ORF 772	1	MICTCLCFLNCGSGSGSamber	28	3e-05
ORF 773	1	MRIRTLSYVVICGSGSGSamber	28	3e-05
ORF 774	1	MLWLLVVRNWCGSGSGSamber	28	3e-05
ORF 775	1	MRYRNWLYVVSCGSGSGSamber	28	3e-05
ORF 776	1	MWYRKMKWRCRCGSGSGSamber	28	3e-05
ORF 777	1	MNQLSamberVKYLCGSGSSamber	28	3e-05
ORF 778	1	MLNCKRIFCGCGSGSGSamber	28	3e-05
ORF 779	1	MSESDVKRCCCCGSGSGSamber	28	3e-05
ORF 780	1	MWMLopalRCSMCGSGSGSamber	28	3e-05
ORF 781	1	MDCDGLTFYSCCGSGSGSamber	28	3e-05
ORF 782	1	MFSRLFCVGNFCGSGSGSamber	28	3e-05
ORF 783	1	MCYLHWCYCIGCGSGSGSamber	28	3e-05
ORF 784	1	MPYVSCLFYVRCGSGSGSamber	28	3e-05
ORF 785	1	MCKCAPRSQKCCGSGSGSamber	28	3e-05
ORF 786	1	MPNSFLVVFVCGSGSGSamber	28	3e-05
ORF 787	1	MGIIYVRTNICGSGSGSamber	28	3e-05
ORF 788	1	MCVRDIamberamberNFCGSGSGSamber	28	3e-05
ORF 789	1	MICLWSFRVENCGSGSGSamber	28	3e-05
ORF 790	1	MVCSRYDYGYYCGSGSGSamber	28	3e-05
ORF 791	1	MYTCWNVFVICGSGSGSamber	28	3e-05
ORF 792	1	MCCHHGWTWWICGSGSGSamber	28	3e-05
ORF 793	1	MYCVLKCACSCGSGSGSamber	28	3e-05
ORF 794	1	MCIEKIFAQCCGSGSGSamber	28	3e-05
ORF 795	1	MVIELCGLKYVCGSGSGSamber	28	3e-05
ORF 796	1	MSAFDCILLWCCGSGSGSamber	28	3e-05
ORF 797	1	MWYREIMYCLICGSGSGSamber	28	3e-05
ORF 798	1	MRLLAFSCCICCGSGSGSamber	28	3e-05
ORF 799	1	MCLTINVFTDNCGSGSGSamber	28	3e-05
ORF 800	1	MCFGFSQVTDCGSGSGSamber	28	3e-05
ORF 801	1	MSTRLIYCVFKCGNGSGSamber	28	3e-05
ORF 802	1	MSNKamberLSVDVLCGSGSGSamber	28	3e-05
ORF 803	1	MRMRCIVITWMCGSGSGSamber	28	3e-05
ORF 804	1	MFHQYPIYDMCGSGSGSamber	28	3e-05
ORF 805	1	MRLRCDQRIKLCGSGSGSamber	28	3e-05
ORF 806	1	MSDVVNWWSVCGSGSGSamber	28	3e-05
ORF 807	1	MEYQVNMICKSCGSGSGSamber	28	3e-05
ORF 808	1	MVSLRLIYCSCCGSGSGSamber	28	3e-05
ORF 809	1	MIDCKFVLCTKCGSGSGSamber	28	3e-05
ORF 810	1	MICLVWTLVTNCGSGSGSamber	28	3e-05
ORF 811	1	MLCCLIYCMGNCGSGSGSamber	28	3e-05
ORF 812	1	MamberTDWKRINTCGSGSGSamber	28	3e-05
ORF 813	1	MPNDLYALCFICGSGSGSamber	28	3e-05
ORF 814	1	MEFRVFTYKSLCGSGSGSamber	28	3e-05
ORF 815	1	MYCTVQCCSAFCGSGSGSamber	28	3e-05
ORF 816	1	MMFRIDWSNLFCGSGSGSamber	28	3e-05
ORF 817	1	MVKLRIVVCHVCGSGSGSamber	28	3e-05
ORF 818	1	MCSTYWRKSWCCGSGSGSamber	28	3e-05
ORF 819	1	MIAYIQVDSLMCGSGSGSamber	28	3e-05
ORF 820	1	MCYLHCCSVKNCGSGSGSamber	28	3e-05
ORF 821	1	MGVNRSSFRSYCGSGSGSamber	28	3e-05
ORF 822	1	MHPCVKamberYFWCGSGSGSamber	28	3e-05
ORF 823	1	MVRPPIWYNCDCGSGSGSamber	28	3e-05
ORF 824	1	MCVPKYYRIGCCGSGSGSamber	28	3e-05
ORF 825	1	MLYCSWIYYCACGSGSGSamber	28	3e-05
ORF 826	1	MPFELCTIWIACGSGSGSamber	28	3e-05
ORF 827	1	MVFGVFALCGSGSGSamber	28	3e-05
ORF 828	1	MYPMLSIDGECGSGSGSamber	28	3e-05
ORF 829	1	MQYKHHIWLCGSGSGSamber	28	3e-05
ORF 830	1	MIVEIEIamberDNCGSGSGSamber	28	3e-05
ORF 831	1	MCNSHCMRLNCGSGSGSamber	28	3e-05
ORF 832	1	MANYRTWTMLFCGSGSGSamber	28	3e-05
ORF 833	1	MEWNCWPDAIVCGSGSGSamber	28	3e-05
ORF 834	1	MRMDAWIVVDVCGSGSGSamber	28	3e-05
ORF 835	1	MWLNEYGYRFCGSGSGSamber	28	3e-05
ORF 836	1	MRVTACGLMSSCGSGSGSamber	28	3e-05
ORF 837	1	MCamberKLYRKVLICGSGSGSamber	28	3e-05
ORF 838	1	MCNRFWFFLLLCGSGSGSamber	28	3e-05
ORF 839	1	MGDESEYMGCCCGSGSGSamber	28	3e-05
ORF 840	1	MNDCSCCICIWCGSGSGSamber	28	3e-05
ORF 841	1	MFLMKCVHYYCGSGSGSamber	27	3e-05
ORF 842	1	MVFRLRYLRICCGSGSGSamber	27	3e-05
ORF 843	1	MCLWKIRILCACGSGSGSamber	27	3e-05
ORF 844	1	MWACSLDVDLCGSGSGSamber	27	3e-05
ORF 845	1	MLGGICRVCGSGSGSamber	27	3e-05
ORF 846	1	MALYYVCELKVCGSGSGSamber	27	3e-05
ORF 847	1	MLFVQTVMFGLCGSGSGSamber	27	3e-05
ORF 848	1	MSCKVTNWCCNCGSGSGSamber	27	3e-05
ORF 849	1	MAMYWIKamberVLCGSGSGSamber	27	3e-05
ORF 850	1	MQYVIYVFDRSCGSGSGSamber	27	3e-05
ORF 851	1	MWFRTLVSKICGSGSGSamber	27	3e-05
ORF 852	1	MSCGTETKIEYCGSGSGSamber	27	3e-05
ORF 853	1	MEFRLHICSVRCGSGSGSamber	27	3e-05
ORF 854	1	MCRKVYLKWNRCGSGSGSamber	27	3e-05
ORF 855	1	MPKVRITLCVICGSGSGSamber	27	3e-05
ORF 856	1	MNRGSMRRAICGSGSGSamber	27	3e-05
ORF 857	1	MWDLVVVGCCNCGSGSGSamber	27	3e-05
ORF 858	1	MSamberCIRGSEYGCGSGSGSamber	27	3e-05
ORF 859	1	MVKCFSCSCHCGSGSGSamber	27	3e-05
ORF 860	1	MCSWLFVCCMKICGSGSGSamber	27	3e-05
ORF 861	1	MWNKTWYamberYTCGSGSGSamber	27	3e-05
ORF 862	1	MRCCYELLMECCGSGSGSamber	27	3e-05
ORF 863	1	MAYCWGFSLNCGSGSGSamber	27	3e-05
ORF 864	1	MCELYELNDYCGSGSGSamber	27	3e-05
ORF 865	1	MRYQNCWCCCCGSGSGSamber	27	3e-05
ORF 866	1	MSKTTSRRCENCGSGSGSamber	27	3e-05
ORF 867	1	MCHLLTNSTIICGSGSGSamber	27	3e-05
ORF 868	1	MCHQLTITVDCGSGSGSamber	27	3e-05
ORF 869	1	MCDGFRSNWSTCGSGSGSamber	27	3e-05
ORF 870	1	MCAKSAPVRSSCGSGSGSamber	27	3e-05
ORF 871	1	MMRECEMFAKTCGSGSGSamber	27	3e-05
ORF 872	1	MCYAYWLHDYDCGSGSGSamber	27	3e-05
ORF 873	1	MICIDDWNCCWCGSGSGSamber	27	3e-05
ORF 874	1	MDDYLAYLCFLCGSGSGSamber	27	3e-05
ORF 875	1	MWRTWPSDRNNCGSGSGSamber	27	3e-05
ORF 876	1	MWFLDEWCLCSCGSGSGSamber	27	3e-05
ORF 877	1	MLSTVFFNMLECGSGSGSamber	27	3e-05
ORF 878	1	MTSTYDSGCGSGSGSamber	27	3e-05
ORF 879	1	MCTTCTWSFLRCGSGSGSamber	27	3e-05
ORF 880	1	MYNWLCDIDHCGSGSGSamber	27	3e-05
ORF 881	1	MCVVQDWHYEICGSGSGSamber	27	3e-05
ORF 882	1	MRWGVRMNGSCGSGSGSamber	27	3e-05
ORF 883	1	MWTAIQWCHCCGSGSGSamber	27	3e-05
ORF 884	1	MCHRTIIKQFCGSGSGSamber	27	3e-05
ORF 885	1	MAITWTLFRGCCGSGSGSamber	27	3e-05
ORF 886	1	MRECVCWESCLLRQRHGSamber	27	3e-05
ORF 887	1	MQWLIWRPITWCGSGSGSamber	27	3e-05
ORF 888	1	MADKYMTNCYCGSGSGSamber	27	3e-05
ORF 889	1	MKIRSYLTDNICGSMGRGSGSamber	27	3e-05
ORF 890	1	MAVIVIIRTEECGSGSGSamber	27	3e-05
ORF 891	1	MCVGamberYEETQGCGSGSGSamber	27	3e-05
ORF 892	1	MYSVLPCMCWCCGSGSGSamber	27	3e-05
ORF 893	1	MLCELYLLYCCGSGSGSamber	27	3e-05
ORF 894	1	MSLDDWSFVRLCGSGSGSamber	27	3e-05
ORF 895	1	MWRSQIRMCATCGSGSGSamber	27	3e-05
ORF 896	1	MRVSYYWQCTICGSGSGSamber	27	3e-05
ORF 897	1	MFYVTCCSamberTCCGSGSGSamber	27	3e-05
ORF 898	1	MVCWYYTVKFCGSGSGSamber	27	3e-05
ORF 899	1	MGRRTTSHamberLLRQRHGSamber	27	3e-05
ORF 900	1	MWRADRGamberRLQCGSGSGSamber	27	3e-05
ORF 901	1	MDMLVITILTCGSSSGSamber	27	3e-05
ORF 902	1	MCYKHRamberIDVLCGSGSGSamber	27	3e-05
ORF 903	1	MTRINRVRNKVCGSGSGSamber	27	3e-05
ORF 904	1	MEYKMVVVDCCGSGSGSamber	27	3e-05
ORF 905	1	MWVYTVCCLYCCGSGSGSamber	27	3e-05
ORF 906	1	MRWAQWNMCNCGSGSGSamber	27	3e-05
ORF 907	1	MRLETFMKCCCCGSGSGSamber	27	3e-05
ORF 908	1	MHFALCQRSHHCGSGSGSamber	27	3e-05
ORF 909	1	MRCMCCHTACCGSGSGSamber	27	3e-05
ORF 910	1	MKNMQCamberTamberALCGSGSGSamber	27	3e-05
ORF 911	1	MYDRMTTWNDRCGSGSGSamber	27	3e-05
ORF 912	1	MANGDVFCRKYCGSGSGSamber	27	3e-05
ORF 913	1	MCSIRLCTRDYCGSGSGSamber	27	3e-05
ORF 914	1	MCRWTELLVCCGSGSGSamber	27	3e-05
ORF 915	1	MNDRSEHMNVCGSGSGSamber	27	3e-05
ORF 916	1	MNCSRLYRIICGSGSGSamber	27	3e-05
ORF 917	1	MVFVTDTKREYCGSGSGSamber	27	3e-05
ORF 918	1	MRYYWPQYWTFCGSGSGSamber	27	3e-05
ORF 919	1	MWFTLSTWNLSCGSGSGSamber	27	3e-05
ORF 920	1	MEMQKLYHRTCGSGSGSamber	27	3e-05
ORF 921	1	MCWLVAPGTCGSGSGSamber	27	3e-05
ORF 922	1	MFCCVIWSCYSCGSGSGSamber	27	3e-05
ORF 923	1	MFIVKamberNCICVCGSGSGSamber	27	3e-05
ORF 924	1	MWCTFCWRRSCCGSGSGSamber	27	3e-05
ORF 925	1	MCVLTNRFASICGSGSGSamber	27	3e-05
ORF 926	1	MVQLTMDLCGSGSGSamber	27	3e-05
ORF 927	1	MIVYANIPNCNCGSGSGSamber	27	3e-05
ORF 928	1	MKKCLDIWLSFCGSGSGSamber	27	3e-05
ORF 929	1	MYLVTFRNSCCCGSGSGSamber	27	3e-05
ORF 930	1	MCTFCCLCDCYCGSGSGSamber	27	3e-05
ORF 931	1	MCVLAVDWYEHCGSGSGSamber	27	3e-05
ORF 932	1	MSQQHVEEMYSCGSGSGSamber	27	3e-05
ORF 933	1	MMWNVNHamberAFCCGSGSGSamber	27	3e-05
ORF 934	1	MSRIECCLIINCGSGSGSamber	27	3e-05
ORF 935	1	MVYIPHCGLCGSGSGSamber	27	3e-05
ORF 936	1	MCWIELYYKNKCGSGSGSamber	27	3e-05
ORF 937	1	MLCSMSTKWFDCGSGSGSamber	27	3e-05
ORF 938	1	MWNSCLNCPIICGSGSGSamber	27	3e-05
ORF 939	1	MLPPLRINIYCGSGSGSamber	27	3e-05
ORF 940	1	MGNHIVCRRKCGSGSGSamber	27	3e-05
ORF 941	1	MCKLAYCCLLCGSGSGSamber	27	3e-05
ORF 942	1	MCMLAIIVYANCGSGSGSamber	27	3e-05
ORF 943	1	MCVHLKLHEFRCGSGSGSamber	27	3e-05
ORF 944	1	MYTVTVCGSGSGSamber	27	3e-05
ORF 945	1	MCKIVNYALLMCGSGSGSamber	27	3e-05
ORF 946	1	MRLYECSLWMSCGSGSGSamber	27	3e-05
ORF 947	1	MMCEFDCKMRYCGSGSGSamber	27	3e-05
ORF 948	1	MCLMYFEICYCCGSGSGSamber	27	3e-05
ORF 949	1	MGYSQCVIWWNCGSGSGSamber	27	3e-05
ORF 950	1	MCRTRCLKIELCGSGSGSamber	27	3e-05
ORF 951	1	MCTICCSMRITCGSGSGSamber	27	3e-05
ORF 952	1	MVKYVIKCYRCGSGSSSamber	27	3e-05
ORF 953	1	MGRNKSLYYKCGSGSamber	27	3e-05
ORF 954	1	MYHKAMSTEECGSGSSSamber	27	3e-05
ORF 955	1	MLMVVIYFEECGSGSGSamber	27	3e-05
ORF 956	1	MWMSVIVLITRCGSGSGSamber	27	3e-05
ORF 957	1	MCVRVADFHCGSGSGSamber	27	3e-05
ORF 958	1	MLKDFGKHFGLCGSGSGSamber	27	3e-05
ORF 959	1	MCYVTAFARCCCGSGSGSamber	27	3e-05
ORF 960	1	MTRVIINamberGYochreYDamber	27	3e-05
ORF 961	1	MDKPEIFVLFDCGSGSGSamber	27	3e-05
ORF 962	1	MGYVLVCFVDCGSGSGSamber	27	3e-05
ORF 963	1	MDIAHILIIVLRQRQGSamber	27	3e-05
ORF 964	1	MCYEFFYVamberNCGSGSGSamber	27	3e-05
ORF 965	1	MCCTTLLNLIYCGSGSGSamber	27	3e-05
ORF 966	1	MSSLRDFVVSCGSGSGSamber	27	3e-05
ORF 967	1	MLHYCPCCYICGSGSGSamber	27	3e-05
ORF 968	1	MCFCLRFCYSRCGSGSGSamber	27	3e-05
ORF 969	1	MopalRVamberHTSGCGSGSGSamber	27	3e-05
ORF 970	1	MVWVEIPKCAICGSGSGSamber	27	3e-05
ORF 971	1	MCYIRCCFTACGSGSGSamber	27	3e-05
ORF 972	1	MWRamberLEWLIKWCGSGSGSamber	27	3e-05
ORF 973	1	MHCIDRMCAVCGSGSGSamber	27	3e-05
ORF 974	1	MFKPGLTCCCCGSGSGSamber	27	3e-05
ORF 975	1	MCETRCCMCALCGSGSGSamber	27	3e-05
ORF 976	1	MTKamberQCMETYCGSGSGSamber	27	3e-05
ORF 977	1	MYCCLKCCFECGSGSGSamber	27	3e-05
ORF 978	1	MWLMNICSDVYCGSGSGSamber	27	3e-05
ORF 979	1	MCYALAamberDIWamberCGSGSGSamber	27	3e-05
ORF 980	1	MHLMDRNHNKRCGSGSGSamber	27	3e-05
ORF 981	1	MWLRTLVNILCGSGSGSamber	27	3e-05
ORF 982	1	MVTQRMNLTKCGSGSGSamber	27	3e-05
ORF 983	1	MWYYRVIQFCACGSGSGSamber	27	3e-05
ORF 984	1	MLGDKRKYVFCCGSGSGSamber	27	3e-05
ORF 985	1	MVRHHTNVAGCGSGSGSamber	27	3e-05
ORF 986	1	MHQFHLLVCCCGSGSGSamber	27	3e-05
ORF 987	1	MCSYVIFTYGRCGSGSGSamber	27	3e-05
ORF 988	1	MYEHVYGWNCCGSGSGSamber	27	3e-05
ORF 989	1	MKQKamberCYVDFLCGSGSGSamber	27	3e-05
ORF 990	1	MVCDLEYCFIYCGSGSGSamber	27	3e-05
ORF 991	1	MGCVLLWSSANCGSGSGSamber	27	3e-05
ORF 992	1	MEKSLamberamberEWNSCGSGSGSamber	27	3e-05
ORF 993	1	MLRMRGYWLRCCGSGSGSamber	27	3e-05
ORF 994	1	MLKYLVQLSVRCGSGSGSamber	27	3e-05
ORF 995	1	MEWYWCSHDICCGSGSGSamber	27	3e-05
ORF 996	1	MVRQKAYFWNamberCGSGSGSamber	27	3e-05
ORF 997	1	MDSCCKVVQCCGSGSGSamber	27	3e-05
ORF 998	1	MVMTCWYSVEWCGSGSGSamber	27	3e-05
ORF 999	1	MFSRRRSNDTGCGSGSGSamber	27	3e-05
ORF 1000	1	MCERPCILRHVCGSGSGSamber	27	3e-05
ORF 1001	1	MVYWECamberDFTCGSGSGSamber	27	3e-05
ORF 1002	1	MKMWTHRRCQCGSGSGSamber	27	3e-05
ORF 1003	1	MVWCLLYLDFCGSGSGSamber	27	3e-05
ORF 1004	1	MPLYEITVFGCGSGSGSamber	27	3e-05
ORF 1005	1	MTRFEYMRWKCGSGSGSamber	27	3e-05
ORF 1006	1	MFTDYYSTNSGCGSGSGSamber	27	3e-05
ORF 1007	1	MLYHTCTWCSCGSGSGSamber	27	3e-05
ORF 1008	1	MRMHYCAWDSWCGSGSSSamber	27	3e-05
ORF 1009	1	MCSIamberTKDSYCGSGSGSamber	27	3e-05
ORF 1010	1	MNFLWCEVLCGSGSGSamber	27	3e-05
ORF 1011	1	MKDGMEMDTFKCGSGSGSamber	27	3e-05
ORF 1012	1	MHLSQCTCYCCCGSGSGSamber	27	3e-05
ORF 1013	1	MLMVYTCHCGSGSGSamber	27	3e-05
ORF 1014	1	MYQFLRSCCCFCGSGSGSamber	27	3e-05
ORF 1015	1	MCWIRESTSGCCGSGSGSamber	27	3e-05
ORF 1016	1	MCCWCCVISKDCGSGSGSamber	27	3e-05
ORF 1017	1	MERQGWYVLLWCGSGSGSamber	27	3e-05
ORF 1018	1	MCRIRKHYamberRDCGSGSGSamber	27	3e-05
ORF 1019	1	MCKLNAFVVLCGSGSGSamber	27	3e-05
ORF 1020	1	MFLHCYCVLYLCGSGSGSamber	27	3e-05
ORF 1021	1	MCSCPWCISNCGSGSGSamber	26	3e-05
ORF 1022	1	MLWKNVFISWTCGSGSGSamber	26	3e-05
ORF 1023	1	MMFNRTCWVICGSGSGSamber	26	3e-05
ORF 1024	1	MMLVYYNNSLCGSGSGSamber	26	3e-05
ORF 1025	1	MHTLMQKCGSGSGSamber	26	3e-05
ORF 1026	1	MGCNCCFQIYRCGSGSGSamber	26	3e-05
ORF 1027	1	MGERNTMCSTVCGSGSGSamber	26	3e-05
ORF 1028	1	MYGALLNLVCGSGSGSamber	26	3e-05
ORF 1029	1	MFCCSEVYVFECGSGSGSamber	26	3e-05
ORF 1030	1	MKKCFESIAMCGSGSGSamber	26	3e-05
ORF 1031	1	MGamberSNVHRGVICGSGSGSamber	26	3e-05
ORF 1032	1	MLVEMCAVYCGSGSGSamber	26	3e-05
ORF 1033	1	MGTSLTFYSYSCGSGSGSamber	26	3e-05
ORF 1034	1	MTITCHLIIRVCGSGSGSamber	26	3e-05
ORF 1035	1	MCSRCITLWEICGSGSGSamber	26	3e-05
ORF 1036	1	MGRWTQKFIWYCGSGSGSamber	26	3e-05
ORF 1037	1	MVGCHRCCHRICGSGSGSamber	26	3e-05
ORF 1038	1	MFGDFRIKIVPCGSGSGSamber	26	3e-05
ORF 1039	1	MKIHGECGSGSGSamber	26	3e-05
ORF 1040	1	MCCSYVTTIWCGRGSGSamber	26	3e-05
ORF 1041	1	MVYLAYCHRCNCGSGSGSamber	26	3e-05
ORF 1042	1	MLCLLICCLGLCGSGSGSamber	26	3e-05
ORF 1043	1	MWSRCNRYamberRCGSGSGSamber	26	3e-05
ORF 1044	1	MWLVamberHYVKWCCGSGSGSamber	26	3e-05
ORF 1045	1	MVEVHRIVSVCCGSGSGSamber	26	3e-05
ORF 1046	1	MWSHCCNRDCCGNGSGSamber	26	3e-05
ORF 1047	1	MGPGHMCDLWCDSGSGSamber	26	3e-05
ORF 1048	1	MCKHWKLLVNCGSGSGSamber	26	3e-05
ORF 1049	1	MRVLTFVTCCCGSGSGSamber	26	3e-05
ORF 1050	1	MVSRLEDamberIDWCGSGSGSamber	26	3e-05
ORF 1051	1	MWDRSCSRNFDCGSGSGSamber	26	3e-05
ORF 1052	1	MVHCFSFWPamberICGSGSGSamber	26	3e-05
ORF 1053	1	MRMHDEVWCWCCGSGSGSamber	26	3e-05
ORF 1054	1	MEAHGCDCCCKCGSGSGSamber	26	3e-05
ORF 1055	1	MRDKVFVVDSDCGSDSGSamber	26	3e-05
ORF 1056	1	MVGRFLEYWCCCGSGSGSamber	26	3e-05
ORF 1057	1	MCRIKVIYTQNCGSGSGSamber	26	3e-05
ORF 1058	1	MGYamberHETFGCECGSGSGSamber	26	3e-05
ORF 1059	1	MLTGITVLFYVCGSGSGSamber	26	3e-05
ORF 1060	1	MCLKGIVVLIVCGSGSGSamber	26	3e-05
ORF 1061	1	MHCLINLYFVCGSGSGSamber	26	3e-05
ORF 1062	1	MCCAQVWYamberVCGSGSGSamber	26	3e-05
ORF 1063	1	MMTLILTGQIopalopalLochreSopalLDSamber	26	3e-05
ORF 1064	1	MVCRYIDSVKICGSGSGSamber	26	3e-05
ORF 1065	1	MLSTVCLCLYCCGSGSGSamber	26	3e-05
ORF 1066	1	MRKCTCFWVRLCGSGSGSamber	26	3e-05
ORF 1067	1	MYNVLKLYLIWCGSGSGSamber	26	3e-05
ORF 1068	1	MYWFamberRKMQDNCGSGSGSamber	26	3e-05
ORF 1069	1	MDGTAWISNCGCGSGSGSamber	26	3e-05
ORF 1070	1	MSNRLFNIVCCGSGSGSamber	26	3e-05
ORF 1071	1	MCWSRIIRTWCCGSGSGSamber	26	3e-05
ORF 1072	1	MASVNIVVLVICGSGSGSamber	26	3e-05
ORF 1073	1	MCLHQSGSGYRCGSGSGSamber	26	3e-05
ORF 1074	1	MamberVWRYWNKRCGSGSGSamber	26	3e-05
ORF 1075	1	MCEVYIRNRDSCGSGSGSamber	26	3e-05
ORF 1076	1	MVWWIALEYKVCGSGSGSamber	26	3e-05
ORF 1077	1	MVFLRGYVVLECGSGSamber	26	3e-05
ORF 1078	1	MMWSSFNWSYECGSGSGSamber	26	3e-05
ORF 1079	1	MCDTTVCGLHSCGSGSGSamber	26	3e-05
ORF 1080	1	MKYEFMCGSGSGSamber	26	3e-05
ORF 1081	1	MLIYYVNVHANCGSGSGSamber	26	3e-05
ORF 1082	1	MCLITWVSYSNCGSGSGSamber	26	3e-05
ORF 1083	1	MCWRYLSNQSRCGSGSGSamber	26	3e-05
ORF 1084	1	MPYNGIWLLVSCGSGSGSamber	26	3e-05
ORF 1085	1	MVLSRFSSRCSCGSGSGSamber	26	3e-05
ORF 1086	1	MLLTFWRVKCSCGSGSGSamber	26	3e-05
ORF 1087	1	MMCCAYKVLVWCGSGSGSamber	26	3e-05
ORF 1088	1	MLDNCVNETSCGSGSGSamber	26	3e-05
ORF 1089	1	MQHFGPYVFCVCGSGSGSamber	26	3e-05
ORF 1090	1	MANKCIRVMTWCGSGSGSamber	26	3e-05
ORF 1091	1	MPYDYVLFVSNCGSGSGSamber	26	3e-05
ORF 1092	1	MWFTVHTCCICGSGSGSamber	26	3e-05
ORF 1093	1	MPCVDamberamberNWMRCGSGSGSamber	26	3e-05
ORF 1094	1	MCLKPLamberamberRKCGSGSGSamber	26	3e-05
ORF 1095	1	MCSALHIRMLCGSGSGSamber	26	3e-05
ORF 1096	1	MCRWIamberMVKLSCGSGSGSamber	26	3e-05
ORF 1097	1	MALMHTICGSGSGSamber	26	3e-05
ORF 1098	1	MSCCWITLMISCGSGSGSamber	26	3e-05
ORF 1099	1	MKCTNWLCCRLCGSGSGSamber	26	3e-05
ORF 1100	1	MYWIFAEYLIFCGSGSGSamber	26	3e-05
ORF 1101	1	MVLYRWSNWKCGSGNGSamber	26	3e-05
ORF 1102	1	MMCDWSYYICGSGSGSamber	26	3e-05
ORF 1103	1	MLIRTISLYDCGSGSGSamber	26	3e-05
ORF 1104	1	MFNVPRNTVWCGSGSGSamber	26	3e-05
ORF 1105	1	MCYVFCVLNRCGSGNGSamber	26	3e-05
ORF 1106	1	MVSMPCCECRCCGSGSGSamber	26	3e-05
ORF 1107	1	MGTSYMCMRLVCGSGSGSamber	26	3e-05
ORF 1108	1	MYGRYAKLFYSCGSGSGSamber	26	3e-05
ORF 1109	1	MCRPYRVLRCGSGSGSamber	26	3e-05
ORF 1110	1	MNGCWPNIDSMCGSGNGSamber	26	3e-05
ORF 1111	1	MSWSVLVVHILCGSGSGSamber	26	3e-05
ORF 1112	1	MDHHYRHPKYCGSGSGSamber	26	3e-05
ORF 1113	1	MMYYRWWCTCDCGSGSGSamber	26	3e-05
ORF 1114	1	MQVKTTSVICCGSGSGSamber	26	3e-05
ORF 1115	1	MVPLWTNCCCCGSGSGSamber	26	3e-05
ORF 1116	1	MNVVYLLFGVGCGSGSGSamber	26	3e-05
ORF 1117	1	MVAHQSIDSMSCGSGSGSamber	26	3e-05
ORF 1118	1	MISGATSCAIVCGSGSGSamber	26	3e-05
ORF 1119	1	MCFLECCYVYSCGSGSGSamber	26	3e-05
ORF 1120	1	MRCVTWCYCKKCGSGSGSamber	26	3e-05
ORF 1121	1	MPWHCDLGCRCCGSGSGSamber	26	3e-05
ORF 1122	1	MMVYWNCHLCICGSGSGSamber	26	3e-05
ORF 1123	1	MHQVKLCCICCCGSGSGSamber	26	3e-05
ORF 1124	1	MCHHYQFFVNYCGSGSGSamber	26	3e-05
ORF 1125	1	MTLCMICGVRCGSGSGSamber	26	3e-05
ORF 1126	1	MRTALRQNVWKCGSGSGSamber	26	3e-05
ORF 1127	1	MLGEIHWCLICGSGSGSamber	26	3e-05
ORF 1128	1	MCAamberIIVDSWDCGSGSGSamber	26	3e-05
ORF 1129	1	MGWRCFSNFHLCGSGSGSamber	26	3e-05
ORF 1130	1	MEYTHICLCCNCGSGSGSamber	26	3e-05
ORF 1131	1	MFFKRCSVIYGCGSGSSSamber	26	3e-05
ORF 1132	1	MFIALITVEKCGSGSGSamber	26	3e-05
ORF 1133	1	MCVRVTCRYIICGSGSGSamber	26	3e-05
ORF 1134	1	MVGPKIICFWICGSGSGSamber	26	3e-05
ORF 1135	1	MWLCVITRPCRCGSGSGSamber	26	3e-05
ORF 1136	1	MDRRKRTRFDHCGSGSGSamber	26	3e-05
ORF 1137	1	MWIRLWHSLWLCGSGSGSamber	26	3e-05
ORF 1138	1	MRRISIWHWNCGSGSGSamber	26	3e-05
ORF 1139	1	MRCPCSCDKVMCGSGSGSamber	26	3e-05
ORF 1140	1	MYAEDEVVIWCGSGSGSamber	26	3e-05
ORF 1141	1	MMTFWRTNLDCCGSGSGSamber	26	3e-05
ORF 1142	1	MCSFCamberDLWVYCGSGSGSamber	26	3e-05
ORF 1143	1	MSFTLYamberRSYCGSGSGSamber	26	3e-05
ORF 1144	1	MRamberTCLGLDDFCGSGSGSamber	26	3e-05
ORF 1145	1	MCVQVIWPRHCGSGSGSamber	26	3e-05
ORF 1146	1	MCSIAochreWFVLVRSGSGSamber	26	3e-05
ORF 1147	1	MEHLVECNamberamberCGSGSGSamber	26	3e-05
ORF 1148	1	MRDVTLSRamberamberCGSGSGSamber	26	3e-05
ORF 1149	1	MVTDFLLVYCCGSGSGSamber	26	3e-05
ORF 1150	1	MVHWTWAKVYICGSGSGSamber	26	3e-05
ORF 1151	1	MTYLSLRKLILCGSGSGSamber	26	3e-05
ORF 1152	1	MTYTEVLICYCGSGSGSamber	26	3e-05
ORF 1153	1	MRSDWEHLVYYCGSGSGSamber	26	3e-05
ORF 1154	1	MGLWYITVVDACGSGSGSamber	26	3e-05
ORF 1155	1	MAYWYHCCICCGSGSGSamber	26	3e-05
ORF 1156	1	MLCIKRRIRLCGSGSGSamber	26	3e-05
ORF 1157	1	MCamberCTRKSVCICGSGSGSamber	26	3e-05
ORF 1158	1	MTMamberLHTMFMLCGSGSGSamber	26	3e-05
ORF 1159	1	MRQSSTKPNDCGSGSGSamber	26	3e-05
ORF 1160	1	MCIRRCNRCLHCGSGSGSamber	26	3e-05
ORF 1161	1	MFCKDCFICWCGSGSGSamber	26	3e-05
ORF 1162	1	MDRTCEEIYLCGSGSGSamber	26	3e-05
ORF 1163	1	MCWGYNDVNVLCGSGSGSamber	26	3e-05
ORF 1164	1	MNGKFLYYWICCGSGSGSamber	26	3e-05
ORF 1165	1	MDCWNMCLCFYCGSGSGSamber	26	3e-05
ORF 1166	1	MMCYFVLRRICGSGSGSamber	26	3e-05
ORF 1167	1	MQPCamberIEVRICGSGSGSamber	26	3e-05
ORF 1168	1	MNANWSQCCTLCGSGSGSamber	26	3e-05
ORF 1169	1	MKVFCNKAWNTDIVCGSGSGSamber	26	3e-05
ORF 1170	1	MAYCYWLKRCCCGSGSGSamber	26	3e-05
ORF 1171	1	MYRVTIVTNICGSGSGSamber	26	3e-05
ORF 1172	1	MWILFLMYGLKCGSGSGSamber	26	3e-05
ORF 1173	1	MLWEFLRKLCCGSGSGSamber	26	3e-05
ORF 1174	1	MRYVVVTTPTCGSGSGSamber	26	3e-05
ORF 1175	1	MFRCFLMCGSGSGSamber	26	3e-05
ORF 1176	1	MVKRLKPKDIACGSGSGSamber	26	3e-05
ORF 1177	1	MVTLLLWNVDICGSGSGSamber	26	3e-05
ORF 1178	1	MWLMYHDFVIICGSGSGSamber	26	3e-05
ORF 1179	1	MCLVLIPQKHCGSGSGSamber	26	3e-05
ORF 1180	1	MANVNNRWIWNCGSGSGSamber	26	3e-05
ORF 1181	1	MEVPMKRNRQFCGSGSGSamber	26	3e-05
ORF 1182	1	MKSEVNVLWLCGSGSGSamber	26	3e-05
ORF 1183	1	MGRSLMYGIPKCGSGSGSamber	26	3e-05
ORF 1184	1	MRLCCRCLCCCGSGSGSamber	26	3e-05
ORF 1185	1	MCKNSCVHWCFCGSGSGSamber	26	3e-05
ORF 1186	1	MWCVKVHVSSFCGSGSGSamber	26	3e-05
ORF 1187	1	MVCRWVTCRKICGSGSGSamber	26	3e-05
ORF 1188	1	MHIRIRCCFRCGSGSGSamber	26	3e-05
ORF 1189	1	MAMYSSRCSCSCGSGSGSamber	26	3e-05
ORF 1190	1	MMANMCKLSCFCGSGSGSamber	26	3e-05
ORF 1191	1	MYCRNEFTLWKCGSGSGSamber	26	3e-05
ORF 1192	1	MACGYVSKamberWCGSGSGSamber	26	3e-05
ORF 1193	1	MSTVYYCECRCCGSGSGSamber	26	3e-05
ORF 1194	1	MYGICWCLNPVCGSGSGSamber	26	3e-05
ORF 1195	1	MLSEamberWYVCIWCGSGSGSamber	26	3e-05
ORF 1196	1	MCIGNVamberRSIFCGSGSGSamber	26	3e-05
ORF 1197	1	MKYQGCFTYYVCGSGSGSamber	26	3e-05
ORF 1198	1	MDTKIMamberTYSamberCGSGSGSamber	26	3e-05
ORF 1199	1	MTKSSVNamberIGLCGSGSGSamber	26	3e-05
ORF 1200	1	MSSamberamberPSDTKCGSDSGSamber	26	3e-05
ORF 1201	1	MSENSCQRLYCGSGSGSamber	26	3e-05
ORF 1202	1	MTCWSRTVYDVCGSGSGSamber	26	3e-05
ORF 1203	1	MYSKKWTFECYCGSGSGSamber	26	3e-05
ORF 1204	1	MCWILVIKNamberLCGSGSGSamber	26	3e-05
ORF 1205	1	MKCCGICLIICGSGSGSamber	26	3e-05
ORF 1206	1	MWGVVLIIAACCGSGSGSamber	26	3e-05
ORF 1207	1	MYANSFVCRICCGSGSGSamber	26	3e-05
ORF 1208	1	MCamberRLITDTFMCGSGSGSamber	26	3e-05
ORF 1209	1	MTFEIVCGSGSGSamber	26	3e-05
ORF 1210	1	MVIDPHAICFCGSGSGSamber	26	3e-05
ORF 1211	1	MLLNDSCGWAKMKCGSGSGSamber	26	3e-05
ORF 1212	1	MVamberTRSVKNDNCGSGSGSamber	26	3e-05
ORF 1213	1	MGTAQSTYRLECGSGSGSamber	26	3e-05
ORF 1214	1	MWMACYTMIGFCGSGSGSamber	26	3e-05
ORF 1215	1	MWSCCVRLTINCGSGSGSamber	26	3e-05
ORF 1216	1	MCSLRWamberIKSECGSGSGSamber	26	3e-05
ORF 1217	1	MHSRDCANLRKCGSGSGSamber	26	3e-05
ORF 1218	1	MSCDVKKFFVKCGSGSGSamber	26	3e-05
ORF 1219	1	MKCTFITWSWTCDSGSGSamber	26	3e-05
ORF 1220	1	MYSRWWKTHNCCGSGSGSamber	26	3e-05
ORF 1221	1	MNACIYTLWKKCGSGSGSamber	26	3e-05
ORF 1222	1	MVTINSHNWamberLCGSGSGSamber	26	3e-05
ORF 1223	1	MCSSWCFCLYDCGSGSGSamber	26	3e-05
ORF 1224	1	MLSQWKCLLRACGSGSGSamber	26	3e-05
ORF 1225	1	MSSICWHYMNMCGSGSGSamber	26	3e-05
ORF 1226	1	MYCLGYYRVLFCGSSSGSamber	26	3e-05
ORF 1227	1	MRLRKIFTCCCGSGSGSamber	26	3e-05
ORF 1228	1	MCWTPMVLEIKCGSGSGSamber	26	3e-05
ORF 1229	1	MKCCYLSVIKCGSGSGSamber	26	3e-05
ORF 1230	1	MSSDWCLWGCGSGSGSamber	26	3e-05
ORF 1231	1	MSNCCamberIVKQYCGSGSGSamber	26	3e-05
ORF 1232	1	MCWFTRRNNRCGSGSGSamber	26	3e-05
ORF 1233	1	MWYWATNRLDVCGSGSGSamber	26	3e-05
ORF 1234	1	MCWSYEWKLFGCGSGSGSamber	26	3e-05
ORF 1235	1	MTAQLIVKRICGSGSGSamber	26	3e-05
ORF 1236	1	MTRIISWRANCGSGSGSamber	26	3e-05
ORF 1237	1	MQWCHSSIGKNCGSGSGSamber	26	3e-05
ORF 1238	1	MCELVILNSLCGSGSGSamber	26	3e-05
ORF 1239	1	MCWKIRIEIDTCGSGSGSamber	26	3e-05
ORF 1240	1	MVSCRKCNCCLCGSGSGSamber	26	3e-05
ORF 1241	1	MCAPETITCYCGSGSGSamber	26	3e-05
ORF 1242	1	MAFCIIVCDHCGSGSGSamber	26	3e-05
ORF 1243	1	MSCCCYRMNHYCGSGSGSamber	26	3e-05
ORF 1244	1	MIKCMLYFSCYCGSGSGSamber	26	3e-05
ORF 1245	1	MTLAVQRSYCCGSGSGSamber	26	3e-05
ORF 1246	1	MYREIFVQCCYCGSGSGSamber	26	3e-05
ORF 1247	1	MFSCLLRMRVVCGSGSGSamber	26	3e-05
ORF 1248	1	MFGYLWILFIDCGSGSGSamber	26	3e-05
ORF 1249	1	MNRWYPNCKYCGSGSGSamber	26	3e-05
ORF 1250	1	MKFGAamberVEKRCGSGSGSamber	26	3e-05
ORF 1251	1	MSKWFTYHWCTCGSGSGSamber	26	3e-05
ORF 1252	1	MVTDRGTNEQDCGSGSGSamber	26	3e-05
ORF 1253	1	MWSMASYLWHDCGSGSGSamber	26	3e-05
ORF 1254	1	MYWEISVWNSCGSGSGSamber	26	3e-05
ORF 1255	1	MRCHTCCKELLCGSGSGSamber	26	3e-05
ORF 1256	1	MKDLQNGHPVCGSGSGSamber	26	3e-05
ORF 1257	1	MHDVVHSCKPACGSGSGSamber	26	3e-05
ORF 1258	1	MopalWWRGILLAAAAAASamber	26	3e-05
ORF 1259	1	MCSRLWWNYTMCGSGSGSamber	26	3e-05
ORF 1260	1	MPYAYCamberESamberCGSGSGSamber	26	3e-05
ORF 1261	1	MCTTLIENGVCGSGSGSamber	26	3e-05
ORF 1262	1	MWAHIHLTVTYCGSDSGSamber	26	3e-05
ORF 1263	1	MTRCVSWLTKVCGSGSGSamber	26	3e-05
ORF 1264	1	MRKHVIQHamberVamberCGSGSGSamber	26	3e-05
ORF 1265	1	MWCNTSKCENCGSGSGSamber	25	3e-05
ORF 1266	1	MLGCTWWYSIQCGSGSGSamber	25	3e-05
ORF 1267	1	MVQamberTHITIIVCGSGSGSamber	25	3e-05
ORF 1268	1	MKSYRCHCNCCCGSGSGSamber	25	3e-05
ORF 1269	1	MNCLITWCFFLCGSGSGSamber	25	3e-05
ORF 1270	1	MMYQWFWHIQTCGSGSGSamber	25	3e-05
ORF 1271	1	MCDSLCSFAKQCGSGSGSamber	25	3e-05
ORF 1272	1	MIEKRYIVVLVCGSGSGSamber	25	3e-05
ORF 1273	1	MLWCMKGCGSGSGSamber	25	3e-05
ORF 1274	1	MPWSIWYDCNRCGSGSGSamber	25	3e-05
ORF 1275	1	MSMMSAVVSDRCGSGSGSamber	25	3e-05
ORF 1276	1	MTLRSTCFIIACGSGSGSamber	25	3e-05
ORF 1277	1	MMMDSVHTYRWCGSGSGSamber	25	3e-05
ORF 1278	1	MRITIYDPVILCGSGSGSamber	25	3e-05
ORF 1279	1	MCTYVGLCNTSCGSGSGSamber	25	3e-05
ORF 1280	1	MVQICTCTCICCGSGSGSamber	25	3e-05
ORF 1281	1	MRIWSVCYGACCGSGSGSamber	25	3e-05
ORF 1282	1	MDEGYRNYFCYCGSGSGSamber	25	3e-05
ORF 1283	1	MSGEHNAHYWSCGSGSGSamber	25	3e-05
ORF 1284	1	MVNACNKTDRKCGSGSSSamber	25	3e-05
ORF 1285	1	MFIPVFCCRFNCGSGSGSamber	25	3e-05
ORF 1286	1	MGFLKFCNYIVCGSGSGSamber	25	3e-05
ORF 1287	1	MDLRIIRYITICGSGSGSamber	25	3e-05
ORF 1288	1	MKWYITSFICRCGSGSGSamber	25	3e-05
ORF 1289	1	MCWPMIIDFSCGSGSGSamber	25	3e-05
ORF 1290	1	MCTCFLTCCCGSGSGSamber	25	3e-05
ORF 1291	1	MFRCHYLQTKVCGSGSGSamber	25	3e-05
ORF 1292	1	MFWLCTMVYKMCGSGSGSamber	25	3e-05
ORF 1293	1	MCILMTKSLLGCGSGSGSamber	25	3e-05
ORF 1294	1	MCTDRRGKKMCGSGSGSamber	25	3e-05
ORF 1295	1	MPVVYYLLNRECGSGSGSamber	25	3e-05
ORF 1296	1	MIRIGRRLLECGSGSGSamber	25	3e-05
ORF 1297	1	MAVGNTFLLANCGSGSGSamber	25	3e-05
ORF 1298	1	MVTRICCCFNECGSGSGSamber	25	3e-05
ORF 1299	1	MEamberSENVLFMCGSGSGSamber	25	3e-05
ORF 1300	1	MKMILLMopalLIFYRGSGSamber	25	3e-05
ORF 1301	1	MLWLRYNWIVMCGSGSGSamber	25	3e-05
ORF 1302	1	MRDLYLATCRCCGSGSGSamber	25	3e-05
ORF 1303	1	MWIWKWILYRNCGSGSGSamber	25	3e-05
ORF 1304	1	MCQGCCVDIRCGSGSGSamber	25	3e-05
ORF 1305	1	MACKEMLVEVCGSGSGSamber	25	3e-05
ORF 1306	1	MWCWLILVGDPCGSGSGSamber	25	3e-05
ORF 1307	1	MFVWNARIFSCCGSGSGSamber	25	3e-05
ORF 1308	1	MWFLEIWTVYCGSGSGSamber	25	3e-05
ORF 1309	1	MAENCVSCVICCGSGSGSamber	25	3e-05
ORF 1310	1	MLIHLWYamberYTGCGSGSGSamber	25	3e-05
ORF 1311	1	MRACEWWWNDKCGSGSGSamber	25	3e-05
ORF 1312	1	MAMVILQLRYCGSGSGSamber	25	3e-05
ORF 1313	1	MKQAECVDVGVRQRHGSamber	25	3e-05
ORF 1314	1	MCLKLNIVMCCCGSGSGSamber	25	3e-05
ORF 1315	1	MLVRVRLRFFCCGSGSGSamber	25	3e-05
ORF 1316	1	MRLLIVVVamberCGSGSGSamber	25	3e-05
ORF 1317	1	MCHCWLKDVGLCGSGSGSamber	25	3e-05
ORF 1318	1	MEYVYACMFTSCGSGSGSamber	25	3e-05
ORF 1319	1	MWCPIYYRTICGSGSGSamber	25	3e-05
ORF 1320	1	MCADSRNVFGVCGSGSGSamber	25	3e-05
ORF 1321	1	MLTWIKITMVCGSGSGSamber	25	3e-05
ORF 1322	1	MCWLRDLYamberTICGSGSGSamber	25	3e-05
ORF 1323	1	MVNVLCWIVCSCGSGSDSamber	25	3e-05
ORF 1324	1	MCTLLLCWAICGSGSGSamber	25	3e-05
ORF 1325	1	MFTKRVEYLLVCGSGSGSamber	25	3e-05
ORF 1326	1	MRDGTTSPNMMCGSGSGSamber	25	3e-05
ORF 1327	1	MQYRCDHRSTCGSGSGSamber	25	3e-05
ORF 1328	1	MWTNGRHDVRICGSGSGSamber	25	3e-05
ORF 1329	1	MSNamberSYKKQYHCGSGSGSamber	25	3e-05
ORF 1330	1	MHWCSNDGRRKCGSGSDSamber	25	3e-05
ORF 1331	1	MQWLKMCIMamberMCGSGSGSamber	25	3e-05
ORF 1332	1	MWHNVCNRYDNCGSGSGSamber	25	3e-05
ORF 1333	1	MRDYNCVAILCGSGSGSamber	25	3e-05
ORF 1334	1	MPWTQIVVITFCGSGSGSamber	25	3e-05
ORF 1335	1	MSTMEVSamberDDamberCGCGSGSamber	25	3e-05
ORF 1336	1	MLKWISWLNKLCGSGSGSamber	25	3e-05
ORF 1337	1	MGFCGYISVSKCGSGSGSamber	25	3e-05
ORF 1338	1	MYRVTYTLKVCGSGSGSamber	25	3e-05
ORF 1339	1	MTYLLLVHRLCGSGSGSamber	25	3e-05
ORF 1340	1	MCYCNamberTICTSCGSGSGSamber	25	3e-05
ORF 1341	1	MCCIFGKDYCFCGSGSGSamber	25	3e-05
ORF 1342	1	MAMYIELLNYGCGSGSGSamber	25	3e-05
ORF 1343	1	MWSDWVDECRWCGSGSGSamber	25	3e-05
ORF 1344	1	MNRSSMMESVCGSGSGSamber	25	3e-05
ORF 1345	1	MDCSLVSKPYCGSGSGSamber	25	3e-05
ORF 1346	1	MYGSRVFILWRCGSGSGSamber	25	3e-05
ORF 1347	1	MFRIWSAYRCCGSGSGSamber	25	3e-05
ORF 1348	1	MLFDSAKMSVKCGSGSGSamber	25	3e-05
ORF 1349	1	MVNCPWIVWTMCGSGSGSamber	25	3e-05
ORF 1350	1	MYCLTRVQLFNCGSGSGSamber	25	3e-05
ORF 1351	1	MIRSNYKIDMCGSGSGSamber	25	3e-05
ORF 1352	1	MRWCTNFTCVLCGSGSGSamber	25	3e-05
ORF 1353	1	MRWGCTCCHTCGSGSGSamber	25	3e-05
ORF 1354	1	MRTFCRVLHKICGSGSGSamber	25	3e-05
ORF 1355	1	MCVNNFRTKICGSGSGSamber	25	3e-05
ORF 1356	1	MRWVLDamberWSHYCGSGSGSamber	25	3e-05
ORF 1357	1	MAQCFSCFLKVCGSGSGSamber	25	3e-05
ORF 1358	1	MYGSKMNVHCCGSGSGSamber	25	3e-05
ORF 1359	1	MLHKRRYYCCCGSGSGSamber	25	3e-05
ORF 1360	1	MWVEIWSARRCCGSGSGSamber	25	3e-05
ORF 1361	1	MHASRYIQKCFCGSGSGSamber	25	3e-05
ORF 1362	1	MRCYASFGKWCCDSGSGSamber	25	3e-05
ORF 1363	1	MEGLTAEPNFCGSGSGSamber	25	3e-05
ORF 1364	1	MQHWMDNRNRYCGSGSGSamber	25	3e-05
ORF 1365	1	MLNCNCIWACCGSGSGSamber	25	3e-05
ORF 1366	1	MERDIFTKITYCGSGSGSamber	25	3e-05
ORF 1367	1	MNFTRLTIDYECGSGSGSamber	25	3e-05
ORF 1368	1	MHYSCADVNGGCGSGSGSamber	25	3e-05
ORF 1369	1	MVNVYRFCYARCGSGSGSamber	25	3e-05
ORF 1370	1	MYSCMCRLNICGSGSGSamber	25	3e-05
ORF 1371	1	MIGMFGSWCTLCGSGSGSamber	25	3e-05
ORF 1372	1	MCDIWWLDDRICGSGSGSamber	25	3e-05
ORF 1373	1	MIPMRNCVIWRCGSGSGSamber	25	3e-05
ORF 1374	1	MSVVKYVDTGKCGSGSGSamber	25	3e-05
ORF 1375	1	MMMVVYVHVCECGSGSGSamber	25	3e-05
ORF 1376	1	MRTSRAIMCMCGSGSGSamber	25	3e-05
ORF 1377	1	MGPVFFKCGSGSGSamber	25	3e-05
ORF 1378	1	MRMamberNPMDIWCCGSGSGSamber	25	3e-05
ORF 1379	1	MWSEVWEHKCMCGSGSGSamber	25	3e-05
ORF 1380	1	MCGSPTTGHWYCGSGSGSamber	25	3e-05
ORF 1381	1	MTCWVTLKVRCGSGSGSamber	25	3e-05
ORF 1382	1	MCRVMITNAICGSGSGSamber	25	3e-05
ORF 1383	1	MRCSamberTGIANCGSGSGSamber	25	3e-05
ORF 1384	1	MFTNRWICQMICGSGSGSamber	25	3e-05
ORF 1385	1	MGTRDSMYCamberCCGSGSGSamber	25	3e-05
ORF 1386	1	MSPEDMPIWFCGSGSGSamber	25	3e-05
ORF 1387	1	MAHVMTTCYEICGSGSGSamber	25	3e-05
ORF 1388	1	MLGLFVLVCAAADGSamber	25	3e-05
ORF 1389	1	MNVMCYamberDDVCGSGSGSamber	25	3e-05
ORF 1390	1	MARRVVNYMCHCGSGSGSamber	25	3e-05
ORF 1391	1	MCSRDGCVFCDCGSGSGSamber	25	3e-05
ORF 1392	1	MCLFamberKTDSACGSGSGSamber	25	3e-05
ORF 1393	1	MCCSRFFKCCLCGSGSGSamber	25	3e-05
ORF 1394	1	MCGWTamberTNFRICGSGSGSamber	25	3e-05
ORF 1395	1	MRCKRYCNICLCGSGSGSamber	25	3e-05
ORF 1396	1	MRVYCYIMCTCCGSGSGSamber	25	3e-05
ORF 1397	1	MIVSCRCISYVCGSGSGSamber	25	3e-05
ORF 1398	1	MCLRFTRWSSTCGSGSGSamber	25	3e-05
ORF 1399	1	MASKVITVRLWCGSGSGSamber	25	3e-05
ORF 1400	1	MDAWYFSWHVACGSGSGSamber	25	3e-05
ORF 1401	1	MTVATILYRMWCGSGSGSamber	25	3e-05
ORF 1402	1	MLRSFNGYHIDCGSGSGSamber	25	3e-05
ORF 1403	1	MICHIVTCDYYCGSGSGSamber	25	3e-05
ORF 1404	1	MYAVASGWASACGSGSGSamber	25	3e-05
ORF 1405	1	MDRYWRTRICCGSGSGSamber	25	3e-05
ORF 1406	1	MCCTCPNRCCCGSGSGSamber	25	3e-05
ORF 1407	1	MVKDWGRMYCCGSGSGSamber	25	3e-05
ORF 1408	1	MVRYYLFDRKCGSGSGSamber	25	3e-05
ORF 1409	1	MCVNKIANRCGSGSGSamber	25	3e-05
ORF 1410	1	MWLWCQSKDATCGSGSGSamber	25	3e-05
ORF 1411	1	MWIRIRSYENCGSGSGSamber	25	3e-05
ORF 1412	1	MYFLLERTCWCGSGSGSamber	25	3e-05
ORF 1413	1	MLPTVamberYCCCSCGSGSGSamber	25	3e-05
ORF 1414	1	MLCCFQILMSFCGSGSGSamber	25	3e-05
ORF 1415	1	MKPCEVTFVEICGSGSGSamber	25	3e-05
ORF 1416	1	MCRHRYYVRRLCGSGSGSamber	25	3e-05
ORF 1417	1	MYCCTGCSRVKCGSGSGSamber	25	3e-05
ORF 1418	1	MCNEDEHYEPCGSGSGSamber	25	3e-05
ORF 1419	1	MCVAQNVNAWSCGSGSGSamber	25	3e-05
ORF 1420	1	MWYRCDWRRYRCGSGSGSamber	25	3e-05
ORF 1421	1	MIRTSKNTCCCCGSGSGSamber	25	3e-05
ORF 1422	1	MNRFRQCYQIICGSGSGSamber	25	3e-05
ORF 1423	1	MCCQAVILVIGCGSGSGSamber	25	3e-05
ORF 1424	1	MVCLVYLSMIACGSGSGSamber	25	3e-05
ORF 1425	1	MARHTLSYQCCCGSGSGSamber	25	3e-05
ORF 1426	1	MCCGFTVEVVVCGSGSGSamber	25	3e-05
ORF 1427	1	MLCRLRHCFLCGSGSGSamber	25	3e-05
ORF 1428	1	MIVPSDCYCECCGSGSGSamber	25	3e-05
ORF 1429	1	MQWIRLTSamberTCCGSGSGSamber	25	3e-05
ORF 1430	1	MVCQALWNSamberWCGSGSGSamber	25	3e-05
ORF 1431	1	MVQKYLTFVGECGSGSGSamber	25	3e-05
ORF 1432	1	MLVLTLYWLSECGSGSGSamber	25	3e-05
ORF 1433	1	MDISNFVKTCCGSGSGSamber	25	3e-05
ORF 1434	1	MWLEGMLIGDFCGSGSGSamber	25	3e-05
ORF 1435	1	MGHCCILKWYYCGSGSGSamber	25	3e-05
ORF 1436	1	MGFAVDVRIVLCGSGSGSamber	25	3e-05
ORF 1437	1	MWVEDLQSKCCGSGSGSamber	25	3e-05
ORF 1438	1	MMHCVVSYDVCGSGSGSamber	25	3e-05
ORF 1439	1	MWKTWYYSSLMCGSGSGSamber	25	3e-05
ORF 1440	1	MMMTRVSamberLLSCGSGSGSamber	25	3e-05
ORF 1441	1	MLRYIDIVRDRCGSGSGSamber	25	3e-05
ORF 1442	1	MPRIWHDACFMCGSGSGSamber	25	3e-05
ORF 1443	1	MQHRWTIVFCVCGSGSGSamber	25	3e-05
ORF 1444	1	MCKLNLYILSCGSGSGSamber	25	3e-05
ORF 1445	1	MWMWMVHIVTYCGSGSSSamber	25	3e-05
ORF 1446	1	MFWICPECLYCGSGSGSamber	25	3e-05
ORF 1447	1	MCVDSYamberALFHCGSGSGSamber	25	3e-05
ORF 1448	1	MDVCCLVYTLMCGSGSGSamber	25	3e-05
ORF 1449	1	MGCVRKCIRFCGSGSGSamber	25	3e-05
ORF 1450	1	MYRYSYGYCLCGSGSGSamber	25	3e-05
ORF 1451	1	MCWamberDDMTMMICGSGSGSamber	25	3e-05
ORF 1452	1	MamberRETVFRSEACGSGSGSamber	25	3e-05
ORF 1453	1	MGFNLWYLKMICGSGSGSamber	25	3e-05
ORF 1454	1	MECLMDMFWICGSGSGSamber	25	3e-05
ORF 1455	1	MKCIELRCTRICGSGSGSamber	25	3e-05
ORF 1456	1	MISCCWCGCICGSGSGSamber	25	3e-05
ORF 1457	1	MKCWRINVSCYCGSGSGSamber	25	3e-05
ORF 1458	1	MDCIVELSCNCCGSGSGSamber	25	3e-05
ORF 1459	1	MECYYCMILICGSGSGSamber	25	3e-05
ORF 1460	1	MLWIVFTNNSCGSGSGSamber	25	3e-05
ORF 1461	1	MLMKYRLVCALCGSGSGSamber	25	3e-05
ORF 1462	1	MGVCLSTHIWCGSGSGSamber	25	3e-05
ORF 1463	1	MTLTAPRVSLCGSGSGSamber	25	3e-05
ORF 1464	1	MRCYAVLMSSSCGSGSGSamber	25	3e-05
ORF 1465	1	MISWGHYRVLCGSGSGSamber	25	3e-05
ORF 1466	1	MVQIDCANCCCCGSGSGSamber	25	3e-05
ORF 1467	1	MIRWTCYYWLCGSGSGSamber	25	3e-05
ORF 1468	1	MWSQCGRTWNNCGSGSGSamber	25	3e-05
ORF 1469	1	MDWCCEQHIILCGSGSGSamber	25	3e-05
ORF 1470	1	MNRVIVKWSDTCGSGSGSamber	25	3e-05
ORF 1471	1	MWYQGCKVYVECGSGSGSamber	25	3e-05
ORF 1472	1	MLLIRCSWKCTCGSGSGSamber	25	3e-05
ORF 1473	1	MWLVYRQCHQSCGSGSGSamber	25	3e-05
ORF 1474	1	MWYamberVVFYCDFCGSGSGSamber	25	3e-05
ORF 1475	1	MLMHCNKIRFVCGSGSGSamber	25	3e-05
ORF 1476	1	MIACKamberCVWamberCGSGSGSamber	25	3e-05
ORF 1477	1	MAAYFECCCICGSGSGSamber	25	3e-05
ORF 1478	1	MDPMRCCWKSCGSGSGSamber	25	3e-05
ORF 1479	1	MGAEamberKSVYRCCGSGSGSamber	25	3e-05
ORF 1480	1	MIMIVMCSCGSGSGSamber	25	3e-05
ORF 1481	1	MHRGKGTLILCGSGSGSamber	25	3e-05
ORF 1482	1	MLRVLSKSCLamberCGSGSGSamber	25	3e-05
ORF 1483	1	MFDTRFALIWVCGSGSGSamber	25	3e-05
ORF 1484	1	MSVCGYISCFCGSGSGSamber	25	3e-05
ORF 1485	1	MCTYDLCYRFACGSGSGSamber	25	3e-05
ORF 1486	1	MIGCYWDTTRLCGSGSGSamber	25	3e-05
ORF 1487	1	MCCKKDLYRTRCGSGSGSamber	25	3e-05
ORF 1488	1	MEPKVVIVCCCGSGSGSamber	25	3e-05
ORF 1489	1	MCFVWKSMRNNCGSGSGSamber	25	3e-05
ORF 1490	1	MRYFDSHKQQCGSGSGSamber	25	3e-05
ORF 1491	1	MCSVIIamberSLDYCGSGSGSamber	25	3e-05
ORF 1492	1	MCCAHLCAIVCGSGSGSamber	25	3e-05
ORF 1493	1	MFMSCLGVYLYCGSGSGSamber	25	3e-05
ORF 1494	1	MMGIKVLLYSTCGSGSGSamber	25	3e-05
ORF 1495	1	MCASRVAFRNNCGSGSGSamber	25	3e-05
ORF 1496	1	MWHVamberNAWVCYCGSGSGSamber	25	3e-05
ORF 1497	1	MYCRKPKYEICGSGSGSamber	25	3e-05
ORF 1498	1	MLDLWNCCTCLCGSGSGSamber	25	3e-05
ORF 1499	1	MGamberYVRTCVLVCGSGSGSamber	25	3e-05
ORF 1500	1	MVDDLWCGSGSGSamber	25	3e-05
ORF 1501	1	MCCCYNLRLCCGSGSGSamber	25	3e-05
ORF 1502	1	MCSTGLMamberITCGSGSGSamber	25	3e-05
ORF 1503	1	MCSIIWSNYSTCGSGSGSamber	25	3e-05
ORF 1504	1	MESSLHVVFIWCGSGSGSamber	25	3e-05
ORF 1505	1	MCWIAPGCYYFCGSGSGSamber	25	3e-05
ORF 1506	1	MCSIFRVSYYACGSGSGSamber	25	3e-05
ORF 1507	1	MGYYFLAEICFCGSGSGSamber	25	3e-05
ORF 1508	1	MMCGNGNIMTCCGSGSGSamber	25	3e-05
ORF 1509	1	MGVCRYYKCCCGSGSGSamber	25	3e-05
ORF 1510	1	MSRNCRYWTCSCGSGSGSamber	25	3e-05
ORF 1511	1	MLRCYRFCCYECGSGSGSamber	25	3e-05
ORF 1512	1	MMCMYYCECLCGSGSGSamber	25	3e-05
ORF 1513	1	MCYWSVNYWNGCGSGSGSamber	25	3e-05
ORF 1514	1	MYCIQFELRNCGSGSGSamber	25	3e-05
ORF 1515	1	MWWKQDKISLVCGSGSGSamber	25	3e-05
ORF 1516	1	MCCILTRELVCGSGSGSamber	25	3e-05
ORF 1517	1	MERKWYWKKCCGSGSGSamber	25	3e-05
ORF 1518	1	MMHLamberRYIFYCCGSGSGSamber	25	3e-05
ORF 1519	1	MWQEGSSEVSVCGSGSGSamber	25	3e-05
ORF 1520	1	MDRSPWVIKLICGSGSGSamber	25	3e-05
ORF 1521	1	MAFWDYSQCFLCGSGSGSamber	25	3e-05
ORF 1522	1	MWQAHRLYHCICGSGSGSamber	25	3e-05
ORF 1523	1	MWFVHDSNSIQCGSGSGSamber	25	3e-05
ORF 1524	1	MWWSANMISFCGSGSGSamber	25	3e-05
ORF 1525	1	MMLYLNCRTWSCGSGSGSamber	25	3e-05
ORF 1526	1	MRVTCYCamberVVCGSGSDSamber	25	3e-05
ORF 1527	1	MKFETEamberLRNKCGSGSGSamber	25	3e-05
ORF 1528	1	MDDHFCCYFNCCGSGSGSamber	25	3e-05
ORF 1529	1	MEWYMIEKNRCGSGSGSamber	25	3e-05
ORF 1530	1	MMRGLNRamberNVCCGSGSGSamber	25	3e-05
ORF 1531	1	MHLVCCICCRCGSGSGSamber	25	3e-05
ORF 1532	1	MVWVHVAELYSCGSGSGSamber	25	3e-05
ORF 1533	1	MERDSAKYCGSGSGSamber	25	3e-05
ORF 1534	1	MVSIIRFVCSTCGSGSGSamber	25	3e-05
ORF 1535	1	MSDamberSRQCVHYCGNGSGSamber	25	3e-05
ORF 1536	1	MCGGamberRVANIVCGSGSGSamber	25	3e-05
ORF 1537	1	MLSLVCPRCCLCGSGSGSamber	25	3e-05
ORF 1538	1	MNCSCYLFRICGSGSGSamber	25	3e-05
ORF 1539	1	MSVESCSCCSYCGSGSGSamber	25	3e-05
ORF 1540	1	MCLHTVVLYLTCGSGSGSamber	25	3e-05
ORF 1541	1	MWYMQWMFVICGSGSGSamber	25	3e-05
ORF 1542	1	MRVMLLIVamberFRCGSGSGSamber	25	3e-05
ORF 1543	1	MKTRRAVFVVCGSGSGSamber	25	3e-05
ORF 1544	1	MVSIPSTSSYRCGSGSGSamber	25	3e-05
ORF 1545	1	MGCKGAKochreINochreLNTVGKamber	25	3e-05
ORF 1546	1	MNMCCARMCWCCGSGSGSamber	25	3e-05
ORF 1547	1	MAKWKRTVRGCGSGSGSamber	25	3e-05
ORF 1548	1	MSWTVYDLHWCGSGSGSamber	25	3e-05
ORF 1549	1	MFALYLNYVCCCGSGSGSamber	25	3e-05
ORF 1550	1	MGSSTKIamberEamberICGSGSGSamber	25	3e-05
ORF 1551	1	MLLDAHamberTMVKCGSGSGSamber	25	3e-05
ORF 1552	1	MWNSKCCKamberFNCGSGSGSamber	25	3e-05
ORF 1553	1	MCYHNCWVTITCGSGSGSamber	25	3e-05
ORF 1554	1	MMRGCDGVITCGSGSGSamber	25	3e-05
ORF 1555	1	MCVWVNRNSDSCGSGSGSamber	25	3e-05
ORF 1556	1	MTVRIVKMCRCGSGSGSamber	25	3e-05
ORF 1557	1	MCMKSICCSLCGSGSGSamber	25	3e-05
ORF 1558	1	MFCYVWVMKCDCGSGSGSamber	25	3e-05
ORF 1559	1	MCVTRRPYamberNCGSGSGSamber	25	3e-05
ORF 1560	1	MCFLASTKLKLCGSGSGSamber	25	3e-05
ORF 1561	1	MCCLFVILHRCGSGSGSamber	25	3e-05
ORF 1562	1	MCYVLKWRHNCGSGSGSamber	25	3e-05
ORF 1563	1	MEFVYCCFACCGSGSGSamber	25	3e-05
ORF 1564	1	MEVYHWPHCKSCGSGSGSamber	25	3e-05
ORF 1565	1	METIWLDISEYCGSGSGSamber	25	3e-05
ORF 1566	1	MFamberDTNWLNNRCGSGSGSamber	25	3e-05
ORF 1567	1	MSTVTRCYVEICGSGSGSamber	25	3e-05
ORF 1568	1	MWRIASDAICWCGSGSGSamber	25	3e-05
ORF 1569	1	MCAYDWMLCamberWCGSGSGSamber	25	3e-05
ORF 1570	1	MLSLDGVICSCGSGSGSamber	25	3e-05
ORF 1571	1	MNGFNYYVVVamberCGSGSGSamber	25	3e-05
ORF 1572	1	MLTILIEEVTWCGSGSGSamber	25	3e-05
ORF 1573	1	MMHAEILWKCCGSGSGSamber	25	3e-05
ORF 1574	1	MWFWYTDTIPCGSGSGSamber	25	3e-05
ORF 1575	1	MRamberVCRKHINCGSGSGSamber	25	3e-05
ORF 1576	1	MSWKRVITVYLCGSGSGSamber	25	3e-05
ORF 1577	1	MDCRKKWSRKFCGSGSGSamber	25	3e-05
ORF 1578	1	MGYPSRRCCCCGSGSGSamber	25	3e-05
ORF 1579	1	MTGKWSNSEVQCGSGSGSamber	25	3e-05
ORF 1580	1	MCFVVGLCMFYCGSGSGSamber	25	3e-05
ORF 1581	1	MISIEYCLRVQCGSGSGSamber	25	3e-05
ORF 1582	1	MCVFRIAQICGCGSGSGSamber	25	3e-05
ORF 1583	1	MFVLRRSYRDECGSGSGSamber	24	3e-05
ORF 1584	1	MLWHPDRKMSVCGSGSGSamber	24	3e-05
ORF 1585	1	MILYDWCLTDCGSGSGSamber	24	3e-05
ORF 1586	1	MCHIWFVMNANCGSGSGSamber	24	3e-05
ORF 1587	1	MFCCVIERFRamberCGSGSGSamber	24	3e-05
ORF 1588	1	MLSHCDQYFVCGSGSGSamber	24	3e-05
ORF 1589	1	MGRKISLNEVFCGSGSGSamber	24	3e-05
ORF 1590	1	MARTGGGKDRKSTRLNSSHamber	24	3e-05
ORF 1591	1	MDITMCMYCVCCGSGSGSamber	24	3e-05
ORF 1592	1	MIVQLYWYNICCGSGSGSamber	24	3e-05
ORF 1593	1	MRECCQTTNRLCGSGSGSamber	24	3e-05
ORF 1594	1	MYCVLVPIMYSCGSGSGSamber	24	3e-05
ORF 1595	1	MRSRSWLTRVWCGSGSGSamber	24	3e-05
ORF 1596	1	MRRVNYVTFRLCGSGSGSamber	24	3e-05
ORF 1597	1	MRDSGLSDGFTCGSGSGSamber	24	3e-05
ORF 1598	1	MYELKRVLNCYCGSGSGSamber	24	3e-05
ORF 1599	1	MSDIVKTCERNCGSGSGSamber	24	3e-05
ORF 1600	1	MCRIGLMSNVCGSGSGSamber	24	3e-05
ORF 1601	1	MDRERDARSTCGSGSGSamber	24	3e-05
ORF 1602	1	MFLHTCCLCVCGSGSGSamber	24	3e-05
ORF 1603	1	MCIYVKNNWSCGSGSGSamber	24	3e-05
ORF 1604	1	MMLQTIRYTGVCGSGSGSamber	24	3e-05
ORF 1605	1	MSLWYYLELYFCGSGSGSamber	24	3e-05
ORF 1606	1	MAFCYVCCWNLCGSGSGSamber	24	3e-05
ORF 1607	1	MRIDFSKDRSDCGSGSGSamber	24	3e-05
ORF 1608	1	MVCVIWILLCGSGSGSamber	24	3e-05
ORF 1609	1	MCNHAQVLIFSCGSGSGSamber	24	3e-05
ORF 1610	1	MVKPNVHAVRDWIWCGSGSGSamber	24	3e-05
ORF 1611	1	MRYWYKIACYDCGSGSGSamber	24	3e-05
ORF 1612	1	MVLKYIWKFCLCGSGSGSamber	24	3e-05
ORF 1613	1	MLCTHRWCLWLCGSGGSamber	24	3e-05
ORF 1614	1	MCLKIRFCALKCGSGSGSamber	24	3e-05
ORF 1615	1	MHQWLIWSAGLCGSGSGSamber	24	3e-05
ORF 1616	1	MTYSLVVCCNSCGSGSGSamber	24	3e-05
ORF 1617	1	MPRALSKLMNLCGSGSGSamber	24	3e-05
ORF 1618	1	MWCKDVLVYLQCGSGSGSamber	24	3e-05
ORF 1619	1	MSWWDWVYLDICGSGSGSamber	24	3e-05
ORF 1620	1	MCACPVVYNYRCGSGSGSamber	24	3e-05
ORF 1621	1	MALRCNEAVCTCGSGSGSamber	24	3e-05
ORF 1622	1	MFQRDNEYTDCGSGSGSamber	24	3e-05
ORF 1623	1	MFEGNGWATVCCGSGSGSamber	24	3e-05
ORF 1624	1	MNPVFDGCSICGSGSGSamber	24	3e-05
ORF 1625	1	MWTEQCCLEIMCGSGSGSamber	24	3e-05
ORF 1626	1	MVKamberRVRPIVICGSGSGSamber	24	3e-05
ORF 1627	1	MLRWCRWIKCNCGSGSGSamber	24	3e-05
ORF 1628	1	MCRCWINQYDKCGSGSGSamber	24	3e-05
ORF 1629	1	MSLYFLRVCKCCGSGSGSamber	24	3e-05
ORF 1630	1	MSCWWLYLDRICGSGSGSamber	24	3e-05
ORF 1631	1	MDMIQNLVVACGSGSGSamber	24	3e-05
ORF 1632	1	MCKVHLRMIDECGSGSGSamber	24	3e-05
ORF 1633	1	MLMCCICYRNLCGSGSGSamber	24	3e-05
ORF 1634	1	MCASAHSamberKTICGSGSGSamber	24	3e-05
ORF 1635	1	MVFLTARKCGYCGSGSGSamber	24	3e-05
ORF 1636	1	MAIMRWCCSICGSGSGSamber	24	3e-05
ORF 1637	1	MWIYQCVQIKLCGNGSGSamber	24	3e-05
ORF 1638	1	MCIRGIRTRTNCGSGSGSamber	24	3e-05
ORF 1639	1	MVDWLKVEYCICGSGSGSamber	24	3e-05
ORF 1640	1	MPLAVLCESLCGSGSGSamber	24	3e-05
ORF 1641	1	MMWYFTSLIVDCGSGSGSamber	24	3e-05
ORF 1642	1	MVTamberTYILRWNCGSGSGSamber	24	3e-05
ORF 1643	1	MWYYWDCCCGSGSGSamber	24	3e-05
ORF 1644	1	MCCWLQLKCVLCGSGSGSamber	24	3e-05
ORF 1645	1	MLCDLLIVWICGSGSGSamber	24	3e-05
ORF 1646	1	MCNWKAMIVLDCGSGSGSamber	24	3e-05
ORF 1647	1	MamberGopalEGREGEREREIYIYSamber	24	3e-05
ORF 1648	1	MPKVWTCCARCCGSGSGSamber	24	3e-05
ORF 1649	1	MPECHVWVENCGSGSGSamber	24	3e-05
ORF 1650	1	MVVNYQTWYVSCGSGSGSamber	24	3e-05
ORF 1651	1	MRYELVCVIAQCGSGSGSamber	24	3e-05
ORF 1652	1	MLCHLILLNACGSGSGSamber	24	3e-05
ORF 1653	1	MCGINFMYDRNCGSGSGSamber	24	3e-05
ORF 1654	1	MWRCSACSIVCGSGSGSamber	24	3e-05
ORF 1655	1	MVNFKKEIYICGSGSGSamber	24	3e-05
ORF 1656	1	MVVESSRKDSRCGSGSGSamber	24	3e-05
ORF 1657	1	MCSCYRLGNDICGSGSGSamber	24	3e-05
ORF 1658	1	MSVIESYRCCWCGSGSGSamber	24	3e-05
ORF 1659	1	MRVTMDVVKNWCGSGSGSamber	24	3e-05
ORF 1660	1	MNPMKIRCCIKCGSGSGSamber	24	3e-05
ORF 1661	1	MSCCCNFAITYCGSGSGSamber	24	3e-05
ORF 1662	1	MLRDRSNamberEYCGSGSGSamber	24	3e-05
ORF 1663	1	MCWWYTYamberARCGSGSGSamber	24	3e-05
ORF 1664	1	MFGVQYWCSamberCGSGSGSamber	24	3e-05
ORF 1665	1	MRLKCFWKVFLCGSGSGSamber	24	3e-05
ORF 1666	1	MLVVTYALRCCGSGSGSamber	24	3e-05
ORF 1667	1	MRCRITACSAICGSGSGSamber	24	3e-05
ORF 1668	1	MVCRTLYTCKCGSGSGSamber	24	3e-05
ORF 1669	1	MLMFDCWWYCGSGSGSamber	24	3e-05
ORF 1670	1	MKMCSSGMMVVCGSGSGSamber	24	3e-05
ORF 1671	1	MSKCLVVSCCWCGSGSGSamber	24	3e-05
ORF 1672	1	MNVHFCPICCCCGSGSGSamber	24	3e-05
ORF 1673	1	MWAQVLLLYCWCGSGSGSamber	24	3e-05
ORF 1674	1	MGCIEVNASMCGSGSGSamber	24	3e-05
ORF 1675	1	MNETLWIYLNCGSGSGSamber	24	3e-05
ORF 1676	1	MRCamberCISRCGSGSGSamber	24	3e-05
ORF 1677	1	MSQSAWYKKCCGSGSGSamber	24	3e-05
ORF 1678	1	MYKVNCAWCILCGSGSGSamber	24	3e-05
ORF 1679	1	MCYYFMLEYVNCGSGSGSamber	24	3e-05
ORF 1680	1	MVLVTNNRVVLCGSGSGSamber	24	3e-05
ORF 1681	1	MDAIYYTITCYCGSGSGSamber	24	3e-05
ORF 1682	1	MPWANMFNCLCCGSGSGSamber	24	3e-05
ORF 1683	1	MCCIVRYDLNGCGSGSGSamber	24	3e-05
ORF 1684	1	MQWCITINNQVCGSGSGSamber	24	3e-05
ORF 1685	1	MVDKSANRANamberCGSGSGSamber	24	3e-05
ORF 1686	1	MMHQVRNVLYCCGSGSGSamber	24	3e-05
ORF 1687	1	MLTKVGVFLLCGSGSGSamber	24	3e-05
ORF 1688	1	MCCKLVVMSFCGSGSGSamber	24	3e-05
ORF 1689	1	MCSLMFTYamberANCGSGSGSamber	24	3e-05
ORF 1690	1	MCCQDopalYAopalGLRHGSGSamber	24	3e-05
ORF 1691	1	MCKFVRCCLRTCGSGSGSamber	24	3e-05
ORF 1692	1	MHDSRNWYKLYCGSGSGSamber	24	3e-05
ORF 1693	1	MEFRYWIamberSSCCGSGSGSamber	24	3e-05
ORF 1694	1	MDCCFHCAKILCGSGSGSamber	24	3e-05
ORF 1695	1	MRFRLILEYFCGSGSGSamber	24	3e-05
ORF 1696	1	MCFADSVLLRCGSGSGSamber	24	3e-05
ORF 1697	1	MAWIVPRYSACGSGSGSamber	24	3e-05
ORF 1698	1	MNGNEEAKSMCGSGSGSamber	24	3e-05
ORF 1699	1	MWHRLRVLVKDCGSGSGSamber	24	3e-05
ORF 1700	1	MRRWDFYICLKCGSGSGSamber	24	3e-05
ORF 1701	1	MVELCHYCLCCCGSGSGSamber	24	3e-05
ORF 1702	1	MDAKSKamberIEMDCGSGSGSamber	24	3e-05
ORF 1703	1	MWQYWVQKYCICGSGSGSamber	24	3e-05
ORF 1704	1	MKVTRYLITCCCGSGSGSamber	24	3e-05
ORF 1705	1	MQLVSAHYCLCGSGSGSamber	24	3e-05
ORF 1706	1	MSMCCWAWCCSCGSGSGSamber	24	3e-05
ORF 1707	1	MTHREKDACKCGSGSGSamber	24	3e-05
ORF 1708	1	MRIVVSIGAVVCGSGSGSamber	24	3e-05
ORF 1709	1	MSCIamberRLamberLamberCGSGSGSamber	24	3e-05
ORF 1710	1	MVSRYLSLLCDCGSGSGSamber	24	3e-05
ORF 1711	1	MKQRLYVWRISCGSGSGSamber	24	3e-05
ORF 1712	1	MYEGIamberCSMSRCGSGSGSamber	24	3e-05
ORF 1713	1	MVLRKIYLYCDCGSGSGSamber	24	3e-05
ORF 1714	1	MNFLRSICACNCGSGSGSamber	24	3e-05
ORF 1715	1	MFIVILRYWNGCGSGSGSamber	24	3e-05
ORF 1716	1	MPNKDYCYYFCGSGSGSamber	24	3e-05
ORF 1717	1	MCHTSTCILICGSGSGSamber	24	3e-05
ORF 1718	1	MECDTNFFNYACGSGSGSamber	24	3e-05
ORF 1719	1	MVRCLFKTGTCGSGSGSamber	24	3e-05
ORF 1720	1	MLLSARSLCSVCGSGSGSamber	24	3e-05
ORF 1721	1	MWLFQTRYCGCCGSGSGSamber	24	3e-05
ORF 1722	1	MDDTSLLSCICGSGSGSamber	24	3e-05
ORF 1723	1	MCWCEMNCTVYCGSGSGSamber	24	3e-05
ORF 1724	1	MVamberVFVEIRCICGSGSGSamber	24	3e-05
ORF 1725	1	MCETTNHGKTCGSGSGSamber	24	3e-05
ORF 1726	1	MRSQSRSIQYGCGSGSGSamber	24	3e-05
ORF 1727	1	MVGKARYCVWNCGSGSGSamber	24	3e-05
ORF 1728	1	MVRISRCGSGSGSamber	24	3e-05
ORF 1729	1	MIDHVGCIQLYCGSGSGSamber	24	3e-05
ORF 1730	1	MEIRIKamberCDamberMCGSGSGSamber	24	3e-05
ORF 1731	1	MDSCYYHWHLCCGSGSGSamber	24	3e-05
ORF 1732	1	MCMSCKMPMLCGSGSGSamber	24	3e-05
ORF 1733	1	MDVCFTKELEWCGSGSGSamber	24	3e-05
ORF 1734	1	MALLYGIRWYWCGSGSGSamber	24	3e-05
ORF 1735	1	MCIRRCLIRISVCGSGSGSamber	24	3e-05
ORF 1736	1	MWSRLFVIRKCCGSGSGSamber	24	3e-05
ORF 1737	1	MLRTamberRDVMNCGSGSGSamber	24	3e-05
ORF 1738	1	MTYPVSLCSDNCGSGSGSamber	24	3e-05
ORF 1739	1	MCDICWIRNVCCGSGSGSamber	24	3e-05
ORF 1740	1	MNGAMREPLDWCGSGSGSamber	24	3e-05
ORF 1741	1	MVILLTRCNSCGSGSGSamber	24	3e-05
ORF 1742	1	MYWFRLSHTWCCGSGSGSamber	24	3e-05
ORF 1743	1	MHPSNRWCKCRCGSGSGSamber	24	3e-05
ORF 1744	1	MCAVFIamberLTEVCGSGSGSamber	24	3e-05
ORF 1745	1	MCLWPNNMSMCGSGSGSamber	24	3e-05
ORF 1746	1	MTCCRRYEICGCGSGSGSamber	24	3e-05
ORF 1747	1	MGKWMQNTKFCGSGSGSamber	24	3e-05
ORF 1748	1	MMWCYKIVCCCGSGSGSamber	24	3e-05
ORF 1749	1	MDSQMYCAKICCGSGSGSamber	24	3e-05
ORF 1750	1	MGYATLSFMLICGSGSGSamber	24	3e-05
ORF 1751	1	MCGSKIVSVCCGSGSGSamber	24	3e-05
ORF 1752	1	MYAIPIHCGSGSGSamber	24	3e-05
ORF 1753	1	MMSNYWPYKCGCGSGSGSamber	24	3e-05
ORF 1754	1	MSYWYCVIESDCGSGSGSamber	24	3e-05
ORF 1755	1	MECCHTYFQWCGSGSGSamber	24	3e-05
ORF 1756	1	MDICICWTVFSCGSGSGSamber	24	3e-05
ORF 1757	1	MNEGSIDLLMRCGSGSGSamber	24	3e-05
ORF 1758	1	MGKMFRCILVTCGSGSGSamber	24	3e-05
ORF 1759	1	MVVVSDFVTFLCGSGSGSamber	24	3e-05
ORF 1760	1	MLCKLWLLMHCDIICGSGSGSamber	24	3e-05
ORF 1761	1	MPDRIDENVMKCGSGSGSamber	24	3e-05
ORF 1762	1	MMCWTICYRCCGSGSGSamber	24	3e-05
ORF 1763	1	MWASIFALVQFCGSGSGSamber	24	3e-05
ORF 1764	1	MCSGTGamberLLamberYCGSGSGSamber	24	3e-05
ORF 1765	1	MVSWISFCCSMCGSGSGSamber	24	3e-05
ORF 1766	1	MCIDITFLGHLCGSGSGSamber	24	3e-05
ORF 1767	1	MLKKQSKRLVDCGSGSGSamber	24	3e-05
ORF 1768	1	MQEFRYIIamberSNCGSGSGSamber	24	3e-05
ORF 1769	1	MGLTTDYWCICGSGSGSamber	24	3e-05
ORF 1770	1	MICSIALFNVSCGSGSGSamber	24	3e-05
ORF 1771	1	MGamberHDamberNSDMCGSGSGSamber	24	3e-05
ORF 1772	1	MCRSMKEDYLDCGSGSGSamber	24	3e-05
ORF 1773	1	MLCRYCLWCGSGSGSamber	24	3e-05
ORF 1774	1	MARTYTCCKCNCGSGSGSamber	24	3e-05
ORF 1775	1	MISWIQWIKAMCGSGSGSamber	24	3e-05
ORF 1776	1	MCDGTLLTCLICGSGSGSamber	24	3e-05
ORF 1777	1	MIDWTHTFYVMCGSGSGSamber	24	3e-05
ORF 1778	1	MRTYSSHCKLMCGSGSGSamber	24	3e-05
ORF 1779	1	MLVWYFVDVQCGSGSGSamber	24	3e-05
ORF 1780	1	MYGYACDTECGSGSGSamber	24	3e-05
ORF 1781	1	MLRCRCKCWNCGSGSGSamber	24	3e-05
ORF 1782	1	MamberNHYRAWFLICGSGSGSamber	24	3e-05
ORF 1783	1	MCSLMFVMSFYCGSGSGSamber	24	3e-05
ORF 1784	1	MWNYALISCMLCGSGSGSamber	24	3e-05
ORF 1785	1	MMWLMYNVKCTCGSGSGSamber	24	3e-05
ORF 1786	1	MNRNRCQCNCCGSGSGSamber	24	3e-05
ORF 1787	1	MVamberWTVWISITCGSGSGSamber	24	3e-05
ORF 1788	1	MLSTVMMFGYRCGSGSGSamber	24	3e-05
ORF 1789	1	MSGAYLNCLVWCGSGSGSamber	24	3e-05
ORF 1790	1	MLPYMILYNGVCGSGSGSamber	24	3e-05
ORF 1791	1	MCWNVVFSYGCGSGSGSamber	24	3e-05
ORF 1792	1	MRamberDRLLHLRQRHGSamber	24	3e-05
ORF 1793	1	MGPVTNVCNQNCGSGSGSamber	24	3e-05
ORF 1794	1	MWPCCFVCCCCGSGSGSamber	24	3e-05
ORF 1795	1	MAICFSCRamberFICGSGSGSamber	24	3e-05
ORF 1796	1	MQVVLVLITFCGSGSGSamber	24	3e-05
ORF 1797	1	MCRKALGRIWCGSGSGSamber	24	3e-05
ORF 1798	1	MLWKSTWYCDCGSGSGSamber	24	3e-05
ORF 1799	1	MVNIAIILCSYCGSGSGSamber	24	3e-05
ORF 1800	1	MSCQGFDIVRVCGSGSGSamber	24	3e-05
ORF 1801	1	MSIKLVYRCYSCGSGSGSamber	24	3e-05
ORF 1802	1	MACICSWIINRCGSGSGSamber	24	3e-05
ORF 1803	1	MLENDIDCGSGSGSamber	24	3e-05
ORF 1804	1	MKCVQMKHARCGSGSGSamber	24	3e-05
ORF 1805	1	MRTMTIYWCCCGSGSGSamber	24	3e-05
ORF 1806	1	MYWLVTCKKLICGSGSGSamber	24	3e-05
ORF 1807	1	MQRQMWKTYWACGSGSGSamber	24	3e-05
ORF 1808	1	MYPRICLVIRYCGSGSGSamber	24	3e-05
ORF 1809	1	MFVSSTCLINFCGSGSGSamber	24	3e-05
ORF 1810	1	MYSLVNLWHVCGSGSGSamber	24	3e-05
ORF 1811	1	MWDKamberRLKRDCGSGSGSamber	24	3e-05
ORF 1812	1	MSIPTCGNCGSGSGSamber	24	3e-05
ORF 1813	1	MKTYKRFKVDCCGSGSGSamber	24	3e-05
ORF 1814	1	MQSEVLWWVLSICCCGSGSGSamber	24	3e-05
ORF 1815	1	MWFCDYERFSNCGSGSGSamber	24	3e-05
ORF 1816	1	MVRAKTGSSMRCGSGSGSamber	24	3e-05
ORF 1817	1	MWNACIWCFRLCGSGSGSamber	24	3e-05
ORF 1818	1	MWKIVLNSNCCGSGSGSamber	24	3e-05
ORF 1819	1	MKQYTRIHRTCCGSGSGSamber	24	3e-05
ORF 1820	1	MISFGLRQCYCCGSGSGSamber	24	3e-05
ORF 1821	1	MCTWRIPYTSTCGSGSGSamber	24	3e-05
ORF 1822	1	MSIHCEIIAMRCGSGSGSamber	24	3e-05
ORF 1823	1	MACSNNLYMKCGSGSGSamber	24	3e-05
ORF 1824	1	MMFGCLRIECQCGSGSGSamber	24	3e-05
ORF 1825	1	MRYKSRWQTFTCGSGSGSamber	24	3e-05
ORF 1826	1	MCWNCSTWISFCGSGSGSamber	24	3e-05
ORF 1827	1	MINCFAHFHICCGSGSGSamber	24	3e-05
ORF 1828	1	MCKGFRYCCYCGSGSGSamber	24	3e-05
ORF 1829	1	MSLRKDWRSHKCGSGSGSamber	24	3e-05
ORF 1830	1	MYTDVLCECCFCGSGSGSamber	24	3e-05
ORF 1831	1	MVRRIYILLMSCGSGSGSamber	24	3e-05
ORF 1832	1	MWVMRKTMDYCGSGSGSamber	24	3e-05
ORF 1833	1	MGLRLHFRVNGCGSGSGSamber	24	3e-05
ORF 1834	1	MCamberNEVTESNECGSGSGSamber	24	3e-05
ORF 1835	1	MGIGSLARLCGSGSGSamber	24	3e-05
ORF 1836	1	MRCYamberVPAIMCGSGSGSamber	24	3e-05
ORF 1837	1	MCENVIRLNLCGSGSGSamber	24	3e-05
ORF 1838	1	MQACMTECVCCGSGSGSamber	24	3e-05
ORF 1839	1	MFLRSFIQFCCCGSGSGSamber	24	3e-05
ORF 1840	1	MRFMMSCGSGSGSamber	24	3e-05
ORF 1841	1	MWNGISWRVMICGSGSGSamber	24	3e-05
ORF 1842	1	MWLCKIRamberVRRCGSGSGSamber	24	3e-05
ORF 1843	1	MCFGCLYYVMICGSGSGSamber	24	3e-05
ORF 1844	1	MYWIKVFEVEYCGSGSGSamber	24	3e-05
ORF 1845	1	MCSLRWCTHNCGSGSGSamber	24	3e-05
ORF 1846	1	MKEEYSELIECGSGSGSamber	24	3e-05
ORF 1847	1	MSamberamberRMCNTLYCGSGSGSamber	24	3e-05
ORF 1848	1	MWCQFNNRSALCGSGSGSamber	24	3e-05
ORF 1849	1	MCRHYIIALCMCGSGSGSamber	24	3e-05
ORF 1850	1	MRTSRDDLCCYCGSGSGSamber	24	3e-05
ORF 1851	1	MCWLNVLWYHCGSGSGSamber	24	3e-05
ORF 1852	1	MCDRKLIWVYGCGSGSGSamber	24	3e-05
ORF 1853	1	MCVTGHVamberGDDCGSGSamber	24	3e-05
ORF 1854	1	MSSNHSVWCSFCGSGSGSamber	24	3e-05
ORF 1855	1	MCSLGFSMMLamberCGSGSGSamber	24	3e-05
ORF 1856	1	MLYREFRVYRVCGSGSGSamber	24	3e-05
ORF 1857	1	MIVAELFTWSDCGSGSGSamber	24	3e-05
ORF 1858	1	MNYDRWIEITCGSGSGSamber	24	3e-05
ORF 1859	1	MALCVRQCYCICGSGSGSamber	24	3e-05
ORF 1860	1	MGPCVVNRRQFCGSGSGSamber	24	3e-05
ORF 1861	1	MHWAQAVDSCSCGSGSGSamber	24	3e-05
ORF 1862	1	MGMITYVWEEICGSGSGSamber	24	3e-05
ORF 1863	1	MVSCHMRKLLSCGSGSGSamber	24	3e-05
ORF 1864	1	MKCSLTYCPDDCGSGSGSamber	24	3e-05
ORF 1865	1	MLQCRSVLRCTCGSGSGSamber	24	3e-05
ORF 1866	1	MLFQSNRCCCRCGSGSGSamber	24	3e-05
ORF 1867	1	MNSGRWYCCCCGSGSGSamber	24	3e-05
ORF 1868	1	MAYWVTPLIVVCGSGSGSamber	24	3e-05
ORF 1869	1	MVTQLFKVLYCGSGSGSamber	24	3e-05
ORF 1870	1	MVDHFRTECCCCGSGSGSamber	24	3e-05
ORF 1871	1	MSCALLYCYCCGSGSGSamber	24	3e-05
ORF 1872	1	MELAIILFFVCGSGSGSamber	24	3e-05
ORF 1873	1	MLKHISCNCCCGSGSGSamber	24	3e-05
ORF 1874	1	MRIVRAWRDWYCGSGSGSamber	24	3e-05
ORF 1875	1	MRLFRVKFCGFCGSGSGSamber	24	3e-05
ORF 1876	1	MLHQMRSQFLHCGSGSGSamber	24	3e-05
ORF 1877	1	MRCPVRRCDNDCGSGSGSamber	24	3e-05
ORF 1878	1	MWYRVYRVDCYCGSGSGSamber	24	3e-05
ORF 1879	1	MRCCIWLKWNCGSGSGSamber	24	3e-05
ORF 1880	1	MFVDWSVCLIICGSGSGSamber	24	3e-05
ORF 1881	1	MMDHHYRHPRYCGSGSGSamber	24	3e-05
ORF 1882	1	MLGDPTTEMTNCGSGSGSamber	24	3e-05
ORF 1883	1	MRCRVamberNCNLLCGSGSGSamber	24	3e-05
ORF 1884	1	MWTCSVCGSGSGSamber	24	3e-05
ORF 1885	1	MMVSDCLWTYVCGSGSGSamber	24	3e-05
ORF 1886	1	MNRYCLLSCCCGSGSGSamber	24	3e-05
ORF 1887	1	MCVPSYCCCKCGSGSGSamber	24	3e-05
ORF 1888	1	MMCSRTYYHEDCGSGSGSamber	24	3e-05
ORF 1889	1	MWYRFIRTRSNCGSGSGSamber	24	3e-05
ORF 1890	1	MEYIRSKTCVYCGSGSGSamber	24	3e-05
ORF 1891	1	MLICILYKRKICGSGSGSamber	24	3e-05
ORF 1892	1	MKWFVDNTAMamberCGSGSGSamber	24	3e-05
ORF 1893	1	MGLVYTCGSGSGSamber	24	3e-05
ORF 1894	1	MCDRMACCCKCGSGSGSamber	24	3e-05
ORF 1895	1	MKSYERKFAVGCGSGSGSamber	24	3e-05
ORF 1896	1	MVYYGTISAINCGSGSGSamber	24	3e-05
ORF 1897	1	MKFGLVWLRKECGSGSGSamber	24	3e-05
ORF 1898	1	MDVRKRMCSKDCGSGSGSamber	24	3e-05
ORF 1899	1	MCHTSFRWRVRCGSGSGSamber	24	3e-05
ORF 1900	1	MLACMECICFCCGSGSGSamber	24	3e-05
ORF 1901	1	MSCRTKTYGPCGSGSamber	24	3e-05
ORF 1902	1	MYKVSTHWHLCGSSSGSamber	24	3e-05
ORF 1903	1	MSHCFYCSVTVCGSGSGSamber	24	3e-05
ORF 1904	1	MRGDAIIVVTCGSGSGSamber	24	3e-05
ORF 1905	1	MGCISIVANCLCGSGSGSamber	24	3e-05
ORF 1906	1	MELCTFTIVLECGSGSGSamber	24	3e-05
ORF 1907	1	MFVIALIETCGSGSGSamber	24	3e-05
ORF 1908	1	MPITCamberRSQLCGSGSGSamber	24	3e-05
ORF 1909	1	MIDEWVMCGICGSGSGSamber	24	3e-05
ORF 1910	1	MVCYLamberMIARCGSGSGSamber	24	3e-05
ORF 1911	1	MWYRSTSACNCCGSGSGSamber	24	3e-05
ORF 1912	1	MMCMYQCCYCYCGSGSGSamber	24	3e-05
ORF 1913	1	MSCLPQFFWLYCGSGSGSamber	24	3e-05
ORF 1914	1	MCFDTSCCWRICGSGSGSamber	24	3e-05
ORF 1915	1	MYSAHCTLRIHCGSGSGSamber	24	3e-05
ORF 1916	1	MIFQFTYCCCGCGSGSGSamber	24	3e-05
ORF 1917	1	MCKKLIMAHLCGSGSGSamber	24	3e-05
ORF 1918	1	MLamberHCKEYYSCGSGSGSamber	24	3e-05
ORF 1919	1	MATQYEHVQWNCGSGSGSamber	24	3e-05
ORF 1920	1	MDamberLPVGTCILCGSGSGSamber	24	3e-05
ORF 1921	1	MVDLWIVLQSKCGSGSGSamber	24	3e-05
ORF 1922	1	MCFVHDCCTCFCGSGSGSamber	24	3e-05
ORF 1923	1	MATWESTVYVCGSGSGSamber	24	3e-05
ORF 1924	1	MLYVVDVCGSGSGSamber	24	3e-05
ORF 1925	1	MVHMMRSSLLMCGSGSGSamber	24	3e-05
ORF 1926	1	MCCQTVHVVQCGSGSGSamber	24	3e-05
ORF 1927	1	MEYCSCVQCFLCGSGSGSamber	24	3e-05
ORF 1928	1	MAFILVNFRamberHCGSGSGSamber	24	3e-05
ORF 1929	1	MMRDGCKLKFWCGSGSGSamber	24	3e-05
ORF 1930	1	MKTMRFYFCICGSGSGSamber	24	3e-05
ORF 1931	1	MCSHLWFDLECGSGSGSamber	24	3e-05
ORF 1932	1	MLRMRERICGYCGSGSGSamber	24	3e-05
ORF 1933	1	MPVIWCIRFVMCGSGSGSamber	24	3e-05
ORF 1934	1	MCMIVAIVSSCGSGSGSamber	24	3e-05
ORF 1935	1	MSVAEINVCRCGSGSGSamber	24	3e-05
ORF 1936	1	MLKFNRAFLVMCGSGSGSamber	24	3e-05
ORF 1937	1	MLIVLVTLNCLCGSGSGSamber	24	3e-05
ORF 1938	1	MCFRALPIFMCGSGSGSamber	24	3e-05
ORF 1939	1	MLRRNamberVISWCGSGSGSamber	24	3e-05
ORF 1940	1	MCVLVELamberALCGSGSGSamber	24	3e-05
ORF 1941	1	MCYDDYMQTTCGSGSGSamber	24	3e-05
ORF 1942	1	MGSYWIRIKKCGSGSGSamber	24	3e-05
ORF 1943	1	MQETAKDYamberVVRQRQGSamber	24	3e-05
ORF 1944	1	MYTVEKWTCCFCGSGSGSamber	24	3e-05
ORF 1945	1	MIAWISamberFILCGSGSGSamber	24	3e-05
ORF 1946	1	MRRLNCMYSCCGSGSGSamber	24	3e-05
ORF 1947	1	MCFCFNHSSYCGSGSGSamber	24	3e-05
ORF 1948	1	MCKNTSHWYLGCGSGSGSamber	24	3e-05
ORF 1949	1	MNGYYELCIRYCGSGSGSamber	24	3e-05
ORF 1950	1	MMRamberamberFPTQLMCGSGSGSamber	24	3e-05
ORF 1951	1	MHCVFGIEIECGSGSGSamber	24	3e-05
ORF 1952	1	MCVSDLEIFWNCGSGSGSamber	24	3e-05
ORF 1953	1	MSGamberTTVENLCGSGSGSamber	24	3e-05
ORF 1954	1	MMNWHKHANCFCGSGSGSamber	24	3e-05
ORF 1955	1	MCSYSIANFQSCGSGSGSamber	24	3e-05
ORF 1956	1	MCLWYCCWSVCGSGSGSamber	24	3e-05
ORF 1957	1	MNSRKamberHVQLSCGSGSGSamber	24	3e-05
ORF 1958	1	MHATTNSAKNDCGSGSGSamber	24	3e-05
ORF 1959	1	MLLKRCCICFLCGSGSGSamber	24	3e-05
ORF 1960	1	MCLWSWNYWCCCGSGSGSamber	24	3e-05
ORF 1961	1	MCSIFILRYGCGSGSGSamber	24	3e-05
ORF 1962	1	MVSamberHFAKTLCGSGSGSamber	24	3e-05
ORF 1963	1	MRCamberLYCFLYACGSGSGSamber	24	3e-05
ORF 1964	1	MYRNYRVNCTVCGSGSGSamber	24	3e-05
ORF 1965	1	MKKLSNECTamberDCGSGSGSamber	24	3e-05
ORF 1966	1	MKGPKLDVVLGCGSGSGSamber	24	3e-05
ORF 1967	1	MCGWLCNWFNICGSGSGSamber	24	3e-05
ORF 1968	1	MVCWSLCPCSFCGSGSGSamber	24	3e-05
ORF 1969	1	MCDPVYTIIVCCGSGSamber	24	3e-05
ORF 1970	1	MICFLNLRRRNCGSGSGSamber	24	3e-05
ORF 1971	1	MCRIKSRREDCGSGSDSamber	24	3e-05
ORF 1972	1	MWSCSSLSLYVCGSGSGSamber	24	3e-05
ORF 1973	1	MWFKRWCILMLCGSGSGSamber	24	3e-05
ORF 1974	1	MCPYSTDSLSYCGSGSGSamber	24	3e-05
ORF 1975	1	MCPGVLIVTGCGSGSGSamber	23	3e-05
ORF 1976	1	MMCWKSYSIDKCGSGSGSamber	23	3e-05
ORF 1977	1	MCMLIIISKWNCGSGSGSamber	23	3e-05
ORF 1978	1	MTNYWKDWSVYCGSGSGSamber	23	3e-05
ORF 1979	1	MDYIEIVLVLCGSGSGSamber	23	3e-05
ORF 1980	1	MWVTWECWLIVCGSGSGSamber	23	3e-05
ORF 1981	1	MWSNTKWamberamberGCGSGSGSamber	23	3e-05
ORF 1982	1	MRYRLLIFARGCGSGSGSamber	23	3e-05
ORF 1983	1	MHVCYGICNFRCGSGSGSamber	23	3e-05
ORF 1984	1	MHNIVVLCILCGSGSGSamber	23	3e-05
ORF 1985	1	MRVLYRNSCVTCGSGSGSamber	23	3e-05
ORF 1986	1	MRRIWFKYECGSGSGSamber	23	3e-05
ORF 1987	1	MPYYRRIAVRKCGSGSGSamber	23	3e-05
ORF 1988	1	MGVRANQCamberTPCGSGSGSamber	23	3e-05
ORF 1989	1	MHRKRLMRVKCGSGSGSamber	23	3e-05
ORF 1990	1	MLEFAamberQVNLVCGSGSGSamber	23	3e-05
ORF 1991	1	MLSKKCVRVSMCGSGSGSamber	23	3e-05
ORF 1992	1	MAamberWWRALLNDCGSGSGSamber	23	3e-05
ORF 1993	1	MNWamberEKWYLTDCGSGSGSamber	23	3e-05
ORF 1994	1	MRYCVCCSICDCGSGSGSamber	23	3e-05
ORF 1995	1	MRIAVCCSTMDCGSGSGSamber	23	3e-05
ORF 1996	1	MWYQSYTRWISCGSGSGSamber	23	3e-05
ORF 1997	1	MCWLGLYKVWRCGSGSGSamber	23	3e-05
[truncated: 135,884 more rows]

## Sheet: R3 C645A
selection round # 3
total sequence # 1186664
ORF	No	Seq	Reads	Enrich
ORF 1	1	MRDHHYRHPKYCGSGSGSamber	1240	0.00104
ORF 2	1	MRIFYICGSGSGSamber	926	0.00078
ORF 3	1	MRYLKFRCCCICGSGSGSamber	909	0.00077
ORF 4	1	MVKNopalNREREREKDSamber	870	0.00073
ORF 5	1	MVYSMKEWKYCGSGSGSamber	844	0.00071
ORF 6	1	MMDHHYRHPKYCGSGSGSamber	586	0.00049
ORF 7	1	MWYMNWDFNKRCGSGSGSamber	578	0.00049
ORF 8	1	MRQRQIDRamberTDRLTDRamber	537	0.00045
ORF 9	1	MVIVVGCGSGSGSamber	537	0.00045
ORF 10	1	MSLRNACICCCCGSGSGSamber	482	0.00041
ORF 11	1	MACICSICCCFCGSGSGSamber	465	0.00039
ORF 12	1	MCCFFACCYCACGSGSGSamber	459	0.00039
ORF 13	1	MMYQEWCCCTCGSGSGSamber	406	0.00034
ORF 14	1	MWYQGCKVYVECGSGSGSamber	389	0.00033
ORF 15	1	MNYTYDCCCSCCGSGSGSamber	386	0.00033
ORF 16	1	MWYLNSCKCRCCGSGSGSamber	381	0.00032
ORF 17	1	MCCCCIPWRLKCGSGSGSamber	355	0.0003
ORF 18	1	MDINWRICCCCGSGSGSamber	329	0.00028
ORF 19	1	MFACAYQCCCCGSGSGSamber	307	0.00026
ORF 20	1	MCCYFARCYICGSGSGSamber	301	0.00025
ORF 21	1	MMYYTVCGCYCCGSGSGSamber	293	0.00025
ORF 22	1	MYCCLKCCFECGSGSGSamber	287	0.00024
ORF 23	1	MMNVRTFCTCLCGSGSGSamber	287	0.00024
ORF 24	1	MYFTEFCCCSCCGSGSGSamber	284	0.00024
ORF 25	1	MGTRCYCCCCACGSGSGSamber	282	0.00024
ORF 26	1	MLYVVDVCGSGSGSamber	282	0.00024
ORF 27	1	MWACLYCCNCCCGSGSGSamber	281	0.00024
ORF 28	1	MWLETCMKYVDCGSGSGSamber	278	0.00023
ORF 29	1	MAYWYHCCICCGSGSGSamber	273	0.00023
ORF 30	1	MRMYVMTCCCYCGSGSGSamber	270	0.00023
ORF 31	1	MAYCYWLKRCCCGSGSGSamber	262	0.00022
ORF 32	1	MCCTCPNRCCCGSGSGSamber	262	0.00022
ORF 33	1	MNDCSCCICIWCGSGSGSamber	259	0.00022
ORF 34	1	MSNCCACRILCGSGSGSamber	255	0.00021
ORF 35	1	MSKYDMRSPRDCGSGSGSamber	255	0.00021
ORF 36	1	MWYIADRCCCTCGSGSGSamber	254	0.00021
ORF 37	1	MYQFLRSCCCFCGSGSGSamber	248	0.00021
ORF 38	1	MCYCDFVVCCLCGSGSGSamber	244	0.00021
ORF 39	1	MWYYWDCCCGSGSGSamber	244	0.00021
ORF 40	1	MCMRIYSVCCYCGSGSGSamber	243	0.0002
ORF 41	1	MICIDDWNCCWCGSGSGSamber	242	0.0002
ORF 42	1	MYASCSICCWCGSGSGSamber	241	0.0002
ORF 43	1	MCCLNWSYYLCCGSGSGSamber	239	0.0002
ORF 44	1	MVHCCHCYIRICGSGSGSamber	237	0.0002
ORF 45	1	MLYSFWCSCCCGSGSGSamber	232	0.0002
ORF 46	1	MYAHRSSCCCFCGSGSGSamber	231	0.00019
ORF 47	1	MRYQNCWCCCCGSGSGSamber	231	0.00019
ORF 48	1	MMPKSGRRFSIENCGSGSGSamber	230	0.00019
ORF 49	1	MCCALSCFCRCCGSGSGSamber	230	0.00019
ORF 50	1	MCSWCTCNYCCGSGSGSamber	228	0.00019
ORF 51	1	MNVHFCPICCCCGSGSGSamber	228	0.00019
ORF 52	1	MVKVochreNEVYREEMGamber	227	0.00019
ORF 53	1	MTIRCNRCCCCGSGSGSamber	226	0.00019
ORF 54	1	MCYCLCRKRFNCGSGSGSamber	222	0.00019
ORF 55	1	MRWKLCCCCCCGSGSGSamber	221	0.00019
ORF 56	1	MWNLELNCLCCCGSGSGSamber	221	0.00019
ORF 57	1	MERIAFCNCCCGSGSGSamber	220	0.00019
ORF 58	1	MNFWCNRSSCCCGSGSGSamber	220	0.00019
ORF 59	1	MCNTFCSCLCSCGSGSGSamber	219	0.00018
ORF 60	1	MWILRACCYCTCGSGSGSamber	217	0.00018
ORF 61	1	MCSTLILSLCCCGSGSGSamber	211	0.00018
ORF 62	1	MWSYICCACCCCGSGSGSamber	209	0.00018
ORF 63	1	MMCMYQCCYCYCGSGSGSamber	208	0.00018
ORF 64	1	MVHKEYILICCCGSGSGSamber	208	0.00018
ORF 65	1	MTFEIVCGSGSGSamber	207	0.00017
ORF 66	1	MWHNVCNRYDNCGSGSGSamber	206	0.00017
ORF 67	1	MVLCMVHCCYCCGSGSGSamber	204	0.00017
ORF 68	1	MCLMYFEICYCCGSGSGSamber	204	0.00017
ORF 69	1	MRCCIWLKWNCGSGSGSamber	203	0.00017
ORF 70	1	MYRDVLFSICCCGSGSGSamber	203	0.00017
ORF 71	1	MMCWTICYRCCGSGSGSamber	202	0.00017
ORF 72	1	MYWLTRSNCCCCGSGSGSamber	201	0.00017
ORF 73	1	MWPCCFVCCCCGSGSGSamber	201	0.00017
ORF 74	1	MLYHTCTWCSCGSGSGSamber	201	0.00017
ORF 75	1	MCNHCWTCCCCGSGSGSamber	200	0.00017
ORF 76	1	MFALCGCCNWCGSGSGSamber	198	0.00017
ORF 77	1	MTHNLAVICCCCGSGSGSamber	196	0.00017
ORF 78	1	MLEVVWCNCCGSGSGSamber	195	0.00016
ORF 79	1	MNVRTFCTCLCGSGSGSamber	195	0.00016
ORF 80	1	MYTVWRYSCNCCCGSGSGSamber	193	0.00016
ORF 81	1	MKFTCPCDCCCGSGSGSamber	191	0.00016
ORF 82	1	MTCIICARYYCGSGSGSamber	191	0.00016
ORF 83	1	MCNWNICCCTCGSGSGSamber	191	0.00016
ORF 84	1	MSVAVECGSGSGSamber	190	0.00016
ORF 85	1	MECTQKYRCCACGSGSGSamber	190	0.00016
ORF 86	1	MFIACEWNCCCCGSGSGSamber	188	0.00016
ORF 87	1	MFRNLCCTCLCGSGSGSamber	188	0.00016
ORF 88	1	MFYQLCRCTCCGSGSGSamber	186	0.00016
ORF 89	1	MCTCFCQLCCCCGSGSGSamber	185	0.00016
ORF 90	1	MLHCSCRCWNWCGSGSGSamber	185	0.00016
ORF 91	1	MWNDYCLQCCVCGSGSGSamber	185	0.00016
ORF 92	1	MKCNKFLICHCCGSGSGSamber	185	0.00016
ORF 93	1	MKSYRCHCNCCCGSGSGSamber	184	0.00016
ORF 94	1	MYDCLWFSCCCGSGSGSamber	183	0.00015
ORF 95	1	MDLFEECCWCCGSGSGSamber	182	0.00015
ORF 96	1	MHQVKLCCICCCGSGSGSamber	181	0.00015
ORF 97	1	MICSCRLICCCCGSGSGSamber	180	0.00015
ORF 98	1	MMYYRWWCTCDCGSGSGSamber	179	0.00015
ORF 99	1	MYKSRCFCCCCGSGSGSamber	179	0.00015
ORF 100	1	MWFLCCCQCSICGSGSGSamber	179	0.00015
ORF 101	1	MSTVYYCECRCCGSGSGSamber	178	0.00015
ORF 102	1	MSPVRFCCCRICGSGSGSamber	177	0.00015
ORF 103	1	MCFCACTYRHYCGSGSGSamber	177	0.00015
ORF 104	1	MAIRGSWCCCCCGSGSGSamber	177	0.00015
ORF 105	1	MCVYCILYSCCGSGSGSamber	175	0.00015
ORF 106	1	MMPLSGRSWNDWICGSGSGSamber	174	0.00015
ORF 107	1	MICCCFRTCCGCGSGSGSamber	174	0.00015
ORF 108	1	MLIRICHYCCCCGSGSGSamber	174	0.00015
ORF 109	1	MFCWCSCCKCGSGSGSamber	174	0.00015
ORF 110	1	MCSFTGCHCSCCGSGSGSamber	174	0.00015
ORF 111	1	MWFAQCNNYVRCGSGSGSamber	174	0.00015
ORF 112	1	MCIDERCWNSCCGSGSGSamber	171	0.00014
ORF 113	1	MCCFDIRVKVTCGSGSGSamber	171	0.00014
ORF 114	1	MMCTMFISCCFCGSGSGSamber	171	0.00014
ORF 115	1	MCWCYCLEFTMCGSGSGSamber	170	0.00014
ORF 116	1	MCYCELFRCYCCGSGSGSamber	168	0.00014
ORF 117	1	MFSCRCYTICACGSGSGSamber	168	0.00014
ORF 118	1	MRCQMSCWISCCGSGSGSamber	168	0.00014
ORF 119	1	MDCIVELSCNCCGSGSGSamber	168	0.00014
ORF 120	1	MGochreLochreEGDIHTARTGGGKDRKSTRLNSSHamber	167	0.00014
ORF 121	1	MWTLRYGCCCICGSGSGSamber	167	0.00014
ORF 122	1	MCDRMACCCKCGSGSGSamber	167	0.00014
ORF 123	1	MCWFHSCCamberKCGSGSGSamber	166	0.00014
ORF 124	1	MCKLAYCCLLCGSGSGSamber	166	0.00014
ORF 125	1	MWYSNKCCCRCGSGSGSamber	165	0.00014
ORF 126	1	MEYTHICLCCNCGSGSGSamber	165	0.00014
ORF 127	1	MCDFCCIYFSDCGSGSGSamber	165	0.00014
ORF 128	1	MCCCYCFRCCICGSGSGSamber	165	0.00014
ORF 129	1	MCTCFLTCCCGSGSGSamber	164	0.00014
ORF 130	1	MFRAWYEKCGSGSGSamber	164	0.00014
ORF 131	1	MLLTECNCFCVCGSGSGSamber	164	0.00014
ORF 132	1	MFFRYVTCHCCCGSGSGSamber	164	0.00014
ORF 133	1	MLTTENVVITCGSGSGSamber	164	0.00014
ORF 134	1	MCCDDIVWKCTCGSGSGSamber	164	0.00014
ORF 135	1	MTMYCTICCLCGSGSGSamber	163	0.00014
ORF 136	1	MWHLCGCYCQCGSGSGSamber	162	0.00014
ORF 137	1	MRHCKSCTCCCCGSGSGSamber	161	0.00014
ORF 138	1	MCCSCCYHQWCGSGSGSamber	161	0.00014
ORF 139	1	MWSLNWKCCYRCGSGSGSamber	161	0.00014
ORF 140	1	MSHALPNCCCYCGSGSGSamber	160	0.00013
ORF 141	1	MRCSLCCYICICGSGSGSamber	160	0.00013
ORF 142	1	MSYAYIVRCCCCGSGSGSamber	159	0.00013
ORF 143	1	MMYCCNRCFLLCGSGSGSamber	159	0.00013
ORF 144	1	MCCRRKCYFWKCGSGSGSamber	159	0.00013
ORF 145	1	MGYHCFCFCGSGSGSamber	159	0.00013
ORF 146	1	MVNFVCRSFCCCGSGSGSamber	159	0.00013
ORF 147	1	MYYEVCCFCKSCGSGSGSamber	158	0.00013
ORF 148	1	MSIRKKCGSGSGSamber	158	0.00013
ORF 149	1	MASVVYCICTCCGSGSGSamber	158	0.00013
ORF 150	1	MCCDYCRCCGSGSGSamber	158	0.00013
ORF 151	1	MCWLNKIICSCCGSGSGSamber	156	0.00013
ORF 152	1	MIVIVSVFDCGSGSGSamber	155	0.00013
ORF 153	1	MWMYWPKCYYCCGSGSGSamber	155	0.00013
ORF 154	1	MRCKRYCNICLCGSGSGSamber	154	0.00013
ORF 155	1	MCTNVYHWCCYCGSGSGSamber	153	0.00013
ORF 156	1	MCYCCFVLKCSCGSGSGSamber	153	0.00013
ORF 157	1	MPPLVMCWCNCCGSGSGSamber	153	0.00013
ORF 158	1	MCRNWCCYCTSCGSGSGSamber	153	0.00013
ORF 159	1	MDICCSCCECCGSGSGSamber	153	0.00013
ORF 160	1	MYCSCPIILSLCGSGSGSamber	152	0.00013
ORF 161	1	MCSTCYNCILICGSGSGSamber	152	0.00013
ORF 162	1	MYCACCPCWWCGSGSGSamber	152	0.00013
ORF 163	1	MCRRCNCYWCCGSGSGSamber	152	0.00013
ORF 164	1	MHLVCCICCRCGSGSGSamber	151	0.00013
ORF 165	1	MCFFALICKCCCGSGSGSamber	151	0.00013
ORF 166	1	MVSCRKCNCCLCGSGSGSamber	151	0.00013
ORF 167	1	MRNYCVCCCNCCGSGSGSamber	150	0.00013
ORF 168	1	MYGICCCCTVVCGSGSGSamber	150	0.00013
ORF 169	1	MIDSCGTCCHCCGSGSGSamber	149	0.00013
ORF 170	1	MRCYCILLTRMCGSGSGSamber	149	0.00013
ORF 171	1	MYCCNRCCWTCGSGSGSamber	149	0.00013
ORF 172	1	MCFILCRKYSCCGSGSGSamber	145	0.00012
ORF 173	1	MNIAPTCCCYICGSGSGSamber	145	0.00012
ORF 174	1	MYCGCICWKLTCGSGSGSamber	144	0.00012
ORF 175	1	MYCCCYTIRFKCGSGSGSamber	144	0.00012
ORF 176	1	MCYSDCYSCFCGSGSGSamber	144	0.00012
ORF 177	1	MQCSMKWYCCWCGSGSGSamber	143	0.00012
ORF 178	1	MNGYVSCSCCCCGSGSGSamber	143	0.00012
ORF 179	1	MVYSWRFCACCCGSGSGSamber	143	0.00012
ORF 180	1	MAFCYVCCWNLCGSGSGSamber	143	0.00012
ORF 181	1	MYDEYFASCCLCGSGSGSamber	142	0.00012
ORF 182	1	MLYLGCFCCCSCGSGSGSamber	142	0.00012
ORF 183	1	MALCVRQCYCICGSGSGSamber	141	0.00012
ORF 184	1	MVNVFYSCSCLCGSGSGSamber	141	0.00012
ORF 185	1	MCYIRCCFTACGSGSGSamber	141	0.00012
ORF 186	1	MWCLKSENCCCCGSGSGSamber	140	0.00012
ORF 187	1	MDYCWHWICCNCGSGSGSamber	140	0.00012
ORF 188	1	MVYQLTNCTCCCGSGSGSamber	139	0.00012
ORF 189	1	MSCIYFCCDVCGSGSGSamber	139	0.00012
ORF 190	1	MYFMFRCCLCCGSGSGSamber	138	0.00012
ORF 191	1	MYNCTWTCCYCCGSGSGSamber	138	0.00012
ORF 192	1	MMSIKCLCCGCGSGSGSamber	138	0.00012
ORF 193	1	MCDICWIRNVCCGSGSGSamber	138	0.00012
ORF 194	1	MYSVCRRCYCCCGSGSGSamber	137	0.00012
ORF 195	1	MNLYCYCFCCGSGSGSamber	137	0.00012
ORF 196	1	MLIQISCCRCVCGSGSGSamber	137	0.00012
ORF 197	1	MCYCRRYYCCCCGSGSGSamber	137	0.00012
ORF 198	1	MCCPYDILFYSCGSGSGSamber	137	0.00012
ORF 199	1	MIALLITRICCCGSGSGSamber	136	0.00011
ORF 200	1	MWCIVamberKSCCHCGSGSGSamber	136	0.00011
ORF 201	1	MDWWTCCCNYCGSGSGSamber	136	0.00011
ORF 202	1	MLHYCPCCYICGSGSGSamber	136	0.00011
ORF 203	1	MCENAHWIIYYCGSGSGSamber	135	0.00011
ORF 204	1	MCMRYRINVCCCGSGSGSamber	133	0.00011
ORF 205	1	MCYILCCSRTCGSGSGSamber	132	0.00011
ORF 206	1	MMVYKRLCRCCGSGSGSamber	132	0.00011
ORF 207	1	MYSGSCWFRCHCGSGSGSamber	132	0.00011
ORF 208	1	MLSCCCCCIYICGSGSGSamber	131	0.00011
ORF 209	1	MMYCTFSCCWVCGSGSGSamber	131	0.00011
ORF 210	1	MCCCWSYRDRACGSGSGSamber	131	0.00011
ORF 211	1	MYCSYTCRICCGSGSGSamber	130	0.00011
ORF 212	1	MVamberISDVVVLCGSGSGSamber	130	0.00011
ORF 213	1	MDDWCLTRCSCCGSGSGSamber	130	0.00011
ORF 214	1	MFRQYIMWCFCGSGSGSamber	129	0.00011
ORF 215	1	MLCYQYCICTCGSGSGSamber	128	0.00011
ORF 216	1	MCCYWCIMRKNCGSGSGSamber	128	0.00011
ORF 217	1	MGFTCSYFCCCCGSGSGSamber	128	0.00011
ORF 218	1	MVLVKWYCCCCGSGSGSamber	128	0.00011
ORF 219	1	MYGYFNCCFCCGSGSGSamber	128	0.00011
ORF 220	1	MCCIENIRWCFCGSGSGSamber	128	0.00011
ORF 221	1	MRCIYCCVYRSCGSGSGSamber	127	0.00011
ORF 222	1	MWRNACNVFYICGSGSGSamber	127	0.00011
ORF 223	1	MFRRLIECRCGSGSGSamber	127	0.00011
ORF 224	1	MGFPLCFCSCTCGSGSGSamber	127	0.00011
ORF 225	1	MRCCICKMRLCCGSGSGSamber	127	0.00011
ORF 226	1	MLSCWCHYCTCGSGSGSamber	127	0.00011
ORF 227	1	MRIMFCCYSCCGSGSGSamber	127	0.00011
ORF 228	1	MRVVCACGSGSGSamber	126	0.00011
ORF 229	1	MSWRCSCCHVCGSGSGSamber	126	0.00011
ORF 230	1	MWLLSCNVYIKCGSGSGSamber	126	0.00011
ORF 231	1	MRAYLRHLVICCGSGSGSamber	126	0.00011
ORF 232	1	MVKNopalNREGEREKDSamber	126	0.00011
ORF 233	1	MRMRIWYRYCFCGSGSGSamber	126	0.00011
ORF 234	1	MCCCRIFIEEYCGSGSGSamber	126	0.00011
ORF 235	1	MFVPCLCCIRFCGSGSGSamber	126	0.00011
ORF 236	1	MCKGFRYCCYCGSGSGSamber	126	0.00011
ORF 237	1	MCFLECCYVYSCGSGSGSamber	125	0.00011
ORF 238	1	MSMRKSCCCICGSGSGSamber	125	0.00011
ORF 239	1	MFYWSYIECCCGSGSGSamber	125	0.00011
ORF 240	1	METWKLSCCWCGSGSGSamber	125	0.00011
ORF 241	1	MCSCGYCLYRCCGSGSGSamber	124	0.0001
ORF 242	1	MYCYVWCTCCTCGSGSGSamber	124	0.0001
ORF 243	1	MCSLCYCFMLHCGSGSGSamber	124	0.0001
ORF 244	1	MWSFHACCYCDCGSGSGSamber	124	0.0001
ORF 245	1	MCMTRNECCFCGSGSGSamber	124	0.0001
ORF 246	1	MCSEFFCLLCTCGSGSGSamber	124	0.0001
ORF 247	1	MLYCSWIYYCACGSGSGSamber	124	0.0001
ORF 248	1	MCCCYNLRLCCGSGSGSamber	124	0.0001
ORF 249	1	MEAHGCDCCCKCGSGSGSamber	124	0.0001
ORF 250	1	MMCHRYCCWCCCGSGSGSamber	123	0.0001
ORF 251	1	MTFHCNICSCCGSGSGSamber	123	0.0001
ORF 252	1	MEILFLNVLCLCGSGSGSamber	122	0.0001
ORF 253	1	MCLRDIYCHCCCGSGSGSamber	122	0.0001
ORF 254	1	MICCIIIRSLCGSGSGSamber	122	0.0001
ORF 255	1	MSLRIPFCCNCCGSGSGSamber	122	0.0001
ORF 256	1	MCSCWCHVKKCGSGSGSamber	122	0.0001
ORF 257	1	MYYWCNVCCLCGSGSGSamber	122	0.0001
ORF 258	1	MCYCAIYCSNamberCGSGSGSamber	122	0.0001
ORF 259	1	MLCSLYILSIRCGSGSGSamber	122	0.0001
ORF 260	1	MRLTICCRMCCCGSGSGSamber	122	0.0001
ORF 261	1	MTCSACYWIIKCGSGSGSamber	122	0.0001
ORF 262	1	MCGNCCSFLYCGSGSGSamber	121	0.0001
ORF 263	1	MCRSAFLYRAICGSGSGSamber	121	0.0001
ORF 264	1	MFYHFCSMCCKCGSGSGSamber	121	0.0001
ORF 265	1	MVNLYYTCYCFCGSGSGSamber	121	0.0001
ORF 266	1	MLCSCFCSWYFCGSGSGSamber	121	0.0001
ORF 267	1	MLamberLLQCGSGSGSamber	121	0.0001
ORF 268	1	MSAMLTVCGSGSGSamber	121	0.0001
ORF 269	1	MHFGRCYICCCCGSGSGSamber	121	0.0001
ORF 270	1	MDMMYFCHCTCCCGSGSGSamber	120	0.0001
ORF 271	1	MSYSFSCLVCCCGSGSGSamber	120	0.0001
ORF 272	1	MYQCLLCCCLCGSGSGSamber	120	0.0001
ORF 273	1	MECLYICRYKNCGSGSGSamber	120	0.0001
ORF 274	1	MWKINCNRYLNCGSGSGSamber	120	0.0001
ORF 275	1	MYCCELICCSWCGSGSGSamber	120	0.0001
ORF 276	1	MLNCFGCCTCYCGSGSGSamber	120	0.0001
ORF 277	1	MCCYTLCYYDCGSGSGSamber	120	0.0001
ORF 278	1	MRTYRWMNVCLCGSGSGSamber	120	0.0001
ORF 279	1	MYGAFCNCWCCGSGSGSamber	119	0.0001
ORF 280	1	MCYVFCVLNRCGSGSGSamber	119	0.0001
ORF 281	1	MCSCTYRSFWCCGSGSGSamber	119	0.0001
ORF 282	1	MFICYSLCFCCCGSGSGSamber	119	0.0001
ORF 283	1	MCSVRMFWMQYCGSGSGSamber	118	0.0001
ORF 284	1	MCCYELYICCCGSGSGSamber	118	0.0001
ORF 285	1	MLDYILCCECLCGSGSGSamber	118	0.0001
ORF 286	1	MGYHTLCHCWCCGSGSGSamber	118	0.0001
ORF 287	1	MCFCLRFCYSRCGSGSGSamber	118	0.0001
ORF 288	1	MKVTRYLITCCCGSGSGSamber	117	0.0001
ORF 289	1	MMCMYYCECLCGSGSGSamber	117	0.0001
ORF 290	1	MFFRSEKCCCRCGSGSGSamber	117	0.0001
ORF 291	1	MFSCAYFVCCNCGSGSGSamber	117	0.0001
ORF 292	1	MDFWGCCCYCKCGSGSGSamber	117	0.0001
ORF 293	1	MSCAVIamberCGSGSGSamber	117	0.0001
ORF 294	1	MCNRYCEFLICGSGSGSamber	117	0.0001
ORF 295	1	MCCFCVWSSYNCGSGSGSamber	117	0.0001
ORF 296	1	MVCCTIKWMCCCGSGSGSamber	117	0.0001
ORF 297	1	MNENLYRCCCCGSGSGSamber	116	0.0001
ORF 298	1	MNFNAIVWSCCCGSGSGSamber	116	0.0001
ORF 299	1	MYCVTTYICYCGSGSGSamber	116	0.0001
ORF 300	1	MVDHFRTECCCCGSGSGSamber	116	0.0001
ORF 301	1	MCKVIEINWECGSGSGSamber	116	0.0001
ORF 302	1	MCCTYYCYIEICGSGSGSamber	115	0.0001
ORF 303	1	MSCYACCRCQICGSGSGSamber	115	0.0001
ORF 304	1	MCCSCLRLYFCGSGSGSamber	115	0.0001
ORF 305	1	MLSTCCYWKFICGSGSGSamber	115	0.0001
ORF 306	1	MLWCIYCRCCCGSGSGSamber	115	0.0001
ORF 307	1	MCYYCCYSYYCGSGSGSamber	115	0.0001
ORF 308	1	MCWYPKAKNFCGSGSGSamber	115	0.0001
ORF 309	1	MMMKDamberCGSGSGSamber	115	0.0001
ORF 310	1	MWYSSKCCCRCGSGSGSamber	115	0.0001
ORF 311	1	MYARFCYCLCDCGSGSGSamber	115	0.0001
ORF 312	1	MCYLHCCSVKNCGSGSGSamber	115	0.0001
ORF 313	1	MRRYCLCRCWSCGSGSGSamber	115	0.0001
ORF 314	1	MYWCTYTCHWSCGSGSGSamber	114	0.0001
ORF 315	1	MLVVIEILDCGSGSGSamber	114	0.0001
ORF 316	1	MCYVTAFARCCCGSGSGSamber	114	0.0001
ORF 317	1	MCGIFCVSCCLCGSGSGSamber	114	0.0001
ORF 318	1	MLCCCFIRIRICGSGSGSamber	114	0.0001
ORF 319	1	MCLNIYCCSCVCGSGSGSamber	114	0.0001
ORF 320	1	MLSCKVIVCCVCGSGSGSamber	114	0.0001
ORF 321	1	MALYVRRCCCCGSGSGSamber	113	0.0001
ORF 322	1	MCSCCCSFWFRCGSGSGSamber	113	0.0001
ORF 323	1	MGITFCCNCCLCGSGSGSamber	113	0.0001
ORF 324	1	MIYQRYCHCCCGSGSGSamber	113	0.0001
ORF 325	1	MCDQWFATRNYCGSGSGSamber	113	0.0001
ORF 326	1	MCWTYLRCRCCGSGSGSamber	113	0.0001
ORF 327	1	MWTNCCCNCSCGSGSGSamber	113	0.0001
ORF 328	1	MMVLLCYSCCFCGSGSGSamber	113	0.0001
ORF 329	1	MCCSRFFKCCLCGSGSGSamber	112	9e-05
ORF 330	1	MVFLYGCCVVCGSGSGSamber	112	9e-05
ORF 331	1	MYRDRASLWCYCGSGSGSamber	112	9e-05
ORF 332	1	MCFVWKSMRNNCGSGSGSamber	112	9e-05
ORF 333	1	MKCYLEYCVFCCGSGSGSamber	112	9e-05
ORF 334	1	MILCTLCFECCCGSGSGSamber	112	9e-05
ORF 335	1	MCSYAICALCCGSGSGSamber	112	9e-05
ORF 336	1	MMCFLNCCLCCGSGSGSamber	111	9e-05
ORF 337	1	MGCHTCCKICCCGSGSGSamber	111	9e-05
ORF 338	1	MCWVFSEDYTCGSGSGSamber	111	9e-05
ORF 339	1	MWYCCFYCMSCGSGSGSamber	111	9e-05
ORF 340	1	MSIIVFCGSGSGSamber	111	9e-05
ORF 341	1	MDDHFCCYFNCCGSGSGSamber	111	9e-05
ORF 342	1	MDCRYRSYCCWCGSGSGSamber	111	9e-05
ORF 343	1	MVFASCNIYINCGSGSGSamber	111	9e-05
ORF 344	1	MFCRCFDCWICGSGSGSamber	111	9e-05
ORF 345	1	MGSRRRQCCICCGSGSGSamber	110	9e-05
ORF 346	1	MRIPRFYCCCCGSGSGSamber	110	9e-05
ORF 347	1	MLRYPSCICCNCGSGSGSamber	110	9e-05
ORF 348	1	MWYCSNIDCCCCGSGSGSamber	110	9e-05
ORF 349	1	MVQICTCTCICCGSGSGSamber	110	9e-05
ORF 350	1	MCWRMRSNCCCCGSGSGSamber	110	9e-05
ORF 351	1	MYLVTFRNSCCCGSGSGSamber	110	9e-05
ORF 352	1	MTYCCGCSYNCGSGSGSamber	110	9e-05
ORF 353	1	MLFWTACCKICGSGSGSamber	110	9e-05
ORF 354	1	MCNSCTCYRCCGSGSGSamber	110	9e-05
ORF 355	1	MWINICTCHCCGSGSGSamber	109	9e-05
ORF 356	1	MGLHCICFTSCCGSGSGSamber	109	9e-05
ORF 357	1	MLCRLRSFCTCGSGSGSamber	109	9e-05
ORF 358	1	MISVVVICGSGSGSamber	109	9e-05
ORF 359	1	MCTGCCLNCWICGSGSGSamber	109	9e-05
ORF 360	1	MTCCITWMCSICGSGSGSamber	109	9e-05
ORF 361	1	MVKCFSCSCHCGSGSGSamber	109	9e-05
ORF 362	1	MFCCNYVCLICGSGSGSamber	109	9e-05
ORF 363	1	MCISVLRMRYNCGSGSGSamber	109	9e-05
ORF 364	1	MIVLYFCNCRCCGSGSGSamber	109	9e-05
ORF 365	1	MFCWTLCTSVCGSGSGSamber	109	9e-05
ORF 366	1	MFCICTCLTYCGSGSGSamber	109	9e-05
ORF 367	1	MFCHRIVRCICCGSGSGSamber	108	9e-05
ORF 368	1	MCCSYCFRYSMCGSGSGSamber	108	9e-05
ORF 369	1	MYTNWSCCSCCGSGSGSamber	108	9e-05
ORF 370	1	MICILMVRFCDCGSGSGSamber	108	9e-05
ORF 371	1	MCSNVCWCCICGSGSGSamber	108	9e-05
ORF 372	1	MAARTGGGKDRKSTRLNSSHamber	108	9e-05
ORF 373	1	MCTRYCCWCVCGSGSGSamber	108	9e-05
ORF 374	1	MCWMESACCCCGSGSGSamber	108	9e-05
ORF 375	1	MCSRCNCFSCCGSGSGSamber	108	9e-05
ORF 376	1	MCTCLILQTVCGSGSGSamber	108	9e-05
ORF 377	1	MVNLDCCCYICGSGSGSamber	108	9e-05
ORF 378	1	MVYRCWFCCQCGSGSGSamber	108	9e-05
ORF 379	1	MCWCFRCTFDCGSGSGSamber	108	9e-05
ORF 380	1	MMCCSSNCCFGCGSGSGSamber	107	9e-05
ORF 381	1	MYLVYCCYCICGSGSGSamber	107	9e-05
ORF 382	1	MNFRCCTFCSCCGSGSGSamber	107	9e-05
ORF 383	1	MRYLVAFCCCCGSGSGSamber	107	9e-05
ORF 384	1	MTYIIFCGCCNCGSGSGSamber	107	9e-05
ORF 385	1	MMYQILSCCWFCGSGSGSamber	107	9e-05
ORF 386	1	MCWMICTIRICGSGSGSamber	107	9e-05
ORF 387	1	MICFHTCCRCSCGSGSGSamber	107	9e-05
ORF 388	1	MTCIRMIYWICGSGSGSamber	107	9e-05
ORF 389	1	MGYHCLFFCDSCGSGSGSamber	106	9e-05
ORF 390	1	MDCSCCYILSCGSGSGSamber	106	9e-05
ORF 391	1	MCWIFVHQVKSCGSGSGSamber	106	9e-05
ORF 392	1	MCFLLamberDVCSCCGSGSGSamber	106	9e-05
ORF 393	1	MMCCYYKVQYRCGSGSGSamber	106	9e-05
ORF 394	1	MCTTKTVCCLLCGSGSGSamber	106	9e-05
ORF 395	1	MWFYLKSCAICCGSGSGSamber	106	9e-05
ORF 396	1	MVCYVYHACCPCGSGSGSamber	106	9e-05
ORF 397	1	MCamberKLYRKVLICGSGSGSamber	106	9e-05
ORF 398	1	MCYIGLACSCCCGSGSGSamber	105	9e-05
ORF 399	1	MCYTYVNTCCCGSGSGSamber	105	9e-05
ORF 400	1	MLFKDFCSCCWCGSGSGSamber	105	9e-05
ORF 401	1	MVFCSHEIYVVCGSGSGSamber	105	9e-05
ORF 402	1	MLCRSIKYCCLCGSGSGSamber	105	9e-05
ORF 403	1	MTCYSLFCSCSCGSGSGSamber	105	9e-05
ORF 404	1	MGYVISCCCICGSGSGSamber	105	9e-05
ORF 405	1	MCKIENCYWCRCGSGSGSamber	105	9e-05
ORF 406	1	MWCLLTTYCHCGSGSGSamber	105	9e-05
ORF 407	1	MSCDVKKFFVKCGSGSGSamber	105	9e-05
ORF 408	1	MQCWQCNWINKCGSGSGSamber	105	9e-05
ORF 409	1	MYSMCYHCCSWCGSGSGSamber	105	9e-05
ORF 410	1	MSCCSWCWTMLCGSGSGSamber	105	9e-05
ORF 411	1	MWMENCNNWIRCGSGSGSamber	105	9e-05
ORF 412	1	MCCFLWTICTCGSGSGSamber	105	9e-05
ORF 413	1	MDIDCCCRKYYCGSGSGSamber	104	9e-05
ORF 414	1	MQLMLCCWICCCGSGSGSamber	104	9e-05
ORF 415	1	MVYGCFICRCCGSGSGSamber	104	9e-05
ORF 416	1	MYCYCACWNVCGSGSGSamber	104	9e-05
ORF 417	1	MMCCLCCETKYCGSGSGSamber	104	9e-05
ORF 418	1	MCKNSCVHWCFCGSGSGSamber	104	9e-05
ORF 419	1	MGCCLISCCCICGSGSGSamber	104	9e-05
ORF 420	1	MCYCFICRINCGSGSGSamber	104	9e-05
ORF 421	1	MVILECYLVICGSGSGSamber	104	9e-05
ORF 422	1	MQCIEVIVLCTCGSGSGSamber	103	9e-05
ORF 423	1	MYSKKWTFECYCGSGSGSamber	103	9e-05
ORF 424	1	MTYTNIFCDCLCGSGSGSamber	103	9e-05
ORF 425	1	MYCNCACNGSSCGSGSGSamber	103	9e-05
ORF 426	1	MYPRICLVIRYCGSGSGSamber	103	9e-05
ORF 427	1	MCNCLWLYVECGSGSGSamber	103	9e-05
ORF 428	1	MCCYCFSLVFDCGSGSGSamber	103	9e-05
ORF 429	1	MRVYCYIMCTCCGSGSGSamber	102	9e-05
ORF 430	1	MCRCCRCRIMLCGSGSGSamber	102	9e-05
ORF 431	1	MVHFRCKLCGCCGSGSGSamber	102	9e-05
ORF 432	1	METCYCMCCCECGSGSGSamber	102	9e-05
ORF 433	1	MLYSKFYCCVCGSGSGSamber	102	9e-05
ORF 434	1	MCCYSCEIIVLCGSGSGSamber	102	9e-05
ORF 435	1	MCICCTNIFMKCGSGSGSamber	102	9e-05
ORF 436	1	MHEVYWYTCCFCGSGSGSamber	102	9e-05
ORF 437	1	MCYQIamberamberKMICGSGSGSamber	101	9e-05
ORF 438	1	MEPNFCCYCFCGSGSGSamber	101	9e-05
ORF 439	1	MCYVCTVSCCNCGSGSGSamber	101	9e-05
ORF 440	1	MGFAIYCCSNCCGSGSGSamber	101	9e-05
ORF 441	1	MCLKLNIVMCCCGSGSGSamber	101	9e-05
ORF 442	1	MCamberLLLKEMLFCGSGSGSamber	101	9e-05
ORF 443	1	MGHCCILKWYYCGSGSGSamber	101	9e-05
ORF 444	1	MCYWTIYRCCSCGSGSGSamber	100	8e-05
ORF 445	1	MNWTHTCKWCCCGSGSGSamber	100	8e-05
ORF 446	1	MVLCRIHCCCKCGSGSGSamber	100	8e-05
ORF 447	1	MCYRCLYNCCHCGSGSGSamber	100	8e-05
ORF 448	1	MVYRRWNWCQCGSGSGSamber	100	8e-05
ORF 449	1	MCYWFVNCIDLCGSGSGSamber	100	8e-05
ORF 450	1	MCTCAYYLVIACGSGSGSamber	100	8e-05
ORF 451	1	MMCCNFCGSGSGSamber	100	8e-05
ORF 452	1	MYCVTCRNCCWCGSGSGSamber	100	8e-05
ORF 453	1	MYSTCRCSCFCGSGSGSamber	100	8e-05
ORF 454	1	MSYRIVMISSCCGSGSGSamber	100	8e-05
ORF 455	1	MWSYMLCCCCICGSGSGSamber	99	8e-05
ORF 456	1	MCTYCAFNRCFCGSGSGSamber	99	8e-05
ORF 457	1	MCTCEVLFCCLCGSGSGSamber	99	8e-05
ORF 458	1	MCHLRIWSFTDCGSGSGSamber	99	8e-05
ORF 459	1	MKFFSWYKCCSCGSGSGSamber	99	8e-05
ORF 460	1	MVCCNLRLYCYCGSGSGSamber	99	8e-05
ORF 461	1	MSNNDCCICNCCGSGSGSamber	99	8e-05
ORF 462	1	MTIIDWCCLCDCGSGSGSamber	99	8e-05
ORF 463	1	MRFCYIDYCFCGSGSGSamber	98	8e-05
ORF 464	1	MMCDWSYYICGSGSGSamber	98	8e-05
ORF 465	1	MDLCCTYNCCCGSGSGSamber	98	8e-05
ORF 466	1	MYRLYTCHCCCGSGSGSamber	98	8e-05
ORF 467	1	MVTNVIELICDCGSGSGSamber	98	8e-05
ORF 468	1	MKPDTYCCWCFCGSGSGSamber	98	8e-05
ORF 469	1	MMIGTSCGSGSGSamber	98	8e-05
ORF 470	1	MRLCRKITVCLCGSGSGSamber	98	8e-05
ORF 471	1	MCWPMIIDFSCGSGSGSamber	98	8e-05
ORF 472	1	MCLYSCRLVCCCGSGSGSamber	98	8e-05
ORF 473	1	MCCTDLKIYWCGSGSGSamber	98	8e-05
ORF 474	1	MNCWYSRYCCLCGSGSGSamber	98	8e-05
ORF 475	1	MCCIFGKDYCFCGSGSGSamber	98	8e-05
ORF 476	1	MCKHKAFCCCNCGSGSGSamber	98	8e-05
ORF 477	1	MVFCQSCCDCICGSGSGSamber	98	8e-05
ORF 478	1	MNPETCWYICCCGSGSGSamber	98	8e-05
ORF 479	1	MYCTIEKNWCCCGSGSGSamber	98	8e-05
ORF 480	1	MDLCCCYDCCRCGSGSGSamber	98	8e-05
ORF 481	1	MWFTVHTCCICGSGSGSamber	98	8e-05
ORF 482	1	MAQCCRCKFLCGSGSGSamber	98	8e-05
ORF 483	1	MDITMRKIYCGSGSGSamber	97	8e-05
ORF 484	1	MKYMEFRCGSGSGSamber	97	8e-05
ORF 485	1	MYYNCCKVCTCGSGSGSamber	97	8e-05
ORF 486	1	MCCLVYFYTNGCGSGSGSamber	97	8e-05
ORF 487	1	MVFLQKYCCRCCGSGSGSamber	97	8e-05
ORF 488	1	MLIRNYCCCMCGSGSGSamber	97	8e-05
ORF 489	1	MYSRCGLCYCDCGSGSGSamber	97	8e-05
ORF 490	1	MNCYQEIKCDCCGSGSGSamber	97	8e-05
ORF 491	1	MHNKIWICICCGSGSGSamber	97	8e-05
ORF 492	1	MYEGCCCFCNSCGSGSGSamber	97	8e-05
ORF 493	1	MNFSEMNCGSGSGSamber	97	8e-05
ORF 494	1	MCHRSGICYCLCGSGSGSamber	97	8e-05
ORF 495	1	MLFQSNRCCCRCGSGSGSamber	96	8e-05
ORF 496	1	MLYSAKACCYCCGSGSGSamber	96	8e-05
ORF 497	1	MNCFLYEYYVCGSGSGSamber	96	8e-05
ORF 498	1	MCMRCYRCCGSGSGSamber	96	8e-05
ORF 499	1	MYCAYCVCHWCGSGSGSamber	96	8e-05
ORF 500	1	MTCCCFRIKSYCGSGSGSamber	96	8e-05
ORF 501	1	MSKCLVVSCCWCGSGSGSamber	96	8e-05
ORF 502	1	MYDLVFVCNCICGSGSGSamber	96	8e-05
ORF 503	1	MLSRLIISHCGSGSGSamber	96	8e-05
ORF 504	1	MCCADCLWKLICGSGSGSamber	96	8e-05
ORF 505	1	MHCMRYRYCCRCGSGSGSamber	96	8e-05
ORF 506	1	MWSDPYCGLCCCGSGSGSamber	96	8e-05
ORF 507	1	MHLCNWAINCYCGSGSGSamber	95	8e-05
ORF 508	1	MCRLCYRYCFCGSGSGSamber	95	8e-05
ORF 509	1	MLVQHIECYCICGSGSGSamber	95	8e-05
ORF 510	1	MMVYVIIECCCGSGSGSamber	95	8e-05
ORF 511	1	MKCIELRCTRICGSGSGSamber	95	8e-05
ORF 512	1	MCSLIYCCWCGSGSGSamber	95	8e-05
ORF 513	1	MYCACCCKKIWCGSGSGSamber	95	8e-05
ORF 514	1	MTCCDCCIRWCGSGSGSamber	95	8e-05
ORF 515	1	MWMLNCRIAVICGSGSGSamber	95	8e-05
ORF 516	1	MCITILDFCDCCGSGSGSamber	95	8e-05
ORF 517	1	MCYRCFCHRYFCGSGSGSamber	95	8e-05
ORF 518	1	MCWYWSHLFDGCGSGSGSamber	95	8e-05
ORF 519	1	MLNCNCTTYWMLFCGSGSGSamber	95	8e-05
ORF 520	1	MLLIVRRVCNCGSGSGSamber	95	8e-05
ORF 521	1	MMCVKDIFVCCCGSGSGSamber	95	8e-05
ORF 522	1	MLNCNCIWACCGSGSGSamber	94	8e-05
ORF 523	1	MMVYWNCHLCICGSGSGSamber	94	8e-05
ORF 524	1	MCCTSYITVVYCGSGSGSamber	94	8e-05
ORF 525	1	MWMFSCQVYCCCGSGSGSamber	94	8e-05
ORF 526	1	MMCFNIEVCCCGSGSGSamber	94	8e-05
ORF 527	1	MLWTKWCHCCICGSGSGSamber	94	8e-05
ORF 528	1	MDMLNLNCCCLCGSGSGSamber	94	8e-05
ORF 529	1	MRPMLKKIVCCCGSGSGSamber	94	8e-05
ORF 530	1	MLCIKRRIRLCGSGSGSamber	94	8e-05
ORF 531	1	MRLCCRCLCCCGSGSGSamber	94	8e-05
ORF 532	1	MLYCCTLICSSCGSGSGSamber	94	8e-05
ORF 533	1	MRDCWSYFSCYCGSGSGSamber	94	8e-05
ORF 534	1	MNFLRSICACNCGSGSGSamber	94	8e-05
ORF 535	1	MLVLIECCSCSCGSGSGSamber	94	8e-05
ORF 536	1	MFCCIQHLTICGSGSGSamber	93	8e-05
ORF 537	1	MNGLFMCCCRICGSGSGSamber	93	8e-05
ORF 538	1	MCTYLWCCSCCGSGSGSamber	93	8e-05
ORF 539	1	MECYYCMILICGSGSGSamber	93	8e-05
ORF 540	1	MCLMFTLMCCGCGSGSGSamber	93	8e-05
ORF 541	1	MMCTMTVLCWCCGSGSGSamber	93	8e-05
ORF 542	1	MCCCTCLYFVKCGSGSGSamber	93	8e-05
ORF 543	1	MCENLWDamberamberWMCGSGSGSamber	93	8e-05
ORF 544	1	MLASWLCCTNCCGSGSGSamber	93	8e-05
ORF 545	1	MCYLDWIATSCGSGSGSamber	93	8e-05
ORF 546	1	MNPCICAICCGSGSGSamber	93	8e-05
ORF 547	1	MCCCLCAIVICGSGSGSamber	93	8e-05
ORF 548	1	MTGGGKDRKSTRLNSSHamber	93	8e-05
ORF 549	1	MHIIWSCCWKCGSGSGSamber	93	8e-05
ORF 550	1	MIKCMLYFSCYCGSGSGSamber	93	8e-05
ORF 551	1	MCFWLCLIDCECGSGSGSamber	93	8e-05
ORF 552	1	MYCLHCTCRNWCGSGSGSamber	93	8e-05
ORF 553	1	MMYTRSYCIILCGSGSGSamber	93	8e-05
ORF 554	1	MYNVCHCCRCGSGSGSamber	92	8e-05
ORF 555	1	MCSFTSCYCANCGSGSGSamber	92	8e-05
ORF 556	1	MDCLKCIVSCCGSGSGSamber	92	8e-05
ORF 557	1	MHAWCYYCCTSCGSGSGSamber	92	8e-05
ORF 558	1	MGCNCCFQIYRCGSGSGSamber	92	8e-05
ORF 559	1	MDSCYYHWHLCCGSGSGSamber	92	8e-05
ORF 560	1	MMYSYCVCSCQCGSGSGSamber	92	8e-05
ORF 561	1	MHHQCCACNCCGSGSGSamber	92	8e-05
ORF 562	1	MFGFWCSFSCCCGSGSGSamber	92	8e-05
ORF 563	1	MCILVVVICCGSGSGSamber	92	8e-05
ORF 564	1	MLYRAFCACDCGSGSGSamber	92	8e-05
ORF 565	1	MYAECWNCNCLCGSGSGSamber	92	8e-05
ORF 566	1	MCCCTPNYYLLCGSGSGSamber	92	8e-05
ORF 567	1	MNFNDCYVICCCGSGSGSamber	92	8e-05
ORF 568	1	MCMKMWLKYGCGSGSGSamber	92	8e-05
ORF 569	1	MYAVSVLCCRCCGSGSGSamber	91	8e-05
ORF 570	1	MQYCAKCYCICGSGSGSamber	91	8e-05
ORF 571	1	MCFCYCCNLRMCGSGSGSamber	91	8e-05
ORF 572	1	MTHNSRFDCCCCGSGSGSamber	91	8e-05
ORF 573	1	MWIYDRSCCCYCGSGSGSamber	91	8e-05
ORF 574	1	MSTIWIRCCKSCGSGSGSamber	91	8e-05
ORF 575	1	MARYNVCSCFCCGSGSGSamber	91	8e-05
ORF 576	1	MWMLopalRCSMCGSGSGSamber	91	8e-05
ORF 577	1	MMCQCYYLIQICGSGSGSamber	91	8e-05
ORF 578	1	MYEACLICCLCGSGSGSamber	91	8e-05
ORF 579	1	MCFCCLNamberamberKFCGSGSGSamber	91	8e-05
ORF 580	1	MCATKSLIVVCGSGSGSamber	91	8e-05
ORF 581	1	MMYWTRIRCCYCGSGSGSamber	91	8e-05
ORF 582	1	MYRSCTCLCTCGSGSGSamber	91	8e-05
ORF 583	1	MFCCVPRSIWICGSGSGSamber	91	8e-05
ORF 584	1	MFRCWDSCSCCGSGSGSamber	91	8e-05
ORF 585	1	MCCACNVARCCCGSGSGSamber	90	8e-05
ORF 586	1	MCIWIIEKSCGSGSGSamber	90	8e-05
ORF 587	1	MAAYFECCCICGSGSGSamber	90	8e-05
ORF 588	1	MWCCCLWSCNACGSGSGSamber	90	8e-05
ORF 589	1	MHIWamberAYYCCCCGSGSGSamber	90	8e-05
ORF 590	1	MNVVRSFCCSCCGSGSGSamber	90	8e-05
ORF 591	1	MCFSYVRELRCGSGSGSamber	90	8e-05
ORF 592	1	MSVIFCSCRYLCGSGSGSamber	90	8e-05
ORF 593	1	MNTFCAHCCFCGSGSGSamber	90	8e-05
ORF 594	1	MFVCFWNCECCCGSGSGSamber	90	8e-05
ORF 595	1	MNCTCCopalNCYNCGSGSGSamber	90	8e-05
ORF 596	1	MCRAMLVVVVYCGSGSGSamber	90	8e-05
ORF 597	1	MECRIIVCTCNCGSGSGSamber	90	8e-05
ORF 598	1	MFQSTYWMYCGSGSGSamber	90	8e-05
ORF 599	1	MLIHISCCRCVCGSGSGSamber	90	8e-05
ORF 600	1	MGIKKCSLYIWCGSGSGSamber	90	8e-05
ORF 601	1	MVCCKRVYYYCGSGSGSamber	89	8e-05
ORF 602	1	MEFTCYCFCICCGSGSGSamber	89	8e-05
ORF 603	1	MRFMCYWYCICCGSGSGSamber	89	8e-05
ORF 604	1	MICTCLCFLNCGSGSGSamber	89	8e-05
ORF 605	1	MFDCMILICCECGSGSGSamber	89	8e-05
ORF 606	1	MTCCLVTCTCCCGSGSGSamber	89	8e-05
ORF 607	1	MRCTNFYLCCSCGSGSGSamber	89	8e-05
ORF 608	1	MRCYSLKICYCCGSGSGSamber	89	8e-05
ORF 609	1	MECITILNFCCCGSGSGSamber	89	8e-05
ORF 610	1	MLIMRSCCGSGSGSamber	89	8e-05
ORF 611	1	MCNCCFVLEIICGSGSGSamber	89	8e-05
ORF 612	1	MFKPGLTCCCCGSGSGSamber	89	8e-05
ORF 613	1	MCYVCYRYVLDCGSGSGSamber	89	8e-05
ORF 614	1	MDICCRTFIICCGSGSGSamber	89	8e-05
ORF 615	1	MCCFACLYFVCGSGSGSamber	89	8e-05
ORF 616	1	MFMWPCVKSCCCGSGSGSamber	89	8e-05
ORF 617	1	MWLSHEILCCCGSGSGSamber	89	8e-05
ORF 618	1	MKYEFMCGSGSGSamber	89	8e-05
ORF 619	1	MLCCCSCYDYTCGSGSGSamber	89	8e-05
ORF 620	1	MEFLCWRLCNCGSGSGSamber	89	8e-05
ORF 621	1	MYWLVDCVFCCCGSGSGSamber	88	7e-05
ORF 622	1	MWKIRFCKCCCGSGSGSamber	88	7e-05
ORF 623	1	MLTCCNCLVCCGSGSGSamber	88	7e-05
ORF 624	1	MESMMSQCSCGSGSGSamber	88	7e-05
ORF 625	1	MCNWKAMIVLDCGSGSGSamber	88	7e-05
ORF 626	1	MCCCLISVQHCGSGSGSamber	88	7e-05
ORF 627	1	MGYICYCYIQVCGSGSGSamber	88	7e-05
ORF 628	1	MYYTCLCCCNCGSGSGSamber	88	7e-05
ORF 629	1	MNRYCLLSCCCGSGSGSamber	88	7e-05
ORF 630	1	MCIKNLKLYCCCGSGSGSamber	88	7e-05
ORF 631	1	MCKamberYAVVDDFCGSGSGSamber	88	7e-05
ORF 632	1	MTCCICLKIWCCGSGSGSamber	88	7e-05
ORF 633	1	MLMCCICYRNLCGSGSGSamber	88	7e-05
ORF 634	1	MVFSESCGSGSGSamber	88	7e-05
ORF 635	1	MVCKFCLCNKNCGSGSGSamber	88	7e-05
ORF 636	1	MCFSDSVLILVCGSGSGSamber	88	7e-05
ORF 637	1	MLLQRCCSCNCGSGSGSamber	87	7e-05
ORF 638	1	MWRIVCHRYCCCGSGSGSamber	87	7e-05
ORF 639	1	MKCCTRRLCCCCGSGSGSamber	87	7e-05
ORF 640	1	MMCNCIWLICCGSGSGSamber	87	7e-05
ORF 641	1	MYCCTISFCCSCGSGSGSamber	87	7e-05
ORF 642	1	MSCHCYCEIRICGSGSGSamber	87	7e-05
ORF 643	1	MCCCCKKMLVWCGSGSGSamber	87	7e-05
ORF 644	1	MWCCCQMWKIKCGSGSGSamber	87	7e-05
ORF 645	1	MCTCWNVRISCGSGSGSamber	87	7e-05
ORF 646	1	MNCLKLRACCCGSGSGSamber	87	7e-05
ORF 647	1	MWYCTKWICDCCGSGSGSamber	87	7e-05
ORF 648	1	MCYVELIYNCGSGSGSamber	87	7e-05
ORF 649	1	MGCLRNFRICLCGSGSGSamber	87	7e-05
ORF 650	1	MHCLINLYFVCGSGSGSamber	87	7e-05
ORF 651	1	MAFVIYSCACLCGSGSGSamber	87	7e-05
ORF 652	1	MESILKLIWNCGSGSGSamber	87	7e-05
ORF 653	1	MFAMYKRACGSGSGSamber	87	7e-05
ORF 654	1	MLYHHATCSCCCGSGSGSamber	87	7e-05
ORF 655	1	MVLLRFLCGSGSGSamber	87	7e-05
ORF 656	1	MKYSFLCHCRCGSGSGSamber	87	7e-05
ORF 657	1	MCYTYLEIRDLCGSGSGSamber	87	7e-05
ORF 658	1	MKILWINCDCYCGSGSGSamber	87	7e-05
ORF 659	1	MECCTYVVYCCCGSGSGSamber	87	7e-05
ORF 660	1	MCIQCIWCCYVCGSGSGSamber	87	7e-05
ORF 661	1	MSDTCIDCCFCCGSGSGSamber	87	7e-05
ORF 662	1	MEFLHKFTCCCCGSGSGSamber	87	7e-05
ORF 663	1	MLYACYLIDCCCGSGSGSamber	87	7e-05
ORF 664	1	MCTFCCLCDCYCGSGSGSamber	87	7e-05
ORF 665	1	MGFVIVVYLCGSGSGSamber	87	7e-05
ORF 666	1	MNLTWKCCRCCGSGSGSamber	86	7e-05
ORF 667	1	MCDFRKDCSCGCGSGSGSamber	86	7e-05
ORF 668	1	MCSLEPIVILCGSGSGSamber	86	7e-05
ORF 669	1	MVSLRLIYCSCCGSGSGSamber	86	7e-05
ORF 670	1	MICCVLISYCFCGSGSGSamber	86	7e-05
ORF 671	1	MHLTSCCCWSWCGSGSGSamber	86	7e-05
ORF 672	1	MVRFLAIHCCYCGSGSGSamber	86	7e-05
ORF 673	1	MVYCCYCCMILCGSGSGSamber	86	7e-05
ORF 674	1	MCWDCCYTDFYCGSGSGSamber	86	7e-05
ORF 675	1	MSWYANRLCCFCGSGSGSamber	86	7e-05
ORF 676	1	MRLLAFSCCICCGSGSGSamber	86	7e-05
ORF 677	1	MYLTCYCLCSCGSGSGSamber	86	7e-05
ORF 678	1	MCIAVYAKMVCGSGSGSamber	86	7e-05
ORF 679	1	MFTIPCCSCCSCGSGSGSamber	86	7e-05
ORF 680	1	MNCHFTQCCQCCGSGSGSamber	86	7e-05
ORF 681	1	MDVPVVYCCCCGSGSGSamber	86	7e-05
ORF 682	1	MTCVSLYYCWICGSGSGSamber	86	7e-05
ORF 683	1	MCSCRCILLSHCGSGSGSamber	86	7e-05
ORF 684	1	MLNCCIAISHCCGSGSGSamber	86	7e-05
ORF 685	1	MCVWIYCCYKNCGSGSGSamber	86	7e-05
ORF 686	1	MVILKCNCCWMCGSGSGSamber	86	7e-05
ORF 687	1	MHRMCIELFCYCGSGSGSamber	86	7e-05
ORF 688	1	MPLAYCSCCCGSGSGSamber	86	7e-05
ORF 689	1	MWKTVLLYWCFCGSGSGSamber	86	7e-05
ORF 690	1	MCCGFTVEVVVCGSGSGSamber	86	7e-05
ORF 691	1	MVMCYQESWCWCGSGSGSamber	86	7e-05
ORF 692	1	MLTMFICCCSVCGSGSGSamber	86	7e-05
ORF 693	1	MCYCCWSFMLCGSGSGSamber	86	7e-05
ORF 694	1	MYSRICNCCNFCGSGSGSamber	85	7e-05
ORF 695	1	MCYWNVHWICCCGSGSGSamber	85	7e-05
ORF 696	1	MCCHCPCIRICGSGSGSamber	85	7e-05
ORF 697	1	MCNCESLKIamberamberCGSGSGSamber	85	7e-05
ORF 698	1	MCNYVLVNLYYCGSGSGSamber	85	7e-05
ORF 699	1	MSFCCWSLCNCGSGSGSamber	85	7e-05
ORF 700	1	MMCCCICSILRCGSGSGSamber	85	7e-05
ORF 701	1	MRYNCCLWCICCGSGSGSamber	85	7e-05
ORF 702	1	MCICIYEITLCGSGSGSamber	85	7e-05
ORF 703	1	MSAYCYCCQKCGSGSGSamber	85	7e-05
ORF 704	1	MCVNCAICLWSCGSGSGSamber	85	7e-05
ORF 705	1	MCRACFKNYICGSGSGSamber	85	7e-05
ORF 706	1	MGGGKDRKSTRLNSSHamber	85	7e-05
ORF 707	1	MRYNQCDHCCLCGSGSGSamber	85	7e-05
ORF 708	1	MSGLHHCLCCCGSGSGSamber	85	7e-05
ORF 709	1	MCYCYRSLCSACGSGSGSamber	85	7e-05
ORF 710	1	MSASCFCYFIKCGSGSGSamber	85	7e-05
ORF 711	1	MCCCYIVLSCDCGSGSGSamber	85	7e-05
ORF 712	1	MRCVTWCYCKKCGSGSGSamber	85	7e-05
ORF 713	1	MVYRDCCSFSCCGSGSGSamber	85	7e-05
ORF 714	1	MLSGCCCSCGCCGSGSGSamber	85	7e-05
ORF 715	1	MFCSCPQRYYFCGSGSGSamber	85	7e-05
ORF 716	1	MLKHISCNCCCGSGSGSamber	85	7e-05
ORF 717	1	MCFCLTCNDWCGSGSGSamber	84	7e-05
ORF 718	1	MMVLRKCCSCWCGSGSGSamber	84	7e-05
ORF 719	1	MCFRCCWEQILCGSGSGSamber	84	7e-05
ORF 720	1	MLRIKCCGSGSGSamber	84	7e-05
ORF 721	1	MVFGPLQLCCCCGSGSGSamber	84	7e-05
ORF 722	1	MYWCSNACTCYCGSGSGSamber	84	7e-05
ORF 723	1	MCRCRLKVICWCGSGSGSamber	84	7e-05
ORF 724	1	MLYYLKFRCCNCGSGSGSamber	84	7e-05
ORF 725	1	MCYVEIRRRNSCGSGSGSamber	84	7e-05
ORF 726	1	MLSTVVCGSGSGSamber	84	7e-05
ORF 727	1	MLSEFWCCCVCGSGSGSamber	84	7e-05
ORF 728	1	MCNTFICYCWCCGSGSGSamber	84	7e-05
ORF 729	1	MCCPRYRVFYCCGSGSGSamber	84	7e-05
ORF 730	1	MISWCLKNCCCCGSGSGSamber	84	7e-05
ORF 731	1	MAYSCWRIHCCCGSGSGSamber	84	7e-05
ORF 732	1	MSFSCIKRCCSCGSGSGSamber	84	7e-05
ORF 733	1	MSCSAHCCNQCGSGSGSamber	84	7e-05
ORF 734	1	MTLCTGPWCCCCGSGSGSamber	84	7e-05
ORF 735	1	MHCCCLRTCYKCGSGSGSamber	84	7e-05
ORF 736	1	MMYRLSLRCCICGSGSGSamber	84	7e-05
ORF 737	1	MFGSILNCYCTCGSGSGSamber	84	7e-05
ORF 738	1	MQPCLCFVYCCGSGSGSamber	84	7e-05
ORF 739	1	MYLNCWTSCTYCGSGSGSamber	83	7e-05
ORF 740	1	MLIRLLCCNCGCGSGSGSamber	83	7e-05
ORF 741	1	MPCCCKYLECCCGSGSGSamber	83	7e-05
ORF 742	1	MHCSWYIAVFRCGSGSGSamber	83	7e-05
ORF 743	1	MCKRFTYLNYGCGSGSGSamber	83	7e-05
ORF 744	1	MCCLLTIACVTCGSGSGSamber	83	7e-05
ORF 745	1	MVCCHLWTYCCCGSGSGSamber	83	7e-05
ORF 746	1	MDIAFACWCNCGSGSGSamber	83	7e-05
ORF 747	1	MLNCCIKVYRICGSGSGSamber	83	7e-05
ORF 748	1	MVRCRICTCYICGSGSGSamber	83	7e-05
ORF 749	1	MCNTCCMNRCCGSGSGSamber	83	7e-05
ORF 750	1	MSGNRNYNCCCCGSGSGSamber	83	7e-05
ORF 751	1	MCYCKYLAFCDCGSGSGSamber	83	7e-05
ORF 752	1	MIYIDEFFCCCCGSGSGSamber	83	7e-05
ORF 753	1	MVPCFVYVDCCGSGSGSamber	83	7e-05
ORF 754	1	MCFDWWNKLCGSGSGSamber	83	7e-05
ORF 755	1	MCKVCCILIFCGSGSGSamber	83	7e-05
ORF 756	1	MWYWCSEAIWDCGSGSGSamber	83	7e-05
ORF 757	1	MTCSYIAVCRCCGSGSGSamber	83	7e-05
ORF 758	1	MLWNICNCYIVCGSGSGSamber	83	7e-05
ORF 759	1	MKFTKIFVCCCGSGSGSamber	83	7e-05
ORF 760	1	MTCYLKNVTVICGSGSGSamber	83	7e-05
ORF 761	1	MVKWILVNDCGSGSGSamber	82	7e-05
ORF 762	1	MYWLARSCNCWCGSGSGSamber	82	7e-05
ORF 763	1	MCVPSYCCCKCGSGSGSamber	82	7e-05
ORF 764	1	MMFHRCYKCCICGSGSGSamber	82	7e-05
ORF 765	1	MCRYYFLWNDCGSGSGSamber	82	7e-05
ORF 766	1	MDCWLTCYHECCGSGSGSamber	82	7e-05
ORF 767	1	MCFANICLVICCGSGSGSamber	82	7e-05
ORF 768	1	MFEYHEYLCCCGSGSGSamber	82	7e-05
ORF 769	1	MFVTCGTCSCCGSGSGSamber	82	7e-05
ORF 770	1	MCSCAQLYCNICGSGSGSamber	82	7e-05
ORF 771	1	MYNGVCYCVCYCGSGSGSamber	82	7e-05
ORF 772	1	MANMMCWECYCGSGSGSamber	82	7e-05
ORF 773	1	MCCSDLIVYVICGSGSGSamber	82	7e-05
ORF 774	1	MGFRGHFCSCFCGSGSGSamber	82	7e-05
ORF 775	1	MDCCFHCAKILCGSGSGSamber	82	7e-05
ORF 776	1	MIVWYSFGSCNCGSGSGSamber	82	7e-05
ORF 777	1	MLNCNYVSCCLCGSGSGSamber	82	7e-05
ORF 778	1	MCCTLLISCFNCGSGSGSamber	82	7e-05
ORF 779	1	MTKWYTIVCDCGSGSGSamber	82	7e-05
ORF 780	1	MLNKMLCGSGSGSamber	81	7e-05
ORF 781	1	MCNACICFEWICGSGSGSamber	81	7e-05
ORF 782	1	MSYKMCYCCRSCGSGSGSamber	81	7e-05
ORF 783	1	MLPCSWNFCCKCGSGSGSamber	81	7e-05
ORF 784	1	MTHWYSCLNICGSGSGSamber	81	7e-05
ORF 785	1	MAYTQWFCRCICGSGSGSamber	81	7e-05
ORF 786	1	MCTICCSMRITCGSGSGSamber	81	7e-05
ORF 787	1	MCCCWTLIGCCGSGSGSamber	81	7e-05
ORF 788	1	MPKGYSCGSGSGSamber	81	7e-05
ORF 789	1	MCTCWFLSCSLCGSGSGSamber	81	7e-05
ORF 790	1	MHVCCYCVIERCGSGSGSamber	81	7e-05
ORF 791	1	MYCCAVLCCCTCGSGSGSamber	81	7e-05
ORF 792	1	MCWRLRLNFRCGSGSGSamber	81	7e-05
ORF 793	1	MWISSLCDCHCCGSGSGSamber	81	7e-05
ORF 794	1	MDYLPRVICYCGSGSGSamber	81	7e-05
ORF 795	1	MTWamberICSYNCCCGSGSGSamber	81	7e-05
ORF 796	1	MMACHNYIWSCGSGSGSamber	80	7e-05
ORF 797	1	MWSYEGCCWCLCGSGSGSamber	80	7e-05
ORF 798	1	MMHCYCSYISCCGSGSGSamber	80	7e-05
ORF 799	1	MYWCCKTVCTCGSGSGSamber	80	7e-05
ORF 800	1	MCYRSVCGSGSGSamber	80	7e-05
ORF 801	1	MCSCPWCISNCGSGSGSamber	80	7e-05
ORF 802	1	MCFLLVAQEKMCGSGSGSamber	80	7e-05
ORF 803	1	MFYQIVPCDCSCGSGSGSamber	80	7e-05
ORF 804	1	MCICCCCNGNCGSGSGSamber	80	7e-05
ORF 805	1	MGKKCCICICSCGSGSGSamber	80	7e-05
ORF 806	1	MFGCICCCCYGCGSGSGSamber	80	7e-05
ORF 807	1	MCLCATPYCWCGSGSGSamber	80	7e-05
ORF 808	1	MKCCIEFCRIVCGSGSGSamber	80	7e-05
ORF 809	1	MWCYTICRCNCCGSGSGSamber	80	7e-05
ORF 810	1	MRCACNCCLCCGSGSGSamber	80	7e-05
ORF 811	1	MCMKSICCSLCGSGSGSamber	80	7e-05
ORF 812	1	MFRSLCCMCLCGSGSGSamber	80	7e-05
ORF 813	1	MIVICTKKNYLCGSGSGSamber	80	7e-05
ORF 814	1	MYQRFLCLYHVCGSGSGSamber	80	7e-05
ORF 815	1	MSKVDVYWCGCCGSGSGSamber	80	7e-05
ORF 816	1	MamberKNamberNTCGSGSGSamber	80	7e-05
ORF 817	1	MLCCFQILMSFCGSGSGSamber	80	7e-05
ORF 818	1	MYHWPCRYICYCGSGSGSamber	80	7e-05
ORF 819	1	MWSYCYAYHCCCCGSGSGSamber	80	7e-05
ORF 820	1	MRSCIRICWCGSGSGSamber	80	7e-05
ORF 821	1	MRLRKIFTCCCGSGSGSamber	80	7e-05
ORF 822	1	MTCRYCCACTKCGSGSGSamber	79	7e-05
ORF 823	1	MSCYSNLCYCICGSGSGSamber	79	7e-05
ORF 824	1	MCRHWICVSCCGSGSGSamber	79	7e-05
ORF 825	1	MLVLNFCSCVCCGSGSGSamber	79	7e-05
ORF 826	1	MCFVHDCCTCFCGSGSGSamber	79	7e-05
ORF 827	1	MKFSQLWFYCNCGSGSGSamber	79	7e-05
ORF 828	1	MLGYVHQCCCCGSGSGSamber	79	7e-05
ORF 829	1	MECWDLICLRCGSGSGSamber	79	7e-05
ORF 830	1	MEICKLILCCCCGSGSGSamber	79	7e-05
ORF 831	1	MACICSWIINRCGSGSGSamber	79	7e-05
ORF 832	1	MCVCYWSCKTICGSGSGSamber	79	7e-05
ORF 833	1	MHIVFADCECCCGSGSGSamber	79	7e-05
ORF 834	1	MCICSCESEWICGSGSGSamber	79	7e-05
ORF 835	1	MSSCLLYCCCICGSGSGSamber	79	7e-05
ORF 836	1	MFCKDCFICWCGSGSGSamber	79	7e-05
ORF 837	1	MECCCLMIQNSCGSGSGSamber	79	7e-05
ORF 838	1	MWFLNTECYSRCGSGSGSamber	79	7e-05
ORF 839	1	MECSFYWFYCCCGSGSGSamber	79	7e-05
ORF 840	1	MIVNVYVEQCGSGSGSamber	79	7e-05
ORF 841	1	MDREGVGGEEGDTamber	79	7e-05
ORF 842	1	MCCPKFWYamberDFCGSGSGSamber	79	7e-05
ORF 843	1	MWSVHCACCYCGSGSGSamber	79	7e-05
ORF 844	1	MEKCYRMNSCCCGSGSGSamber	79	7e-05
ORF 845	1	MCCILYTYACNCGSGSGSamber	79	7e-05
ORF 846	1	MCCWHPWKLNCGSGSGSamber	79	7e-05
ORF 847	1	MCRPRLNLCYCCGSGSGSamber	79	7e-05
ORF 848	1	MDRCNLWNCCNCGSGSGSamber	79	7e-05
ORF 849	1	MCTCFACFLKCGSGSGSamber	79	7e-05
ORF 850	1	MCIRFCKISCYCGSGSGSamber	79	7e-05
ORF 851	1	MRIRHYVICFCGSGSGSamber	78	7e-05
ORF 852	1	MCCRNNKILICCGSGSGSamber	78	7e-05
ORF 853	1	MFVNTYRICCCGSGSGSamber	78	7e-05
ORF 854	1	MCSTRNMIYIFCGSGSGSamber	78	7e-05
ORF 855	1	MFYQCYCIRVCGSGSGSamber	78	7e-05
ORF 856	1	MSCYILRCCTICGSGSGSamber	78	7e-05
ORF 857	1	MCEIRYVNYDSCGSGSGSamber	78	7e-05
ORF 858	1	MMYCNYCFIVCGSGSGSamber	78	7e-05
ORF 859	1	MYVFNVWCCCNCGSGSGSamber	78	7e-05
ORF 860	1	MCCACTFYLWCGSGSGSamber	78	7e-05
ORF 861	1	MICFSHCYYLCGSGSGSamber	78	7e-05
ORF 862	1	MSNLCCFNCVSCGSGSGSamber	78	7e-05
ORF 863	1	MTLRIPLFKCLCGSGSGSamber	78	7e-05
ORF 864	1	MYCEFVIFYSGCGSGSGSamber	78	7e-05
ORF 865	1	MCCGYVFCCNCCGSGSGSamber	78	7e-05
ORF 866	1	MWLLRCKRYCGSGSGSamber	78	7e-05
ORF 867	1	MCFCSNISTWYCGSGSGSamber	78	7e-05
ORF 868	1	MRLLIVVVamberCGSGSGSamber	78	7e-05
ORF 869	1	MLIGSSLCCCCGSGSGSamber	78	7e-05
ORF 870	1	MCIRFYLDCCVCGSGSGSamber	78	7e-05
ORF 871	1	MCVYamberTFVVECGSGSGSamber	78	7e-05
ORF 872	1	MCFLMYRCRCGSGSGSamber	78	7e-05
ORF 873	1	MCCEIFLYCDLCGSGSGSamber	78	7e-05
ORF 874	1	MRTMLMCCCVCGSGSGSamber	78	7e-05
ORF 875	1	MYDCCIANWLCCGSGSGSamber	78	7e-05
ORF 876	1	MCTCLMFLLVCGSGSGSamber	78	7e-05
ORF 877	1	MCVWIIFAETICGSGSGSamber	78	7e-05
ORF 878	1	MICICMNRRICGSGSGSamber	78	7e-05
ORF 879	1	MWFVRCNLYIMCGSGSGSamber	78	7e-05
ORF 880	1	MLYLSANCCFSCGSGSGSamber	78	7e-05
ORF 881	1	MECFWSLCSCCCGSGSGSamber	78	7e-05
ORF 882	1	MGLHCPLCGCCCGSGSGSamber	78	7e-05
ORF 883	1	MGPRCCTCCCCCGSGSGSamber	78	7e-05
ORF 884	1	MLINKISCWCWCGSGSGSamber	78	7e-05
ORF 885	1	MSNVYYVVLCTCGSGSGSamber	78	7e-05
ORF 886	1	MTCCCKLTYSCGSGSGSamber	78	7e-05
ORF 887	1	MYECAIMCCWTCGSGSGSamber	77	6e-05
ORF 888	1	MPKLFTCYYCCGSGSGSamber	77	6e-05
ORF 889	1	MSFCRILCGCCGSGSGSamber	77	6e-05
ORF 890	1	MYELWCCDCNCGSGSGSamber	77	6e-05
ORF 891	1	MFCCNHYVKVMCGSGSGSamber	77	6e-05
ORF 892	1	MNCRTFWTYCCCGSGSGSamber	77	6e-05
ORF 893	1	MCWRCTCLCYGCGSGSGSamber	77	6e-05
ORF 894	1	MLLCLCNSWCCGSGSGSamber	77	6e-05
ORF 895	1	MCARHQCCSCCGSGSGSamber	77	6e-05
ORF 896	1	MSMIVVCCGSGSGSamber	77	6e-05
ORF 897	1	MTCYICVMIMMCGSGSGSamber	77	6e-05
ORF 898	1	MKYSCDCFWICGSGSGSamber	77	6e-05
ORF 899	1	MCCYMRVFLKCGSGSGSamber	77	6e-05
ORF 900	1	MSKYCFKLVVFCGSGSGSamber	77	6e-05
ORF 901	1	MLWLLCKCYCGSGSGSamber	77	6e-05
ORF 902	1	MYVRIVCCLCCGSGSGSamber	77	6e-05
ORF 903	1	MRCYCRRFKLRCGSGSGSamber	77	6e-05
ORF 904	1	MFCRNRCEWCICGSGSGSamber	77	6e-05
ORF 905	1	MCSCRIVLACCGSGSGSamber	77	6e-05
ORF 906	1	MYDNWECCNCTCGSGSGSamber	77	6e-05
ORF 907	1	MIFQFTYCCCGCGSGSGSamber	77	6e-05
ORF 908	1	MWTCRCCSVVCGSGSGSamber	77	6e-05
ORF 909	1	MCIGCTTIYCFCGSGSGSamber	77	6e-05
ORF 910	1	MGGLTEMNCGSGSGSamber	77	6e-05
ORF 911	1	MPYRNYCCHCCGSGSGSamber	77	6e-05
ORF 912	1	MCSTEDWCSCWCGSGSGSamber	77	6e-05
ORF 913	1	MWNCECCRCVCGSGSGSamber	77	6e-05
ORF 914	1	MMWCYKIVCCCGSGSGSamber	77	6e-05
ORF 915	1	MCCWVNCSLEHCGSGSGSamber	77	6e-05
ORF 916	1	MVFFARCISVHCGSGSGSamber	77	6e-05
ORF 917	1	MRLIILNILCECGSGSGSamber	76	6e-05
ORF 918	1	MLNVWSYNICECGSGSGSamber	76	6e-05
ORF 919	1	MFACYCYYCDFCGSGSGSamber	76	6e-05
ORF 920	1	MRFTPVFCCVCGSGSGSamber	76	6e-05
ORF 921	1	MNSGRWYCCCCGSGSGSamber	76	6e-05
ORF 922	1	MCMLIIISKWNCGSGSGSamber	76	6e-05
ORF 923	1	MCIMCYTAICFCGSGSGSamber	76	6e-05
ORF 924	1	MCELVILNSLCGSGSGSamber	76	6e-05
ORF 925	1	MLSCVRWNCCSCGSGSGSamber	76	6e-05
ORF 926	1	MISDVKFWNCCCGSGSGSamber	76	6e-05
ORF 927	1	MFLHTCCLCVCGSGSGSamber	76	6e-05
ORF 928	1	MCTFLMIFSRCGSGSGSamber	76	6e-05
ORF 929	1	MCYVCGTFSYCCGSGSGSamber	76	6e-05
ORF 930	1	MCPWILYTYCCCGSGSGSamber	76	6e-05
ORF 931	1	MWLNVCLTYSSCGSGSGSamber	76	6e-05
ORF 932	1	MTNFLNCDCLCCGSGSGSamber	76	6e-05
ORF 933	1	MWCTFCWRRSCCGSGSGSamber	76	6e-05
ORF 934	1	MSQRNFCCCYCGSGSGSamber	76	6e-05
ORF 935	1	MSCVNGCACTCGSGSGSamber	76	6e-05
ORF 936	1	MFFGGSMCGSGSGSamber	76	6e-05
ORF 937	1	MCICCTRRSKRCGSGSGSamber	76	6e-05
ORF 938	1	MCINCGWISFCCGSGSGSamber	76	6e-05
ORF 939	1	MWYFSCRTVSLCGSGSGSamber	76	6e-05
ORF 940	1	MLCNLYQCCSCCGSGSGSamber	76	6e-05
ORF 941	1	MQYIWYSCYSECGSGSGSamber	76	6e-05
ORF 942	1	MTVCWMSCKCKCGSGSGSamber	76	6e-05
ORF 943	1	MWRIDCNIYRKCGSGSGSamber	76	6e-05
ORF 944	1	MRELICIYVECCGSGSGSamber	76	6e-05
ORF 945	1	MCKLIVYYFKKCGSGSGSamber	76	6e-05
ORF 946	1	MAWNYMCCCLICGSGSGSamber	75	6e-05
ORF 947	1	MRFCSCDCCWCGSGSGSamber	75	6e-05
ORF 948	1	MVGCHRCCHRICGSGSGSamber	75	6e-05
ORF 949	1	MCWILALNNRNCGSGSGSamber	75	6e-05
ORF 950	1	MSFLKWICACDCGSGSGSamber	75	6e-05
ORF 951	1	MSFQRCYCCRCGSGSGSamber	75	6e-05
ORF 952	1	MHLSYNCFWCCCGSGSGSamber	75	6e-05
ORF 953	1	MSVYVDLCGSGSGSamber	75	6e-05
ORF 954	1	MDSYCIIVDCCCGSGSGSamber	75	6e-05
ORF 955	1	MYYCESFIKCCCGSGSGSamber	75	6e-05
ORF 956	1	MWCCCCLNQVLCGSGSGSamber	75	6e-05
ORF 957	1	MFCACICTCIDCGSGSGSamber	75	6e-05
ORF 958	1	MSNNCWRCCSCGSGSGSamber	75	6e-05
ORF 959	1	MDCTCWTYDCCGSGSGSamber	75	6e-05
ORF 960	1	MRLETFMKCCCCGSGSGSamber	75	6e-05
ORF 961	1	MEFVYCCFACCGSGSGSamber	75	6e-05
ORF 962	1	MCNEIKLWCCHCGSGSGSamber	75	6e-05
ORF 963	1	MVNCISLCICCGSGSGSamber	75	6e-05
ORF 964	1	MIYGLVCNCHCCGSGSGSamber	75	6e-05
ORF 965	1	MopalRVamberHTSGCGSGSGSamber	75	6e-05
ORF 966	1	MYCCLVKLHamberVCGSGSGSamber	75	6e-05
ORF 967	1	MPLVNCNCFCECGSGSGSamber	75	6e-05
ORF 968	1	MCYWIFANVHFCGSGSGSamber	75	6e-05
ORF 969	1	MFLCCQCKCKRCGSGSGSamber	75	6e-05
ORF 970	1	MCFLYWRTDRICGSGSGSamber	75	6e-05
ORF 971	1	MYTRCSWCCKLCGSGSGSamber	75	6e-05
ORF 972	1	MKCTCWIKLKRCGSGSGSamber	75	6e-05
ORF 973	1	MTCYYLICNICGSGSGSamber	75	6e-05
ORF 974	1	MTLNMSLRCCCCGSGSGSamber	75	6e-05
ORF 975	1	MCSWKLQWLNCGSGSGSamber	75	6e-05
ORF 976	1	MCSVKSCCWYCGSGSGSamber	75	6e-05
ORF 977	1	MCYGYYKamberRICGSGSGSamber	75	6e-05
ORF 978	1	MIVCIYLCCACCGSGSGSamber	75	6e-05
ORF 979	1	MLCCKFICILCGSGSGSamber	75	6e-05
ORF 980	1	MCNFSFCRCFNCGSGSGSamber	75	6e-05
ORF 981	1	MYGIYSCCRCWCGSGSGSamber	75	6e-05
ORF 982	1	MCVamberSamberamberSYKDCGSGSGSamber	75	6e-05
ORF 983	1	MRYHCHCICICGSGSGSamber	74	6e-05
ORF 984	1	MCCSYVLRFSSCGSGSGSamber	74	6e-05
ORF 985	1	MCTCCCIVLISCGSGSGSamber	74	6e-05
ORF 986	1	MCVSDLEIFWNCGSGSGSamber	74	6e-05
ORF 987	1	MCNSSLKCCLVCGSGSGSamber	74	6e-05
ORF 988	1	MVCYFQYDCCFCGSGSGSamber	74	6e-05
ORF 989	1	MFRCDIFECCCGSGSGSamber	74	6e-05
ORF 990	1	MYCSSGCCCDYCGSGSGSamber	74	6e-05
ORF 991	1	MCACGQYCCCCGSGSGSamber	74	6e-05
ORF 992	1	MVYCEVSACCYCGSGSGSamber	74	6e-05
ORF 993	1	MCLTEGIIFWTCGSGSGSamber	74	6e-05
ORF 994	1	MWRIRSCCNCCGSGSGSamber	74	6e-05
ORF 995	1	MTVCCMQYYCCCGSGSGSamber	74	6e-05
ORF 996	1	MRTCCYCWamberamberTCGSGSGSamber	74	6e-05
ORF 997	1	MSDLYSCFSCCCGSGSGSamber	74	6e-05
ORF 998	1	MGSCFLSCYCRCGSGSGSamber	74	6e-05
ORF 999	1	MIYRFLGCCCICGSGSGSamber	74	6e-05
ORF 1000	1	MCVCQTVIQSCCGSGSGSamber	74	6e-05
ORF 1001	1	MSVESCSCCSYCGSGSGSamber	74	6e-05
ORF 1002	1	MLCRLNCLCLCGSGSGSamber	74	6e-05
ORF 1003	1	MECSYIKIELWCGSGSGSamber	74	6e-05
ORF 1004	1	MCTYFKMFKNNCGSGSGSamber	74	6e-05
ORF 1005	1	MSYWYCVIESDCGSGSGSamber	74	6e-05
ORF 1006	1	MLYVVDACGSGSGSamber	74	6e-05
ORF 1007	1	MCCCFamberTERYCGSGSGSamber	74	6e-05
ORF 1008	1	MRYYWPQYWTFCGSGSGSamber	74	6e-05
ORF 1009	1	MYCEIVCCSKCGSGSGSamber	74	6e-05
ORF 1010	1	MCLRKVKMNMKCGSGSGSamber	74	6e-05
ORF 1011	1	MRNCRSRCKCSCGSGSGSamber	74	6e-05
ORF 1012	1	MLPTVamberYCCCSCGSGSGSamber	74	6e-05
ORF 1013	1	MCSNCYWCNFNCGSGSGSamber	74	6e-05
ORF 1014	1	MRNCSCYILYCGSGSGSamber	74	6e-05
ORF 1015	1	MCTHCIEYKFWCGSGSGSamber	74	6e-05
ORF 1016	1	MDCCCVFVMTYCGSGSGSamber	74	6e-05
ORF 1017	1	MWEYFDWTCCCGSGSGSamber	74	6e-05
ORF 1018	1	MDIDACKCGCYCGSGSGSamber	74	6e-05
ORF 1019	1	MLTCCQamberLFDVCGSGSGSamber	73	6e-05
ORF 1020	1	MSFSCSCCCNamberCGSGSGSamber	73	6e-05
ORF 1021	1	MCETRFFCSVICGSGSGSamber	73	6e-05
ORF 1022	1	MCFLIGRCYCCGSGSGSamber	73	6e-05
ORF 1023	1	MTYVLKYRCCCGSGSGSamber	73	6e-05
ORF 1024	1	MCDMLMYLYYYCGSGSGSamber	73	6e-05
ORF 1025	1	MHCSWTYSCVCGSGSGSamber	73	6e-05
ORF 1026	1	MCamberTTVEWYADCGSGSGSamber	73	6e-05
ORF 1027	1	MDFIFICCCNLCGSGSGSamber	73	6e-05
ORF 1028	1	MSYCLRTFCSCCGSGSGSamber	73	6e-05
ORF 1029	1	MCRKVYLKWNRCGSGSGSamber	73	6e-05
ORF 1030	1	MCCCCFSVDNSCGSGSGSamber	73	6e-05
ORF 1031	1	MLCTHRWCLWLCGSGSGSamber	73	6e-05
ORF 1032	1	MWVYSCGVCCHCGSGSGSamber	73	6e-05
ORF 1033	1	MKCNRKVCFCECGSGSGSamber	73	6e-05
ORF 1034	1	MCYCDCILKICGSGSGSamber	73	6e-05
ORF 1035	1	MTHCRKIITCCCGSGSGSamber	73	6e-05
ORF 1036	1	MVCWSLCPCSFCGSGSGSamber	73	6e-05
ORF 1037	1	MCAQSCNCWIYCGSGSGSamber	73	6e-05
ORF 1038	1	MFCRFLNICCSCGSGSGSamber	73	6e-05
ORF 1039	1	MAYGHSVYCCFCGSGSGSamber	73	6e-05
ORF 1040	1	MKYCICLFSCCGSGSGSamber	73	6e-05
ORF 1041	1	MHLSQCTCYCCCGSGSGSamber	73	6e-05
ORF 1042	1	MCLamberLSMISQCGSGSGSamber	73	6e-05
ORF 1043	1	MNPYCYMCWCCGSGSGSamber	73	6e-05
ORF 1044	1	MCCCWYSNLVCGSGSGSamber	73	6e-05
ORF 1045	1	MCCLICMVSWNCGSGSGSamber	73	6e-05
ORF 1046	1	MVYCNRDFACWCGSGSGSamber	73	6e-05
ORF 1047	1	MRWPQCGCNCCGSGSGSamber	73	6e-05
ORF 1048	1	MYCSRTCGCYCGSGSGSamber	73	6e-05
ORF 1049	1	MCSCPDVLFVWCGSGSGSamber	72	6e-05
ORF 1050	1	MMLENFDALCGSGSGSamber	72	6e-05
ORF 1051	1	MCYWRSCCLCCGSGSGSamber	72	6e-05
ORF 1052	1	MTYVKCLECSCCGSGSGSamber	72	6e-05
ORF 1053	1	MCIRRCNRCLHCGSGSGSamber	72	6e-05
ORF 1054	1	MKCCGICLIICGSGSGSamber	72	6e-05
ORF 1055	1	MVIYVELIVICGSGSGSamber	72	6e-05
ORF 1056	1	MCFKASLWamberNCGSGSGSamber	72	6e-05
ORF 1057	1	MCTYCNCAICCGSGSGSamber	72	6e-05
ORF 1058	1	MVCVYWIEKQCGSGSGSamber	72	6e-05
ORF 1059	1	MFYAAFCCRCCGSGSGSamber	72	6e-05
ORF 1060	1	MVCDLEYCFIYCGSGSGSamber	72	6e-05
ORF 1061	1	MMFTNSCSCCWCGSGSGSamber	72	6e-05
ORF 1062	1	MHLICYTRCLCGSGSGSamber	72	6e-05
ORF 1063	1	MNCRFLCAYCICGSGSGSamber	72	6e-05
ORF 1064	1	MCFDTSCCWRICGSGSGSamber	72	6e-05
ORF 1065	1	MCCSCAYFRKCGSGSGSamber	72	6e-05
ORF 1066	1	MSWSNKCSCCWCGSGSGSamber	72	6e-05
ORF 1067	1	MMICTCYamberFWNCGSGSGSamber	72	6e-05
ORF 1068	1	MMYMECHYCLCGSGSGSamber	72	6e-05
ORF 1069	1	MNRNRCQCNCCGSGSGSamber	72	6e-05
ORF 1070	1	MCVMKLAIWYWCGSGSGSamber	72	6e-05
ORF 1071	1	MCCVSVRSCCCCGSGSGSamber	72	6e-05
ORF 1072	1	MYCACRYLIGCCGSGSGSamber	72	6e-05
ORF 1073	1	MELICASLCNCGSGSGSamber	72	6e-05
ORF 1074	1	MCYTFLCCDCCGSGSGSamber	72	6e-05
ORF 1075	1	MWYCNCCDWYLCGSGSGSamber	72	6e-05
ORF 1076	1	MLCICAVCKYSCGSGSGSamber	72	6e-05
ORF 1077	1	MMDYCCLILCDCGSGSGSamber	72	6e-05
ORF 1078	1	MWYCCDIRYCCGSGSGSamber	72	6e-05
ORF 1079	1	MDCVWYCYYPCCGSGSGSamber	72	6e-05
ORF 1080	1	MCCWYFACNRDCGSGSGSamber	72	6e-05
ORF 1081	1	MEFNHMICWCCCGSGSGSamber	72	6e-05
ORF 1082	1	MRICRMCRCMCGSGSGSamber	72	6e-05
ORF 1083	1	MCYYTRYYVACGSGSGSamber	72	6e-05
ORF 1084	1	MCDRLICLWLCCGSGSGSamber	72	6e-05
ORF 1085	1	MCYYSCNFWVKCGSGSGSamber	72	6e-05
ORF 1086	1	MEFLAFCCTCLCGSGSGSamber	72	6e-05
ORF 1087	1	MTCCRRYEICGCGSGSGSamber	72	6e-05
ORF 1088	1	MFRKCVIIVCSCGSGSGSamber	72	6e-05
ORF 1089	1	MCWNCSTWISFCGSGSGSamber	72	6e-05
ORF 1090	1	MCPLSVRCFWCCGSGSGSamber	72	6e-05
ORF 1091	1	MYCSCSCTWSICGSGSGSamber	72	6e-05
ORF 1092	1	MRYWKCQCNCTCGSGSGSamber	72	6e-05
ORF 1093	1	MHFEYVIDVYCCGSGSGSamber	72	6e-05
ORF 1094	1	MHWHACCSDWCGSGSGSamber	72	6e-05
ORF 1095	1	MCELYELNDYCGSGSGSamber	72	6e-05
ORF 1096	1	MDPADAFCYCGSGSGSamber	72	6e-05
ORF 1097	1	MCLCMQRCIPCCGSGSGSamber	71	6e-05
ORF 1098	1	MRRPCTSIKDLCGSGSGSamber	71	6e-05
ORF 1099	1	MDCIDICFRYSCGSGSGSamber	71	6e-05
ORF 1100	1	MHCCHVILRICCGSGSGSamber	71	6e-05
ORF 1101	1	MVSCRHYWYCFCGSGSGSamber	71	6e-05
ORF 1102	1	MYYCTCFLVESCGSGSGSamber	71	6e-05
ORF 1103	1	MCCGCSFLYRECGSGSGSamber	71	6e-05
ORF 1104	1	MCYLFamberLECGSGSGSamber	71	6e-05
ORF 1105	1	MISLLGCCHCLCGSGSGSamber	71	6e-05
ORF 1106	1	MLYCHYRRSCCCGSGSGSamber	71	6e-05
ORF 1107	1	MLSLTCACFCLCGSGSGSamber	71	6e-05
ORF 1108	1	MAIPIVICCWSCGSGSGSamber	71	6e-05
ORF 1109	1	MCFCACYFRSICGSGSGSamber	71	6e-05
ORF 1110	1	MKMYNQRCSCGCCGSGSGSamber	71	6e-05
ORF 1111	1	MCIWLSRHSNYCGSGSGSamber	71	6e-05
ORF 1112	1	MRNSCCKCVIYCGSGSGSamber	71	6e-05
ORF 1113	1	MVPYPKNCCCLCGSGSGSamber	71	6e-05
ORF 1114	1	MIVSVRFACGSGSGSamber	71	6e-05
ORF 1115	1	MLSTCANYCCCCGSGSGSamber	71	6e-05
ORF 1116	1	MNFWYNVYCGCCGSGSGSamber	71	6e-05
ORF 1117	1	MRYCCIPKNCLCGSGSGSamber	71	6e-05
ORF 1118	1	MGVCRYYKCCCGSGSGSamber	71	6e-05
ORF 1119	1	MYFDDCFWFKVCGSGSGSamber	71	6e-05
ORF 1120	1	MWFLGLCCCICCGSGSGSamber	71	6e-05
ORF 1121	1	MRCHCIWLKSDCGSGSGSamber	71	6e-05
ORF 1122	1	MCWCHLYSERLCGSGSGSamber	71	6e-05
ORF 1123	1	MGYLCRCECLKCGSGSGSamber	71	6e-05
ORF 1124	1	MWFLKLCSCKCCGSGSGSamber	71	6e-05
ORF 1125	1	MYCTGLCYKYCCGSGSGSamber	71	6e-05
ORF 1126	1	MWPCVYHGCCCGSGSGSamber	71	6e-05
ORF 1127	1	MLVLAVCGSGSGSamber	71	6e-05
ORF 1128	1	MCTAWPLIKWCGSGSGSamber	71	6e-05
ORF 1129	1	MCYLYKTCYYCCGSGSGSamber	71	6e-05
ORF 1130	1	MWLTMCNTYADCGSGSGSamber	71	6e-05
ORF 1131	1	MWYDQCLCCLCGSGSGSamber	71	6e-05
ORF 1132	1	MDEYCIQCFIICGSGSGSamber	71	6e-05
ORF 1133	1	MSYWIYCRCYCCGSGSGSamber	71	6e-05
ORF 1134	1	MCSEPCPCWILCGSGSGSamber	71	6e-05
ORF 1135	1	MCCYLNCSLSLCGSGSGSamber	70	6e-05
ORF 1136	1	MCWTSCCWRRFCGSGSGSamber	70	6e-05
ORF 1137	1	MHFACFSVCICGSGSGSamber	70	6e-05
ORF 1138	1	MGYLIIVECCCGSGSGSamber	70	6e-05
ORF 1139	1	MCVYYLLHLDCGSGSGSamber	70	6e-05
ORF 1140	1	MVPLWTNCCCCGSGSGSamber	70	6e-05
ORF 1141	1	MVAWAYRCYCCCGSGSGSamber	70	6e-05
ORF 1142	1	MWYNDIKCFCCCGSGSGSamber	70	6e-05
ORF 1143	1	MDYWCTRCDCKCGSGSGSamber	70	6e-05
ORF 1144	1	MICFCPICRLRCGSGSGSamber	70	6e-05
ORF 1145	1	MCLDRWQYIICGSGSGSamber	70	6e-05
ORF 1146	1	MSICLRFSCCHCGSGSGSamber	70	6e-05
ORF 1147	1	MMIYRCCWLQCCGSGSGSamber	70	6e-05
ORF 1148	1	MWSVRYRACCSCGSGSGSamber	70	6e-05
ORF 1149	1	MFYTFCAVHLDCGSGSGSamber	70	6e-05
ORF 1150	1	MCNFEEILWLCGSGSGSamber	70	6e-05
ORF 1151	1	MLTLRLHICCCCGSGSGSamber	70	6e-05
ORF 1152	1	MWYMSCYRILRCGSGSGSamber	70	6e-05
ORF 1153	1	MVFTQVYKCCCGSGSGSamber	70	6e-05
ORF 1154	1	MCFVYNPRNWNCGSGSGSamber	70	6e-05
ORF 1155	1	MAFRNLHSCCCCGSGSGSamber	70	6e-05
ORF 1156	1	MCWCTYYCICLCGSGSGSamber	70	6e-05
ORF 1157	1	MCLVFRNYFCYCGSGSGSamber	70	6e-05
ORF 1158	1	MCNYCIYIWMDCGSGSGSamber	70	6e-05
ORF 1159	1	MCSRCITLWEICGSGSGSamber	70	6e-05
ORF 1160	1	MTSCCSNYIVVCGSGSGSamber	70	6e-05
ORF 1161	1	MTCCHKLILCCGSGSGSamber	70	6e-05
ORF 1162	1	MWYNLTRNYCCCGSGSGSamber	70	6e-05
ORF 1163	1	MNRVMHCVCFCGSGSGSamber	70	6e-05
ORF 1164	1	MVDYVYFIVECGSGSGSamber	70	6e-05
ORF 1165	1	MDCIMLNCCIVCGSGSGSamber	70	6e-05
ORF 1166	1	MCamberSMYLLWSCGSGSGSamber	70	6e-05
ORF 1167	1	MWFLYLYELKDCGSGSGSamber	70	6e-05
ORF 1168	1	MYSCCWCELRSCGSGSGSamber	70	6e-05
ORF 1169	1	MDDNCHICCNCCGSGSGSamber	70	6e-05
ORF 1170	1	MFCSFISVRCCCGSGSGSamber	70	6e-05
ORF 1171	1	MCWNCSCRIFLCGSGSGSamber	70	6e-05
ORF 1172	1	MHVLWSCGCCCGSGSGSamber	70	6e-05
ORF 1173	1	MFNVamberAHCSCSCGSGSGSamber	70	6e-05
ORF 1174	1	MHVHTWIYCFCGSGSGSamber	70	6e-05
ORF 1175	1	MCCICCYYTICGSGSGSamber	70	6e-05
ORF 1176	1	MPWHCDLGCRCCGSGSGSamber	70	6e-05
ORF 1177	1	MCRNGSFIVFGCGSGSGSamber	70	6e-05
ORF 1178	1	MFMCSMSCNCCCGSGSGSamber	70	6e-05
ORF 1179	1	MYVHNCCICYCGSGSGSamber	70	6e-05
ORF 1180	1	MCYCCWEITKFCGSGSGSamber	70	6e-05
ORF 1181	1	MSLCRANVCCCGSGSGSamber	70	6e-05
ORF 1182	1	MSCACCCLKVRCGSGSGSamber	70	6e-05
ORF 1183	1	MVLRKIYLYCDCGSGSGSamber	70	6e-05
ORF 1184	1	MWTMVKMCWCCCGSGSGSamber	69	6e-05
ORF 1185	1	MCDRFamberSVVLCGSGSGSamber	69	6e-05
ORF 1186	1	MCRLYAHCPFCCGSGSGSamber	69	6e-05
ORF 1187	1	MMCNCRIRVLICGSGSGSamber	69	6e-05
ORF 1188	1	MYRACSLCDCVCGSGSGSamber	69	6e-05
ORF 1189	1	MCCCESWLLHCGSGSGSamber	69	6e-05
ORF 1190	1	MCWKIRIEIDTCGSGSGSamber	69	6e-05
ORF 1191	1	MANCCYILTFKCGSGSGSamber	69	6e-05
ORF 1192	1	MCSNCYCFVRCGSGSGSamber	69	6e-05
ORF 1193	1	MTQRDDCSCCCGSGSGSamber	69	6e-05
ORF 1194	1	MKSMYSCISCCCGSGSGSamber	69	6e-05
ORF 1195	1	MCVFEVNYLTNCGSGSGSamber	69	6e-05
ORF 1196	1	MCNCVVFRVRCCGSGSGSamber	69	6e-05
ORF 1197	1	MRLYCLSCCNCGSGSGSamber	69	6e-05
ORF 1198	1	MIYMFLYNLCCCGSGSGSamber	69	6e-05
ORF 1199	1	MFFWVSCCCECCGSGSGSamber	69	6e-05
ORF 1200	1	MDVSTHCHVCCCGSGSGSamber	69	6e-05
ORF 1201	1	MCTYCAICCNRCGSGSGSamber	69	6e-05
ORF 1202	1	MMCKNVRLVICCGSGSGSamber	69	6e-05
ORF 1203	1	MCamberMLLWWTICGSGSGSamber	69	6e-05
ORF 1204	1	MLFLCCCSCICGSGSGSamber	69	6e-05
ORF 1205	1	MSENDKCIRCWCGSGSGSamber	69	6e-05
ORF 1206	1	MVDTMWNVTCCCGSGSGSamber	69	6e-05
ORF 1207	1	MCVYYFRTYRACGSGSGSamber	69	6e-05
ORF 1208	1	MCNYCCCWVMICGSGSGSamber	69	6e-05
ORF 1209	1	MTNCCEILISICGSGSGSamber	69	6e-05
ORF 1210	1	MGNCHIIVLNCGSGSGSamber	69	6e-05
ORF 1211	1	MLCDYFSWCLCCGSGSGSamber	69	6e-05
ORF 1212	1	MCIWNEFVIVRCGSGSGSamber	69	6e-05
ORF 1213	1	MEFHNCVICCCCGSGSGSamber	69	6e-05
ORF 1214	1	MDVISLCGFCCGSGSGSamber	69	6e-05
ORF 1215	1	MTAHRCRCRCCGSGSGSamber	69	6e-05
ORF 1216	1	MYFCVLFDCCACGSGSGSamber	69	6e-05
ORF 1217	1	MEFCIICFDLSCGSGSGSamber	69	6e-05
ORF 1218	1	MCCCQAYVKILCGSGSGSamber	69	6e-05
ORF 1219	1	MRTSFCRCWCNCGSGSGSamber	68	6e-05
ORF 1220	1	MTFDCGLCCSCGSGSGSamber	68	6e-05
ORF 1221	1	MYEPIWTLYCDCGSGSGSamber	68	6e-05
ORF 1222	1	MCNCCDFVKLSCGSGSGSamber	68	6e-05
ORF 1223	1	MWPSSCCYCSCGSGSGSamber	68	6e-05
ORF 1224	1	MCTCFRALICTCGSGSGSamber	68	6e-05
ORF 1225	1	MCNCWHTCFTCGSGSGSamber	68	6e-05
ORF 1226	1	MNCWVNYCQNCCGSGSGSamber	68	6e-05
ORF 1227	1	MCNRRWLFWMCGSGSGSamber	68	6e-05
ORF 1228	1	MSVLLHYCGSGSGSamber	68	6e-05
ORF 1229	1	MHWYYEYCCICGSGSGSamber	68	6e-05
ORF 1230	1	MRWYQRYCCNCGSGSGSamber	68	6e-05
ORF 1231	1	MIYCCIWNCDNCGSGSGSamber	68	6e-05
ORF 1232	1	MISEamberSIDVDCCGSGSGSamber	68	6e-05
ORF 1233	1	MCIRRCFCILNCGSGSGSamber	68	6e-05
ORF 1234	1	MKSATCCSCTCCGSGSGSamber	68	6e-05
ORF 1235	1	MCYCCamberamberTCGSGSGSamber	68	6e-05
ORF 1236	1	MCSamberSGVAAVCGSGSGSamber	68	6e-05
ORF 1237	1	MFDVHWSCCRCCGSGSGSamber	68	6e-05
ORF 1238	1	MKFTIMMCRCCCGSGSGSamber	68	6e-05
ORF 1239	1	MCVCTYRICLVCGSGSGSamber	68	6e-05
ORF 1240	1	MCYVYFVIESCGSGSGSamber	68	6e-05
ORF 1241	1	MVGLNWIRCRCGSGSGSamber	68	6e-05
ORF 1242	1	MCCCPYFamberCYCGSGSGSamber	68	6e-05
ORF 1243	1	MSYLMICVRCTCGSGSGSamber	68	6e-05
ORF 1244	1	MVYLAYCHRCNCGSGSGSamber	68	6e-05
ORF 1245	1	MCLDYCCYWICGSGSGSamber	68	6e-05
ORF 1246	1	MCRTHRSCWCCGSGSGSamber	68	6e-05
ORF 1247	1	MGCFDDWSWNICGSGSGSamber	68	6e-05
ORF 1248	1	MMCDSYCCIKCGSGSGSamber	68	6e-05
ORF 1249	1	MHVGILICCCRCGSGSGSamber	68	6e-05
ORF 1250	1	MCTVRLKFLDCGSGSGSamber	68	6e-05
ORF 1251	1	MCRFSVHRCDCCGSGSGSamber	68	6e-05
ORF 1252	1	MYADCCCYVLHCGSGSGSamber	68	6e-05
ORF 1253	1	MGVAYSTamberCGSGSGSamber	68	6e-05
ORF 1254	1	MKCRNCICSCECGSGSGSamber	68	6e-05
ORF 1255	1	MCTYWVTYHDYCGSGSGSamber	68	6e-05
ORF 1256	1	MDYRCSCTILYCGSGSGSamber	68	6e-05
ORF 1257	1	MCNKAEIYICCCGSGSGSamber	68	6e-05
ORF 1258	1	MECEWRSCCICCGSGSGSamber	68	6e-05
ORF 1259	1	MCGYVYWYNGFCGSGSGSamber	68	6e-05
ORF 1260	1	MCIYCVDFCCCGSGSGSamber	68	6e-05
ORF 1261	1	MLSRWNSFLCTCGSGSGSamber	68	6e-05
ORF 1262	1	MACKTHYFLCSCGSGSGSamber	68	6e-05
ORF 1263	1	MEHIIVamberSCGSGSGSamber	68	6e-05
ORF 1264	1	MDDYLAYLCFLCGSGSGSamber	68	6e-05
ORF 1265	1	MCKQILSCCDCGSGSGSamber	68	6e-05
ORF 1266	1	MCSTDSYKFTYCGSGSGSamber	68	6e-05
ORF 1267	1	MRRNLICCIACGSGSGSamber	67	6e-05
ORF 1268	1	MLVVSECYCICCGSGSGSamber	67	6e-05
ORF 1269	1	MFVSSTCLINFCGSGSGSamber	67	6e-05
ORF 1270	1	MCYTNRKTYYLCGSGSGSamber	67	6e-05
ORF 1271	1	MCYWWIDFKKCGSGSGSamber	67	6e-05
ORF 1272	1	MCDNWIFVEVLCGSGSGSamber	67	6e-05
ORF 1273	1	MFRSopalICGSGSGSamber	67	6e-05
ORF 1274	1	MSLYFLRVCKCCGSGSGSamber	67	6e-05
ORF 1275	1	MMLFVIIISCGSGSGSamber	67	6e-05
ORF 1276	1	MLFVSADLICGSGSGSamber	67	6e-05
ORF 1277	1	MWMCNLNKIWCGSGSGSamber	67	6e-05
ORF 1278	1	MLIVLYFVECGSGSGSamber	67	6e-05
ORF 1279	1	MWIDSCDYCCCGSGSGSamber	67	6e-05
ORF 1280	1	MCCPEFNVRVICGSGSGSamber	67	6e-05
ORF 1281	1	MCKQSRCCHICCGSGSGSamber	67	6e-05
ORF 1282	1	MCCCNamberRDISCGSGSGSamber	67	6e-05
ORF 1283	1	MYCCILIVSCCGSGSGSamber	67	6e-05
ORF 1284	1	MHSYLWWSCCCGSGSGSamber	67	6e-05
ORF 1285	1	MRCIVLRSYCFCGSGSGSamber	67	6e-05
ORF 1286	1	MCDDFLINGICGSGSGSamber	67	6e-05
ORF 1287	1	MYCYTQCWCIRCGSGSGSamber	67	6e-05
ORF 1288	1	MFTICFACSMCGSGSGSamber	67	6e-05
ORF 1289	1	MNFLYTYCCNCGSGSGSamber	67	6e-05
ORF 1290	1	MCRNWRCYCTSCGSGSGSamber	67	6e-05
ORF 1291	1	MCCYALCCAYCCGSGSGSamber	67	6e-05
ORF 1292	1	MMWNYTCRCLCCGSGSGSamber	67	6e-05
ORF 1293	1	MFALERLWCCCCGSGSGSamber	67	6e-05
ORF 1294	1	MCPCLLCFSYCGSGSGSamber	67	6e-05
ORF 1295	1	MSWHFCNCWKDCGSGSGSamber	67	6e-05
ORF 1296	1	MSCYFKKWKNCGSGSGSamber	67	6e-05
ORF 1297	1	MCAYIKLICSCGSGSGSamber	67	6e-05
ORF 1298	1	MWCSFRIDVCCGSGSGSamber	67	6e-05
ORF 1299	1	MLRCRCKCWNCGSGSGSamber	67	6e-05
ORF 1300	1	MCSSDKIFCCCCGSGSGSamber	67	6e-05
ORF 1301	1	MNRMLMCYCLCCGSGSGSamber	67	6e-05
ORF 1302	1	MCKamberIVSWKCGSGSGSamber	67	6e-05
ORF 1303	1	MEYYNHLCSCICGSGSGSamber	67	6e-05
ORF 1304	1	MDTWSSCCICCGSGSGSamber	67	6e-05
ORF 1305	1	MIRYYKYKWCYCGSGSGSamber	67	6e-05
ORF 1306	1	MYCAVSFCCRCGSGSGSamber	67	6e-05
ORF 1307	1	MVQCTNTCCDCCGSGSGSamber	67	6e-05
ORF 1308	1	MDCIECLICWHCGSGSGSamber	67	6e-05
ORF 1309	1	MLCNCNCCFamberCGSGSGSamber	67	6e-05
ORF 1310	1	MLRCYRFCCYECGSGSGSamber	67	6e-05
ORF 1311	1	MNCFFETCCYCGSGSGSamber	67	6e-05
ORF 1312	1	MSLCFLHDLCCCGSGSGSamber	67	6e-05
ORF 1313	1	MSCCTLLRMIICGSGSGSamber	67	6e-05
ORF 1314	1	MCWKRTKTYILCGSGSGSamber	67	6e-05
ORF 1315	1	MAFLEYMVCYCCGSGSGSamber	67	6e-05
ORF 1316	1	MWFESCKLYVGCGSGSGSamber	67	6e-05
ORF 1317	1	MRYDCYLLLHVCGSGSGSamber	67	6e-05
ORF 1318	1	MYKVNCAWCILCGSGSGSamber	67	6e-05
ORF 1319	1	MSNRWFFVLDCGSGSGSamber	66	6e-05
ORF 1320	1	MISFVRCCGSGSGSamber	66	6e-05
ORF 1321	1	MTYYQDLCCNCGSGSGSamber	66	6e-05
ORF 1322	1	MCWGFSCCGCGSGSGSamber	66	6e-05
ORF 1323	1	MMYCDVACQCICGSGSGSamber	66	6e-05
ORF 1324	1	MCWILVIKNamberLCGSGSGSamber	66	6e-05
ORF 1325	1	MCVRDIamberamberNFCGSGSGSamber	66	6e-05
ORF 1326	1	MLCHCIAIVYNCGSGSGSamber	66	6e-05
ORF 1327	1	MISRTMCFCICGSGSGSamber	66	6e-05
ORF 1328	1	MEKHIRKCGSGSGSamber	66	6e-05
ORF 1329	1	MKYVIITCTCCGSGSGSamber	66	6e-05
ORF 1330	1	MCYVRMTCSCCGSGSGSamber	66	6e-05
ORF 1331	1	MYSCRKWCCRMCGSGSGSamber	66	6e-05
ORF 1332	1	MIWKYNCGSGSGSamber	66	6e-05
ORF 1333	1	MCSEACCYKYCCGSGSGSamber	66	6e-05
ORF 1334	1	MYGCFNDWNWTCGSGSGSamber	66	6e-05
ORF 1335	1	MMYWNWDCCIGCGSGSGSamber	66	6e-05
ORF 1336	1	MCYTRFLVIHSCGSGSGSamber	66	6e-05
ORF 1337	1	MCCPRVHCCYCGSGSGSamber	66	6e-05
ORF 1338	1	MLCFLTFVVNNCGSGSGSamber	66	6e-05
ORF 1339	1	MMWAYCNRWINCGSGSGSamber	66	6e-05
ORF 1340	1	MISTKYYWVLCCGSGSGSamber	66	6e-05
ORF 1341	1	MCSWNWRIIDLCGSGSGSamber	66	6e-05
ORF 1342	1	MHCGIHLRCCSCGSGSGSamber	66	6e-05
ORF 1343	1	MQNSCCYCYSFCGSGSGSamber	66	6e-05
ORF 1344	1	MGYCILVNVRCGSGSGSamber	66	6e-05
ORF 1345	1	MCIWYTLCCCCGSGSGSamber	66	6e-05
ORF 1346	1	MDMTKNCCCLCGSGSGSamber	66	6e-05
ORF 1347	1	MLKCICSCMLCGSGSGSamber	66	6e-05
ORF 1348	1	MPPYVCGCHCSCGSGSGSamber	66	6e-05
ORF 1349	1	MCYLCEISDCCCGSGSGSamber	66	6e-05
ORF 1350	1	MCTCAALFKNFCGSGSGSamber	66	6e-05
ORF 1351	1	MNKKCILWIVVCGSGSGSamber	66	6e-05
ORF 1352	1	MEMELYIVVVVCGSGSGSamber	66	6e-05
ORF 1353	1	MCACKIRFVICCGSGSGSamber	66	6e-05
ORF 1354	1	MRFWDVCCCCACGSGSGSamber	66	6e-05
ORF 1355	1	MANCSFSCCNICGSGSGSamber	66	6e-05
ORF 1356	1	MWLMVCNRWTNCGSGSGSamber	66	6e-05
ORF 1357	1	MYKALCYTFYICGSGSGSamber	66	6e-05
ORF 1358	1	MEPKVVIVCCCGSGSGSamber	66	6e-05
ORF 1359	1	MYLNCCCCIAWCGSGSGSamber	66	6e-05
ORF 1360	1	MCWEIYCGSGSGSamber	66	6e-05
ORF 1361	1	MIFLIGGACGSGSGSamber	66	6e-05
ORF 1362	1	MACCIWRFTIDCGSGSGSamber	66	6e-05
ORF 1363	1	MYCCRDVTCFYCGSGSGSamber	66	6e-05
ORF 1364	1	MCWSLENWIYSCGSGSGSamber	66	6e-05
ORF 1365	1	MLCCSRFLYCICGSGSGSamber	66	6e-05
ORF 1366	1	MYCNLICYCSYCGSGSGSamber	66	6e-05
ORF 1367	1	MCKYLFVFQNCGSGSGSamber	65	5e-05
ORF 1368	1	MEHYFLTCCSCCGSGSGSamber	65	5e-05
ORF 1369	1	MHSGICCWTYCCGSGSGSamber	65	5e-05
ORF 1370	1	MCYCLEFEILYCGSGSGSamber	65	5e-05
ORF 1371	1	MCRTHNVCCLLCGSGSGSamber	65	5e-05
ORF 1372	1	MVEDCCICFRFCGSGSGSamber	65	5e-05
ORF 1373	1	MICCLKWKDCCGSGSGSamber	65	5e-05
ORF 1374	1	MCVWIQLKPKCGSGSGSamber	65	5e-05
ORF 1375	1	MCCWCIPSSYSSCGSGSGSamber	65	5e-05
ORF 1376	1	MKGTSYCCCCCGSGSGSamber	65	5e-05
ORF 1377	1	MMCNNLVFILCGSGSGSamber	65	5e-05
ORF 1378	1	MYALVVCCCHCGSGSGSamber	65	5e-05
ORF 1379	1	MFRCYTSCFRDCICGSGSGSamber	65	5e-05
ORF 1380	1	MRNCFHCCYICGSGSGSamber	65	5e-05
ORF 1381	1	MDIELIVCECCGSGSGSamber	65	5e-05
ORF 1382	1	MDCCSMLCLCNCGSGSGSamber	65	5e-05
ORF 1383	1	MCYSGLVFCCVCGSGSGSamber	65	5e-05
ORF 1384	1	MCCCVILFTDCGSGSGSamber	65	5e-05
ORF 1385	1	MCRopalRMPMVVLCGSGSGSamber	65	5e-05
ORF 1386	1	MCVRFLLSCCRCGSGSGSamber	65	5e-05
ORF 1387	1	MVLCRMCCCGSGSGSamber	65	5e-05
ORF 1388	1	MKFCTNLCCYCGSGSGSamber	65	5e-05
ORF 1389	1	MYCYTRTYWVNCGSGSGSamber	65	5e-05
ORF 1390	1	MCRKICYCCQICGSGSGSamber	65	5e-05
ORF 1391	1	MPCFSCCHVICGSGSGSamber	65	5e-05
ORF 1392	1	MYCVLKCACSCGSGSGSamber	65	5e-05
ORF 1393	1	MRVLFISCRCCGSGSGSamber	65	5e-05
ORF 1394	1	MCPKIVHCTCCCGSGSGSamber	65	5e-05
ORF 1395	1	MCNWVNRCFCCGSGSGSamber	65	5e-05
ORF 1396	1	MGFCCITILVKCGSGSGSamber	65	5e-05
ORF 1397	1	MYWITKCSCCACGSGSGSamber	65	5e-05
ORF 1398	1	MKVFHEYCGHCCGSGSGSamber	65	5e-05
ORF 1399	1	MTLKLQCCYCGSGSGSamber	65	5e-05
ORF 1400	1	MLCFLDFCSCCGSGSGSamber	65	5e-05
ORF 1401	1	MDICICWTVFSCGSGSGSamber	65	5e-05
ORF 1402	1	MLNLDCCHCLWCGSGSGSamber	65	5e-05
ORF 1403	1	MRQRQIDRamberTDRLTDSamber	65	5e-05
ORF 1404	1	MRVLTFVTCCCGSGSGSamber	65	5e-05
ORF 1405	1	MCCKLFRICNCCGSGSGSamber	65	5e-05
ORF 1406	1	MPCSYWCIAVCGSGSGSamber	65	5e-05
ORF 1407	1	MGMRRCTVICYCGSGSGSamber	65	5e-05
ORF 1408	1	MSICCIWKRLCGSGSGSamber	65	5e-05
ORF 1409	1	MYNQCLMLCCRCGSGSGSamber	65	5e-05
ORF 1410	1	MFWSWSRICCCGSGSGSamber	65	5e-05
ORF 1411	1	MYWDCCWCNIECGSGSGSamber	65	5e-05
ORF 1412	1	MMRCHKYFWCSCGSGSGSamber	65	5e-05
ORF 1413	1	MCLGCRIWCNCGSGSGSamber	65	5e-05
ORF 1414	1	MCFVNKFWDCCCGSGSGSamber	65	5e-05
ORF 1415	1	MTMCTNWIRVLCGSGSGSamber	65	5e-05
ORF 1416	1	MVLIECCCRWYCGSGSGSamber	64	5e-05
ORF 1417	1	MYNFMCCYCCYCGSGSGSamber	64	5e-05
ORF 1418	1	MCCFMSWTNSCCGSGSGSamber	64	5e-05
ORF 1419	1	MYYVKACCAICGSGSGSamber	64	5e-05
ORF 1420	1	MCYRLNYVLVSCGSGSGSamber	64	5e-05
ORF 1421	1	MSCEWQCLNYCCGSGSGSamber	64	5e-05
ORF 1422	1	MCMIQLWNMSCGSGSGSamber	64	5e-05
ORF 1423	1	MWCNRTYWCNVCGSGSGSamber	64	5e-05
ORF 1424	1	MRSNRRCYSCCCGSGSGSamber	64	5e-05
ORF 1425	1	MTCSCFLCSRCGSGSGSamber	64	5e-05
ORF 1426	1	MCCARITFKVCGSGSGSamber	64	5e-05
ORF 1427	1	MHMVAICIRCFCGSGSGSamber	64	5e-05
ORF 1428	1	MDILCCCVSYCGSGSGSamber	64	5e-05
ORF 1429	1	MCFRTWMISCGSGSGSamber	64	5e-05
ORF 1430	1	MFCCDCLLLVCGSGSGSamber	64	5e-05
ORF 1431	1	MLDYCLLYCCCGSGSGSamber	64	5e-05
ORF 1432	1	MEFRHLYNCCYCGSGSGSamber	64	5e-05
ORF 1433	1	MLFHCKDFWCCCGSGSGSamber	64	5e-05
ORF 1434	1	MKCTFIKWYYCGSGSGSamber	64	5e-05
ORF 1435	1	MNCCACTVIWICGSGSGSamber	64	5e-05
ORF 1436	1	MASVNIVVLVICGSGSGSamber	64	5e-05
ORF 1437	1	MWYQMLMCDCCGSGSGSamber	64	5e-05
ORF 1438	1	MYWGSCCAICSCGSGSGSamber	64	5e-05
ORF 1439	1	MYWCCQCICTNCGSGSGSamber	64	5e-05
ORF 1440	1	MCIWIVGRSRCGSGSGSamber	64	5e-05
ORF 1441	1	MCCRVYRMCKICGSGSGSamber	64	5e-05
ORF 1442	1	MCLYAHPIVYCGSGSGSamber	64	5e-05
ORF 1443	1	MGHLVFKCWCCGSGSGSamber	64	5e-05
ORF 1444	1	MYCCDWTLCTCGSGSGSamber	64	5e-05
ORF 1445	1	MYCARICCSVCGSGSGSamber	64	5e-05
ORF 1446	1	MVYTLEYCCCCGSGSGSamber	64	5e-05
ORF 1447	1	MCFCLCFCNRSCGSGSGSamber	64	5e-05
ORF 1448	1	MNCICAVCFTCGSGSGSamber	64	5e-05
ORF 1449	1	MPLTRKIVCYCGSGSGSamber	64	5e-05
ORF 1450	1	MCKVKCCISCCGSGSGSamber	64	5e-05
ORF 1451	1	MCRLLHIWKICGSGSGSamber	64	5e-05
ORF 1452	1	MTWCMVFCCSCGSGSGSamber	64	5e-05
ORF 1453	1	MVNRKCWIYCVCGSGSGSamber	64	5e-05
ORF 1454	1	MTKCWWIVLCNCGSGSGSamber	64	5e-05
ORF 1455	1	MGLDSQRYMWAVVHRHSamber	64	5e-05
ORF 1456	1	MCCAVLRSCCYCGSGSGSamber	64	5e-05
ORF 1457	1	MFCYLIEPNCVCGSGSGSamber	64	5e-05
ORF 1458	1	MCKKNSCCLIVCGSGSGSamber	64	5e-05
ORF 1459	1	MILICCYARCNCGSGSGSamber	64	5e-05
ORF 1460	1	MCFDFREYWMITYCGSGSGSamber	64	5e-05
ORF 1461	1	MRYILYDCRTICGSGSGSamber	64	5e-05
ORF 1462	1	MGCWCLKNCCCCGSGSGSamber	64	5e-05
ORF 1463	1	MCINLPKFCVCCGSGSGSamber	64	5e-05
ORF 1464	1	MRYRACSFEIRCGSGSGSamber	64	5e-05
ORF 1465	1	MTCGVYKMCCCCGSGSGSamber	63	5e-05
ORF 1466	1	MYPCCCWICDCGSGSGSamber	63	5e-05
ORF 1467	1	MCWTPMVLEIKCGSGSGSamber	63	5e-05
ORF 1468	1	MCSTNVNCCLMCGSGSGSamber	63	5e-05
ORF 1469	1	MCCCCLDSILYCGSGSGSamber	63	5e-05
ORF 1470	1	MMTRAYWFECCCGSGSGSamber	63	5e-05
ORF 1471	1	MMKCVECGSGSGSamber	63	5e-05
ORF 1472	1	MCVRFSYCCNGCGSGSGSamber	63	5e-05
ORF 1473	1	MMIYDCYCCYCGSGSGSamber	63	5e-05
ORF 1474	1	MCNGNSCCFVCGSGSGSamber	63	5e-05
ORF 1475	1	MCLYSMAISWMCGSGSGSamber	63	5e-05
ORF 1476	1	MDCYRTLIVCSCGSGSGSamber	63	5e-05
ORF 1477	1	MKSTSVIYWCFCGSGSGSamber	63	5e-05
ORF 1478	1	MFCYRMICTICCGSGSGSamber	63	5e-05
ORF 1479	1	MTMCCYLYWIDCGSGSGSamber	63	5e-05
ORF 1480	1	MCRIYFYTDILCGSGSGSamber	63	5e-05
ORF 1481	1	MCCAFDKKIWICGSGSGSamber	63	5e-05
ORF 1482	1	MNCYCGLCYCVCGSGSGSamber	63	5e-05
ORF 1483	1	MYFSCYAFCNCGSGSGSamber	63	5e-05
ORF 1484	1	MCSLNDFRWNDCGSGSGSamber	63	5e-05
ORF 1485	1	MCSALLLWMVCGSGSGSamber	63	5e-05
ORF 1486	1	MLILLVVFCGSGSGSamber	63	5e-05
ORF 1487	1	MVINCLMCCCECGSGSGSamber	63	5e-05
ORF 1488	1	MSNCCCILIMLCGSGSGSamber	63	5e-05
ORF 1489	1	MILCQCCRRLHCGSGSGSamber	63	5e-05
ORF 1490	1	MWYRCYIYKCCCGSGSGSamber	63	5e-05
ORF 1491	1	MCCPCLKNALLCGSGSGSamber	63	5e-05
ORF 1492	1	MSECWHYCIAVCGSGSGSamber	63	5e-05
ORF 1493	1	MIVANYVCGSGSGSamber	63	5e-05
ORF 1494	1	MCCYCIVIKDICGSGSGSamber	63	5e-05
ORF 1495	1	MSCSYSSVCYRYWICGSGSGSamber	63	5e-05
ORF 1496	1	MIFCHCVTCNVCGSGSGSamber	63	5e-05
ORF 1497	1	MYYCCCCLGICCGSGSGSamber	63	5e-05
ORF 1498	1	MKCYDCYCVIICGSGSGSamber	63	5e-05
ORF 1499	1	MLCCNWKWNDCGSGSGSamber	63	5e-05
ORF 1500	1	MCLTLYGFCCCGSGSGSamber	63	5e-05
ORF 1501	1	MFLRTVYHCCCCGSGSGSamber	63	5e-05
ORF 1502	1	MYWYSCVIRCGSGSGSamber	63	5e-05
ORF 1503	1	MCTWCWSLCKRCGSGSGSamber	63	5e-05
ORF 1504	1	MCSMCCLIVCCGSGSGSamber	63	5e-05
ORF 1505	1	MGYSYNMCYCYCGSGSGSamber	63	5e-05
ORF 1506	1	MSLSAVCYCCCCGSGSGSamber	63	5e-05
ORF 1507	1	MDACWCICCRNCGSGSGSamber	63	5e-05
ORF 1508	1	MGNYCLCKCNICGSGSGSamber	63	5e-05
ORF 1509	1	MLMFKGCGSGSGSamber	63	5e-05
ORF 1510	1	MCCDFCYWTLTCGSGSGSamber	63	5e-05
ORF 1511	1	MCNCFVIDRSCGSGSGSamber	63	5e-05
ORF 1512	1	MDQCYITICSCGSGSGSamber	63	5e-05
ORF 1513	1	MCWTDHCWCFCGSGSGSamber	63	5e-05
ORF 1514	1	MCKFLKCYFKICGSGSGSamber	63	5e-05
ORF 1515	1	MCYLLIDDCGSGSGSamber	63	5e-05
ORF 1516	1	MWYYRVIQFCACGSGSGSamber	63	5e-05
ORF 1517	1	MSRYRYIYLLCCGSGSGSamber	63	5e-05
ORF 1518	1	MDCFLELLICGCGSGSGSamber	63	5e-05
ORF 1519	1	MCSHLWFDLECGSGSGSamber	62	5e-05
ORF 1520	1	MMEFAYCCYICGSGSGSamber	62	5e-05
ORF 1521	1	MFRDCSYYVWKCGSGSGSamber	62	5e-05
ORF 1522	1	MCLWACYCCNLCGSGSGSamber	62	5e-05
ORF 1523	1	MDVRTQCKCCCGSGSGSamber	62	5e-05
ORF 1524	1	MRPYRVKIYVCGSGSGSamber	62	5e-05
ORF 1525	1	MMYVWCCCFSNCGSGSGSamber	62	5e-05
ORF 1526	1	MVRDCICCWKWCGSGSGSamber	62	5e-05
ORF 1527	1	MDCYNCYYVCGSGSGSamber	62	5e-05
ORF 1528	1	MDICPYIFCLCCGSGSGSamber	62	5e-05
ORF 1529	1	MLCRTLNFCCCGSGSGSamber	62	5e-05
ORF 1530	1	MVYYRCTRCCLCGSGSGSamber	62	5e-05
ORF 1531	1	MCDYFWTYSKYCGSGSGSamber	62	5e-05
ORF 1532	1	MSSFWLLCNVCGSGSGSamber	62	5e-05
ORF 1533	1	MCFANLIVLDICGSGSGSamber	62	5e-05
ORF 1534	1	MCLTMCWTCCDCGSGSGSamber	62	5e-05
ORF 1535	1	MCWCamberLTCRRSCGSGSGSamber	62	5e-05
ORF 1536	1	MCYCFKLCYTRCGSGSGSamber	62	5e-05
ORF 1537	1	MKCYFCAHVRNCGSGSGSamber	62	5e-05
ORF 1538	1	MQAYVLTICCACGSGSGSamber	62	5e-05
ORF 1539	1	MSCFCIWIKCCGSGSGSamber	62	5e-05
ORF 1540	1	MPYLFCISCLCGSGSGSamber	62	5e-05
ORF 1541	1	MGSCCNCFLIRCGSGSGSamber	62	5e-05
ORF 1542	1	MHIHSLWVYCCGSGSGSamber	62	5e-05
ORF 1543	1	MCHLFDWKSLCGSGSGSamber	62	5e-05
ORF 1544	1	MWCSLQYWCFCGSGSGSamber	62	5e-05
ORF 1545	1	MCTCYWLNLSACGSGSGSamber	62	5e-05
ORF 1546	1	MCTWTYTLAEVCGSGSGSamber	62	5e-05
ORF 1547	1	MLYTKNACCCFCGSGSGSamber	62	5e-05
ORF 1548	1	MKWYITSFICRCGSGSGSamber	62	5e-05
ORF 1549	1	MFRTTNCYNWTCGSGSGSamber	62	5e-05
ORF 1550	1	MCFNRYKKCDCCGSGSGSamber	62	5e-05
ORF 1551	1	MCSIEDFLYLSCGSGSGSamber	62	5e-05
ORF 1552	1	MKCYYCEFCNCCGSGSGSamber	62	5e-05
ORF 1553	1	MGSLCYCCCALCGSGSGSamber	62	5e-05
ORF 1554	1	MYCYCLLCEVCGSGSGSamber	62	5e-05
ORF 1555	1	MKCYICCRIFDCGSGSGSamber	62	5e-05
ORF 1556	1	MTCRKLYIKLCGSGSGSamber	62	5e-05
ORF 1557	1	MCYVILADDNSCGSGSGSamber	62	5e-05
ORF 1558	1	MKCTNWLCCRLCGSGSGSamber	62	5e-05
ORF 1559	1	MLASSSWCICCCGSGSGSamber	62	5e-05
ORF 1560	1	MNVCCSRCYCCGSGSGSamber	62	5e-05
ORF 1561	1	MCCHWEIWSKICGSGSGSamber	62	5e-05
ORF 1562	1	MFMYWECWSDCGSGSGSamber	62	5e-05
ORF 1563	1	MCCWLQLKCVLCGSGSGSamber	62	5e-05
ORF 1564	1	MTYVLLKYCVCCGSGSGSamber	62	5e-05
ORF 1565	1	MLCNRPYDWFFCGSGSGSamber	62	5e-05
ORF 1566	1	MSTYKFCCSSCCGSGSGSamber	62	5e-05
ORF 1567	1	MLLCLCCSCITCGSGSGSamber	62	5e-05
ORF 1568	1	MIVYKYYCYEICGSGSGSamber	62	5e-05
ORF 1569	1	MQCCNWMFRICCGSGSGSamber	62	5e-05
ORF 1570	1	MCKLNLYILSCGSGSGSamber	62	5e-05
ORF 1571	1	MQFPKRCNCCICGSGSGSamber	62	5e-05
ORF 1572	1	MCCCWISKFRFCGSGSGSamber	62	5e-05
ORF 1573	1	MKYVELKLWCCCGSGSGSamber	62	5e-05
ORF 1574	1	MCLLYFMDCDCCGSGSGSamber	62	5e-05
ORF 1575	1	MMVYYRGCCLFCGSGSGSamber	62	5e-05
ORF 1576	1	MYGICWCLNPVCGSGSGSamber	62	5e-05
ORF 1577	1	MRVSLCCTVCCGSGSGSamber	62	5e-05
ORF 1578	1	MPTFDYVCCCCGSGSGSamber	62	5e-05
ORF 1579	1	MIFRGYICGCHCGSGSGSamber	62	5e-05
ORF 1580	1	MTVYYDRFCVICGSGSGSamber	62	5e-05
ORF 1581	1	MFLTLCYEVQCCGSGSGSamber	62	5e-05
ORF 1582	1	MCVKIINYSWCGSGSGSamber	62	5e-05
ORF 1583	1	MNFPVRTICLCCGSGSGSamber	62	5e-05
ORF 1584	1	MRDHHYRHPKYCGSMGSGSamber	62	5e-05
ORF 1585	1	MKCHIFGRCTCCGSGSGSamber	62	5e-05
ORF 1586	1	MYCDFLAFMCGSGSGSamber	61	5e-05
ORF 1587	1	MCCEICYFIQNCGSGSGSamber	61	5e-05
ORF 1588	1	MYYRANNFCCCCGSGSGSamber	61	5e-05
ORF 1589	1	MCFAYKRSMVICGSGSGSamber	61	5e-05
ORF 1590	1	MCYHWFKWRNCGSGSGSamber	61	5e-05
ORF 1591	1	MCKFVRCCLRTCGSGSGSamber	61	5e-05
ORF 1592	1	MDKSENCCWCICGSGSGSamber	61	5e-05
ORF 1593	1	MLWNRTCCICCGSGSGSamber	61	5e-05
ORF 1594	1	MCIEKIFAQCCGSGSGSamber	61	5e-05
ORF 1595	1	MCCWNCTNIWLCGSGSGSamber	61	5e-05
ORF 1596	1	MLRSLFTCSCSCGSGSGSamber	61	5e-05
ORF 1597	1	MCSSFSRVITCGSGSGSamber	61	5e-05
ORF 1598	1	MNCIEYLCLVCGSGSGSamber	61	5e-05
ORF 1599	1	MIDPRCFLSCGSGSGSamber	61	5e-05
ORF 1600	1	MYTCALAMCCFCGSGSGSamber	61	5e-05
ORF 1601	1	MCFMYDWWCCYCGSGSGSamber	61	5e-05
ORF 1602	1	MGRSVLSFICCCGSGSGSamber	61	5e-05
ORF 1603	1	MKWCFSFCEMCCGSGSGSamber	61	5e-05
ORF 1604	1	MTCICLNLILCGSGSGSamber	61	5e-05
ORF 1605	1	MCYCEYLCYRCCGSGSGSamber	61	5e-05
ORF 1606	1	MFCCTFISVSCGSGSGSamber	61	5e-05
ORF 1607	1	MIFDCWYMKKICGSGSGSamber	61	5e-05
ORF 1608	1	MCLHCCLCCGDCGSGSGSamber	61	5e-05
ORF 1609	1	MIALWTNDYCCCGSGSGSamber	61	5e-05
ORF 1610	1	MCYCDFASLLCCGSGSGSamber	61	5e-05
ORF 1611	1	MLICKYIYCRCGSGSGSamber	61	5e-05
ORF 1612	1	MCRLCCSFVWSCGSGSGSamber	61	5e-05
ORF 1613	1	MDVYCLKWCCCGSGSGSamber	61	5e-05
ORF 1614	1	MYRIDFCCACGCGSGSGSamber	61	5e-05
ORF 1615	1	MICRRIRVICCCGSGSGSamber	61	5e-05
ORF 1616	1	MLLDVVCGSGSGSamber	61	5e-05
ORF 1617	1	MWFTYIVERMCGSGSGSamber	61	5e-05
ORF 1618	1	MHVYCWCMCTDCGSGSGSamber	61	5e-05
ORF 1619	1	MYCCWLRILYCGSGSGSamber	61	5e-05
ORF 1620	1	MMGYITCFSCNCGSGSGSamber	61	5e-05
ORF 1621	1	MSITYVICDCSCGSGSGSamber	61	5e-05
ORF 1622	1	MCAVWNYCFCTCGSGSGSamber	61	5e-05
ORF 1623	1	MSCCYCWKNVQCGSGSGSamber	61	5e-05
ORF 1624	1	MCISNCSLamberVVCGSGSGSamber	61	5e-05
ORF 1625	1	MWLYTKDYWCLCGSGSGSamber	61	5e-05
ORF 1626	1	MCFIWMDWRCCGSGSGSamber	61	5e-05
ORF 1627	1	MCWCLNCYSAICGSGSGSamber	61	5e-05
ORF 1628	1	MEMCYIIVCYCGSGSGSamber	61	5e-05
ORF 1629	1	MFFECDYYIDFCGSGSGSamber	61	5e-05
ORF 1630	1	MAQCPamberYFVVMCGSGSGSamber	61	5e-05
ORF 1631	1	MENLYLLYCCRCGSGSGSamber	61	5e-05
ORF 1632	1	MCCAIYREYCFCGSGSGSamber	61	5e-05
ORF 1633	1	MCAFLFamberMITVCGSGSGSamber	61	5e-05
ORF 1634	1	MWKKTCKTYIVCGSGSGSamber	61	5e-05
ORF 1635	1	MRVCLHHVMNLCGSGSGSamber	61	5e-05
ORF 1636	1	MSMWSNRVYICCGSGSGSamber	61	5e-05
ORF 1637	1	MMCDLWICYIECGSGSGSamber	61	5e-05
ORF 1638	1	MCVNNFRTKICGSGSGSamber	61	5e-05
ORF 1639	1	MGCCIYITCWTCGSGSGSamber	61	5e-05
ORF 1640	1	MCKYYVLEIRCGSGSGSamber	61	5e-05
ORF 1641	1	MCCCYASIITCGSGSGSamber	61	5e-05
ORF 1642	1	MILFCFSTCWCCGSGSGSamber	61	5e-05
ORF 1643	1	MFCSCNLCWYKCGSGSGSamber	61	5e-05
ORF 1644	1	MSCCWLHTRIICGSGSGSamber	61	5e-05
ORF 1645	1	MCCVYHLITDCGSGSGSamber	61	5e-05
ORF 1646	1	MCCFHRIVLCCGSGSGSamber	61	5e-05
ORF 1647	1	MLHKRRYYCCCGSGSGSamber	61	5e-05
ORF 1648	1	MYYRGCRCQCYCGSGSGSamber	61	5e-05
ORF 1649	1	MMNCMFKLWCCCGSGSGSamber	61	5e-05
ORF 1650	1	MRCVTCCCNSCGSGSGSamber	61	5e-05
ORF 1651	1	MIKVMVIVYCCCGSGSGSamber	61	5e-05
ORF 1652	1	MSAVTCGYICCCGSGSGSamber	61	5e-05
ORF 1653	1	MHQFHLLVCCCGSGSGSamber	60	5e-05
ORF 1654	1	MCCKKFCFVVGCGSGSGSamber	60	5e-05
ORF 1655	1	MSEDFVVIVICGSGSGSamber	60	5e-05
ORF 1656	1	MYRERRGGSKIYSamber	60	5e-05
ORF 1657	1	MLCIRDYCCICGSGSGSamber	60	5e-05
ORF 1658	1	MCHWRPMCCCLCGSGSGSamber	60	5e-05
ORF 1659	1	MEARGCDCCCKCGSGSGSamber	60	5e-05
ORF 1660	1	MFCCWSWRRKCCGSGSGSamber	60	5e-05
ORF 1661	1	MCNLNYDCCECGSGSGSamber	60	5e-05
ORF 1662	1	MWRRPKCCCICGSGSGSamber	60	5e-05
ORF 1663	1	MCWFYFDNRSACGSGSGSamber	60	5e-05
ORF 1664	1	MTYYVLIYVDNCGSGSGSamber	60	5e-05
ORF 1665	1	MCTFQIYKKHLCGSGSGSamber	60	5e-05
ORF 1666	1	MLWFSCSHSCNCGSGSGSamber	60	5e-05
ORF 1667	1	MFACCYRIMRCCGSGSGSamber	60	5e-05
ORF 1668	1	MTYCLFTTCCCGSGSGSamber	60	5e-05
ORF 1669	1	MCCAIFKILKNCGSGSGSamber	60	5e-05
ORF 1670	1	MCMLFKWRCICGSGSGSamber	60	5e-05
ORF 1671	1	MQIVVVLINDNCGSGSGSamber	60	5e-05
ORF 1672	1	MMFAICHRTVICGSGSGSamber	60	5e-05
ORF 1673	1	MWCYCFVVNSCGSGSGSamber	60	5e-05
ORF 1674	1	MLYRYCVRVSCGSGSGSamber	60	5e-05
ORF 1675	1	MGYCNYFCALCGSGSGSamber	60	5e-05
ORF 1676	1	MRLNLMCCTIRCGSGSGSamber	60	5e-05
ORF 1677	1	MALMHTICGSGSGSamber	60	5e-05
ORF 1678	1	MRCLCYCQVVCGSGSGSamber	60	5e-05
ORF 1679	1	MECIKVFHCCLCGSGSGSamber	60	5e-05
ORF 1680	1	MYWSEFWSCCCGSGSGSamber	60	5e-05
ORF 1681	1	MSVFRICWCKCGSGSGSamber	60	5e-05
ORF 1682	1	MDCWNMCLCFYCGSGSGSamber	60	5e-05
ORF 1683	1	MLCDLLIVWICGSGSGSamber	60	5e-05
ORF 1684	1	MCCSYKIYWMCGSGSGSamber	60	5e-05
ORF 1685	1	MCSLCYRNGCCGSGSGSamber	60	5e-05
ORF 1686	1	MCNRNVLCCHCGSGSGSamber	60	5e-05
ORF 1687	1	MRKRILVCTCDCGSGSGSamber	60	5e-05
ORF 1688	1	MRCMMEEWRIYCGSGSGSamber	60	5e-05
ORF 1689	1	MKVKINRRYNCCGSGSGSamber	60	5e-05
ORF 1690	1	MSCTCNFRSLICGSGSGSamber	60	5e-05
ORF 1691	1	MLNYGYHCWCTCGSGSGSamber	60	5e-05
ORF 1692	1	MFCLHSSFYCSCGSGSGSamber	60	5e-05
ORF 1693	1	MCIWTVVCMCCGSGSGSamber	60	5e-05
ORF 1694	1	MFYCIKRLVCCCGSGSGSamber	60	5e-05
ORF 1695	1	MCYQLNVEVSVCGSGSGSamber	60	5e-05
ORF 1696	1	MLYCCQICWRYCGSGSGSamber	60	5e-05
ORF 1697	1	MCCILRLMFCSCGSGSGSamber	60	5e-05
ORF 1698	1	MCYSCCRCWITCGSGSGSamber	60	5e-05
ORF 1699	1	MLTCRCWCHLDCGSGSGSamber	60	5e-05
ORF 1700	1	MCTCFDCYVVFCGSGSGSamber	60	5e-05
ORF 1701	1	MWKMYCVLENYCGSGSGSamber	60	5e-05
ORF 1702	1	MLCNSVYCCFCCGSGSGSamber	60	5e-05
ORF 1703	1	MKYACLACWCLCGSGSGSamber	60	5e-05
ORF 1704	1	MCLWNCFCLLKCGSGSGSamber	60	5e-05
ORF 1705	1	MSYDVVCGSGSGSamber	60	5e-05
ORF 1706	1	MWYWFTVSCNCCGSGSGSamber	60	5e-05
ORF 1707	1	MACYYVCCKNLCGSGSGSamber	60	5e-05
ORF 1708	1	MGLTSGYLCCCCGSGSGSamber	60	5e-05
ORF 1709	1	MHSHACKCYCCCGSGSGSamber	60	5e-05
ORF 1710	1	MLSETYYRCLCGSGSGSamber	60	5e-05
ORF 1711	1	MCRMCFHCFRYCGSGSGSamber	60	5e-05
ORF 1712	1	MWRDSLSCCCCGSGSGSamber	60	5e-05
ORF 1713	1	MCAYVYYFRKICGSGSGSamber	60	5e-05
ORF 1714	1	MCTDCYAFFLNCGSGSGSamber	60	5e-05
ORF 1715	1	MMCRTYCIVICGSGSGSamber	60	5e-05
ORF 1716	1	MCKIVYWNLMFCGSGSGSamber	60	5e-05
ORF 1717	1	MEIRYFLICNCGSGSGSamber	60	5e-05
ORF 1718	1	MCFVPYSLELFCGSGSGSamber	60	5e-05
ORF 1719	1	MCKYLKIYLLCGSGSGSamber	60	5e-05
ORF 1720	1	MVPKCYCCFYVCGSGSGSamber	60	5e-05
ORF 1721	1	MYNCARIHWCFCGSGSGSamber	59	5e-05
ORF 1722	1	MMYCVLFIRNCGSGSGSamber	59	5e-05
ORF 1723	1	MSCWSFYWSSCGSGSGSamber	59	5e-05
ORF 1724	1	MMCSCIEEYCQCGSGSGSamber	59	5e-05
ORF 1725	1	MRWILCLMSIACGSGSGSamber	59	5e-05
ORF 1726	1	MFLQQYCQCYCGSGSGSamber	59	5e-05
ORF 1727	1	MTCKVQLYFCDCGSGSGSamber	59	5e-05
ORF 1728	1	MFCSDFTVHWICGSGSGSamber	59	5e-05
ORF 1729	1	MCAFCCVLYCHCGSGSGSamber	59	5e-05
ORF 1730	1	MCAAFCLCNRCGSGSGSamber	59	5e-05
ORF 1731	1	MTNCGNYCYCDCGSGSGSamber	59	5e-05
ORF 1732	1	MNPDVNCCCWCGSGSGSamber	59	5e-05
ORF 1733	1	MDRMSHYCLVCGSGSGSamber	59	5e-05
ORF 1734	1	MCRTCCFYVVYCGSGSGSamber	59	5e-05
ORF 1735	1	MCCICKYLIWMCGSGSGSamber	59	5e-05
ORF 1736	1	MSCEIVYLCGCGSGSGSamber	59	5e-05
ORF 1737	1	MTCCIRLYSCDCGSGSGSamber	59	5e-05
ORF 1738	1	MFKRSVLYICYCGSGSGSamber	59	5e-05
ORF 1739	1	MIIVFWamberCGSGSGSamber	59	5e-05
ORF 1740	1	MVIVRSWCCCMCGSGSGSamber	59	5e-05
ORF 1741	1	MEDMIRNCVCVCGSGSGSamber	59	5e-05
ORF 1742	1	MCRIPLYLTamberCGSGSGSamber	59	5e-05
ORF 1743	1	MRYSECCFVCCGSGSGSamber	59	5e-05
ORF 1744	1	MGIDWDICCCNCGSGSGSamber	59	5e-05
ORF 1745	1	MCSICSPCCYCGSGSGSamber	59	5e-05
ORF 1746	1	MACTIICICCGSGSGSamber	59	5e-05
ORF 1747	1	MYTVEKWTCCFCGSGSGSamber	59	5e-05
ORF 1748	1	MCAHCFEWWSVCGSGSGSamber	59	5e-05
ORF 1749	1	MVYYPMPYLCFCGSGSGSamber	59	5e-05
ORF 1750	1	MDCCCIIYICMCGSGSGSamber	59	5e-05
ORF 1751	1	MVTTYCIKCFCGSGSGSamber	59	5e-05
ORF 1752	1	MWFGMCWYSCCCGSGSGSamber	59	5e-05
ORF 1753	1	MHFVRSNRCCCCGSGSGSamber	59	5e-05
ORF 1754	1	MFIWKLRCNCCGSGSGSamber	59	5e-05
ORF 1755	1	MCWKPIVIHSCGSGSGSamber	59	5e-05
ORF 1756	1	MYKIIVSCWCCGSGSGSamber	59	5e-05
ORF 1757	1	MLCQGFTCYCFCGSGSGSamber	59	5e-05
ORF 1758	1	MCITIWRLMCCGSGSGSamber	59	5e-05
ORF 1759	1	MTWELYCCMKCCGSGSGSamber	59	5e-05
ORF 1760	1	MHKAYRYYECLCGSGSGSamber	59	5e-05
ORF 1761	1	MCCPDRYWHDICGSGSGSamber	59	5e-05
ORF 1762	1	MWSGIWEICCCCGSGSGSamber	59	5e-05
ORF 1763	1	MYWSAQCTCICGSGSGSamber	59	5e-05
ORF 1764	1	MCIAVFVEMKNCGSGSGSamber	59	5e-05
ORF 1765	1	MPDCCSWICCVCGSGSGSamber	59	5e-05
ORF 1766	1	MYCTILVNCCGSGSGSamber	59	5e-05
ORF 1767	1	MINCFAHFHICCGSGSGSamber	59	5e-05
ORF 1768	1	MVCYCMNCIVCCGSGSGSamber	59	5e-05
ORF 1769	1	MQRTCCCFKYCCGSGSGSamber	59	5e-05
ORF 1770	1	MCNIWSTICGSGSGSamber	59	5e-05
ORF 1771	1	MCYVCHSVICGCGSGSGSamber	59	5e-05
ORF 1772	1	MCVWRFVPIPSCGSGSGSamber	59	5e-05
ORF 1773	1	MFCFCLNYSSMCGSGSGSamber	59	5e-05
ORF 1774	1	MCCQIIYYAFCGSGSGSamber	59	5e-05
ORF 1775	1	MCYQCIDIWNCGSGSGSamber	59	5e-05
ORF 1776	1	MNWCLQCLKMCGSGSGSamber	59	5e-05
ORF 1777	1	MYLCRCLCDCCGSGSGSamber	59	5e-05
ORF 1778	1	MDWYWMSYIELCGSGSGSamber	59	5e-05
ORF 1779	1	MCYCCAINQICCGSGSGSamber	59	5e-05
ORF 1780	1	MYKNCCCISIICGSGSGSamber	59	5e-05
ORF 1781	1	MCWANCYIIVRCGSGSGSamber	59	5e-05
ORF 1782	1	MSYLKYSCICSCGSGSGSamber	59	5e-05
ORF 1783	1	MNCLVFKLDICCGSGSGSamber	59	5e-05
ORF 1784	1	MCIYVKNNWSCGSGSGSamber	59	5e-05
ORF 1785	1	MCWIRSWSFADCGSGSGSamber	59	5e-05
ORF 1786	1	MCYVLRCCYVCGSGSGSamber	59	5e-05
ORF 1787	1	MACCYSIRIYSCGSGSGSamber	59	5e-05
ORF 1788	1	MIVFMKGCGSGSGSamber	59	5e-05
ORF 1789	1	MWMLopalFCGSGSGSamber	59	5e-05
ORF 1790	1	MCCYSFISLYVCGSGSGSamber	59	5e-05
ORF 1791	1	MIYRVKRTCYCGSGSGSamber	59	5e-05
ORF 1792	1	MYCIGCYLICLCGSGSGSamber	59	5e-05
ORF 1793	1	MGamberKEWLRFKMRamberTamber	59	5e-05
ORF 1794	1	MIVRVYRCRCCCGSGSGSamber	59	5e-05
ORF 1795	1	MYVCSRFVCCCCGSGSGSamber	59	5e-05
ORF 1796	1	MHLCIVYECWCCGSGSGSamber	59	5e-05
ORF 1797	1	MNCCLICLCFCGSGSGSamber	59	5e-05
ORF 1798	1	MYGCCCEIYSCGSGSGSamber	59	5e-05
ORF 1799	1	MCNCCLICYYCGSGSGSamber	59	5e-05
ORF 1800	1	MWHYMCCWKICGSGSGSamber	59	5e-05
ORF 1801	1	MKCIVAYRCIICGSGSGSamber	59	5e-05
ORF 1802	1	MCRCTCNIWIYCGSGSGSamber	58	5e-05
ORF 1803	1	MVFQCITYIALCGSGSGSamber	58	5e-05
ORF 1804	1	MCCYTITFDYCCGSGSGSamber	58	5e-05
ORF 1805	1	MCRSEAHICCNCGSGSGSamber	58	5e-05
ORF 1806	1	MCCACRFWNAVCGSGSGSamber	58	5e-05
ORF 1807	1	MCCCLPMRNICGSGSGSamber	58	5e-05
ORF 1808	1	MTKWHKCCFCCGSGSGSamber	58	5e-05
ORF 1809	1	MYNCCYDGWICCGSGSGSamber	58	5e-05
ORF 1810	1	MCWNRAFCNLCGSGSGSamber	58	5e-05
ORF 1811	1	MLTCICYFVYCCGSGSGSamber	58	5e-05
ORF 1812	1	MVFCRMNCCCECGSGSGSamber	58	5e-05
ORF 1813	1	MCTYFVQRFWCGSGSGSamber	58	5e-05
ORF 1814	1	MRMKYMWQCCCCGSGSGSamber	58	5e-05
ORF 1815	1	MSYLKFIAECDCGSGSGSamber	58	5e-05
ORF 1816	1	MFRLTIVCDCACGSGSGSamber	58	5e-05
ORF 1817	1	MLMFGCCCDCGSGSGSamber	58	5e-05
ORF 1818	1	MYYGKIGCSCCCGSGSGSamber	58	5e-05
ORF 1819	1	MFRECIVamberICGSGSGSamber	58	5e-05
ORF 1820	1	MCFQNVYSIWRCGSGSGSamber	58	5e-05
ORF 1821	1	MDCCYQIFVPCGSGSGSamber	58	5e-05
ORF 1822	1	MERCYWTCCICGSGSGSamber	58	5e-05
ORF 1823	1	MWLEYCTCCTCGSGSGSamber	58	5e-05
ORF 1824	1	MCCKCRYCFWMCGSGSGSamber	58	5e-05
ORF 1825	1	MCNWDamberCCLICGSGSGSamber	58	5e-05
ORF 1826	1	MCLTCIKamberNLCGSGSGSamber	58	5e-05
ORF 1827	1	MVICHACLWNCCGSGSGSamber	58	5e-05
ORF 1828	1	MRVIISCCECCGSGSGSamber	58	5e-05
ORF 1829	1	MamberRADGCGSGSGSamber	58	5e-05
ORF 1830	1	MFDFPNWMACCCGSGSGSamber	58	5e-05
ORF 1831	1	MSDIWYFKCLCGSGSGSamber	58	5e-05
ORF 1832	1	MLCEHCSCQFIYYCGSGSGSamber	58	5e-05
ORF 1833	1	MRYRHIQLICCGSGSGSamber	58	5e-05
ORF 1834	1	MVICYICKCWCGSGSGSamber	58	5e-05
ORF 1835	1	MVCDFCSCYNRCGSGSGSamber	58	5e-05
ORF 1836	1	MCSRCFNDWYFCGSGSGSamber	58	5e-05
ORF 1837	1	MYYDWKCFCYCCGSGSGSamber	58	5e-05
ORF 1838	1	MCIELSLQVYYCGSGSGSamber	58	5e-05
ORF 1839	1	MFMGYCCTVLICGSGSGSamber	58	5e-05
ORF 1840	1	MCWSTCCLIVCGSGSGSamber	58	5e-05
ORF 1841	1	MVYTQLCRCNCCGSGSGSamber	58	5e-05
ORF 1842	1	MWIMTECSCFCGSGSGSamber	58	5e-05
ORF 1843	1	MCSRCTLLFVCGSGSGSamber	58	5e-05
ORF 1844	1	MCCINTFWICCGSGSGSamber	58	5e-05
ORF 1845	1	MGLHDYYAMYLCGSGSGSamber	58	5e-05
ORF 1846	1	MLTFVLCSIVCCGSGSGSamber	58	5e-05
ORF 1847	1	MCTCCNFIWRCGSGSGSamber	58	5e-05
ORF 1848	1	MCFGLRICGCGCGSGSGSamber	58	5e-05
ORF 1849	1	MGQNKLCCNCVCGSGSGSamber	58	5e-05
ORF 1850	1	MCCCCYITTLICGSGSGSamber	58	5e-05
ORF 1851	1	MCRWKFYVWHCGSGSGSamber	58	5e-05
ORF 1852	1	MCTKTWVFVVCGSGSGSamber	58	5e-05
ORF 1853	1	MSCKVTNWCCNCGSGSGSamber	58	5e-05
ORF 1854	1	MEFLKCAIACFCGSGSGSamber	58	5e-05
ORF 1855	1	MWYTICCMCDCGSGSGSamber	58	5e-05
ORF 1856	1	MYANSFVCRICCGSGSGSamber	58	5e-05
ORF 1857	1	MCVQRTNYYLTCGSGSGSamber	58	5e-05
ORF 1858	1	MWNCEYVEWTFCGSGSGSamber	58	5e-05
ORF 1859	1	MNCEIYYFCFCGSGSGSamber	58	5e-05
ORF 1860	1	MVYWTYALCIVCGSGSGSamber	58	5e-05
ORF 1861	1	MDSHNTCCRCCGSGSGSamber	58	5e-05
ORF 1862	1	MYHFRCIRCCCGSGSGSamber	58	5e-05
ORF 1863	1	MCSIIWSNYSTCGSGSGSamber	58	5e-05
ORF 1864	1	MCWKRKSICLCGSGSGSamber	58	5e-05
ORF 1865	1	MCCIADECWIYCGSGSGSamber	57	5e-05
ORF 1866	1	MWHFNMCCHCSCGSGSGSamber	57	5e-05
ORF 1867	1	MYamberVFVRVCYCGSGSGSamber	57	5e-05
ORF 1868	1	MCTFFANFSSVCGSGSGSamber	57	5e-05
ORF 1869	1	MCCICWTDSVCGSGSGSamber	57	5e-05
ORF 1870	1	MYRSVCCSFVCGSGSGSamber	57	5e-05
ORF 1871	1	MCYCAFSCLNICGSGSGSamber	57	5e-05
ORF 1872	1	MFEYGSCCRCCGSGSGSamber	57	5e-05
ORF 1873	1	MRSVSVLSFCGSGSGSamber	57	5e-05
ORF 1874	1	MNCFLCGCNWLCGSGSGSamber	57	5e-05
ORF 1875	1	MNCCAFLYGLCGSGSGSamber	57	5e-05
ORF 1876	1	MIVVLRRWSYNCGSGSGSamber	57	5e-05
ORF 1877	1	MTYYCLLTTSCGSGSGSamber	57	5e-05
ORF 1878	1	MRINSEWLIWICGSGSGSamber	57	5e-05
ORF 1879	1	MCKCFILRYKKCGSGSGSamber	57	5e-05
ORF 1880	1	MCACGLIFIRCCGSGSGSamber	57	5e-05
ORF 1881	1	MDCCIKACLCICGSGSGSamber	57	5e-05
ORF 1882	1	MCVDYVDYCCKCGSGSGSamber	57	5e-05
ORF 1883	1	MCCFNECICamberRCGSGSGSamber	57	5e-05
ORF 1884	1	MVLYIIEEIYLCGSGSGSamber	57	5e-05
ORF 1885	1	MDDFSCWMVCNCGSGSGSamber	57	5e-05
ORF 1886	1	MYSYVCYFQCNCGSGSGSamber	57	5e-05
ORF 1887	1	MCDRCAFYFISCGSGSGSamber	57	5e-05
ORF 1888	1	MDTLPCFLCCopalCGSGSGSamber	57	5e-05
ORF 1889	1	MQYSDACRYCCCGSGSGSamber	57	5e-05
ORF 1890	1	MVDVYTHWYCSCGSGSGSamber	57	5e-05
ORF 1891	1	MECIWCCTVHLCGSGSGSamber	57	5e-05
ORF 1892	1	MCSDPCTYWCCCGSGSGSamber	57	5e-05
ORF 1893	1	MCYCNamberTICTSCGSGSGSamber	57	5e-05
ORF 1894	1	MCDFSFSDWMICGSGSGSamber	57	5e-05
ORF 1895	1	MCCTYSCQICQCGSGSGSamber	57	5e-05
ORF 1896	1	MCVFRHLVSICGSGSGSamber	57	5e-05
ORF 1897	1	MFLVYSIMCCWCGSGSGSamber	57	5e-05
ORF 1898	1	MCWamberWIADVCGSGSGSamber	57	5e-05
ORF 1899	1	MKWELYNSCFCCGSGSGSamber	57	5e-05
ORF 1900	1	MWYLKHTCLCCGSGSGSamber	57	5e-05
ORF 1901	1	MCYGICACWTFCGSGSGSamber	57	5e-05
ORF 1902	1	MKYAICKCFIVCGSGSGSamber	57	5e-05
ORF 1903	1	MTIRLITCSFCCGSGSGSamber	57	5e-05
ORF 1904	1	MCYCRYYACYYCGSGSGSamber	57	5e-05
ORF 1905	1	MCSYRELVVICGSGSGSamber	57	5e-05
ORF 1906	1	MCRLKLCCVMTCGSGSGSamber	57	5e-05
ORF 1907	1	MSKFIWACCLCGSGSGSamber	57	5e-05
ORF 1908	1	MYCVVVCSVCDCGSGSGSamber	57	5e-05
ORF 1909	1	MWCCYLCTDNYCGSGSGSamber	57	5e-05
ORF 1910	1	MYCCDFamberLKCCGSGSGSamber	57	5e-05
ORF 1911	1	MVIDPHAICFCGSGSGSamber	57	5e-05
ORF 1912	1	MLCYMLHCCGCGSGSGSamber	57	5e-05
ORF 1913	1	MYTCWSNWSCRCGSGSGSamber	57	5e-05
ORF 1914	1	MICCCSIKYQYCGSGSGSamber	57	5e-05
ORF 1915	1	MYKSRCFCCCFGSGSGSamber	57	5e-05
ORF 1916	1	MCVCSTFITWRCGSGSGSamber	57	5e-05
ORF 1917	1	MLCICDDTWYFCGSGSGSamber	57	5e-05
ORF 1918	1	MSCSCLMFYICGSGSGSamber	57	5e-05
ORF 1919	1	MKCCIIWYQIICGSGSGSamber	57	5e-05
ORF 1920	1	MSRIECCLIINCGSGSGSamber	57	5e-05
ORF 1921	1	MCIRVWVICGSGSGSamber	57	5e-05
ORF 1922	1	MCYSCSLYKCGCGSGSGSamber	57	5e-05
ORF 1923	1	MTCYRTWTRSFCGSGSGSamber	57	5e-05
ORF 1924	1	MRCITHRFYSCGSGSGSamber	57	5e-05
ORF 1925	1	MCCCYRWRRSKCGSGSGSamber	57	5e-05
ORF 1926	1	MGLHDYMAWYLCGSGSGSamber	57	5e-05
ORF 1927	1	MWYRKMKWRCRCGSGSGSamber	57	5e-05
ORF 1928	1	MRNRNCYWCCCCGSGSGSamber	57	5e-05
ORF 1929	1	MLEMVYCYRNCGSGSGSamber	57	5e-05
ORF 1930	1	MELWFWCCCNACGSGSGSamber	57	5e-05
ORF 1931	1	MCSNKKWICSCCGSGSGSamber	57	5e-05
ORF 1932	1	MCCWSVCLIPYCGSGSGSamber	57	5e-05
ORF 1933	1	MWYREIMYCLICGSGSGSamber	57	5e-05
ORF 1934	1	MVLSCIPYCCHCGSGSGSamber	57	5e-05
ORF 1935	1	MYCFCDCTNVLCGSGSGSamber	57	5e-05
ORF 1936	1	MCCRNCYYVIGCGSGSGSamber	57	5e-05
ORF 1937	1	MRVNEICGSGSGSamber	57	5e-05
ORF 1938	1	MNTCLILCHCCGSGSGSamber	57	5e-05
ORF 1939	1	MSCNRDFLLIDCGSGSGSamber	57	5e-05
ORF 1940	1	MSCYGWNWKCYCGSGSGSamber	57	5e-05
ORF 1941	1	MWLTYCTCYLDCGSGSGSamber	57	5e-05
ORF 1942	1	MVLRDGCCCCDCGSGSGSamber	57	5e-05
ORF 1943	1	MWHCCACLFQCGSGSGSamber	57	5e-05
ORF 1944	1	MRTILKRLCDCCGSGSGSamber	57	5e-05
ORF 1945	1	MVNRANCIVWTCGSGSGSamber	57	5e-05
ORF 1946	1	MKCILQWRCYCGSGSGSamber	57	5e-05
ORF 1947	1	MNPMKIRCCIKCGSGSGSamber	57	5e-05
ORF 1948	1	MMCRFRYKLIVCGSGSGSamber	57	5e-05
ORF 1949	1	MEISamberCIAVVCGSGSGSamber	57	5e-05
ORF 1950	1	MMLIVLKKCGSGSGSamber	57	5e-05
ORF 1951	1	MAFPFVFDCCYCGSGSGSamber	57	5e-05
ORF 1952	1	MCFWFQTVQKCGSGSGSamber	57	5e-05
ORF 1953	1	MCLVLQTSFSICGSGSGSamber	57	5e-05
ORF 1954	1	MNCTLRFLCCFCGSGSGSamber	57	5e-05
ORF 1955	1	MYEVFCLCRKVCGSGSGSamber	57	5e-05
ORF 1956	1	MQHCNYSFWCCCGSGSGSamber	57	5e-05
ORF 1957	1	MQIRYCWKCCYCGSGSGSamber	57	5e-05
ORF 1958	1	MCRCIICRLDCCGSGSGSamber	56	5e-05
ORF 1959	1	MYGFCCCLCCGSGSGSamber	56	5e-05
ORF 1960	1	MKMEPDVCCYCCGSGSGSamber	56	5e-05
ORF 1961	1	MSAVYCACGSGSGSamber	56	5e-05
ORF 1962	1	MRVYSSAWICNCGSGSGSamber	56	5e-05
ORF 1963	1	MDWopalCMCWITICGSGSGSamber	56	5e-05
ORF 1964	1	MFIWTFRCTCICGSGSGSamber	56	5e-05
ORF 1965	1	MCCSLPCWYCCGSGSGSamber	56	5e-05
ORF 1966	1	MHYVEIWLFTCGSGSGSamber	56	5e-05
ORF 1967	1	MCFLASTKLKLCGSGSGSamber	56	5e-05
ORF 1968	1	MCICYRWCFVNCGSGSGSamber	56	5e-05
ORF 1969	1	MSCFHDCLWICGSGSGSamber	56	5e-05
ORF 1970	1	MEAVVVRNCCGSGSGSamber	56	5e-05
ORF 1971	1	MCYFEILMCYCGSGSGSamber	56	5e-05
ORF 1972	1	MNWTFLCNLCVCGSGSGSamber	56	5e-05
ORF 1973	1	MCWLIRRKNamberLCGSGSGSamber	56	5e-05
ORF 1974	1	MWCWSIFCTSHCGSGSGSamber	56	5e-05
ORF 1975	1	MNSRKCCLCACGSGSGSamber	56	5e-05
ORF 1976	1	MYamberAFKYVVVVCGSGSGSamber	56	5e-05
ORF 1977	1	MKNNLCTCCICCGSGSGSamber	56	5e-05
ORF 1978	1	MCKDCYSCWLYCGSGSGSamber	56	5e-05
ORF 1979	1	MGLHDYYAWYLCGSGSGSamber	56	5e-05
ORF 1980	1	MCTCWQNCYRCCGSGSGSamber	56	5e-05
ORF 1981	1	MHVRLHWCCDCCGSGSGSamber	56	5e-05
ORF 1982	1	MEamberTGLAVVVKCGSGSGSamber	56	5e-05
ORF 1983	1	MRCVNLDYRIYCGSGSGSamber	56	5e-05
ORF 1984	1	MHFCTLCICCDCGSGSGSamber	56	5e-05
ORF 1985	1	MMYCCDIWYYCGSGSGSamber	56	5e-05
ORF 1986	1	MYKYWDCCCSCGSGSGSamber	56	5e-05
ORF 1987	1	MSCNHFWCICLCGSGSGSamber	56	5e-05
ORF 1988	1	MCKHWKLLVNCGSGSGSamber	56	5e-05
ORF 1989	1	MWECGDLICCRCGSGSGSamber	56	5e-05
ORF 1990	1	MCVNSVLISCCCGSGSGSamber	56	5e-05
ORF 1991	1	MCFSSKGGCCCCGSGSGSamber	56	5e-05
ORF 1992	1	MCCCLKKLKSWCGSGSGSamber	56	5e-05
ORF 1993	1	MEWICCCRIEFCGSGSGSamber	56	5e-05
ORF 1994	1	MCYSPLYRSVCGSGSGSamber	56	5e-05
ORF 1995	1	MPNSLRYVLICGSGSGSamber	56	5e-05
ORF 1996	1	MEFYVLCCDCCGSGSGSamber	56	5e-05
ORF 1997	1	MCKCKWLRISCCGSGSGSamber	56	5e-05
[truncated: 161,787 more rows]

## Sheet: R4 C645A
selection round # 4
total sequence # 264382
ORF	No	Seq	Reads	Enrich
ORF 1	1	MGochreLochreEGDIHTARTGGGKDRKSTRLNSSHamber	1788	0.00676
ORF 2	1	MRYLKFRCCCICGSGSGSamber	1379	0.00522
ORF 3	1	MGGGKDRKSTRLNSSHamber	917	0.00347
ORF 4	1	MTGGGKDRKSTRLNSSHamber	799	0.00302
ORF 5	1	MWYQGCKVYVECGSGSGSamber	485	0.00183
ORF 6	1	MCCFFACCYCACGSGSGSamber	470	0.00178
ORF 7	1	MHTARTGGGKDRKSTRLNSSHamber	407	0.00154
ORF 8	1	MWACLYCCNCCCGSGSGSamber	391	0.00148
ORF 9	1	MACICSICCCFCGSGSGSamber	385	0.00146
ORF 10	1	MSLRNACICCCCGSGSGSamber	384	0.00145
ORF 11	1	MCCCCIPWRLKCGSGSGSamber	356	0.00135
ORF 12	1	MLYVVDVCGSGSGSamber	325	0.00123
ORF 13	1	MVHCCHCYIRICGSGSGSamber	315	0.00119
ORF 14	1	MCCYFARCYICGSGSGSamber	302	0.00114
ORF 15	1	MWYLNSCKCRCCGSGSGSamber	302	0.00114
ORF 16	1	MMYYTVCGCYCCGSGSGSamber	301	0.00114
ORF 17	1	MCCCYCFRCCICGSGSGSamber	297	0.00112
ORF 18	1	MRYQNCWCCCCGSGSGSamber	281	0.00106
ORF 19	1	MMYQEWCCCTCGSGSGSamber	262	0.00099
ORF 20	1	MCCTCPNRCCCGSGSGSamber	260	0.00098
ORF 21	1	MWLLSCNVYIKCGSGSGSamber	252	0.00095
ORF 22	1	MYFTEFCCCSCCGSGSGSamber	247	0.00093
ORF 23	1	MAYWYHCCICCGSGSGSamber	245	0.00093
ORF 24	1	MCNHCWTCCCCGSGSGSamber	239	0.0009
ORF 25	1	MCYCDFVVCCLCGSGSGSamber	239	0.0009
ORF 26	1	MFACAYQCCCCGSGSGSamber	238	0.0009
ORF 27	1	MCCLNWSYYLCCGSGSGSamber	237	0.0009
ORF 28	1	MYNCTWTCCYCCGSGSGSamber	230	0.00087
ORF 29	1	MMCMYQCCYCYCGSGSGSamber	224	0.00085
ORF 30	1	MWYIADRCCCTCGSGSGSamber	216	0.00082
ORF 31	1	MRIFYICGSGSGSamber	213	0.00081
ORF 32	1	MCMRIYSVCCYCGSGSGSamber	211	0.0008
ORF 33	1	MWSYICCACCCCGSGSGSamber	206	0.00078
ORF 34	1	MTFEIVCGSGSGSamber	206	0.00078
ORF 35	1	MCSWCTCNYCCGSGSGSamber	205	0.00078
ORF 36	1	MCNTFCSCLCSCGSGSGSamber	204	0.00077
ORF 37	1	MCNWNICCCTCGSGSGSamber	200	0.00076
ORF 38	1	MDINWRICCCCGSGSGSamber	198	0.00075
ORF 39	1	MWLETCMKYVDCGSGSGSamber	191	0.00072
ORF 40	1	MCTCFCQLCCCCGSGSGSamber	185	0.0007
ORF 41	1	MYQFLRSCCCFCGSGSGSamber	184	0.0007
ORF 42	1	MLHCSCRCWNWCGSGSGSamber	183	0.00069
ORF 43	1	MFCWCSCCKCGSGSGSamber	182	0.00069
ORF 44	1	MCCALSCFCRCCGSGSGSamber	178	0.00067
ORF 45	1	MAYCYWLKRCCCGSGSGSamber	175	0.00066
ORF 46	1	MYASCSICCWCGSGSGSamber	174	0.00066
ORF 47	1	MYKSRCFCCCCGSGSGSamber	173	0.00065
ORF 48	1	MYCCLKCCFECGSGSGSamber	171	0.00065
ORF 49	1	MYAHRSSCCCFCGSGSGSamber	171	0.00065
ORF 50	1	MLYSFWCSCCCGSGSGSamber	167	0.00063
ORF 51	1	MICCCFRTCCGCGSGSGSamber	166	0.00063
ORF 52	1	MNYTYDCCCSCCGSGSGSamber	164	0.00062
ORF 53	1	MWNLELNCLCCCGSGSGSamber	163	0.00062
ORF 54	1	MWSFHACCYCDCGSGSGSamber	163	0.00062
ORF 55	1	MWFAQCNNYVRCGSGSGSamber	163	0.00062
ORF 56	1	MVLCMVHCCYCCGSGSGSamber	162	0.00061
ORF 57	1	MWFLCCCQCSICGSGSGSamber	162	0.00061
ORF 58	1	MYDCLWFSCCCGSGSGSamber	161	0.00061
ORF 59	1	MFRNLCCTCLCGSGSGSamber	161	0.00061
ORF 60	1	MYCCELICCSWCGSGSGSamber	161	0.00061
ORF 61	1	MGYHTLCHCWCCGSGSGSamber	161	0.00061
ORF 62	1	MGTRCYCCCCACGSGSGSamber	160	0.00061
ORF 63	1	MDICCSCCECCGSGSGSamber	158	0.0006
ORF 64	1	MCRNWCCYCTSCGSGSGSamber	158	0.0006
ORF 65	1	MSNCCACRILCGSGSGSamber	156	0.00059
ORF 66	1	MHFGRCYICCCCGSGSGSamber	155	0.00059
ORF 67	1	MLIRICHYCCCCGSGSGSamber	155	0.00059
ORF 68	1	MWYYWDCCCGSGSGSamber	154	0.00058
ORF 69	1	MMCWTICYRCCGSGSGSamber	153	0.00058
ORF 70	1	MRCCIWLKWNCGSGSGSamber	152	0.00057
ORF 71	1	MWHNVCNRYDNCGSGSGSamber	151	0.00057
ORF 72	1	MYCGCICWKLTCGSGSGSamber	150	0.00057
ORF 73	1	MFIACEWNCCCCGSGSGSamber	150	0.00057
ORF 74	1	MLYLGCFCCCSCGSGSGSamber	149	0.00056
ORF 75	1	MMCMYYCECLCGSGSGSamber	149	0.00056
ORF 76	1	MRWKLCCCCCCGSGSGSamber	146	0.00055
ORF 77	1	MFFRYVTCHCCCGSGSGSamber	143	0.00054
ORF 78	1	MKSYRCHCNCCCGSGSGSamber	141	0.00053
ORF 79	1	MMCHRYCCWCCCGSGSGSamber	140	0.00053
ORF 80	1	MIVIVSVFDCGSGSGSamber	140	0.00053
ORF 81	1	MCRRCNCYWCCGSGSGSamber	136	0.00051
ORF 82	1	MCYCELFRCYCCGSGSGSamber	132	0.0005
ORF 83	1	MCCDYCRCCGSGSGSamber	130	0.00049
ORF 84	1	MLSCWCHYCTCGSGSGSamber	130	0.00049
ORF 85	1	MCYCRRYYCCCCGSGSGSamber	129	0.00049
ORF 86	1	MCTCFLTCCCGSGSGSamber	129	0.00049
ORF 87	1	MCYCLCRKRFNCGSGSGSamber	129	0.00049
ORF 88	1	MCCSCCYHQWCGSGSGSamber	128	0.00048
ORF 89	1	MGochreLochreEGDIHTARTGGGNochreYDSLamber	127	0.00048
ORF 90	1	MCLMYFEICYCCGSGSGSamber	125	0.00047
ORF 91	1	MFRAWYEKCGSGSGSamber	125	0.00047
ORF 92	1	MWPCCFVCCCCGSGSGSamber	123	0.00047
ORF 93	1	MCTYLWCCSCCGSGSGSamber	123	0.00047
ORF 94	1	MSVAVECGSGSGSamber	121	0.00046
ORF 95	1	MCYYCCYSYYCGSGSGSamber	120	0.00045
ORF 96	1	MYYEVCCFCKSCGSGSGSamber	119	0.00045
ORF 97	1	MWILRACCYCTCGSGSGSamber	119	0.00045
ORF 98	1	MCCTYYCYIEICGSGSGSamber	119	0.00045
ORF 99	1	MCVYCILYSCCGSGSGSamber	119	0.00045
ORF 100	1	MRNYCVCCCNCCGSGSGSamber	118	0.00045
ORF 101	1	MLNCFGCCTCYCGSGSGSamber	118	0.00045
ORF 102	1	MTHNLAVICCCCGSGSGSamber	118	0.00045
ORF 103	1	MFSCRCYTICACGSGSGSamber	118	0.00045
ORF 104	1	MWYCSNIDCCCCGSGSGSamber	117	0.00044
ORF 105	1	MWSVHCACCYCGSGSGSamber	117	0.00044
ORF 106	1	MEYTHICLCCNCGSGSGSamber	116	0.00044
ORF 107	1	MYGAFCNCWCCGSGSGSamber	115	0.00043
ORF 108	1	MKCNKFLICHCCGSGSGSamber	115	0.00043
ORF 109	1	MKFTCPCDCCCGSGSGSamber	115	0.00043
ORF 110	1	MGITFCCNCCLCGSGSGSamber	115	0.00043
ORF 111	1	MPYRNYCCHCCGSGSGSamber	114	0.00043
ORF 112	1	MNIAPTCCCYICGSGSGSamber	114	0.00043
ORF 113	1	MYWLTRSNCCCCGSGSGSamber	114	0.00043
ORF 114	1	MRDMHYRHPKYCGSGSGSamber	114	0.00043
ORF 115	1	MGFTCSYFCCCCGSGSGSamber	113	0.00043
ORF 116	1	MSCHCYCEIRICGSGSGSamber	113	0.00043
ORF 117	1	MWNDYCLQCCVCGSGSGSamber	112	0.00042
ORF 118	1	MCSFTGCHCSCCGSGSGSamber	112	0.00042
ORF 119	1	MYSVCRRCYCCCGSGSGSamber	111	0.00042
ORF 120	1	MCCPYDILFYSCGSGSGSamber	111	0.00042
ORF 121	1	MCSCWCHVKKCGSGSGSamber	110	0.00042
ORF 122	1	MALCVRQCYCICGSGSGSamber	110	0.00042
ORF 123	1	MYYWCNVCCLCGSGSGSamber	110	0.00042
ORF 124	1	MSHALPNCCCYCGSGSGSamber	108	0.00041
ORF 125	1	MNLYCYCFCCGSGSGSamber	108	0.00041
ORF 126	1	MCYCFICRINCGSGSGSamber	108	0.00041
ORF 127	1	MCDFCCIYFSDCGSGSGSamber	108	0.00041
ORF 128	1	MICSCRLICCCCGSGSGSamber	107	0.0004
ORF 129	1	MGYHCFCFCGSGSGSamber	107	0.0004
ORF 130	1	MSAMLTVCGSGSGSamber	107	0.0004
ORF 131	1	MSPVRFCCCRICGSGSGSamber	107	0.0004
ORF 132	1	MRMYVMTCCCYCGSGSGSamber	106	0.0004
ORF 133	1	MVYSMKEWKYCGSGSGSamber	106	0.0004
ORF 134	1	MCCYELYICCCGSGSGSamber	105	0.0004
ORF 135	1	MCCHCPCIRICGSGSGSamber	105	0.0004
ORF 136	1	MCYCCFVLKCSCGSGSGSamber	105	0.0004
ORF 137	1	MWYSNKCCCRCGSGSGSamber	104	0.00039
ORF 138	1	MCCCLCAIVICGSGSGSamber	104	0.00039
ORF 139	1	MCSTLILSLCCCGSGSGSamber	102	0.00039
ORF 140	1	MWHLCGCYCQCGSGSGSamber	102	0.00039
ORF 141	1	MLHYCPCCYICGSGSGSamber	102	0.00039
ORF 142	1	MLDYILCCECLCGSGSGSamber	102	0.00039
ORF 143	1	MMYYRWWCTCDCGSGSGSamber	102	0.00039
ORF 144	1	MCSTCYNCILICGSGSGSamber	102	0.00039
ORF 145	1	MDYCWHWICCNCGSGSGSamber	101	0.00038
ORF 146	1	MYWCTYTCHWSCGSGSGSamber	101	0.00038
ORF 147	1	MNVHFCPICCCCGSGSGSamber	100	0.00038
ORF 148	1	MRCQMSCWISCCGSGSGSamber	99	0.00037
ORF 149	1	MTIRCNRCCCCGSGSGSamber	99	0.00037
ORF 150	1	MCMRYRINVCCCGSGSGSamber	98	0.00037
ORF 151	1	MCCRRKCYFWKCGSGSGSamber	98	0.00037
ORF 152	1	MVFASCNIYINCGSGSGSamber	97	0.00037
ORF 153	1	MNDCSCCICIWCGSGSGSamber	97	0.00037
ORF 154	1	MCNTFICYCWCCGSGSGSamber	97	0.00037
ORF 155	1	MDCRYRSYCCWCGSGSGSamber	97	0.00037
ORF 156	1	MICIDDWNCCWCGSGSGSamber	96	0.00036
ORF 157	1	MLYHTCTWCSCGSGSGSamber	96	0.00036
ORF 158	1	MFYWSYIECCCGSGSGSamber	96	0.00036
ORF 159	1	MamberKNamberNTCGSGSGSamber	96	0.00036
ORF 160	1	MYRDVLFSICCCGSGSGSamber	95	0.00036
ORF 161	1	MWYMNWDFNKRCGSGSGSamber	94	0.00036
ORF 162	1	MDLCCCYDCCRCGSGSGSamber	94	0.00036
ORF 163	1	MCCICCYYTICGSGSGSamber	94	0.00036
ORF 164	1	MCSNVCWCCICGSGSGSamber	94	0.00036
ORF 165	1	MWMYWPKCYYCCGSGSGSamber	94	0.00036
ORF 166	1	MSCIYFCCDVCGSGSGSamber	93	0.00035
ORF 167	1	MLFLCCCSCICGSGSGSamber	93	0.00035
ORF 168	1	MYQCLLCCCLCGSGSGSamber	93	0.00035
ORF 169	1	MRHCKSCTCCCCGSGSGSamber	92	0.00035
ORF 170	1	MVCCHLWTYCCCGSGSGSamber	92	0.00035
ORF 171	1	MWSYEGCCWCLCGSGSGSamber	92	0.00035
ORF 172	1	MCSCGYCLYRCCGSGSGSamber	91	0.00034
ORF 173	1	MMYCTFSCCWVCGSGSGSamber	91	0.00034
ORF 174	1	MCWLNKIICSCCGSGSGSamber	91	0.00034
ORF 175	1	MYCACCCKKIWCGSGSGSamber	90	0.00034
ORF 176	1	MERIAFCNCCCGSGSGSamber	90	0.00034
ORF 177	1	MCSCCCSFWFRCGSGSGSamber	90	0.00034
ORF 178	1	MCYWRSCCLCCGSGSGSamber	90	0.00034
ORF 179	1	MWCCCLWSCNACGSGSGSamber	90	0.00034
ORF 180	1	MWYCTKWICDCCGSGSGSamber	89	0.00034
ORF 181	1	MLCYQYCICTCGSGSGSamber	89	0.00034
ORF 182	1	MRLCCRCLCCCGSGSGSamber	89	0.00034
ORF 183	1	MCTCEVLFCCLCGSGSGSamber	89	0.00034
ORF 184	1	MYCVTCRNCCWCGSGSGSamber	89	0.00034
ORF 185	1	MWTLRYGCCCICGSGSGSamber	89	0.00034
ORF 186	1	MMCFLNCCLCCGSGSGSamber	89	0.00034
ORF 187	1	MWKINCNRYLNCGSGSGSamber	89	0.00034
ORF 188	1	MYTVWRYSCNCCCGSGSGSamber	89	0.00034
ORF 189	1	MCWFHSCCamberKCGSGSGSamber	89	0.00034
ORF 190	1	MCCYTLCYYDCGSGSGSamber	88	0.00033
ORF 191	1	MCFLECCYVYSCGSGSGSamber	88	0.00033
ORF 192	1	MSCYSNLCYCICGSGSGSamber	88	0.00033
ORF 193	1	MDMMYFCHCTCCCGSGSGSamber	87	0.00033
ORF 194	1	MFALCGCCNWCGSGSGSamber	87	0.00033
ORF 195	1	MSYAYIVRCCCCGSGSGSamber	87	0.00033
ORF 196	1	MIYQRYCHCCCGSGSGSamber	86	0.00033
ORF 197	1	MKCCTRRLCCCCGSGSGSamber	85	0.00032
ORF 198	1	MYCCCYTIRFKCGSGSGSamber	85	0.00032
ORF 199	1	MCFILCRKYSCCGSGSGSamber	85	0.00032
ORF 200	1	MCYIRCCFTACGSGSGSamber	84	0.00032
ORF 201	1	MWCLKSENCCCCGSGSGSamber	84	0.00032
ORF 202	1	MYSTCRCSCFCGSGSGSamber	84	0.00032
ORF 203	1	MYCYVWCTCCTCGSGSGSamber	84	0.00032
ORF 204	1	MCCVSVRSCCCCGSGSGSamber	84	0.00032
ORF 205	1	MCYRCFCHRYFCGSGSGSamber	83	0.00031
ORF 206	1	MCTNVYHWCCYCGSGSGSamber	83	0.00031
ORF 207	1	MLIQISCCRCVCGSGSGSamber	83	0.00031
ORF 208	1	MCSLIYCCWCGSGSGSamber	83	0.00031
ORF 209	1	MGCCLISCCCICGSGSGSamber	83	0.00031
ORF 210	1	MVYSWRFCACCCGSGSGSamber	82	0.00031
ORF 211	1	MCCSCAYFRKCGSGSGSamber	82	0.00031
ORF 212	1	MMMKDamberCGSGSGSamber	82	0.00031
ORF 213	1	MWYSSKCCCRCGSGSGSamber	82	0.00031
ORF 214	1	MCCSRFFKCCLCGSGSGSamber	82	0.00031
ORF 215	1	MWFVRCNLYIMCGSGSGSamber	82	0.00031
ORF 216	1	MCYRCLYNCCHCGSGSGSamber	81	0.00031
ORF 217	1	MYGICCCCTVVCGSGSGSamber	81	0.00031
ORF 218	1	MECITILNFCCCGSGSGSamber	80	0.0003
ORF 219	1	MYFMFRCCLCCGSGSGSamber	80	0.0003
ORF 220	1	MTCSACYWIIKCGSGSGSamber	80	0.0003
ORF 221	1	MVHKEYILICCCGSGSGSamber	80	0.0003
ORF 222	1	MVCCNLRLYCYCGSGSGSamber	80	0.0003
ORF 223	1	MVCYFQYDCCFCGSGSGSamber	80	0.0003
ORF 224	1	MWSYMLCCCCICGSGSGSamber	79	0.0003
ORF 225	1	MLLTECNCFCVCGSGSGSamber	79	0.0003
ORF 226	1	MTCIICARYYCGSGSGSamber	79	0.0003
ORF 227	1	MTFHCNICSCCGSGSGSamber	79	0.0003
ORF 228	1	MYCCNRCCWTCGSGSGSamber	79	0.0003
ORF 229	1	MECCTYVVYCCCGSGSGSamber	79	0.0003
ORF 230	1	MCFCYCCNLRMCGSGSGSamber	79	0.0003
ORF 231	1	MFCICTCLTYCGSGSGSamber	79	0.0003
ORF 232	1	MWINICTCHCCGSGSGSamber	79	0.0003
ORF 233	1	MCRKICYCCQICGSGSGSamber	78	0.0003
ORF 234	1	MCFFALICKCCCGSGSGSamber	78	0.0003
ORF 235	1	MRLTICCRMCCCGSGSGSamber	78	0.0003
ORF 236	1	MPPLVMCWCNCCGSGSGSamber	78	0.0003
ORF 237	1	MCCSCYFTCCLCGSGSGSamber	78	0.0003
ORF 238	1	MISWCLKNCCCCGSGSGSamber	77	0.00029
ORF 239	1	MCCCTCLYFVKCGSGSGSamber	77	0.00029
ORF 240	1	MASVVYCICTCCGSGSGSamber	77	0.00029
ORF 241	1	MFYQLCRCTCCGSGSGSamber	77	0.00029
ORF 242	1	MRQRQRQLGRGAENochreYDSLamber	77	0.00029
ORF 243	1	MCYTFLCCDCCGSGSGSamber	77	0.00029
ORF 244	1	MLEVVWCNCCGSGSGSamber	77	0.00029
ORF 245	1	MLIRNYCCCMCGSGSGSamber	77	0.00029
ORF 246	1	MCCCRIFIEEYCGSGSGSamber	77	0.00029
ORF 247	1	MRYLVAFCCCCGSGSGSamber	76	0.00029
ORF 248	1	MFCRCFDCWICGSGSGSamber	76	0.00029
ORF 249	1	MYCACCPCWWCGSGSGSamber	76	0.00029
ORF 250	1	MRDHHYRHPKYCGSGSGSamber	76	0.00029
ORF 251	1	MSFCCWSLCNCGSGSGSamber	76	0.00029
ORF 252	1	MYCVTTYICYCGSGSGSamber	75	0.00028
ORF 253	1	MYELWCCDCNCGSGSGSamber	75	0.00028
ORF 254	1	MCYCAIYCSNamberCGSGSGSamber	75	0.00028
ORF 255	1	MVFCQSCCDCICGSGSGSamber	75	0.00028
ORF 256	1	MVLVKWYCCCCGSGSGSamber	75	0.00028
ORF 257	1	MFICYSLCFCCCGSGSGSamber	75	0.00028
ORF 258	1	MAYTQWFCRCICGSGSGSamber	75	0.00028
ORF 259	1	MCLWACYCCNLCGSGSGSamber	75	0.00028
ORF 260	1	MDWWTCCCNYCGSGSGSamber	75	0.00028
ORF 261	1	MCTRYCCWCVCGSGSGSamber	74	0.00028
ORF 262	1	MCLYSCRLVCCCGSGSGSamber	74	0.00028
ORF 263	1	MMCTMFISCCFCGSGSGSamber	74	0.00028
ORF 264	1	MRVVCACGSGSGSamber	74	0.00028
ORF 265	1	MCSCAQLYCNICGSGSGSamber	74	0.00028
ORF 266	1	MWCIVamberKSCCHCGSGSGSamber	74	0.00028
ORF 267	1	MNFSEMNCGSGSGSamber	74	0.00028
ORF 268	1	MYWCCQCICTNCGSGSGSamber	74	0.00028
ORF 269	1	MVYQLTNCTCCCGSGSGSamber	74	0.00028
ORF 270	1	MYCAYCVCHWCGSGSGSamber	74	0.00028
ORF 271	1	MMVLLCYSCCFCGSGSGSamber	74	0.00028
ORF 272	1	MCNSCTCYRCCGSGSGSamber	73	0.00028
ORF 273	1	MSCYACCRCQICGSGSGSamber	73	0.00028
ORF 274	1	MTMYCTICCLCGSGSGSamber	73	0.00028
ORF 275	1	MCTYCAICCNRCGSGSGSamber	73	0.00028
ORF 276	1	MLCNLYQCCSCCGSGSGSamber	72	0.00027
ORF 277	1	MYLVYCCYCICGSGSGSamber	72	0.00027
ORF 278	1	MLLCLCCSCITCGSGSGSamber	72	0.00027
ORF 279	1	MAFCYVCCWNLCGSGSGSamber	72	0.00027
ORF 280	1	MYALVVCCCHCGSGSGSamber	72	0.00027
ORF 281	1	MLMCCICYRNLCGSGSGSamber	72	0.00027
ORF 282	1	MSWRCSCCHVCGSGSGSamber	72	0.00027
ORF 283	1	MCSLCYCFMLHCGSGSGSamber	72	0.00027
ORF 284	1	MDITMRKIYCGSGSGSamber	72	0.00027
ORF 285	1	MRCIYCCVYRSCGSGSGSamber	72	0.00027
ORF 286	1	MCCCTPNYYLLCGSGSGSamber	71	0.00027
ORF 287	1	MLSEFWCCCVCGSGSGSamber	71	0.00027
ORF 288	1	MYARFCYCLCDCGSGSGSamber	71	0.00027
ORF 289	1	MCIQCIWCCYVCGSGSGSamber	70	0.00026
ORF 290	1	MCKGFRYCCYCGSGSGSamber	70	0.00026
ORF 291	1	MYSMCYHCCSWCGSGSGSamber	70	0.00026
ORF 292	1	MCFCCLNamberamberKFCGSGSGSamber	70	0.00026
ORF 293	1	MCWRMRSNCCCCGSGSGSamber	70	0.00026
ORF 294	1	MKCYLEYCVFCCGSGSGSamber	70	0.00026
ORF 295	1	MLTTENVVITCGSGSGSamber	70	0.00026
ORF 296	1	MWMFSCQVYCCCGSGSGSamber	69	0.00026
ORF 297	1	MGYVISCCCICGSGSGSamber	69	0.00026
ORF 298	1	MCDRMACCCKCGSGSGSamber	69	0.00026
ORF 299	1	MCTGCCLNCWICGSGSGSamber	69	0.00026
ORF 300	1	MDDWCLTRCSCCGSGSGSamber	69	0.00026
ORF 301	1	MTCCLVTCTCCCGSGSGSamber	69	0.00026
ORF 302	1	MEPNFCCYCFCGSGSGSamber	69	0.00026
ORF 303	1	MCCFCVWSSYNCGSGSGSamber	69	0.00026
ORF 304	1	MRKMCCACCILCGSGSGSamber	69	0.00026
ORF 305	1	MMSIKCLCCGCGSGSGSamber	69	0.00026
ORF 306	1	MMNVRTFCTCLCGSGSGSamber	68	0.00026
ORF 307	1	MFQSTYWMYCGSGSGSamber	68	0.00026
ORF 308	1	MGLHCICFTSCCGSGSGSamber	68	0.00026
ORF 309	1	MRYHCHCICICGSGSGSamber	68	0.00026
ORF 310	1	MYHWCCCYCCCGSGSGSamber	68	0.00026
ORF 311	1	MYCCTISFCCSCGSGSGSamber	68	0.00026
ORF 312	1	MCFCACTYRHYCGSGSGSamber	68	0.00026
ORF 313	1	MCWCYCLEFTMCGSGSGSamber	67	0.00025
ORF 314	1	MCHRSGICYCLCGSGSGSamber	67	0.00025
ORF 315	1	MCGNCCSFLYCGSGSGSamber	67	0.00025
ORF 316	1	MCLNIYCCSCVCGSGSGSamber	67	0.00025
ORF 317	1	MLWCIYCRCCCGSGSGSamber	67	0.00025
ORF 318	1	MEFTCYCFCICCGSGSGSamber	67	0.00025
ORF 319	1	MWSLNWKCCYRCGSGSGSamber	66	0.00025
ORF 320	1	MMYRLSLRCCICGSGSGSamber	66	0.00025
ORF 321	1	MYCCAVLCCCTCGSGSGSamber	66	0.00025
ORF 322	1	MCCYSCEIIVLCGSGSGSamber	66	0.00025
ORF 323	1	MALYVRRCCCCGSGSGSamber	66	0.00025
ORF 324	1	MPCCCKYLECCCGSGSGSamber	66	0.00025
ORF 325	1	MCYIGLACSCCCGSGSGSamber	66	0.00025
ORF 326	1	MCNSCLIICFCGSGSGSamber	66	0.00025
ORF 327	1	MCYCCWSFMLCGSGSGSamber	66	0.00025
ORF 328	1	MYYTCLCCCNCGSGSGSamber	66	0.00025
ORF 329	1	MCYWTIYRCCSCGSGSGSamber	65	0.00025
ORF 330	1	MCLDYCCYWICGSGSGSamber	65	0.00025
ORF 331	1	MCSRCNCFSCCGSGSGSamber	65	0.00025
ORF 332	1	MHLSYNCFWCCCGSGSGSamber	65	0.00025
ORF 333	1	MWYCCFYCMSCGSGSGSamber	65	0.00025
ORF 334	1	MVSCRKCNCCLCGSGSGSamber	65	0.00025
ORF 335	1	MVFSESCGSGSGSamber	65	0.00025
ORF 336	1	MLSCCCCCIYICGSGSGSamber	65	0.00025
ORF 337	1	MSMRKSCCCICGSGSGSamber	64	0.00024
ORF 338	1	MCTFCCLCDCYCGSGSGSamber	64	0.00024
ORF 339	1	MYEGCCCFCNSCGSGSGSamber	64	0.00024
ORF 340	1	MMFHRCYKCCICGSGSGSamber	64	0.00024
ORF 341	1	MEHYFLTCCSCCGSGSGSamber	64	0.00024
ORF 342	1	MYEACLICCLCGSGSGSamber	64	0.00024
ORF 343	1	MMYCNYCFIVCGSGSGSamber	64	0.00024
ORF 344	1	MHLVCCICCRCGSGSGSamber	64	0.00024
ORF 345	1	MWMLNCRIAVICGSGSGSamber	64	0.00024
ORF 346	1	MMCCLCCETKYCGSGSGSamber	64	0.00024
ORF 347	1	MQYCAKCYCICGSGSGSamber	64	0.00024
ORF 348	1	MCCEIFLYCDLCGSGSGSamber	64	0.00024
ORF 349	1	MSYSFSCLVCCCGSGSGSamber	63	0.00024
ORF 350	1	MLVLNFCSCVCCGSGSGSamber	63	0.00024
ORF 351	1	MCCYWCIMRKNCGSGSGSamber	63	0.00024
ORF 352	1	MVYCCYCCMILCGSGSGSamber	63	0.00024
ORF 353	1	MSYWIYCRCYCCGSGSGSamber	63	0.00024
ORF 354	1	MSTVYYCECRCCGSGSGSamber	63	0.00024
ORF 355	1	MCRCCRCRIMLCGSGSGSamber	63	0.00024
ORF 356	1	MRCACNCCLCCGSGSGSamber	63	0.00024
ORF 357	1	MRIMFCCYSCCGSGSGSamber	62	0.00023
ORF 358	1	MLSCKVIVCCVCGSGSGSamber	62	0.00023
ORF 359	1	MLWTKWCHCCICGSGSGSamber	62	0.00023
ORF 360	1	MCCCLISVQHCGSGSGSamber	62	0.00023
ORF 361	1	MCYCKYLAFCDCGSGSGSamber	62	0.00023
ORF 362	1	MTCIRMIYWICGSGSGSamber	62	0.00023
ORF 363	1	MVNLDCCCYICGSGSGSamber	62	0.00023
ORF 364	1	MLSRLIISHCGSGSGSamber	62	0.00023
ORF 365	1	MRCYSLKICYCCGSGSGSamber	62	0.00023
ORF 366	1	MSCYILRCCTICGSGSGSamber	62	0.00023
ORF 367	1	MLYSAKACCYCCGSGSGSamber	62	0.00023
ORF 368	1	MCCGYVFCCNCCGSGSGSamber	61	0.00023
ORF 369	1	MVQICTCTCICCGSGSGSamber	61	0.00023
ORF 370	1	MWNCECCRCVCGSGSGSamber	61	0.00023
ORF 371	1	MEAHGCDCCCKCGSGSGSamber	61	0.00023
ORF 372	1	MCCCCFSVDNSCGSGSGSamber	61	0.00023
ORF 373	1	MCCSYCFRYSMCGSGSGSamber	60	0.00023
ORF 374	1	MLCRSIKYCCLCGSGSGSamber	60	0.00023
ORF 375	1	MCCFLWTICTCGSGSGSamber	60	0.00023
ORF 376	1	MWYCNCCDWYLCGSGSGSamber	60	0.00023
ORF 377	1	MCSCRCILLSHCGSGSGSamber	60	0.00023
ORF 378	1	MSIIVFCGSGSGSamber	60	0.00023
ORF 379	1	MLIHISCCRCVCGSGSGSamber	60	0.00023
ORF 380	1	MTCCICLKIWCCGSGSGSamber	60	0.00023
ORF 381	1	MMCDWSYYICGSGSGSamber	60	0.00023
ORF 382	1	MCIYCVDFCCCGSGSGSamber	60	0.00023
ORF 383	1	MSFQRCYCCRCGSGSGSamber	59	0.00022
ORF 384	1	MECTQKYRCCACGSGSGSamber	59	0.00022
ORF 385	1	MCCYTITFDYCCGSGSGSamber	59	0.00022
ORF 386	1	MWTNCCCNCSCGSGSGSamber	59	0.00022
ORF 387	1	MRFMCYWYCICCGSGSGSamber	59	0.00022
ORF 388	1	MYCSCPIILSLCGSGSGSamber	59	0.00022
ORF 389	1	MGCHTCCKICCCGSGSGSamber	59	0.00022
ORF 390	1	METWKLSCCWCGSGSGSamber	59	0.00022
ORF 391	1	MCVCYWSCKTICGSGSGSamber	58	0.00022
ORF 392	1	MLYACYLIDCCCGSGSGSamber	58	0.00022
ORF 393	1	MHWYYEYCCICGSGSGSamber	58	0.00022
ORF 394	1	MYRLYTCHCCCGSGSGSamber	58	0.00022
ORF 395	1	MYTRCSWCCKLCGSGSGSamber	58	0.00022
ORF 396	1	MDMLNLNCCCLCGSGSGSamber	58	0.00022
ORF 397	1	MCYILCCSRTCGSGSGSamber	58	0.00022
ORF 398	1	MCKamberYAVVDDFCGSGSGSamber	58	0.00022
ORF 399	1	MCCPRYRVFYCCGSGSGSamber	58	0.00022
ORF 400	1	MWIYDRSCCCYCGSGSGSamber	58	0.00022
ORF 401	1	MCNYCCCWVMICGSGSGSamber	58	0.00022
ORF 402	1	MYRCYKCYCICGSGSGSamber	58	0.00022
ORF 403	1	MLTMFICCCSVCGSGSGSamber	58	0.00022
ORF 404	1	MICFHTCCRCSCGSGSGSamber	58	0.00022
ORF 405	1	MMYSYCVCSCQCGSGSGSamber	57	0.00022
ORF 406	1	MFYHFCSMCCKCGSGSGSamber	57	0.00022
ORF 407	1	MLYCCTLICSSCGSGSGSamber	57	0.00022
ORF 408	1	MYLTCYCLCSCGSGSGSamber	57	0.00022
ORF 409	1	MYCNLICYCSYCGSGSGSamber	57	0.00022
ORF 410	1	MRVYCYIMCTCCGSGSGSamber	57	0.00022
ORF 411	1	MCLTLYGFCCCGSGSGSamber	57	0.00022
ORF 412	1	MDCIVELSCNCCGSGSGSamber	57	0.00022
ORF 413	1	MVYRCWFCCQCGSGSGSamber	57	0.00022
ORF 414	1	MCCCYNLRLCCGSGSGSamber	57	0.00022
ORF 415	1	MMCTMTVLCWCCGSGSGSamber	57	0.00022
ORF 416	1	MCIWYTLCCCCGSGSGSamber	57	0.00022
ORF 417	1	MFDCMILICCECGSGSGSamber	57	0.00022
ORF 418	1	MGCNCCFQIYRCGSGSGSamber	57	0.00022
ORF 419	1	MCFCLRFCYSRCGSGSGSamber	57	0.00022
ORF 420	1	MTIIDWCCLCDCGSGSGSamber	57	0.00022
ORF 421	1	MYWCSNACTCYCGSGSGSamber	57	0.00022
ORF 422	1	MYVHNCCICYCGSGSGSamber	56	0.00021
ORF 423	1	MMYYCLKYCAICGSGSGSamber	56	0.00021
ORF 424	1	MTCCDCCIRWCGSGSGSamber	56	0.00021
ORF 425	1	MVLCRIHCCCKCGSGSGSamber	56	0.00021
ORF 426	1	MCYWNVHWICCCGSGSGSamber	56	0.00021
ORF 427	1	MYNGVCYCVCYCGSGSGSamber	56	0.00021
ORF 428	1	MDDHFCCYFNCCGSGSGSamber	56	0.00021
ORF 429	1	MHQVKLCCICCCGSGSGSamber	56	0.00021
ORF 430	1	MYNFMCCYCCYCGSGSGSamber	56	0.00021
ORF 431	1	MWFLKLCSCKCCGSGSGSamber	55	0.00021
ORF 432	1	MSLRIPFCCNCCGSGSGSamber	55	0.00021
ORF 433	1	MCYCCMCQWNFCGSGSGSamber	55	0.00021
ORF 434	1	MLRYCYCYCFCGSGSGSamber	55	0.00021
ORF 435	1	MWPSSCCYCSCGSGSGSamber	55	0.00021
ORF 436	1	MWKIRFCKCCCGSGSGSamber	55	0.00021
ORF 437	1	MYDCCICNIICGSGSGSamber	54	0.0002
ORF 438	1	MECYYCMILICGSGSGSamber	54	0.0002
ORF 439	1	MSCAVIamberCGSGSGSamber	54	0.0002
ORF 440	1	MRCKRYCNICLCGSGSGSamber	54	0.0002
ORF 441	1	MCCPRVHCCYCGSGSGSamber	54	0.0002
ORF 442	1	MCFCACYFRSICGSGSGSamber	54	0.0002
ORF 443	1	MCLRDIYCHCCCGSGSGSamber	54	0.0002
ORF 444	1	MCMRCYRCCGSGSGSamber	54	0.0002
ORF 445	1	MLCCCSCYDYTCGSGSGSamber	54	0.0002
ORF 446	1	MQCIEVIVLCTCGSGSGSamber	54	0.0002
ORF 447	1	MGPRCCTCCCCCGSGSGSamber	54	0.0002
ORF 448	1	MQCSMKWYCCWCGSGSGSamber	54	0.0002
ORF 449	1	MCFTCCYYMLCCGSGSGSamber	54	0.0002
ORF 450	1	MCTCAYYLVIACGSGSGSamber	54	0.0002
ORF 451	1	MCSCRIVLACCGSGSGSamber	53	0.0002
ORF 452	1	MLLQRCCSCNCGSGSGSamber	53	0.0002
ORF 453	1	MNVRTFCTCLCGSGSGSamber	53	0.0002
ORF 454	1	MCGIFCVSCCLCGSGSGSamber	53	0.0002
ORF 455	1	METCYCMCCCECGSGSGSamber	53	0.0002
ORF 456	1	MCCILYTYACNCGSGSGSamber	53	0.0002
ORF 457	1	MLNCCIKVYRICGSGSGSamber	53	0.0002
ORF 458	1	MLCICAVCKYSCGSGSGSamber	53	0.0002
ORF 459	1	MIYRFLGCCCICGSGSGSamber	53	0.0002
ORF 460	1	MCLKLNIVMCCCGSGSGSamber	53	0.0002
ORF 461	1	MCWTYLRCRCCGSGSGSamber	53	0.0002
ORF 462	1	MDLFEECCWCCGSGSGSamber	53	0.0002
ORF 463	1	MCICCCCNGNCGSGSGSamber	53	0.0002
ORF 464	1	MLamberLLQCGSGSGSamber	53	0.0002
ORF 465	1	MIYCCIWNCDNCGSGSGSamber	53	0.0002
ORF 466	1	MGochreLochreEGDIHTARTGGGNSamber	53	0.0002
ORF 467	1	MCAQSCNCWIYCGSGSGSamber	53	0.0002
ORF 468	1	MYADCCCYVLHCGSGSGSamber	52	0.0002
ORF 469	1	MCYCDCILKICGSGSGSamber	52	0.0002
ORF 470	1	MHIIWSCCWKCGSGSGSamber	52	0.0002
ORF 471	1	MMYCCNRCFLLCGSGSGSamber	52	0.0002
ORF 472	1	MVNLYYTCYCFCGSGSGSamber	52	0.0002
ORF 473	1	MMDHHYRHPKYCGSGSGSamber	52	0.0002
ORF 474	1	MCIDERCWNSCCGSGSGSamber	52	0.0002
ORF 475	1	MKYSCDCFWICGSGSGSamber	52	0.0002
ORF 476	1	MCNACICFEWICGSGSGSamber	52	0.0002
ORF 477	1	MLCIRDYCCICGSGSGSamber	52	0.0002
ORF 478	1	MCVPSYCCCKCGSGSGSamber	52	0.0002
ORF 479	1	MFCACICTCIDCGSGSGSamber	52	0.0002
ORF 480	1	MCSYGFCFVCCGSGSGSamber	52	0.0002
ORF 481	1	MSAYCYCCQKCGSGSGSamber	52	0.0002
ORF 482	1	MYTNWSCCSCCGSGSGSamber	52	0.0002
ORF 483	1	MFGCICCCCYGCGSGSGSamber	52	0.0002
ORF 484	1	MCCFDIRVKVTCGSGSGSamber	52	0.0002
ORF 485	1	MCCCYIVLSCDCGSGSGSamber	52	0.0002
ORF 486	1	MCKLAYCCLLCGSGSGSamber	52	0.0002
ORF 487	1	MFCCNYVCLICGSGSGSamber	52	0.0002
ORF 488	1	MPLAYCSCCCGSGSGSamber	51	0.00019
ORF 489	1	MCTCCNYCFYRCGSGSGSamber	51	0.00019
ORF 490	1	MLFSKYCSCGCCGSGSGSamber	51	0.00019
ORF 491	1	MNFWCNRSSCCCGSGSGSamber	51	0.00019
ORF 492	1	MCWRCTCLCYGCGSGSGSamber	51	0.00019
ORF 493	1	MAIRGSWCCCCCGSGSGSamber	51	0.00019
ORF 494	1	MFVCFWNCECCCGSGSGSamber	51	0.00019
ORF 495	1	MYCYTQCWCIRCGSGSGSamber	51	0.00019
ORF 496	1	MYNVCHCCRCGSGSGSamber	51	0.00019
ORF 497	1	MCYSDCYSCFCGSGSGSamber	51	0.00019
ORF 498	1	MCFCLTCNDWCGSGSGSamber	51	0.00019
ORF 499	1	MDIDCCCRKYYCGSGSGSamber	51	0.00019
ORF 500	1	MFMWPCVKSCCCGSGSGSamber	51	0.00019
ORF 501	1	MCSCFVKWSICCGSGSGSamber	51	0.00019
ORF 502	1	MCAFCCVLYCHCGSGSGSamber	51	0.00019
ORF 503	1	MVKCFSCSCHCGSGSGSamber	51	0.00019
ORF 504	1	MFLCCQCKCKRCGSGSGSamber	50	0.00019
ORF 505	1	MYSRCGLCYCDCGSGSGSamber	50	0.00019
ORF 506	1	MDTWSSCCICCGSGSGSamber	50	0.00019
ORF 507	1	MFVPCLCCIRFCGSGSGSamber	50	0.00019
ORF 508	1	MCSEFFCLLCTCGSGSGSamber	50	0.00019
ORF 509	1	MDVPVVYCCCCGSGSGSamber	50	0.00019
ORF 510	1	MRCYCILLTRMCGSGSGSamber	50	0.00019
ORF 511	1	MCWCFRCTFDCGSGSGSamber	50	0.00019
ORF 512	1	MCCWYFACNRDCGSGSGSamber	50	0.00019
ORF 513	1	MDICCRTFIICCGSGSGSamber	50	0.00019
ORF 514	1	MWRCCSCCWSCGSGSGSamber	50	0.00019
ORF 515	1	MCRCTCNIWIYCGSGSGSamber	50	0.00019
ORF 516	1	MCWSLENWIYSCGSGSGSamber	50	0.00019
ORF 517	1	MCCCCLDSILYCGSGSGSamber	50	0.00019
ORF 518	1	MTCYYLICNICGSGSGSamber	50	0.00019
ORF 519	1	MCFLLamberDVCSCCGSGSGSamber	50	0.00019
ORF 520	1	MFFRSEKCCCRCGSGSGSamber	50	0.00019
ORF 521	1	MCCIENIRWCFCGSGSGSamber	50	0.00019
ORF 522	1	MCWILALNNRNCGSGSGSamber	50	0.00019
ORF 523	1	MTCCCFRIKSYCGSGSGSamber	50	0.00019
ORF 524	1	MWLCFDVCSCNCGSGSGSamber	50	0.00019
ORF 525	1	MCTYCNCAICCGSGSGSamber	49	0.00019
ORF 526	1	MCTCCCIVLISCGSGSGSamber	49	0.00019
ORF 527	1	MYWKRCVFYCCCGSGSGSamber	49	0.00019
ORF 528	1	MCIRFYLDCCVCGSGSGSamber	49	0.00019
ORF 529	1	MWYNDIKCFCCCGSGSGSamber	49	0.00019
ORF 530	1	MCTCFACFLKCGSGSGSamber	49	0.00019
ORF 531	1	MLSTCCYWKFICGSGSGSamber	49	0.00019
ORF 532	1	MFCHRIVRCICCGSGSGSamber	49	0.00019
ORF 533	1	MCFRTWMISCGSGSGSamber	49	0.00019
ORF 534	1	MFARNWHCCYCCGSGSGSamber	49	0.00019
ORF 535	1	MNFRCCTFCSCCGSGSGSamber	49	0.00019
ORF 536	1	MFCFCYCamberRICGSGSGSamber	49	0.00019
ORF 537	1	MCCCWSYRDRACGSGSGSamber	49	0.00019
ORF 538	1	MCIKNLKLYCCCGSGSGSamber	49	0.00019
ORF 539	1	MLSGCCCSCGCCGSGSGSamber	49	0.00019
ORF 540	1	MIVLYFCNCRCCGSGSGSamber	49	0.00019
ORF 541	1	MLYCSWIYYCACGSGSGSamber	49	0.00019
ORF 542	1	MICCCPRIVVLCGSGSGSamber	49	0.00019
ORF 543	1	MMWAYCNRWINCGSGSGSamber	48	0.00018
ORF 544	1	MSCCSWCWTMLCGSGSGSamber	48	0.00018
ORF 545	1	MDCCIVCACCNCGSGSGSamber	48	0.00018
ORF 546	1	MDSYCIIVDCCCGSGSGSamber	48	0.00018
ORF 547	1	MQNSCCYCYSFCGSGSGSamber	48	0.00018
ORF 548	1	MILCTLCFECCCGSGSGSamber	48	0.00018
ORF 549	1	MCMSCKCWCRCCGSGSGSamber	48	0.00018
ORF 550	1	MCKIENCYWCRCGSGSGSamber	48	0.00018
ORF 551	1	MYCLHCTCRNWCGSGSGSamber	48	0.00018
ORF 552	1	MDVYCLKWCCCGSGSGSamber	48	0.00018
ORF 553	1	MACICSWIINRCGSGSGSamber	48	0.00018
ORF 554	1	MSSCLLYCCCICGSGSGSamber	48	0.00018
ORF 555	1	MSFSCSCCCNamberCGSGSGSamber	48	0.00018
ORF 556	1	MTCYSLFCSCSCGSGSGSamber	48	0.00018
ORF 557	1	MESMMSQCSCGSGSGSamber	48	0.00018
ORF 558	1	MCYTYLEIRDLCGSGSGSamber	48	0.00018
ORF 559	1	MYGIYSCCRCWCGSGSGSamber	48	0.00018
ORF 560	1	MFFWVSCCCECCGSGSGSamber	48	0.00018
ORF 561	1	MYYCESFIKCCCGSGSGSamber	47	0.00018
ORF 562	1	MHCMRYRYCCRCGSGSGSamber	47	0.00018
ORF 563	1	MYLCRCLCDCCGSGSGSamber	47	0.00018
ORF 564	1	MWFYLKSCAICCGSGSGSamber	47	0.00018
ORF 565	1	MYPCCCWICDCGSGSGSamber	47	0.00018
ORF 566	1	MCCCFamberTERYCGSGSGSamber	47	0.00018
ORF 567	1	MCSYAICALCCGSGSGSamber	47	0.00018
ORF 568	1	MCENAHWIIYYCGSGSGSamber	47	0.00018
ORF 569	1	MYKSRCFCCCFGSGSGSamber	47	0.00018
ORF 570	1	MWYTICCMCDCGSGSGSamber	47	0.00018
ORF 571	1	MCNCCFVLEIICGSGSGSamber	47	0.00018
ORF 572	1	MWVYSCGVCCHCGSGSGSamber	47	0.00018
ORF 573	1	MYYTCSQCCCFCGSGSGSamber	47	0.00018
ORF 574	1	MKPDTYCCWCFCGSGSGSamber	47	0.00018
ORF 575	1	MCSTEDWCSCWCGSGSGSamber	47	0.00018
ORF 576	1	MSNNDCCICNCCGSGSGSamber	47	0.00018
ORF 577	1	MNCFLYEYYVCGSGSGSamber	47	0.00018
ORF 578	1	MECFWSLCSCCCGSGSGSamber	47	0.00018
ORF 579	1	MEFHNCVICCCCGSGSGSamber	47	0.00018
ORF 580	1	MLSDISWCCRCCGSGSGSamber	47	0.00018
ORF 581	1	MSCFCIWIKCCGSGSGSamber	47	0.00018
ORF 582	1	MCWTDHCWCFCGSGSGSamber	47	0.00018
ORF 583	1	MSFCRILCGCCGSGSGSamber	47	0.00018
ORF 584	1	MCILVVVICCGSGSGSamber	47	0.00018
ORF 585	1	MCYQIamberamberKMICGSGSGSamber	47	0.00018
ORF 586	1	MHVCCYCVIERCGSGSGSamber	47	0.00018
ORF 587	1	MLVVIEILDCGSGSGSamber	46	0.00017
ORF 588	1	MCRLCYRYCFCGSGSGSamber	46	0.00017
ORF 589	1	MCITILDFCDCCGSGSGSamber	46	0.00017
ORF 590	1	MCPLYNCICHICGSGSGSamber	46	0.00017
ORF 591	1	MSVLLHYCGSGSGSamber	46	0.00017
ORF 592	1	MCCSYKIYWMCGSGSGSamber	46	0.00017
ORF 593	1	MCNCCLICYYCGSGSGSamber	46	0.00017
ORF 594	1	MLFLIGILCGSGSGSamber	46	0.00017
ORF 595	1	MCYVCTVSCCNCGSGSGSamber	46	0.00017
ORF 596	1	MFQSDKCGSGSGSamber	46	0.00017
ORF 597	1	MCCFHRIVLCCGSGSGSamber	46	0.00017
ORF 598	1	MLYRAFCACDCGSGSGSamber	46	0.00017
ORF 599	1	MWLMVCNRWTNCGSGSGSamber	46	0.00017
ORF 600	1	MCCCCKKMLVWCGSGSGSamber	46	0.00017
ORF 601	1	MFMCSMSCNCCCGSGSGSamber	46	0.00017
ORF 602	1	MCPCPKHYCYICGSGSGSamber	46	0.00017
ORF 603	1	MSCACCCLKVRCGSGSGSamber	46	0.00017
ORF 604	1	MDFWGCCCYCKCGSGSGSamber	46	0.00017
ORF 605	1	MLFHCKDFWCCCGSGSGSamber	46	0.00017
ORF 606	1	MFRRLIECRCGSGSGSamber	46	0.00017
ORF 607	1	MLCCSRFLYCICGSGSGSamber	46	0.00017
ORF 608	1	MYGYFNCCFCCGSGSGSamber	46	0.00017
ORF 609	1	MDLCCTYNCCCGSGSGSamber	46	0.00017
ORF 610	1	MMCNCIWLICCGSGSGSamber	46	0.00017
ORF 611	1	MRCCICKMRLCCGSGSGSamber	46	0.00017
ORF 612	1	MRNSCCKCVIYCGSGSGSamber	46	0.00017
ORF 613	1	MCCFACLYFVCGSGSGSamber	46	0.00017
ORF 614	1	MYCACRYLIGCCGSGSGSamber	46	0.00017
ORF 615	1	MCCYCIVIKDICGSGSGSamber	45	0.00017
ORF 616	1	MEICKLILCCCCGSGSGSamber	45	0.00017
ORF 617	1	MLYHHATCSCCCGSGSGSamber	45	0.00017
ORF 618	1	MCYWFVNCIDLCGSGSGSamber	45	0.00017
ORF 619	1	MVCCTIKWMCCCGSGSGSamber	45	0.00017
ORF 620	1	MCWIFVHQVKSCGSGSGSamber	45	0.00017
ORF 621	1	MICCLKWKDCCGSGSGSamber	45	0.00017
ORF 622	1	MCCSDLIVYVICGSGSGSamber	45	0.00017
ORF 623	1	MCHLRIWSFTDCGSGSGSamber	45	0.00017
ORF 624	1	MYGFCCCLCCGSGSGSamber	45	0.00017
ORF 625	1	MCDDFLINGICGSGSGSamber	45	0.00017
ORF 626	1	MKVTRYLITCCCGSGSGSamber	45	0.00017
ORF 627	1	MCCDFCYWTLTCGSGSGSamber	45	0.00017
ORF 628	1	MCCADCLWKLICGSGSGSamber	45	0.00017
ORF 629	1	MRYNCCLWCICCGSGSGSamber	45	0.00017
ORF 630	1	MMYWTRIRCCYCGSGSGSamber	45	0.00017
ORF 631	1	MARYNVCSCFCCGSGSGSamber	45	0.00017
ORF 632	1	MCKVCCILIFCGSGSGSamber	44	0.00017
ORF 633	1	MYWLVDCVFCCCGSGSGSamber	44	0.00017
ORF 634	1	MCDICWIRNVCCGSGSGSamber	44	0.00017
ORF 635	1	MCSFTSCYCANCGSGSGSamber	44	0.00017
ORF 636	1	MMLENFDALCGSGSGSamber	44	0.00017
ORF 637	1	MGSRRRQCCICCGSGSGSamber	44	0.00017
ORF 638	1	MHCCHVILRICCGSGSGSamber	44	0.00017
ORF 639	1	MCIRFCKISCYCGSGSGSamber	44	0.00017
ORF 640	1	MPRLIQCSCCCGSGSGSamber	44	0.00017
ORF 641	1	MCTTKTVCCLLCGSGSGSamber	44	0.00017
ORF 642	1	MTHCRKIITCCCGSGSGSamber	44	0.00017
ORF 643	1	MRCSLCCYICICGSGSGSamber	44	0.00017
ORF 644	1	MFACYCYYCDFCGSGSGSamber	44	0.00017
ORF 645	1	MCKNSCVHWCFCGSGSGSamber	44	0.00017
ORF 646	1	MCWSTCCLIVCGSGSGSamber	44	0.00017
ORF 647	1	MCVWIYCCYKNCGSGSGSamber	44	0.00017
ORF 648	1	MCTCWNVRISCGSGSGSamber	44	0.00017
ORF 649	1	MCCACTFYLWCGSGSGSamber	44	0.00017
ORF 650	1	MNLTWKCCRCCGSGSGSamber	44	0.00017
ORF 651	1	MWISSLCDCHCCGSGSGSamber	44	0.00017
ORF 652	1	MCCQIERFYICCGSGSGSamber	44	0.00017
ORF 653	1	MCYSGLVFCCVCGSGSGSamber	44	0.00017
ORF 654	1	MCMTRNECCFCGSGSGSamber	44	0.00017
ORF 655	1	MCYVFCVLNRCGSGSGSamber	44	0.00017
ORF 656	1	MCCCWTLIGCCGSGSGSamber	43	0.00016
ORF 657	1	MIDSCGTCCHCCGSGSGSamber	43	0.00016
ORF 658	1	MEFNHMICWCCCGSGSGSamber	43	0.00016
ORF 659	1	MGVCRYYKCCCGSGSGSamber	43	0.00016
ORF 660	1	MYCTGLCYKYCCGSGSGSamber	43	0.00016
ORF 661	1	MCYCDLLCFYCGSGSGSamber	43	0.00016
ORF 662	1	MTVCCMQYYCCCGSGSGSamber	43	0.00016
ORF 663	1	MCSVKSCCWYCGSGSGSamber	43	0.00016
ORF 664	1	MWCYTICRCNCCGSGSGSamber	43	0.00016
ORF 665	1	MYWGSCCAICSCGSGSGSamber	43	0.00016
ORF 666	1	MCYCRYYACYYCGSGSGSamber	43	0.00016
ORF 667	1	MNCCACTVIWICGSGSGSamber	43	0.00016
ORF 668	1	MCRYYEYCLYCCGSGSGSamber	43	0.00016
ORF 669	1	MHTYWCCCVICGSGSGSamber	43	0.00016
ORF 670	1	MLYSKFYCCVCGSGSGSamber	43	0.00016
ORF 671	1	MYRSCTCLCTCGSGSGSamber	43	0.00016
ORF 672	1	MGHCCILKWYYCGSGSGSamber	43	0.00016
ORF 673	1	MCCEICLVSYCGSGSGSamber	43	0.00016
ORF 674	1	MLRCRCKCWNCGSGSGSamber	43	0.00016
ORF 675	1	MCCEYCYFVVKCGSGSGSamber	43	0.00016
ORF 676	1	MHEVYWYTCCFCGSGSGSamber	43	0.00016
ORF 677	1	MVPYPKNCCCLCGSGSGSamber	42	0.00016
ORF 678	1	MSVYVDLCGSGSGSamber	42	0.00016
ORF 679	1	MVIVVGCGSGSGSamber	42	0.00016
ORF 680	1	MCIMCYTAICFCGSGSGSamber	42	0.00016
ORF 681	1	MCTCCNFIWRCGSGSGSamber	42	0.00016
ORF 682	1	MWCSCYCVRTVCGSGSGSamber	42	0.00016
ORF 683	1	MWCLLTTYCHCGSGSGSamber	42	0.00016
ORF 684	1	MYCYCACWNVCGSGSGSamber	42	0.00016
ORF 685	1	MCFCLCFCNRSCGSGSGSamber	42	0.00016
ORF 686	1	MLCSCFCSWYFCGSGSGSamber	42	0.00016
ORF 687	1	MSCWSFYWSSCGSGSGSamber	42	0.00016
ORF 688	1	MCYSCCRCWITCGSGSGSamber	42	0.00016
ORF 689	1	MYVRIVCCLCCGSGSGSamber	42	0.00016
ORF 690	1	MRNCFHCCYICGSGSGSamber	42	0.00016
ORF 691	1	MTLCTGPWCCCCGSGSGSamber	42	0.00016
ORF 692	1	MWCRTSSYCCVCGSGSGSamber	42	0.00016
ORF 693	1	MCPHYFSYCCKCGSGSGSamber	42	0.00016
ORF 694	1	MDWEHTLWCCCCGSGSGSamber	42	0.00016
ORF 695	1	MYSGSCWFRCHCGSGSGSamber	42	0.00016
ORF 696	1	MCRPRLNLCYCCGSGSGSamber	42	0.00016
ORF 697	1	MLVQHIECYCICGSGSGSamber	42	0.00016
ORF 698	1	MYCEIVCCSKCGSGSGSamber	42	0.00016
ORF 699	1	MTCCIRLYSCDCGSGSGSamber	42	0.00016
ORF 700	1	MFICQFRCCCACGSGSGSamber	42	0.00016
ORF 701	1	MCACGQYCCCCGSGSGSamber	42	0.00016
ORF 702	1	MCCCWYSNLVCGSGSGSamber	42	0.00016
ORF 703	1	MCWEIYCGSGSGSamber	42	0.00016
ORF 704	1	MYWTCCACINLCGSGSGSamber	41	0.00016
ORF 705	1	MDCSCCYILSCGSGSGSamber	41	0.00016
ORF 706	1	MCWNCSCRIFLCGSGSGSamber	41	0.00016
ORF 707	1	MLVVSECYCICCGSGSGSamber	41	0.00016
ORF 708	1	MSDICCCFCGSGSGSamber	41	0.00016
ORF 709	1	MMCQCYYLIQICGSGSGSamber	41	0.00016
ORF 710	1	MYLVTFRNSCCCGSGSGSamber	41	0.00016
ORF 711	1	MCRLCCSFVWSCGSGSGSamber	41	0.00016
ORF 712	1	MCIRRCFCILNCGSGSGSamber	41	0.00016
ORF 713	1	MCHWRPMCCCLCGSGSGSamber	41	0.00016
ORF 714	1	MNCRTFWTYCCCGSGSGSamber	41	0.00016
ORF 715	1	MWRNACNVFYICGSGSGSamber	41	0.00016
ORF 716	1	MHFACFSVCICGSGSGSamber	41	0.00016
ORF 717	1	MYCTIEKNWCCCGSGSGSamber	41	0.00016
ORF 718	1	MCSCTYRSFWCCGSGSGSamber	41	0.00016
ORF 719	1	MFCCIQHLTICGSGSGSamber	41	0.00016
ORF 720	1	MDIDACKCGCYCGSGSGSamber	41	0.00016
ORF 721	1	MCACKIRFVICCGSGSGSamber	41	0.00016
ORF 722	1	MFWQICCKCNCCGSGSGSamber	41	0.00016
ORF 723	1	MCWKPIVIHSCGSGSGSamber	41	0.00016
ORF 724	1	MSCTCCFYCIICGSGSGSamber	41	0.00016
ORF 725	1	MCCCVILFTDCGSGSGSamber	41	0.00016
ORF 726	1	MFCCDCLLLVCGSGSGSamber	40	0.00015
ORF 727	1	MCSCCYKLFYCCGSGSGSamber	40	0.00015
ORF 728	1	MYWITKCSCCACGSGSGSamber	40	0.00015
ORF 729	1	MVCYVYHACCPCGSGSGSamber	40	0.00015
ORF 730	1	MWLNVCLTYSSCGSGSGSamber	40	0.00015
ORF 731	1	MCCLKFSCYRCGSGSGSamber	40	0.00015
ORF 732	1	MHSGICCWTYCCGSGSGSamber	40	0.00015
ORF 733	1	MCCYRSIRMLCCGSGSGSamber	40	0.00015
ORF 734	1	MCYTYVNTCCCGSGSGSamber	40	0.00015
ORF 735	1	MIRCNLTCNCFCGSGSGSamber	40	0.00015
ORF 736	1	MCRTHNVCCLLCGSGSGSamber	40	0.00015
ORF 737	1	MRSCIRICWCGSGSGSamber	40	0.00015
ORF 738	1	MHSHACKCYCCCGSGSGSamber	40	0.00015
ORF 739	1	MCTCWQNCYRCCGSGSGSamber	40	0.00015
ORF 740	1	MDYWCTRCDCKCGSGSGSamber	40	0.00015
ORF 741	1	MCRNWRCYCTSCGSGSGSamber	40	0.00015
ORF 742	1	MLCYMLHCCGCGSGSGSamber	40	0.00015
ORF 743	1	MCWDCCYTDFYCGSGSGSamber	40	0.00015
ORF 744	1	MVFLQKYCCRCCGSGSGSamber	40	0.00015
ORF 745	1	MLYTKNACCCFCGSGSGSamber	40	0.00015
ORF 746	1	MDCCSMLCLCNCGSGSGSamber	40	0.00015
ORF 747	1	MCVNCAICLWSCGSGSGSamber	40	0.00015
ORF 748	1	MYWDCCWCNIECGSGSGSamber	40	0.00015
ORF 749	1	MRYCCIPKNCLCGSGSGSamber	40	0.00015
ORF 750	1	MWYDQCLCCLCGSGSGSamber	40	0.00015
ORF 751	1	MPKGYSCGSGSGSamber	40	0.00015
ORF 752	1	MSECWHYCIAVCGSGSGSamber	40	0.00015
ORF 753	1	MWLSHEILCCCGSGSGSamber	40	0.00015
ORF 754	1	MCLHCCLCCGDCGSGSGSamber	39	0.00015
ORF 755	1	MDCLKCIVSCCGSGSGSamber	39	0.00015
ORF 756	1	MLNCNYVSCCLCGSGSGSamber	39	0.00015
ORF 757	1	MVILKCNCCWMCGSGSGSamber	39	0.00015
ORF 758	1	MRCVTWCYCKKCGSGSGSamber	39	0.00015
ORF 759	1	MDRIYCYCICCGSGSGSamber	39	0.00015
ORF 760	1	MVNCISLCICCGSGSGSamber	39	0.00015
ORF 761	1	MAQCCRCKFLCGSGSGSamber	39	0.00015
ORF 762	1	MLILHLCCHCCGSGSGSamber	39	0.00015
ORF 763	1	MVYGCFICRCCGSGSGSamber	39	0.00015
ORF 764	1	MWLISCNISIVCGSGSGSamber	39	0.00015
ORF 765	1	MCTCWFLSCSLCGSGSGSamber	39	0.00015
ORF 766	1	MWYRCYIYKCCCGSGSGSamber	39	0.00015
ORF 767	1	MCCWCIPSSYSSCGSGSGSamber	39	0.00015
ORF 768	1	MYCICNCILICGSGSGSamber	39	0.00015
ORF 769	1	MCAVWNYCFCTCGSGSGSamber	39	0.00015
ORF 770	1	MCPWILYTYCCCGSGSGSamber	39	0.00015
ORF 771	1	MAYSCWRIHCCCGSGSGSamber	39	0.00015
ORF 772	1	MLDCYFCYCDCGSGSGSamber	39	0.00015
ORF 773	1	MQWCLLYYDWDCGSGSGSamber	39	0.00015
ORF 774	1	MLCCCFIRIRICGSGSGSamber	39	0.00015
ORF 775	1	MYAECWNCNCLCGSGSGSamber	39	0.00015
ORF 776	1	MYDEYFASCCLCGSGSGSamber	39	0.00015
ORF 777	1	MFGCLVSCCSCGSGSGSamber	39	0.00015
ORF 778	1	MMYQILSCCWFCGSGSGSamber	39	0.00015
ORF 779	1	MICTCLCFLNCGSGSGSamber	39	0.00015
ORF 780	1	MLVLIECCSCSCGSGSGSamber	38	0.00014
ORF 781	1	MCCACNVARCCCGSGSGSamber	38	0.00014
ORF 782	1	MCSVRCLYISICGSGSGSamber	38	0.00014
ORF 783	1	MCCSCLRLYFCGSGSGSamber	38	0.00014
ORF 784	1	MSKCLVVSCCWCGSGSGSamber	38	0.00014
ORF 785	1	MLFRKWICFCKCGSGSGSamber	38	0.00014
ORF 786	1	MLYYLKFRCCNCGSGSGSamber	38	0.00014
ORF 787	1	MMEFAYCCYICGSGSGSamber	38	0.00014
ORF 788	1	MWYCCDIRYCCGSGSGSamber	38	0.00014
ORF 789	1	MVNVFYSCSCLCGSGSGSamber	38	0.00014
ORF 790	1	MLILLVVFCGSGSGSamber	38	0.00014
ORF 791	1	MKYSFLCHCRCGSGSGSamber	38	0.00014
ORF 792	1	MCWYWSHLFDGCGSGSGSamber	38	0.00014
ORF 793	1	MMDYCCLILCDCGSGSGSamber	38	0.00014
ORF 794	1	MVYCAVLICCCCGSGSGSamber	38	0.00014
ORF 795	1	MNTFCAHCCFCGSGSGSamber	38	0.00014
ORF 796	1	MDIELIVCECCGSGSGSamber	38	0.00014
ORF 797	1	MCPCLLCFSYCGSGSGSamber	38	0.00014
ORF 798	1	MSVCLIYSCCVCGSGSGSamber	38	0.00014
ORF 799	1	MCKYYVLEIRCGSGSGSamber	38	0.00014
ORF 800	1	MCRCRLKVICWCGSGSGSamber	38	0.00014
ORF 801	1	MDACWCICCRNCGSGSGSamber	38	0.00014
ORF 802	1	MCPLSVRCFWCCGSGSGSamber	38	0.00014
ORF 803	1	MVFGPLQLCCCCGSGSGSamber	38	0.00014
ORF 804	1	MLTCCNCLVCCGSGSGSamber	38	0.00014
ORF 805	1	MCFDTSCCWRICGSGSGSamber	38	0.00014
ORF 806	1	MVNFVCRSFCCCGSGSGSamber	38	0.00014
ORF 807	1	MTYLRICYRCICGSGSGSamber	37	0.00014
ORF 808	1	MVYCEVSACCYCGSGSGSamber	37	0.00014
ORF 809	1	MLCWMNVVCCDCGSGSGSamber	37	0.00014
ORF 810	1	MCCCESWLLHCGSGSGSamber	37	0.00014
ORF 811	1	MLCSLYILSIRCGSGSGSamber	37	0.00014
ORF 812	1	MCPYYLEFCCCGSGSGSamber	37	0.00014
ORF 813	1	MFEYGSCCRCCGSGSGSamber	37	0.00014
ORF 814	1	MCWCTYYCICLCGSGSGSamber	37	0.00014
ORF 815	1	MYCEFVIFYSGCGSGSGSamber	37	0.00014
ORF 816	1	MFRCYTSCFRDCICGSGSGSamber	37	0.00014
ORF 817	1	MCFRCCWEQILCGSGSGSamber	37	0.00014
ORF 818	1	MNVVRSFCCSCCGSGSGSamber	37	0.00014
ORF 819	1	MGCLNYCLFSCCGSGSGSamber	37	0.00014
ORF 820	1	MNFNDCYVICCCGSGSGSamber	37	0.00014
ORF 821	1	MDCCLCMICCCGSGSGSamber	37	0.00014
ORF 822	1	MYCSYTCRICCGSGSGSamber	37	0.00014
ORF 823	1	MMCCNFCGSGSGSamber	37	0.00014
ORF 824	1	MSIRKKCGSGSGSamber	37	0.00014
ORF 825	1	MTWamberICSYNCCCGSGSGSamber	37	0.00014
ORF 826	1	MSFRELFCICCCGSGSGSamber	37	0.00014
ORF 827	1	MVCVYWIEKQCGSGSGSamber	37	0.00014
ORF 828	1	MSFLKWICACDCGSGSGSamber	37	0.00014
ORF 829	1	MCSVRMFWMQYCGSGSGSamber	37	0.00014
ORF 830	1	MCTYCAFNRCFCGSGSGSamber	37	0.00014
ORF 831	1	MLFQSNRCCCRCGSGSGSamber	37	0.00014
ORF 832	1	MGYICYCYIQVCGSGSGSamber	37	0.00014
ORF 833	1	MFCSCNLCWYKCGSGSGSamber	37	0.00014
ORF 834	1	MLNKMLCGSGSGSamber	37	0.00014
ORF 835	1	MNCTCCopalNCYNCGSGSGSamber	37	0.00014
ORF 836	1	MLYVVDACGSGSGSamber	37	0.00014
ORF 837	1	MCTMCYCFSCGSGSGSamber	37	0.00014
ORF 838	1	MYISFLKLTLamberopalDRKSTRLNSSHamber	37	0.00014
ORF 839	1	MCYLYKTCYYCCGSGSGSamber	37	0.00014
ORF 840	1	MLCCKFICILCGSGSGSamber	37	0.00014
ORF 841	1	MCCACRFWNAVCGSGSGSamber	37	0.00014
ORF 842	1	MCCYCFSLVFDCGSGSGSamber	37	0.00014
ORF 843	1	MLSCVRWNCCSCGSGSGSamber	37	0.00014
ORF 844	1	MCICCTNIFMKCGSGSGSamber	37	0.00014
ORF 845	1	MCFVWKSMRNNCGSGSGSamber	37	0.00014
ORF 846	1	MYYFIDFCSCCCGSGSGSamber	37	0.00014
ORF 847	1	MLASSSWCICCCGSGSGSamber	37	0.00014
ORF 848	1	MCFCSCKIFRLCGSGSGSamber	36	0.00014
ORF 849	1	MCCALCCCLANCGSGSGSamber	36	0.00014
ORF 850	1	MLCNSCYYCFCGSGSGSamber	36	0.00014
ORF 851	1	MLSTTIIIFCGSGSGSamber	36	0.00014
ORF 852	1	MFLKCSCLCGSGSGSamber	36	0.00014
ORF 853	1	MHHQCCACNCCGSGSGSamber	36	0.00014
ORF 854	1	MLNCCIAISHCCGSGSGSamber	36	0.00014
ORF 855	1	MCCCPYFamberCYCGSGSGSamber	36	0.00014
ORF 856	1	MKFTKIFVCCCGSGSGSamber	36	0.00014
ORF 857	1	MCCICFVTTNNCGSGSGSamber	36	0.00014
ORF 858	1	MFLRTVYHCCCCGSGSGSamber	36	0.00014
ORF 859	1	MCACCCYFPVICGSGSGSamber	36	0.00014
ORF 860	1	MTHWYSCLNICGSGSGSamber	36	0.00014
ORF 861	1	MLYCIGLTCFCGSGSGSamber	36	0.00014
ORF 862	1	MLLCLCNSWCCGSGSGSamber	36	0.00014
ORF 863	1	MFYAAFCCRCCGSGSGSamber	36	0.00014
ORF 864	1	MGGLTEMNCGSGSGSamber	36	0.00014
ORF 865	1	MWYYLSCYCYCGSGSGSamber	36	0.00014
ORF 866	1	MFYQCYCIRVCGSGSGSamber	36	0.00014
ORF 867	1	MYSRICNCCNFCGSGSGSamber	36	0.00014
ORF 868	1	MCCAIYREYCFCGSGSGSamber	36	0.00014
ORF 869	1	MDIAFACWCNCGSGSGSamber	36	0.00014
ORF 870	1	MYCRNRKLYCCCGSGSGSamber	36	0.00014
ORF 871	1	MCYCEYLCYRCCGSGSGSamber	36	0.00014
ORF 872	1	MCCRNCYYVIGCGSGSGSamber	36	0.00014
ORF 873	1	MCATKSLIVVCGSGSGSamber	36	0.00014
ORF 874	1	MKCCGICLIICGSGSGSamber	36	0.00014
ORF 875	1	MTYVLKYRCCCGSGSGSamber	36	0.00014
ORF 876	1	MFCRNRCEWCICGSGSGSamber	36	0.00014
ORF 877	1	MVPKCYCCFYVCGSGSGSamber	36	0.00014
ORF 878	1	MPCSYWCIAVCGSGSGSamber	36	0.00014
ORF 879	1	MHCCCDLIIYSCGSGSGSamber	36	0.00014
ORF 880	1	MMLFVIIISCGSGSGSamber	36	0.00014
ORF 881	1	MCTIWIRKKNCGSGSGSamber	36	0.00014
ORF 882	1	MCKCFILRYKKCGSGSGSamber	36	0.00014
ORF 883	1	MCVRVTCRYIICGSGSGSamber	36	0.00014
ORF 884	1	MCCTSYITVVYCGSGSGSamber	35	0.00013
ORF 885	1	MSLSAVCYCCCCGSGSGSamber	35	0.00013
ORF 886	1	MCTCFDCYVVFCGSGSGSamber	35	0.00013
ORF 887	1	MFCSCPQRYYFCGSGSGSamber	35	0.00013
ORF 888	1	MCNCVVFRVRCCGSGSGSamber	35	0.00013
ORF 889	1	MCVKIINYSWCGSGSGSamber	35	0.00013
ORF 890	1	MKYCICLFSCCGSGSGSamber	35	0.00013
ORF 891	1	MRPMLKKIVCCCGSGSGSamber	35	0.00013
ORF 892	1	MCSEACCYKYCCGSGSGSamber	35	0.00013
ORF 893	1	MWMLYRCCCNLCGSGSGSamber	35	0.00013
ORF 894	1	MECSFYWFYCCCGSGSGSamber	35	0.00013
ORF 895	1	MCCGTCIAWICGSGSGSamber	35	0.00013
ORF 896	1	MLCRLNCLCLCGSGSGSamber	35	0.00013
ORF 897	1	MYYDWKCFCYCCGSGSGSamber	35	0.00013
ORF 898	1	MWLLRCKRYCGSGSGSamber	35	0.00013
ORF 899	1	MSMIVVCCGSGSGSamber	35	0.00013
ORF 900	1	MYAVSVLCCRCCGSGSGSamber	35	0.00013
ORF 901	1	MISVVVICGSGSGSamber	35	0.00013
ORF 902	1	MCSRCTLLFVCGSGSGSamber	35	0.00013
ORF 903	1	MCCNILWLKYSCGSGSGSamber	35	0.00013
ORF 904	1	MCSCPDVLFVWCGSGSGSamber	35	0.00013
ORF 905	1	MHAWCYYCCTSCGSGSGSamber	35	0.00013
ORF 906	1	MYCSCSCTWSICGSGSGSamber	35	0.00013
ORF 907	1	MTSCCSNYIVVCGSGSGSamber	35	0.00013
ORF 908	1	MIKCMLYFSCYCGSGSGSamber	35	0.00013
ORF 909	1	MKCYDCYCVIICGSGSGSamber	35	0.00013
ORF 910	1	MFRQYIMWCFCGSGSGSamber	35	0.00013
ORF 911	1	MWRIVCHRYCCCGSGSGSamber	35	0.00013
ORF 912	1	MMCCCICSILRCGSGSGSamber	35	0.00013
ORF 913	1	MKNNLCTCCICCGSGSGSamber	35	0.00013
ORF 914	1	MGNYCLCKCNICGSGSGSamber	35	0.00013
ORF 915	1	MAWNYMCCCLICGSGSGSamber	35	0.00013
ORF 916	1	MCFDWWNKLCGSGSGSamber	35	0.00013
ORF 917	1	MTWCMVFCCSCGSGSGSamber	35	0.00013
ORF 918	1	MEFLAFCCTCLCGSGSGSamber	35	0.00013
ORF 919	1	MCCINTFWICCGSGSGSamber	35	0.00013
ORF 920	1	MTCCITWMCSICGSGSGSamber	35	0.00013
ORF 921	1	MWFTVHTCCICGSGSGSamber	35	0.00013
ORF 922	1	MYGCWYFSCCCGSGSGSamber	34	0.00013
ORF 923	1	MSFSCIKRCCSCGSGSGSamber	34	0.00013
ORF 924	1	MNPETCWYICCCGSGSGSamber	34	0.00013
ORF 925	1	MCSWKLQWLNCGSGSGSamber	34	0.00013
ORF 926	1	MCCEICYFIQNCGSGSGSamber	34	0.00013
ORF 927	1	MMWCYKIVCCCGSGSGSamber	34	0.00013
ORF 928	1	MHIVFADCECCCGSGSGSamber	34	0.00013
ORF 929	1	MWMLopalRCSMCGSGSGSamber	34	0.00013
ORF 930	1	MNGLFMCCCRICGSGSGSamber	34	0.00013
ORF 931	1	MWCSLQYWCFCGSGSGSamber	34	0.00013
ORF 932	1	MVMCIIVCCFCGSGSGSamber	34	0.00013
ORF 933	1	MWIDSCDYCCCGSGSGSamber	34	0.00013
ORF 934	1	MCIWIIEKSCGSGSGSamber	34	0.00013
ORF 935	1	MYVCSRFVCCCCGSGSGSamber	34	0.00013
ORF 936	1	MVYYPMPYLCFCGSGSGSamber	34	0.00013
ORF 937	1	MYCCIIIRCMRTCGSGSGSamber	34	0.00013
ORF 938	1	MICILMVRFCDCGSGSGSamber	34	0.00013
ORF 939	1	MDSNYCCWCYICGSGSGSamber	34	0.00013
ORF 940	1	MDVSTHCHVCCCGSGSGSamber	34	0.00013
ORF 941	1	MCYCAFSCLNICGSGSGSamber	34	0.00013
ORF 942	1	MYCTSICLCSCGSGSGSamber	34	0.00013
ORF 943	1	MFTRCCLYCCTCGSGSGSamber	34	0.00013
ORF 944	1	MVHFRCKLCGCCGSGSGSamber	34	0.00013
ORF 945	1	MGYLCRCECLKCGSGSGSamber	34	0.00013
ORF 946	1	MWYRLHCVCGCGSGSGSamber	34	0.00013
ORF 947	1	MCKHKAFCCCNCGSGSGSamber	34	0.00013
ORF 948	1	MPLVNCNCFCECGSGSGSamber	34	0.00013
ORF 949	1	MYWCCKTVCTCGSGSGSamber	34	0.00013
ORF 950	1	MLCRLRSFCTCGSGSGSamber	34	0.00013
ORF 951	1	MIPDECCSCYCGSGSGSamber	34	0.00013
ORF 952	1	MFCSDFTVHWICGSGSGSamber	34	0.00013
ORF 953	1	MCDRCAFYFISCGSGSGSamber	34	0.00013
ORF 954	1	MAFLEYMVCYCCGSGSGSamber	34	0.00013
ORF 955	1	MWCCCCLNQVLCGSGSGSamber	34	0.00013
ORF 956	1	MYREIFVQCCYCGSGSGSamber	34	0.00013
ORF 957	1	MPTFDYVCCCCGSGSGSamber	34	0.00013
ORF 958	1	MLWLLCKCYCGSGSGSamber	34	0.00013
ORF 959	1	MMIYDCYCCYCGSGSGSamber	34	0.00013
ORF 960	1	MCYSCSLYKCGCGSGSGSamber	34	0.00013
ORF 961	1	MSICLRFSCCHCGSGSGSamber	34	0.00013
ORF 962	1	MCamberLLLKEMLFCGSGSGSamber	34	0.00013
ORF 963	1	MCCCCYITTLICGSGSGSamber	33	0.00012
ORF 964	1	MQNCLVCCWCCCGSGSGSamber	33	0.00012
ORF 965	1	MCRTHRSCWCCGSGSGSamber	33	0.00012
ORF 966	1	MLCSNCSHCCFCGSGSGSamber	33	0.00012
ORF 967	1	MCCQYICFQYCGSGSGSamber	33	0.00012
ORF 968	1	MYYNCCKVCTCGSGSGSamber	33	0.00012
ORF 969	1	MYYRGCRCQCYCGSGSGSamber	33	0.00012
ORF 970	1	MPYCWTYTISCGSGSGSamber	33	0.00012
ORF 971	1	MCSIEDFLYLSCGSGSGSamber	33	0.00012
ORF 972	1	MWCWCCIDCCCGSGSGSamber	33	0.00012
ORF 973	1	MCFLIGRCYCCGSGSGSamber	33	0.00012
ORF 974	1	MCWELQFLCSCCGSGSGSamber	33	0.00012
ORF 975	1	MVMCYQESWCWCGSGSGSamber	33	0.00012
ORF 976	1	MCRIIITLGHCGSGSGSamber	33	0.00012
ORF 977	1	MCVYYLLHLDCGSGSGSamber	33	0.00012
ORF 978	1	MCKKNSCCLIVCGSGSGSamber	33	0.00012
ORF 979	1	MFVNTYRICCCGSGSGSamber	33	0.00012
ORF 980	1	MLSTVVCGSGSGSamber	33	0.00012
ORF 981	1	MCSSDKIFCCCCGSGSGSamber	33	0.00012
ORF 982	1	MCCLRFRICQKCGSGSGSamber	33	0.00012
ORF 983	1	MEKCYRMNSCCCGSGSGSamber	33	0.00012
ORF 984	1	MCNRRWLFWMCGSGSGSamber	33	0.00012
ORF 985	1	MEFYVLCCDCCGSGSGSamber	33	0.00012
ORF 986	1	MRCHCIWLKSDCGSGSGSamber	33	0.00012
ORF 987	1	MVRMCNYCCLCGSGSGSamber	33	0.00012
ORF 988	1	MCNCLWLYVECGSGSGSamber	33	0.00012
ORF 989	1	MNPDVNCCCWCGSGSGSamber	33	0.00012
ORF 990	1	MYCVLKCACSCGSGSGSamber	33	0.00012
ORF 991	1	MYLNCCCCIAWCGSGSGSamber	33	0.00012
ORF 992	1	MWSSRRINCCFCGSGSGSamber	33	0.00012
ORF 993	1	MCCCTNWKCYICGSGSGSamber	33	0.00012
ORF 994	1	MCNHCNCIFINCGSGSGSamber	33	0.00012
ORF 995	1	MCCDDIVWKCTCGSGSGSamber	33	0.00012
ORF 996	1	MWLTMCNTYADCGSGSGSamber	33	0.00012
ORF 997	1	MWMENCNNWIRCGSGSGSamber	33	0.00012
ORF 998	1	MYNCARIHWCFCGSGSGSamber	33	0.00012
ORF 999	1	MLFWTACCKICGSGSGSamber	33	0.00012
ORF 1000	1	MYYCCCCLGICCGSGSGSamber	33	0.00012
ORF 1001	1	MYACKLYCYEICGSGSGSamber	33	0.00012
ORF 1002	1	MCNYochreVFWKCCCGSGSGSamber	33	0.00012
ORF 1003	1	MWSYCYAYHCCCCGSGSGSamber	33	0.00012
ORF 1004	1	MCPNQFCCCIACGSGSGSamber	33	0.00012
ORF 1005	1	MSVLSSTIVCGSGSGSamber	33	0.00012
ORF 1006	1	MCCFYSSCamberIYCGSGSGSamber	33	0.00012
ORF 1007	1	MSYCERCGSGSGSamber	33	0.00012
ORF 1008	1	MYRICRCYIWCCGSGSGSamber	33	0.00012
ORF 1009	1	MCRTCCFYVVYCGSGSGSamber	32	0.00012
ORF 1010	1	MYNCCYDGWICCGSGSGSamber	32	0.00012
ORF 1011	1	MSLCFLHDLCCCGSGSGSamber	32	0.00012
ORF 1012	1	MLWNRTCCICCGSGSGSamber	32	0.00012
ORF 1013	1	MCSQFLCCSVYCGSGSGSamber	32	0.00012
ORF 1014	1	MCWPMIIDFSCGSGSGSamber	32	0.00012
ORF 1015	1	MCYRKFYWFDICGSGSGSamber	32	0.00012
ORF 1016	1	MCCRANVFCCCGSGSGSamber	32	0.00012
ORF 1017	1	MCSLRFCCIMCGSGSGSamber	32	0.00012
ORF 1018	1	MRIVFVNFMCGSGSGSamber	32	0.00012
ORF 1019	1	MCCCWISKFRFCGSGSGSamber	32	0.00012
ORF 1020	1	MTCYICVMIMMCGSGSGSamber	32	0.00012
ORF 1021	1	MYNARKCLCCCGSGSGSamber	32	0.00012
ORF 1022	1	MMNCMFKLWCCCGSGSGSamber	32	0.00012
ORF 1023	1	MAFRNLHSCCCCGSGSGSamber	32	0.00012
ORF 1024	1	MVamberISDVVVLCGSGSGSamber	32	0.00012
ORF 1025	1	MCARHQCCSCCGSGSGSamber	32	0.00012
ORF 1026	1	MCTHCIEYKFWCGSGSGSamber	32	0.00012
ORF 1027	1	MVILECYLVICGSGSGSamber	32	0.00012
ORF 1028	1	MTCICLNLILCGSGSGSamber	32	0.00012
ORF 1029	1	MFWSWSRICCCGSGSGSamber	32	0.00012
ORF 1030	1	MCCRRIVFTVCGSGSGSamber	32	0.00012
ORF 1031	1	MWYMHQFLFCCCGSGSGSamber	32	0.00012
ORF 1032	1	MRRYCLCRCWSCGSGSGSamber	32	0.00012
ORF 1033	1	MHFVRSNRCCCCGSGSGSamber	32	0.00012
ORF 1034	1	MCWCSYYEIRICGSGSGSamber	32	0.00012
ORF 1035	1	MTAIYNCYCCCCGSGSGSamber	32	0.00012
ORF 1036	1	MLDYCLLYCCCGSGSGSamber	32	0.00012
ORF 1037	1	MCLLYFMDCDCCGSGSGSamber	32	0.00012
ORF 1038	1	MWPCVYHGCCCGSGSGSamber	32	0.00012
ORF 1039	1	MCIMVNCCTCCGSGSGSamber	32	0.00012
ORF 1040	1	MFCWTLCTSVCGSGSGSamber	32	0.00012
ORF 1041	1	MTCWYIDIWSCGSGSGSamber	32	0.00012
ORF 1042	1	MTEYCICDCFCGSGSGSamber	32	0.00012
ORF 1043	1	MCACYTCYIYQCGSGSGSamber	32	0.00012
ORF 1044	1	MCSTRNMIYIFCGSGSGSamber	32	0.00012
ORF 1045	1	MLCRTLNFCCCGSGSGSamber	32	0.00012
ORF 1046	1	MFCYRMICTICCGSGSGSamber	32	0.00012
ORF 1047	1	MTYCACIIHWCCGSGSGSamber	32	0.00012
ORF 1048	1	MECLYICRYKNCGSGSGSamber	32	0.00012
ORF 1049	1	MLSNYCRCTCYCGSGSGSamber	32	0.00012
ORF 1050	1	MCFWLCLIDCECGSGSGSamber	32	0.00012
ORF 1051	1	MCYWWIDFKKCGSGSGSamber	32	0.00012
ORF 1052	1	MFAMYKRACGSGSGSamber	31	0.00012
ORF 1053	1	MFALERLWCCCCGSGSGSamber	31	0.00012
ORF 1054	1	MPDCCSWICCVCGSGSGSamber	31	0.00012
ORF 1055	1	MCLamberLMKKRYCGSGSGSamber	31	0.00012
ORF 1056	1	MRFCYIDYCFCGSGSGSamber	31	0.00012
ORF 1057	1	MWTCAFWSCCCGSGSGSamber	31	0.00012
ORF 1058	1	MCLCCCKWIFMCGSGSGSamber	31	0.00012
ORF 1059	1	MCYQCIDIWNCGSGSGSamber	31	0.00012
ORF 1060	1	MDCIMLNCCIVCGSGSGSamber	31	0.00012
ORF 1061	1	MVSCRHYWYCFCGSGSGSamber	31	0.00012
ORF 1062	1	MCSKFCFWTFHCGSGSGSamber	31	0.00012
ORF 1063	1	MQFPKRCNCCICGSGSGSamber	31	0.00012
ORF 1064	1	MVCYLYNVCRCCGSGSGSamber	31	0.00012
ORF 1065	1	MSCCCYRMNHYCGSGSGSamber	31	0.00012
ORF 1066	1	MCLTMCWTCCDCGSGSGSamber	31	0.00012
ORF 1067	1	MYYCTCFLVESCGSGSGSamber	31	0.00012
ORF 1068	1	MCCYCISRDVICGSGSGSamber	31	0.00012
ORF 1069	1	MIVFMKGCGSGSGSamber	31	0.00012
ORF 1070	1	MILCKMCIVVICGSGSGSamber	31	0.00012
ORF 1071	1	MKGTSYCCCCCGSGSGSamber	31	0.00012
ORF 1072	1	MCYCCWEITKFCGSGSGSamber	31	0.00012
ORF 1073	1	MCCYALCCAYCCGSGSGSamber	31	0.00012
ORF 1074	1	MMYCVLFIRNCGSGSGSamber	31	0.00012
ORF 1075	1	MTHNSRFDCCCCGSGSGSamber	31	0.00012
ORF 1076	1	MACTIICICCGSGSGSamber	31	0.00012
ORF 1077	1	MCCQIIYYAFCGSGSGSamber	31	0.00012
ORF 1078	1	MMHLMSCCCVCGSGSGSamber	31	0.00012
ORF 1079	1	MYYRANNFCCCCGSGSGSamber	31	0.00012
ORF 1080	1	MIFMEYNCGSGSGSamber	31	0.00012
ORF 1081	1	MDCFLELLICGCGSGSGSamber	31	0.00012
ORF 1082	1	MSCVNGCACTCGSGSGSamber	31	0.00012
ORF 1083	1	MYSCRKWCCRMCGSGSGSamber	31	0.00012
ORF 1084	1	MQLMLCCWICCCGSGSGSamber	31	0.00012
ORF 1085	1	MLKHISCNCCCGSGSGSamber	31	0.00012
ORF 1086	1	MKFCTNLCCYCGSGSGSamber	31	0.00012
ORF 1087	1	MLNCNCTTYWMLFCGSGSGSamber	31	0.00012
ORF 1088	1	MWRLSRCFCFCCGSGSGSamber	31	0.00012
ORF 1089	1	MTYCLFTTCCCGSGSGSamber	31	0.00012
ORF 1090	1	MYRDRASLWCYCGSGSGSamber	31	0.00012
ORF 1091	1	MCYLHWCYCIGCGSGSGSamber	31	0.00012
ORF 1092	1	MYSCMICCCGSGSGSamber	31	0.00012
ORF 1093	1	MCCICKYLIWMCGSGSGSamber	31	0.00012
ORF 1094	1	MLCHCIAIVYNCGSGSGSamber	31	0.00012
ORF 1095	1	MCYLLIDDCGSGSGSamber	31	0.00012
ORF 1096	1	MCYRGLFCCIWCGSGSGSamber	31	0.00012
ORF 1097	1	MKYMEFRCGSGSGSamber	31	0.00012
ORF 1098	1	MGYLIIVECCCGSGSGSamber	31	0.00012
ORF 1099	1	MLRIKCCGSGSGSamber	31	0.00012
ORF 1100	1	MSFCINKCCCMCGSGSGSamber	31	0.00012
ORF 1101	1	MCTTCSCYFVCGSGSGSamber	31	0.00012
ORF 1102	1	MCCYMRVFLKCGSGSGSamber	31	0.00012
ORF 1103	1	MCYSLINSYTICGSGSGSamber	31	0.00012
ORF 1104	1	MWYMSCYRILRCGSGSGSamber	31	0.00012
ORF 1105	1	MCLTLLYCCTLCGSGSGSamber	31	0.00012
ORF 1106	1	MDKSENCCWCICGSGSGSamber	30	0.00011
ORF 1107	1	MACYCECTINICGSGSGSamber	30	0.00011
ORF 1108	1	MLCNCNCCFamberCGSGSGSamber	30	0.00011
ORF 1109	1	MLISVRCRCACCGSGSGSamber	30	0.00011
ORF 1110	1	MCCRNNKILICCGSGSGSamber	30	0.00011
ORF 1111	1	MVFCSHEIYVVCGSGSGSamber	30	0.00011
ORF 1112	1	MKCTYCCHVCSCGSGSGSamber	30	0.00011
ORF 1113	1	MCRYYFLWNDCGSGSGSamber	30	0.00011
ORF 1114	1	MIYGLVCNCHCCGSGSGSamber	30	0.00011
ORF 1115	1	MCPKIVHCTCCCGSGSGSamber	30	0.00011
ORF 1116	1	MVINCLMCCCECGSGSGSamber	30	0.00011
ORF 1117	1	MCNRYCEFLICGSGSGSamber	30	0.00011
ORF 1118	1	MCNCVNLCWKLCGSGSGSamber	30	0.00011
ORF 1119	1	MTYIIFCGCCNCGSGSGSamber	30	0.00011
ORF 1120	1	MCCIKAKSCCVCGSGSGSamber	30	0.00011
ORF 1121	1	MCRPLCCYILFCGSGSGSamber	30	0.00011
ORF 1122	1	MISFIECCCLMCGSGSGSamber	30	0.00011
ORF 1123	1	MSDTCIDCCFCCGSGSGSamber	30	0.00011
ORF 1124	1	MCRLKLCCVMTCGSGSGSamber	30	0.00011
ORF 1125	1	MMYTRSYCIILCGSGSGSamber	30	0.00011
ORF 1126	1	MCMNLCLIIVCGSGSGSamber	30	0.00011
ORF 1127	1	MKCRNCICSCECGSGSGSamber	30	0.00011
ORF 1128	1	MCCWNCTNIWLCGSGSGSamber	30	0.00011
ORF 1129	1	MMYQYCCVRIRCGSGSGSamber	30	0.00011
ORF 1130	1	MCSHLWFDLECGSGSGSamber	30	0.00011
ORF 1131	1	MCYSCWYVSCCGSGSGSamber	30	0.00011
ORF 1132	1	MHLSQCTCYCCCGSGSGSamber	30	0.00011
ORF 1133	1	MNWTHTCKWCCCGSGSGSamber	30	0.00011
ORF 1134	1	MCCHVRITYCGSGSGSamber	30	0.00011
ORF 1135	1	MRIPRFYCCCCGSGSGSamber	30	0.00011
ORF 1136	1	MCMKSICCSLCGSGSGSamber	30	0.00011
ORF 1137	1	MCCLVYFYTNGCGSGSGSamber	30	0.00011
ORF 1138	1	MCTYCAICNWACGSGSGSamber	30	0.00011
ORF 1139	1	MDICTFLDCCCGSGSGSamber	30	0.00011
ORF 1140	1	MYSCCYCILLDCGSGSGSamber	30	0.00011
ORF 1141	1	MCSWSYCCIFCGSGSGSamber	30	0.00011
ORF 1142	1	MFVTCGTCSCCGSGSGSamber	30	0.00011
ORF 1143	1	MLCQGFTCYCFCGSGSGSamber	30	0.00011
ORF 1144	1	MCDLIYNLRFCGSGSGSamber	30	0.00011
ORF 1145	1	MCSSIDWCTVCCGSGSGSamber	30	0.00011
ORF 1146	1	MLPTVamberYCCCSCGSGSGSamber	30	0.00011
ORF 1147	1	MSCYCYVIDCSCGSGSGSamber	30	0.00011
ORF 1148	1	MECEWRSCCICCGSGSGSamber	30	0.00011
ORF 1149	1	MVIDPYAICFCGSGSGSamber	30	0.00011
ORF 1150	1	MCYYSCNFWVKCGSGSGSamber	30	0.00011
ORF 1151	1	MCYCDFASLLCCGSGSGSamber	30	0.00011
ORF 1152	1	MYCCILIVSCCGSGSGSamber	30	0.00011
ORF 1153	1	MYSWCICYCSCGSGSGSamber	30	0.00011
ORF 1154	1	MICFSHCYYLCGSGSGSamber	30	0.00011
ORF 1155	1	MGSCFLSCYCRCGSGSGSamber	30	0.00011
ORF 1156	1	MCNKAEIYICCCGSGSGSamber	29	0.00011
ORF 1157	1	MFSCAYFVCCNCGSGSGSamber	29	0.00011
ORF 1158	1	MQCWQCNWINKCGSGSGSamber	29	0.00011
ORF 1159	1	MMCFNIEVCCCGSGSGSamber	29	0.00011
ORF 1160	1	MYWSEFWSCCCGSGSGSamber	29	0.00011
ORF 1161	1	MSCNIICLLCCGSGSGSamber	29	0.00011
ORF 1162	1	MRWYCDCACCCCGSGSGSamber	29	0.00011
ORF 1163	1	MMLIVLKKCGSGSGSamber	29	0.00011
ORF 1164	1	MCKIVYWNLMFCGSGSGSamber	29	0.00011
ORF 1165	1	MCLSCYKRICWCGSGSGSamber	29	0.00011
ORF 1166	1	MLCCIQTYVYICGSGSGSamber	29	0.00011
ORF 1167	1	MLCCFQILMSFCGSGSGSamber	29	0.00011
ORF 1168	1	MCCNTCWTKWNCGSGSGSamber	29	0.00011
ORF 1169	1	MCCWNIDNFWCCGSGSGSamber	29	0.00011
ORF 1170	1	MCCCNEFIEILCGSGSGSamber	29	0.00011
ORF 1171	1	MFLHTCCLCVCGSGSGSamber	29	0.00011
ORF 1172	1	MRYQTWLCCCCGSGSGSamber	29	0.00011
ORF 1173	1	MCWMESACCCCGSGSGSamber	29	0.00011
ORF 1174	1	MHRMCIELFCYCGSGSGSamber	29	0.00011
ORF 1175	1	MWSGIWEICCCCGSGSGSamber	29	0.00011
ORF 1176	1	MYDCNFCICLWCGSGSGSamber	29	0.00011
ORF 1177	1	MDPADAFCYCGSGSGSamber	29	0.00011
ORF 1178	1	MLYIECSCICamberCGSGSGSamber	29	0.00011
ORF 1179	1	MRLIILNILCECGSGSGSamber	29	0.00011
ORF 1180	1	MCVSDLEIFWNCGSGSGSamber	29	0.00011
ORF 1181	1	MDYACFIAFCCCGSGSGSamber	29	0.00011
ORF 1182	1	MMYCAYRCAICGSGSGSamber	29	0.00011
ORF 1183	1	MCNCWHTCFTCGSGSGSamber	29	0.00011
ORF 1184	1	MYKNCCCISIICGSGSGSamber	29	0.00011
ORF 1185	1	MCSNCYWCNFNCGSGSGSamber	29	0.00011
ORF 1186	1	MKCILQWRCYCGSGSGSamber	29	0.00011
ORF 1187	1	MRMRIWYRYCFCGSGSGSamber	29	0.00011
ORF 1188	1	MYPRICLVIRYCGSGSGSamber	29	0.00011
ORF 1189	1	MVLLRFLCGSGSGSamber	29	0.00011
ORF 1190	1	MYHWPCRYICYCGSGSGSamber	29	0.00011
ORF 1191	1	MCWLNCISIVCGSGSGSamber	29	0.00011
ORF 1192	1	MCKIWRWHCKCCGSGSGSamber	29	0.00011
ORF 1193	1	MCNYVLVNLYYCGSGSGSamber	29	0.00011
ORF 1194	1	MVLIECCCRWYCGSGSGSamber	29	0.00011
ORF 1195	1	MWCYEHILILDCGSGSGSamber	29	0.00011
ORF 1196	1	MCNRNVLCCHCGSGSGSamber	29	0.00011
ORF 1197	1	MYGICWCLNPVCGSGSGSamber	29	0.00011
ORF 1198	1	MYCAVSFCCRCGSGSGSamber	29	0.00011
ORF 1199	1	MCKIVEIYWSDCGSGSGSamber	29	0.00011
ORF 1200	1	MCYVEIRRRNSCGSGSGSamber	29	0.00011
ORF 1201	1	MCCARITFKVCGSGSGSamber	29	0.00011
ORF 1202	1	MMCNCRIRVLICGSGSGSamber	29	0.00011
ORF 1203	1	MMVYYRGCCLFCGSGSGSamber	29	0.00011
ORF 1204	1	MWIEICACILLCGSGSGSamber	29	0.00011
ORF 1205	1	MCCLRYCYVIVCGSGSGSamber	29	0.00011
ORF 1206	1	MICCCSIKYQYCGSGSGSamber	29	0.00011
ORF 1207	1	MVFCRMNCCCECGSGSGSamber	29	0.00011
ORF 1208	1	MMFTNSCSCCWCGSGSGSamber	29	0.00011
ORF 1209	1	MCAYWamberISCCCCGSGSGSamber	29	0.00011
ORF 1210	1	MWRDSLSCCCCGSGSGSamber	29	0.00011
ORF 1211	1	MWYQKCFISIHCGSGSGSamber	29	0.00011
ORF 1212	1	MWCNRTYWCNVCGSGSGSamber	29	0.00011
ORF 1213	1	MCCCFLSYDSYCGSGSGSamber	29	0.00011
ORF 1214	1	MCCCIKYYWKCGSGSGSamber	29	0.00011
ORF 1215	1	MCICIYEITLCGSGSGSamber	29	0.00011
ORF 1216	1	MMVYVIIECCCGSGSGSamber	29	0.00011
ORF 1217	1	MCRHWICVSCCGSGSGSamber	29	0.00011
ORF 1218	1	MPKLFTCYYCCGSGSGSamber	29	0.00011
ORF 1219	1	MLNCNCIWACCGSGSGSamber	28	0.00011
ORF 1220	1	MPLCKCWISSYCGSGSGSamber	28	0.00011
ORF 1221	1	MSDRWIFYCCCGSGSGSamber	28	0.00011
ORF 1222	1	MCMKCLKICLICGSGSGSamber	28	0.00011
ORF 1223	1	MYCYCLLCEVCGSGSGSamber	28	0.00011
ORF 1224	1	MMVYKRLCRCCGSGSGSamber	28	0.00011
ORF 1225	1	MCPYRCSCYCRCGSGSGSamber	28	0.00011
ORF 1226	1	MYGCCLWSCNCGSGSGSamber	28	0.00011
ORF 1227	1	MWKAKTLWCCCCGSGSGSamber	28	0.00011
ORF 1228	1	MRSTCKVYVCCCGSGSGSamber	28	0.00011
ORF 1229	1	MGYSYNMCYCYCGSGSGSamber	28	0.00011
ORF 1230	1	MCGSIFPKCCCCGSGSGSamber	28	0.00011
ORF 1231	1	MVSLRLIYCSCCGSGSGSamber	28	0.00011
ORF 1232	1	MCYEWKFRCQCGSGSGSamber	28	0.00011
ORF 1233	1	MDSCYYHWHLCCGSGSGSamber	28	0.00011
ORF 1234	1	MCDQWFATRNYCGSGSGSamber	28	0.00011
ORF 1235	1	MRLYCLSCCNCGSGSGSamber	28	0.00011
ORF 1236	1	MWHYMCCWKICGSGSGSamber	28	0.00011
ORF 1237	1	MKSECILHWTCICGSGSGSamber	28	0.00011
ORF 1238	1	MSYCLRTFCSCCGSGSGSamber	28	0.00011
ORF 1239	1	MIQCNICCNCCCGSGSGSamber	28	0.00011
ORF 1240	1	MYCCTQLLCCCGSGSGSamber	28	0.00011
ORF 1241	1	MCCVYHLITDCGSGSGSamber	28	0.00011
ORF 1242	1	MRVIISCCECCGSGSGSamber	28	0.00011
ORF 1243	1	MCCLRSNIRCCGSGSGSamber	28	0.00011
ORF 1244	1	MCYLFCCAVLCGSGSGSamber	28	0.00011
ORF 1245	1	MNCSCCICHNLCGSGSGSamber	28	0.00011
ORF 1246	1	MYTCSCQCAFCGSGSGSamber	28	0.00011
ORF 1247	1	MCCWCWTHHYVCGSGSGSamber	28	0.00011
ORF 1248	1	MSGLHHCLCCCGSGSGSamber	28	0.00011
ORF 1249	1	MQIRYCWKCCYCGSGSGSamber	28	0.00011
ORF 1250	1	MIIVFWamberCGSGSGSamber	28	0.00011
ORF 1251	1	MKCTNWLCCRLCGSGSGSamber	28	0.00011
ORF 1252	1	MVCWSLCPCSFCGSGSGSamber	28	0.00011
ORF 1253	1	MCCILRLMFCSCGSGSGSamber	28	0.00011
ORF 1254	1	MDICICWTVFSCGSGSGSamber	28	0.00011
ORF 1255	1	MCPEIYYYTFCCGSGSGSamber	28	0.00011
ORF 1256	1	MCYGYYKamberRICGSGSGSamber	28	0.00011
ORF 1257	1	MCSNCYCFVRCGSGSGSamber	28	0.00011
ORF 1258	1	MGFPLCFCSCTCGSGSGSamber	28	0.00011
ORF 1259	1	MCCTSLDILILCGSGSGSamber	28	0.00011
ORF 1260	1	MSCCIWLIKNNCGSGSGSamber	28	0.00011
ORF 1261	1	MLCCLAICSGCGSGSGSamber	28	0.00011
ORF 1262	1	MLSLTCACFCLCGSGSGSamber	28	0.00011
ORF 1263	1	MCRCFCKCSamberYCGSGSGSamber	28	0.00011
ORF 1264	1	MFRSopalICGSGSGSamber	28	0.00011
ORF 1265	1	MWLIMCSYFVICGSGSGSamber	28	0.00011
ORF 1266	1	MILCQCCRRLHCGSGSGSamber	28	0.00011
ORF 1267	1	MCYVLRCCYVCGSGSGSamber	28	0.00011
ORF 1268	1	MCCFCLGYNKFCGSGSGSamber	28	0.00011
ORF 1269	1	MCCTDLKIYWCGSGSGSamber	28	0.00011
ORF 1270	1	MCFVHDCCTCFCGSGSGSamber	28	0.00011
ORF 1271	1	MCYTICCIamberDCGSGSGSamber	28	0.00011
ORF 1272	1	MAFPFVFDCCYCGSGSGSamber	28	0.00011
ORF 1273	1	MCMLIIISKWNCGSGSGSamber	28	0.00011
ORF 1274	1	MVYTQLCRCNCCGSGSGSamber	28	0.00011
ORF 1275	1	MHLCNWAINCYCGSGSGSamber	28	0.00011
ORF 1276	1	MDILCCCVSYCGSGSGSamber	28	0.00011
ORF 1277	1	MLYLSANCCFSCGSGSGSamber	28	0.00011
ORF 1278	1	MCYTRFLVIHSCGSGSGSamber	28	0.00011
ORF 1279	1	MLFKDFCSCCWCGSGSGSamber	28	0.00011
ORF 1280	1	MCWamberWIADVCGSGSGSamber	28	0.00011
ORF 1281	1	MSWSNKCSCCWCGSGSGSamber	28	0.00011
ORF 1282	1	MLSTCANYCCCCGSGSGSamber	28	0.00011
ORF 1283	1	MYCNCCNYLWKCGSGSGSamber	28	0.00011
ORF 1284	1	MCCCCKWWSNCGSGSGSamber	28	0.00011
ORF 1285	1	MPFRSWCCHYCGSGSGSamber	28	0.00011
ORF 1286	1	MDEYCIQCFIICGSGSGSamber	27	0.0001
ORF 1287	1	MHFCTLCICCDCGSGSGSamber	27	0.0001
ORF 1288	1	MCCCWKVNNMNCGSGSGSamber	27	0.0001
ORF 1289	1	MKCCIEFCRIVCGSGSGSamber	27	0.0001
ORF 1290	1	MTCTCFLWSCSCGSGSGSamber	27	0.0001
ORF 1291	1	MCSCLECYYMCGSGSGSamber	27	0.0001
ORF 1292	1	MFLQQYCQCYCGSGSGSamber	27	0.0001
ORF 1293	1	MYCFCDCTNVLCGSGSGSamber	27	0.0001
ORF 1294	1	MCWCLNCYSAICGSGSGSamber	27	0.0001
ORF 1295	1	MFWCFCCGSCKCGSGSGSamber	27	0.0001
ORF 1296	1	MCNSSLKCCLVCGSGSGSamber	27	0.0001
ORF 1297	1	MWFHFTCRCYCGSGSGSamber	27	0.0001
ORF 1298	1	MGMRRCTVICYCGSGSGSamber	27	0.0001
ORF 1299	1	MCYWIFANVHFCGSGSGSamber	27	0.0001
ORF 1300	1	MCRGSLCYWICCGSGSGSamber	27	0.0001
ORF 1301	1	MCWIYPRTYYCGSGSGSamber	27	0.0001
ORF 1302	1	MLTDICCIYYCCGSGSGSamber	27	0.0001
ORF 1303	1	MYRIDFCCACGCGSGSGSamber	27	0.0001
ORF 1304	1	MLPCSWNFCCKCGSGSGSamber	27	0.0001
ORF 1305	1	MCCYLRFHTICGSGSGSamber	27	0.0001
ORF 1306	1	MSFVYRCGSGSGSamber	27	0.0001
ORF 1307	1	MHVYCWCMCTDCGSGSGSamber	27	0.0001
ORF 1308	1	MYDLVFVCNCICGSGSGSamber	27	0.0001
ORF 1309	1	MMLHACICICCCGSGSGSamber	27	0.0001
ORF 1310	1	MVTLCMIACYCCGSGSGSamber	27	0.0001
ORF 1311	1	MYRACSLCDCVCGSGSGSamber	27	0.0001
ORF 1312	1	MCFDFREYWMITYCGSGSGSamber	27	0.0001
ORF 1313	1	MLIVLYFVECGSGSGSamber	27	0.0001
ORF 1314	1	MIRCVDKYICCCGSGSGSamber	27	0.0001
ORF 1315	1	MMTCTICVCCCGSGSGSamber	27	0.0001
ORF 1316	1	MCRCCTWWQSICGSGSGSamber	27	0.0001
ORF 1317	1	MFCRFLNICCSCGSGSGSamber	27	0.0001
ORF 1318	1	MCFANICLVICCGSGSGSamber	27	0.0001
ORF 1319	1	MCKCKWLRISCCGSGSGSamber	27	0.0001
ORF 1320	1	MWCCCQMWKIKCGSGSGSamber	27	0.0001
ORF 1321	1	MFLCCFCENSICGSGSGSamber	27	0.0001
ORF 1322	1	MCCIADECWIYCGSGSGSamber	27	0.0001
ORF 1323	1	MCYCDDVYCWICGSGSGSamber	27	0.0001
ORF 1324	1	MLRYPSCICCNCGSGSGSamber	27	0.0001
ORF 1325	1	MWKKTCKTYIVCGSGSGSamber	27	0.0001
ORF 1326	1	MVDHFRTECCCCGSGSGSamber	27	0.0001
ORF 1327	1	MATPRLHCFCYCGSGSGSamber	27	0.0001
ORF 1328	1	MCamberKLYRKVLICGSGSGSamber	27	0.0001
ORF 1329	1	MCWTMTWSKWNCGSGSGSamber	27	0.0001
ORF 1330	1	MCCFKFDYKFCCGSGSGSamber	27	0.0001
ORF 1331	1	MCVYYFRTYRACGSGSGSamber	27	0.0001
ORF 1332	1	MCSNLYAIWWNCGSGSGSamber	27	0.0001
ORF 1333	1	MTGGGKDLKSTRLNSSHamber	27	0.0001
ORF 1334	1	MFYCVSYCYYCGSGSGSamber	27	0.0001
ORF 1335	1	MGSLCYCCCALCGSGSGSamber	27	0.0001
ORF 1336	1	MHCSWTYSCVCGSGSGSamber	27	0.0001
ORF 1337	1	MTCGVYKMCCCCGSGSGSamber	27	0.0001
ORF 1338	1	MCYVCYRYVLDCGSGSGSamber	27	0.0001
ORF 1339	1	MWNNVYTTEYCCCCGSGSGSamber	27	0.0001
ORF 1340	1	MCYVVIYNWKMCGSGSGSamber	27	0.0001
ORF 1341	1	MCFVNKFWDCCCGSGSGSamber	27	0.0001
ORF 1342	1	MYVVYNVCCFCCGSGSGSamber	27	0.0001
ORF 1343	1	MEYWLNYCWKVCGSGSGSamber	27	0.0001
ORF 1344	1	MCYVELIYNCGSGSGSamber	27	0.0001
ORF 1345	1	MRAYLRHLVICCGSGSGSamber	27	0.0001
ORF 1346	1	MCVYYFAISKCGSGSGSamber	27	0.0001
ORF 1347	1	MCAYACPCWCCGSGSGSamber	27	0.0001
ORF 1348	1	MWSDPYCGLCCCGSGSGSamber	27	0.0001
ORF 1349	1	MKYCYRSCFRICGSGSGSamber	26	0.0001
ORF 1350	1	MCTCFRALICTCGSGSGSamber	26	0.0001
ORF 1351	1	MTVGGKDRKSTRLNSSHamber	26	0.0001
ORF 1352	1	MHVHTWIYCFCGSGSGSamber	26	0.0001
ORF 1353	1	MAYGHSVYCCFCGSGSGSamber	26	0.0001
ORF 1354	1	MSCSAHCCNQCGSGSGSamber	26	0.0001
ORF 1355	1	MNCILTCCVHCGSGSGSamber	26	0.0001
ORF 1356	1	MNRMLMCYCLCCGSGSGSamber	26	0.0001
ORF 1357	1	MKCCIIWYQIICGSGSGSamber	26	0.0001
ORF 1358	1	MPCVEYYYTCICGSGSGSamber	26	0.0001
ORF 1359	1	MVLMVYQCGSGSGSamber	26	0.0001
ORF 1360	1	MSVIFCSCRYLCGSGSGSamber	26	0.0001
ORF 1361	1	MCIWNEFVIVRCGSGSGSamber	26	0.0001
ORF 1362	1	MCRCLQFIICNCGSGSGSamber	26	0.0001
ORF 1363	1	MEamberTGLAVVVKCGSGSGSamber	26	0.0001
ORF 1364	1	MNCIYVACYSICGSGSGSamber	26	0.0001
ORF 1365	1	MCYVTAFARCCCGSGSGSamber	26	0.0001
ORF 1366	1	MLMFKGCGSGSGSamber	26	0.0001
ORF 1367	1	MKILWINCDCYCGSGSGSamber	26	0.0001
ORF 1368	1	MGSQYFCSLICGSGSGSamber	26	0.0001
ORF 1369	1	MSKLKIWCKICCGSGSGSamber	26	0.0001
ORF 1370	1	MCVNIWSICLCCGSGSGSamber	26	0.0001
ORF 1371	1	MIFQFTYCCCGCGSGSGSamber	26	0.0001
ORF 1372	1	MLYCCQICWRYCGSGSGSamber	26	0.0001
ORF 1373	1	MCIDWCKCCNICGSGSGSamber	26	0.0001
ORF 1374	1	MSCEWQCLNYCCGSGSGSamber	26	0.0001
ORF 1375	1	MYCLWICQCSNCGSGSGSamber	26	0.0001
ORF 1376	1	MSQRNFCCCYCGSGSGSamber	26	0.0001
ORF 1377	1	MISCCNFLCECGSGSGSamber	26	0.0001
ORF 1378	1	MSYFRYWISCCGSGSGSamber	26	0.0001
ORF 1379	1	MCCCQAYVKILCGSGSGSamber	26	0.0001
ORF 1380	1	MCVAYEECCICCGSGSGSamber	26	0.0001
ORF 1381	1	MCKWNLTFVWSCGSGSGSamber	26	0.0001
ORF 1382	1	MYMTECWCCCWCGSGSGSamber	26	0.0001
ORF 1383	1	MCCKCRYCFWMCGSGSGSamber	26	0.0001
ORF 1384	1	MWFESCKLYVGCGSGSGSamber	26	0.0001
ORF 1385	1	MCCDFRFEYWYCGSGSGSamber	26	0.0001
ORF 1386	1	MCSSWCFCLYDCGSGSGSamber	26	0.0001
ORF 1387	1	MCYVCHSVICGCGSGSGSamber	26	0.0001
ORF 1388	1	MWYWMCNIYHDCGSGSGSamber	26	0.0001
ORF 1389	1	MCENLWDamberamberWMCGSGSGSamber	26	0.0001
ORF 1390	1	MPCFSCCHVICGSGSGSamber	26	0.0001
ORF 1391	1	MCCNFSAIQYCCGSGSGSamber	26	0.0001
ORF 1392	1	MCRLYAHCPFCCGSGSGSamber	26	0.0001
ORF 1393	1	MNGYVSCSCCCCGSGSGSamber	26	0.0001
ORF 1394	1	MMCRTYCIVICGSGSGSamber	26	0.0001
ORF 1395	1	MECRIIVCTCNCGSGSGSamber	26	0.0001
ORF 1396	1	MCWNCSTWISFCGSGSGSamber	26	0.0001
ORF 1397	1	MVPNCCFYLLYCGSGSGSamber	26	0.0001
ORF 1398	1	MCSVSFTLLNFCGSGSGSamber	26	0.0001
ORF 1399	1	MCYLCEISDCCCGSGSGSamber	26	0.0001
ORF 1400	1	MYFDDCFWFKVCGSGSGSamber	26	0.0001
ORF 1401	1	MWCYCFVVNSCGSGSGSamber	26	0.0001
ORF 1402	1	MCNWVNRCFCCGSGSGSamber	26	0.0001
ORF 1403	1	MIPFHKCCWIYCGSGSGSamber	26	0.0001
ORF 1404	1	MLWCIFRMCCCCGSGSGSamber	26	0.0001
ORF 1405	1	MCTRYTRYCCHCGSGSGSamber	26	0.0001
ORF 1406	1	MSYLKYSCICSCGSGSGSamber	26	0.0001
ORF 1407	1	MLSYWCHCSDFCGSGSGSamber	26	0.0001
ORF 1408	1	MSCSYSSVCYRYWICGSGSGSamber	26	0.0001
ORF 1409	1	MRYNQCDHCCLCGSGSGSamber	26	0.0001
ORF 1410	1	MCKGILCICCNCGSGSGSamber	26	0.0001
ORF 1411	1	MCCCLPMRNICGSGSGSamber	26	0.0001
ORF 1412	1	MSRNCFWSCCHCGSGSGSamber	26	0.0001
ORF 1413	1	MIRYYKYKWCYCGSGSGSamber	26	0.0001
ORF 1414	1	MDCWLTCYHECCGSGSGSamber	26	0.0001
ORF 1415	1	MCINCGWISFCCGSGSGSamber	26	0.0001
ORF 1416	1	MDCIECLICWHCGSGSGSamber	26	0.0001
ORF 1417	1	MMCHYILICKCGSGSGSamber	26	0.0001
ORF 1418	1	MYHFRCIRCCCGSGSGSamber	26	0.0001
ORF 1419	1	MMACHNYIWSCGSGSGSamber	26	0.0001
ORF 1420	1	MCKLIVYYFKKCGSGSGSamber	26	0.0001
ORF 1421	1	MTAHRCRCRCCGSGSGSamber	26	0.0001
ORF 1422	1	MCDMLMYLYYYCGSGSGSamber	26	0.0001
ORF 1423	1	MCTDCYAFFLNCGSGSGSamber	26	0.0001
ORF 1424	1	MYKYWDCCCSCGSGSGSamber	26	0.0001
ORF 1425	1	MFICYTTCHCCGSGSGSamber	25	9e-05
ORF 1426	1	MCIRYCCLTFVCGSGSGSamber	25	9e-05
ORF 1427	1	MCICSCESEWICGSGSGSamber	25	9e-05
ORF 1428	1	MCYCYSIIFEGCGSGSGSamber	25	9e-05
ORF 1429	1	MYCCDWTLCTCGSGSGSamber	25	9e-05
ORF 1430	1	MHCYWTLMCDCGSGSGSamber	25	9e-05
ORF 1431	1	MCCFRTFCRLCGSGSGSamber	25	9e-05
ORF 1432	1	MSFWLWNSNWCCGSGSGSamber	25	9e-05
ORF 1433	1	MVYNCEWNCRCCGSGSGSamber	25	9e-05
ORF 1434	1	MKMYNQRCSCGCCGSGSGSamber	25	9e-05
ORF 1435	1	MFRCWDSCSCCGSGSGSamber	25	9e-05
ORF 1436	1	MEMCYIIVCYCGSGSGSamber	25	9e-05
ORF 1437	1	MCCVNVRICCRCGSGSGSamber	25	9e-05
ORF 1438	1	MYFCVLFDCCACGSGSGSamber	25	9e-05
ORF 1439	1	MCTNFDWLIYSCGSGSGSamber	25	9e-05
ORF 1440	1	MCCYVIYCGSSCGSGSGSamber	25	9e-05
ORF 1441	1	MRYLCECWCNLCGSGSGSamber	25	9e-05
ORF 1442	1	MVPLWTNCCCCGSGSGSamber	25	9e-05
ORF 1443	1	MSLYYTCCNCDCGSGSGSamber	25	9e-05
ORF 1444	1	MCCYKRFHCRCCGSGSGSamber	25	9e-05
ORF 1445	1	MLIVVLDCDCFCGSGSGSamber	25	9e-05
ORF 1446	1	MQDAIAIECGSGSGSamber	25	9e-05
ORF 1447	1	MCMAVQSYWCCCGSGSGSamber	25	9e-05
ORF 1448	1	MYCVVVCSVCDCGSGSGSamber	25	9e-05
ORF 1449	1	MLIRLLCCNCGCGSGSGSamber	25	9e-05
ORF 1450	1	MCTYFVQRFWCGSGSGSamber	25	9e-05
ORF 1451	1	MKCIELRCTRICGSGSGSamber	25	9e-05
ORF 1452	1	MDCFCSRCTCCCGSGSGSamber	25	9e-05
ORF 1453	1	MCLGICCHIVCGSGSGSamber	25	9e-05
ORF 1454	1	MWRRPKCCCICGSGSGSamber	25	9e-05
ORF 1455	1	MGSCCNCFLIRCGSGSGSamber	25	9e-05
ORF 1456	1	MQCLCYCQVVCGSGSGSamber	25	9e-05
ORF 1457	1	MCRVFSIKWKKCGSGSGSamber	25	9e-05
ORF 1458	1	MWRIDCNIYRKCGSGSGSamber	25	9e-05
ORF 1459	1	MCCAYCLYKYSCGSGSGSamber	25	9e-05
ORF 1460	1	MLYFTMIYDCCCGSGSGSamber	25	9e-05
ORF 1461	1	MYGCCCEIYSCGSGSGSamber	25	9e-05
ORF 1462	1	MMYCCDIWYYCGSGSGSamber	25	9e-05
ORF 1463	1	MLSLVCPRCCLCGSGSGSamber	25	9e-05
ORF 1464	1	MCKQSRCCHICCGSGSGSamber	25	9e-05
ORF 1465	1	MNVCCSRCYCCGSGSGSamber	25	9e-05
ORF 1466	1	MCKRFTYLNYGCGSGSGSamber	25	9e-05
ORF 1467	1	MCCWVNCSLEHCGSGSGSamber	25	9e-05
ORF 1468	1	MGHLVFKCWCCGSGSGSamber	25	9e-05
ORF 1469	1	MVYWTYALCIVCGSGSGSamber	25	9e-05
ORF 1470	1	MCWCLNYYSMICGSGSGSamber	25	9e-05
ORF 1471	1	MASCSSCCIFVCGSGSGSamber	25	9e-05
ORF 1472	1	MKYEFMCGSGSGSamber	25	9e-05
ORF 1473	1	MCAAHCCLDDCCGSGSGSamber	25	9e-05
ORF 1474	1	MRMYYALCCICGSGSGSamber	25	9e-05
ORF 1475	1	MRYNCRLWCICCGSGSGSamber	25	9e-05
ORF 1476	1	MEGCCCYLIHICGSGSGSamber	25	9e-05
ORF 1477	1	MRFCSCDCCWCGSGSGSamber	25	9e-05
ORF 1478	1	MCVVPLCCIYVCGSGSGSamber	25	9e-05
ORF 1479	1	MYYWNLFCRCFCGSGSGSamber	25	9e-05
ORF 1480	1	MYVFNVWCCCNCGSGSGSamber	25	9e-05
ORF 1481	1	MNCICAVCFTCGSGSGSamber	25	9e-05
ORF 1482	1	MCVIWNADCYCGSGSGSamber	25	9e-05
ORF 1483	1	MCKVKCCISCCGSGSGSamber	25	9e-05
ORF 1484	1	MCCLEARCFLNCGSGSGSamber	25	9e-05
ORF 1485	1	MCVRFSYCCNGCGSGSGSamber	25	9e-05
ORF 1486	1	MTLRYFVICCCGSGSGSamber	25	9e-05
ORF 1487	1	MVAWAYRCYCCCGSGSGSamber	25	9e-05
ORF 1488	1	MYRCTRIISCCCGSGSGSamber	25	9e-05
ORF 1489	1	MSCSYICRSLCCGSGSGSamber	25	9e-05
ORF 1490	1	MLIMRSCCGSGSGSamber	25	9e-05
ORF 1491	1	MWCPIYYRTICGSGSGSamber	25	9e-05
ORF 1492	1	MHCGIHLRCCSCGSGSGSamber	25	9e-05
ORF 1493	1	MVLCPCCYYKLCGSGSGSamber	25	9e-05
ORF 1494	1	MCKLIVIRRKHCGSGSGSamber	25	9e-05
ORF 1495	1	MWWTLNRCNCFCGSGSGSamber	25	9e-05
ORF 1496	1	MSASCFCYFIKCGSGSGSamber	25	9e-05
ORF 1497	1	MFDVHWSCCRCCGSGSGSamber	25	9e-05
ORF 1498	1	MSKCVDFHYCICGSGSGSamber	25	9e-05
ORF 1499	1	MNCHFTQCCQCCGSGSGSamber	25	9e-05
ORF 1500	1	MLCYNICCRIMCGSGSGSamber	25	9e-05
ORF 1501	1	MAYFPNLWCSCGSGSGSamber	24	9e-05
ORF 1502	1	MCNLEYYYCICCGSGSGSamber	24	9e-05
ORF 1503	1	MCYIAYCNNCACGSGSGSamber	24	9e-05
ORF 1504	1	MCIamberALICCCSCGSGSGSamber	24	9e-05
ORF 1505	1	MCNIWSTICGSGSGSamber	24	9e-05
ORF 1506	1	MCNCESLKIamberamberCGSGSGSamber	24	9e-05
ORF 1507	1	MVCKFCLCNKNCGSGSGSamber	24	9e-05
ORF 1508	1	MSYVVIVDCWCGSGSGSamber	24	9e-05
ORF 1509	1	MHMMFYCCVICGSGSGSamber	24	9e-05
ORF 1510	1	MDCCCIIYICMCGSGSGSamber	24	9e-05
ORF 1511	1	MCESFCQCCQCGSGSGSamber	24	9e-05
ORF 1512	1	MCRACFKNYICGSGSGSamber	24	9e-05
ORF 1513	1	MCWFAKKSamberamberWCGSGSGSamber	24	9e-05
ORF 1514	1	MCNEIKLWCCHCGSGSGSamber	24	9e-05
ORF 1515	1	MKCNICHYCIYCGSGSGSamber	24	9e-05
ORF 1516	1	MRWYQRYCCNCGSGSGSamber	24	9e-05
ORF 1517	1	MRICCLCQVCCCGSGSGSamber	24	9e-05
ORF 1518	1	MCCNTYFKICLCGSGSGSamber	24	9e-05
ORF 1519	1	MYCACYVFCRFCGSGSGSamber	24	9e-05
ORF 1520	1	MFIYCTQCLCYCGSGSGSamber	24	9e-05
ORF 1521	1	MWLTYCTCYLDCGSGSGSamber	24	9e-05
ORF 1522	1	MHWFYCYSCCDCGSGSGSamber	24	9e-05
ORF 1523	1	MCWTSCCWRRFCGSGSGSamber	24	9e-05
ORF 1524	1	MCIGCTTIYCFCGSGSGSamber	24	9e-05
ORF 1525	1	MCRIFYWKKSCGSGSGSamber	24	9e-05
ORF 1526	1	MCYLHCCSVKNCGSGSGSamber	24	9e-05
ORF 1527	1	MNCYCGLCYCVCGSGSGSamber	24	9e-05
ORF 1528	1	MAFVIYSCACLCGSGSGSamber	24	9e-05
ORF 1529	1	MYKLHTCLSCYCGSGSGSamber	24	9e-05
ORF 1530	1	MCSMCCLIVCCGSGSGSamber	24	9e-05
ORF 1531	1	MQILCRCICICGSGSGSamber	24	9e-05
ORF 1532	1	MTYCRRKCCWMCGSGSGSamber	24	9e-05
ORF 1533	1	MFCQRCIVICHCGSGSGSamber	24	9e-05
ORF 1534	1	MCWKMIYCCNWCGSGSGSamber	24	9e-05
ORF 1535	1	MCVYFWMEDVYCGSGSGSamber	24	9e-05
ORF 1536	1	MKPHCECYIILCGSGSGSamber	24	9e-05
ORF 1537	1	MCCICWTDSVCGSGSGSamber	24	9e-05
ORF 1538	1	MKYVELKLWCCCGSGSGSamber	24	9e-05
ORF 1539	1	MFLFCLDCWCCGSGSGSamber	24	9e-05
ORF 1540	1	MWYHLYCTINCCGSGSGSamber	24	9e-05
ORF 1541	1	MTYTNIFCDCLCGSGSGSamber	24	9e-05
ORF 1542	1	MCCAIICIGCHCGSGSGSamber	24	9e-05
ORF 1543	1	MCCCCWKDCCGCGSGSGSamber	24	9e-05
ORF 1544	1	MMYSYCACSCQCGSGSGSamber	24	9e-05
ORF 1545	1	MHVLWSCGCCCGSGSGSamber	24	9e-05
ORF 1546	1	MCWCHLYSERLCGSGSGSamber	24	9e-05
ORF 1547	1	MFLRAYNWCCCGSGSGSamber	24	9e-05
ORF 1548	1	MCCYFRNCLSVCGSGSGSamber	24	9e-05
ORF 1549	1	MSLCFTYECCFCGSGSGSamber	24	9e-05
ORF 1550	1	MYSNDWLIYCCGSGSGSamber	24	9e-05
ORF 1551	1	MCFAYKRSMVICGSGSGSamber	24	9e-05
ORF 1552	1	MCCRESRALYCCGSGSGSamber	24	9e-05
ORF 1553	1	MVYLIVSDICFCGSGSGSamber	24	9e-05
ORF 1554	1	MHLCIVYECWCCGSGSGSamber	24	9e-05
ORF 1555	1	MDKCFHCCRCTCGSGSGSamber	24	9e-05
ORF 1556	1	MSAVTCGYICCCGSGSGSamber	24	9e-05
ORF 1557	1	MCICFNVCYSLCGSGSGSamber	24	9e-05
ORF 1558	1	MKCYICCRIFDCGSGSGSamber	24	9e-05
ORF 1559	1	MSCVIFCDWNCCGSGSGSamber	24	9e-05
ORF 1560	1	MCKamberIVSWKCGSGSGSamber	24	9e-05
ORF 1561	1	MCYYIVLNSICGSGSGSamber	24	9e-05
ORF 1562	1	MTKCRNVDCCFCGSGSGSamber	24	9e-05
ORF 1563	1	MCNFEEILWLCGSGSGSamber	24	9e-05
ORF 1564	1	MAAYFECCCICGSGSGSamber	24	9e-05
ORF 1565	1	MRTMLMCCCVCGSGSGSamber	24	9e-05
ORF 1566	1	MCCFTYDWCSQCGSGSGSamber	24	9e-05
ORF 1567	1	MCSCIWNCWKRCGSGSGSamber	24	9e-05
ORF 1568	1	MCYCLEFEILYCGSGSGSamber	24	9e-05
ORF 1569	1	MCWVFSEDYTCGSGSGSamber	24	9e-05
ORF 1570	1	MFVLLIVCGSGSGSamber	24	9e-05
ORF 1571	1	MIVLLFCCCNVCGSGSGSamber	24	9e-05
ORF 1572	1	MCFSYVRELRCGSGSGSamber	24	9e-05
ORF 1573	1	MTLNMSLRCCCCGSGSGSamber	24	9e-05
ORF 1574	1	MCRMCFHCFRYCGSGSGSamber	24	9e-05
ORF 1575	1	MTVICLCNYCCGSGSGSamber	24	9e-05
ORF 1576	1	MEYYNHLCSCICGSGSGSamber	24	9e-05
ORF 1577	1	MCYWFAIDTSCGSGSGSamber	24	9e-05
ORF 1578	1	MFTIPCCSCCSCGSGSGSamber	24	9e-05
ORF 1579	1	MWMLopalFCGSGSGSamber	24	9e-05
ORF 1580	1	MHCWICIPRICGSGSGSamber	24	9e-05
ORF 1581	1	MVRYCCECNCCGSGSGSamber	24	9e-05
ORF 1582	1	MICCIIIRSLCGSGSGSamber	24	9e-05
ORF 1583	1	MWRIRSCCNCCGSGSGSamber	24	9e-05
ORF 1584	1	MCTYVYEIAECGSGSGSamber	24	9e-05
ORF 1585	1	MCICYRWCFVNCGSGSGSamber	24	9e-05
ORF 1586	1	MGFVIVVYLCGSGSGSamber	24	9e-05
ORF 1587	1	MECRYICYCVKCGSGSGSamber	24	9e-05
ORF 1588	1	MTLCWFADCCFCGSGSGSamber	24	9e-05
ORF 1589	1	MKCTCWIKLKRCGSGSGSamber	24	9e-05
ORF 1590	1	MIVNVYVEQCGSGSGSamber	24	9e-05
ORF 1591	1	MCLMFTLMCCGCGSGSGSamber	24	9e-05
ORF 1592	1	MNCSKIWYYCCCGSGSGSamber	24	9e-05
ORF 1593	1	MEFLCWRLCNCGSGSGSamber	24	9e-05
ORF 1594	1	MLYRWSWHCCCGSGSGSamber	24	9e-05
ORF 1595	1	MTGGGKDRKSTLLNSSHamber	24	9e-05
ORF 1596	1	MHSVQCCFCVCGSGSGSamber	24	9e-05
ORF 1597	1	MCKamberKIVWIGCGSGSGSamber	24	9e-05
ORF 1598	1	MTRSYIQCCNCCGSGSGSamber	24	9e-05
ORF 1599	1	MCYVICCQFICGSGSGSamber	24	9e-05
ORF 1600	1	MKCIVAYRCIICGSGSGSamber	24	9e-05
ORF 1601	1	MNCYCIWYYSCGSGSGSamber	24	9e-05
ORF 1602	1	MRCWKCICHCCGSGSGSamber	24	9e-05
ORF 1603	1	MHNRYCIIIRCCGSGSGSamber	24	9e-05
ORF 1604	1	MMTCYYWTYYCGSGSGSamber	23	9e-05
ORF 1605	1	MTCNVFYCVLKCGSGSGSamber	23	9e-05
ORF 1606	1	MCSCYIADLYCCGSGSGSamber	23	9e-05
ORF 1607	1	MTWELYCCMKCCGSGSGSamber	23	9e-05
ORF 1608	1	MRCLCYCQVVCGSGSGSamber	23	9e-05
ORF 1609	1	MVNNCCICLYVCGSGSGSamber	23	9e-05
ORF 1610	1	MNRIRCVCFYCCGSGSGSamber	23	9e-05
ORF 1611	1	MPLTSCYYCGCGSGSGSamber	23	9e-05
ORF 1612	1	MCCGFTVEVVVCGSGSGSamber	23	9e-05
ORF 1613	1	MYSCIDYFVIRCGSGSGSamber	23	9e-05
ORF 1614	1	MCVRFLLSCCRCGSGSGSamber	23	9e-05
ORF 1615	1	MCLCRFSMCCVCGSGSGSamber	23	9e-05
ORF 1616	1	MSYCYYWSSWNCGSGSGSamber	23	9e-05
ORF 1617	1	MCTCLMFLLVCGSGSGSamber	23	9e-05
ORF 1618	1	MTWYFCYCCRMCGSGSGSamber	23	9e-05
ORF 1619	1	MDFIFICCCNLCGSGSGSamber	23	9e-05
ORF 1620	1	MSFCCCVMIKICGSGSGSamber	23	9e-05
ORF 1621	1	MCVQRTNYYLTCGSGSGSamber	23	9e-05
ORF 1622	1	MYCIGCYLICLCGSGSGSamber	23	9e-05
ORF 1623	1	MYPCFYNCCVCGSGSGSamber	23	9e-05
ORF 1624	1	MWYFSCRTVSLCGSGSGSamber	23	9e-05
ORF 1625	1	MNENLYRCCCCGSGSGSamber	23	9e-05
ORF 1626	1	MTLKLQCCYCGSGSGSamber	23	9e-05
ORF 1627	1	MNPYCYMCWCCGSGSGSamber	23	9e-05
ORF 1628	1	MLPLEICYCTCCGSGSGSamber	23	9e-05
ORF 1629	1	MCDYFWTYSKYCGSGSGSamber	23	9e-05
ORF 1630	1	MCNTCCMNRCCGSGSGSamber	23	9e-05
ORF 1631	1	MFCCVPRSIWICGSGSGSamber	23	9e-05
ORF 1632	1	MCCCVMMSCCCGSGSGSamber	23	9e-05
ORF 1633	1	MMCVKDIFVCCCGSGSGSamber	23	9e-05
ORF 1634	1	MSYHWYYTFCQCGSGSGSamber	23	9e-05
ORF 1635	1	MNWSCWYYCQCCGSGSGSamber	23	9e-05
ORF 1636	1	MRWKLCCCCCGSGSGSamber	23	9e-05
ORF 1637	1	MGCCIYITCWTCGSGSGSamber	23	9e-05
ORF 1638	1	MCCFMSWTNSCCGSGSGSamber	23	9e-05
ORF 1639	1	MTGVGKDRKSTRLNSSHamber	23	9e-05
ORF 1640	1	MCCWHPWKLNCGSGSGSamber	23	9e-05
ORF 1641	1	MEPKVVIVCCCGSGSGSamber	23	9e-05
ORF 1642	1	MMWCHFQISYSCGSGSGSamber	23	9e-05
ORF 1643	1	MTYCCGCSYNCGSGSGSamber	23	9e-05
ORF 1644	1	MNRYCLLSCCCGSGSGSamber	23	9e-05
ORF 1645	1	MTCCWFLNSCHCGSGSGSamber	23	9e-05
ORF 1646	1	MWMIFRCRCICCGSGSGSamber	23	9e-05
ORF 1647	1	MLMNCACCKCCGSGSGSamber	23	9e-05
ORF 1648	1	MCHVLCSYEICCGSGSGSamber	23	9e-05
ORF 1649	1	MCYRMWKIICLCGSGSGSamber	23	9e-05
ORF 1650	1	MCCVIRFKRLCGSGSGSamber	23	9e-05
ORF 1651	1	MCYLFamberLECGSGSGSamber	23	9e-05
ORF 1652	1	MLCIRLCVLKSCGSGSGSamber	23	9e-05
ORF 1653	1	MRIRHYVICFCGSGSGSamber	23	9e-05
ORF 1654	1	MCCDCLFDWNDCGSGSGSamber	23	9e-05
ORF 1655	1	MHLICYTRCLCGSGSGSamber	23	9e-05
ORF 1656	1	MSYRIVMISSCCGSGSGSamber	23	9e-05
ORF 1657	1	MVFQCITYIALCGSGSGSamber	23	9e-05
ORF 1658	1	MYWLARSCNCWCGSGSGSamber	23	9e-05
ORF 1659	1	MCWMICTIRICGSGSGSamber	23	9e-05
ORF 1660	1	MMHCYCSYISCCGSGSGSamber	23	9e-05
ORF 1661	1	MCKIFNCRICGCGSGSGSamber	23	9e-05
ORF 1662	1	MLGIDFMCGSGSGSamber	23	9e-05
ORF 1663	1	MYDSSVCLCCLCGSGSGSamber	23	9e-05
ORF 1664	1	MCDFSFSDWMICGSGSGSamber	23	9e-05
ORF 1665	1	MEHIIVamberSCGSGSGSamber	23	9e-05
ORF 1666	1	MWSNYICCLMICGSGSGSamber	23	9e-05
ORF 1667	1	MCCPDRYWHDICGSGSGSamber	23	9e-05
ORF 1668	1	MWYWFTVSCNCCGSGSGSamber	23	9e-05
ORF 1669	1	MTCVSLYYCWICGSGSGSamber	23	9e-05
ORF 1670	1	MTYRTCRIILLCGSGSGSamber	23	9e-05
ORF 1671	1	MYCCCRSILMCGSGSGSamber	23	9e-05
ORF 1672	1	MCNHCWIWQNVCGSGSGSamber	23	9e-05
ORF 1673	1	MCYHWFKWRNCGSGSGSamber	23	9e-05
ORF 1674	1	MCNMSCQVYCCCGSGSGSamber	23	9e-05
ORF 1675	1	MCSCWILYYSDCGSGSGSamber	23	9e-05
ORF 1676	1	MNRCIRDWCCVCGSGSGSamber	23	9e-05
ORF 1677	1	MCYYIARISDCGSGSGSamber	23	9e-05
ORF 1678	1	MVNDCCWCYRCGSGSGSamber	23	9e-05
ORF 1679	1	MSCDVKKFFVKCGSGSGSamber	23	9e-05
ORF 1680	1	MYCICCVNKNVCGSGSGSamber	23	9e-05
ORF 1681	1	MWYCCLMKVWMCGSGSGSamber	23	9e-05
ORF 1682	1	MFYTFCAVHLDCGSGSGSamber	23	9e-05
ORF 1683	1	MCTDCIYVVVSCGSGSGSamber	23	9e-05
ORF 1684	1	MDFLCCVINYCCGSGSGSamber	23	9e-05
ORF 1685	1	MFQWKQYCKCVCGSGSGSamber	23	9e-05
ORF 1686	1	MAIPIVICCWSCGSGSGSamber	23	9e-05
ORF 1687	1	MCFCCRSMHLCGSGSGSamber	23	9e-05
ORF 1688	1	MTYVYHYECKCCGSGSGSamber	23	9e-05
ORF 1689	1	MLWLKCCCKLVCGSGSGSamber	23	9e-05
ORF 1690	1	MVFMLCMYCGCCGSGSGSamber	23	9e-05
ORF 1691	1	MDCCEYFLIRICGSGSGSamber	23	9e-05
ORF 1692	1	MTFCCIVWMMCGSGSGSamber	23	9e-05
ORF 1693	1	MWFLGLCCCICCGSGSGSamber	23	9e-05
ORF 1694	1	MRDCWSYFSCYCGSGSGSamber	23	9e-05
ORF 1695	1	MLIVLFILDVCGSGSGSamber	23	9e-05
ORF 1696	1	MLRLCYGCYICCGSGSGSamber	23	9e-05
ORF 1697	1	MRSCamberLKCWCICGSGSGSamber	23	9e-05
ORF 1698	1	MCYCCamberamberTCGSGSGSamber	23	9e-05
ORF 1699	1	MCFSCCMIFVCGSGSGSamber	23	9e-05
ORF 1700	1	MEFTHICQNWICGSGSGSamber	23	9e-05
ORF 1701	1	MCFWRINCDRCCGSGSGSamber	23	9e-05
ORF 1702	1	MLCDYFSWCLCCGSGSGSamber	23	9e-05
ORF 1703	1	MCCCYASIITCGSGSGSamber	23	9e-05
ORF 1704	1	MFAFRGHHYCCCGSGSGSamber	22	8e-05
ORF 1705	1	MECIWLMKCRCGSGSGSamber	22	8e-05
ORF 1706	1	MVLNSCCYSCCCGSGSGSamber	22	8e-05
ORF 1707	1	MSAVYCACGSGSGSamber	22	8e-05
ORF 1708	1	MCYVVTSIWNCGSGSGSamber	22	8e-05
ORF 1709	1	MGSIWCTCICICGSGSGSamber	22	8e-05
ORF 1710	1	MCNWSCFMSCICGSGSGSamber	22	8e-05
ORF 1711	1	MFAFWHCCCRCGSGSGSamber	22	8e-05
ORF 1712	1	MNEVMYYCCIVCGSGSGSamber	22	8e-05
ORF 1713	1	MVRLCRICCRCCGSGSGSamber	22	8e-05
ORF 1714	1	MWYWCSEAIWDCGSGSGSamber	22	8e-05
ORF 1715	1	MHICYHSIWLCGSGSGSamber	22	8e-05
ORF 1716	1	MFCCTFISVSCGSGSGSamber	22	8e-05
ORF 1717	1	MFRKCCSILYWCGSGSGSamber	22	8e-05
ORF 1718	1	MHLTSCCCWSWCGSGSGSamber	22	8e-05
ORF 1719	1	MIFRGYICGCHCGSGSGSamber	22	8e-05
ORF 1720	1	MCYYLYSINDCGSGSGSamber	22	8e-05
ORF 1721	1	MCLSNYCCVSYCGSGSGSamber	22	8e-05
ORF 1722	1	MCFMYDWWCCYCGSGSGSamber	22	8e-05
ORF 1723	1	MFCYHCDCEFVCGSGSGSamber	22	8e-05
ORF 1724	1	MWSCKFRYCCICGSGSGSamber	22	8e-05
ORF 1725	1	MYTSNCFSNCCCGSGSGSamber	22	8e-05
ORF 1726	1	MLCCLLFEHDCGSGSGSamber	22	8e-05
ORF 1727	1	MTCRIECFLYCGSGSGSamber	22	8e-05
ORF 1728	1	MCMLFCDCASWCGSGSGSamber	22	8e-05
ORF 1729	1	MYWSAQCTCICGSGSGSamber	22	8e-05
ORF 1730	1	MCCLDICYFSCGSGSGSamber	22	8e-05
ORF 1731	1	MKWCFSFCEMCCGSGSGSamber	22	8e-05
ORF 1732	1	MKCTHIYWTYSCGSGSGSamber	22	8e-05
ORF 1733	1	MLRCYRFCCYECGSGSGSamber	22	8e-05
ORF 1734	1	MCYFTFVITQCGSGSGSamber	22	8e-05
ORF 1735	1	MCVCTYRICLVCGSGSGSamber	22	8e-05
ORF 1736	1	MNCCLLDYVLYCGSGSGSamber	22	8e-05
ORF 1737	1	MMCRCRFYCCCGSGSGSamber	22	8e-05
ORF 1738	1	MSNRNIFWCWCGSGSGSamber	22	8e-05
ORF 1739	1	MSSKTCYCGCCGSGSGSamber	22	8e-05
ORF 1740	1	MCFKPCQIWICCGSGSGSamber	22	8e-05
ORF 1741	1	MDLVTLVIIVCGSGSGSamber	22	8e-05
ORF 1742	1	MLCIKRRIRLCGSGSGSamber	22	8e-05
ORF 1743	1	MGKKCCICICSCGSGSGSamber	22	8e-05
ORF 1744	1	MTGESESCGSGSGSamber	22	8e-05
ORF 1745	1	MSCCFWLEIDCGSGSGSamber	22	8e-05
ORF 1746	1	MCCVITFYRRNCGSGSGSamber	22	8e-05
ORF 1747	1	MTGGGKDRNSTRLNSSHamber	22	8e-05
ORF 1748	1	MGIDWDICCCNCGSGSGSamber	22	8e-05
ORF 1749	1	MCDWSKTIamberamberCGSGSGSamber	22	8e-05
ORF 1750	1	MYYWIRMCNCWCGSGSGSamber	22	8e-05
ORF 1751	1	MMRCIIFHICRCGSGSGSamber	22	8e-05
ORF 1752	1	MVYPIEEWWCCCGSGSGSamber	22	8e-05
ORF 1753	1	MCKFLKCYFKICGSGSGSamber	22	8e-05
ORF 1754	1	MCICYSSCHWCGSGSGSamber	22	8e-05
ORF 1755	1	MSNLCFCFCHCGSGSGSamber	22	8e-05
ORF 1756	1	MWWYYCDLYCNCGSGSGSamber	22	8e-05
ORF 1757	1	MLNLDCCHCLWCGSGSGSamber	22	8e-05
ORF 1758	1	MCTCFTICVDICGSGSGSamber	22	8e-05
ORF 1759	1	MCRIMCFRICSCGSGSGSamber	22	8e-05
ORF 1760	1	MVCDFCSCYNRCGSGSGSamber	22	8e-05
ORF 1761	1	MVATLSSLCCGSGSGSamber	22	8e-05
ORF 1762	1	MSCSCLMFYICGSGSGSamber	22	8e-05
ORF 1763	1	MHLYKLWFCSCCGSGSGSamber	22	8e-05
ORF 1764	1	MWLWTCTIRFCGSGSGSamber	22	8e-05
ORF 1765	1	MCRSAFLYRAICGSGSGSamber	22	8e-05
ORF 1766	1	MCSWNNWKWCCGSGSGSamber	22	8e-05
ORF 1767	1	MCVHCYCFAYFCGSGSGSamber	22	8e-05
ORF 1768	1	MCYCFKLCYTRCGSGSGSamber	22	8e-05
ORF 1769	1	MCCCPKTCHIGCGSGSGSamber	22	8e-05
ORF 1770	1	MYWPKVYYCCRCGSGSGSamber	22	8e-05
ORF 1771	1	MCNWNYCMDWCCGSGSGSamber	22	8e-05
ORF 1772	1	MCFRFDEWIFSCGSGSGSamber	22	8e-05
ORF 1773	1	MSYCFTYCLKICGSGSGSamber	22	8e-05
ORF 1774	1	MNFLRSICACNCGSGSGSamber	22	8e-05
ORF 1775	1	MTYWYCYVECACGSGSGSamber	22	8e-05
ORF 1776	1	MSEamberYLVACGCGSGSGSamber	22	8e-05
ORF 1777	1	MLCTYELFVIDCGSGSGSamber	22	8e-05
ORF 1778	1	MECIKVFHCCLCGSGSGSamber	22	8e-05
ORF 1779	1	MVCNYGWCCYYCGSGSGSamber	22	8e-05
ORF 1780	1	MIYIDEFFCCCCGSGSGSamber	22	8e-05
ORF 1781	1	MMNIFKRICCCGSGSGSamber	22	8e-05
ORF 1782	1	MLACKINVYCCCGSGSGSamber	22	8e-05
ORF 1783	1	MCFRRTVDamberamberKCGSGSGSamber	22	8e-05
ORF 1784	1	MNVCYLVYSCQCGSGSGSamber	22	8e-05
ORF 1785	1	MDLCWKCVLHCCGSGSGSamber	22	8e-05
ORF 1786	1	MNFNAIVWSCCCGSGSGSamber	22	8e-05
ORF 1787	1	MEFRHLYNCCYCGSGSGSamber	22	8e-05
ORF 1788	1	MSCFHDCLWICGSGSGSamber	22	8e-05
ORF 1789	1	MLCNSVYCCFCCGSGSGSamber	22	8e-05
ORF 1790	1	MSYLMICVRCTCGSGSGSamber	22	8e-05
ORF 1791	1	MSGNRNYNCCCCGSGSGSamber	22	8e-05
ORF 1792	1	MCSNCYVLLWCGSGSGSamber	22	8e-05
ORF 1793	1	MMYCDVACQCICGSGSGSamber	22	8e-05
ORF 1794	1	MCCPKFWYamberDFCGSGSGSamber	22	8e-05
ORF 1795	1	MWWHCYCCCWYCGSGSGSamber	22	8e-05
ORF 1796	1	MCLLYYNLLKCGSGSGSamber	22	8e-05
ORF 1797	1	MWYNLTRNYCCCGSGSGSamber	22	8e-05
ORF 1798	1	MACYYVCCKNLCGSGSGSamber	22	8e-05
ORF 1799	1	MYSNYCDCFYVCGSGSGSamber	22	8e-05
ORF 1800	1	MCYVYFVIESCGSGSGSamber	22	8e-05
ORF 1801	1	MSCCWLHTRIICGSGSGSamber	22	8e-05
ORF 1802	1	MCYEFLYCCDCGSGSGSamber	22	8e-05
ORF 1803	1	MELWFWCCCNACGSGSGSamber	22	8e-05
ORF 1804	1	MFRDVYWCCLSCGSGSGSamber	22	8e-05
ORF 1805	1	MCYWCSCGSGSGSamber	22	8e-05
ORF 1806	1	MDMTKNCCCLCGSGSGSamber	21	8e-05
ORF 1807	1	MMCNEYYWCYVCGSGSGSamber	21	8e-05
ORF 1808	1	MCNFVRCFCKVCGSGSGSamber	21	8e-05
ORF 1809	1	MCYCAQLKYYHCGSGSGSamber	21	8e-05
ORF 1810	1	MRNQSCICYCLCGSGSGSamber	21	8e-05
ORF 1811	1	MRVCARARICCCGSGSGSamber	21	8e-05
ORF 1812	1	MKCWCYSCIYFCGSGSGSamber	21	8e-05
ORF 1813	1	MSCCYCWKNVQCGSGSGSamber	21	8e-05
ORF 1814	1	MVNCNILEFWICGSGSGSamber	21	8e-05
ORF 1815	1	MVLSCIPYCCHCGSGSGSamber	21	8e-05
ORF 1816	1	MPFHCSIIQYYCGSGSGSamber	21	8e-05
ORF 1817	1	MCYCCAINQICCGSGSGSamber	21	8e-05
ORF 1818	1	MWCSFRIDVCCGSGSGSamber	21	8e-05
ORF 1819	1	MLYCHYRRSCCCGSGSGSamber	21	8e-05
ORF 1820	1	MDRCNLWNCCNCGSGSGSamber	21	8e-05
ORF 1821	1	MRLRKIFTCCCGSGSGSamber	21	8e-05
ORF 1822	1	MSCWCCYEYWKCGSGSGSamber	21	8e-05
ORF 1823	1	MCSGCILCWTKCGSGSGSamber	21	8e-05
ORF 1824	1	MSICSFGCCSCCGSGSGSamber	21	8e-05
ORF 1825	1	MLamberNCSMLFCGSGSGSamber	21	8e-05
ORF 1826	1	MLCCYMLKYSICGSGSGSamber	21	8e-05
ORF 1827	1	MDYYVYCDWLCGSGSGSamber	21	8e-05
ORF 1828	1	MCYRSVCGSGSGSamber	21	8e-05
ORF 1829	1	MRCPCYIRYVICGSGSGSamber	21	8e-05
ORF 1830	1	MLFTHNYFCLCGSGSGSamber	21	8e-05
ORF 1831	1	MDWCCACamberamberDVCGSGSGSamber	21	8e-05
ORF 1832	1	MIVRVYRCRCCCGSGSGSamber	21	8e-05
ORF 1833	1	MFFNRCYRCNCCGSGSGSamber	21	8e-05
ORF 1834	1	MSCHYCYLWCCGSGSGSamber	21	8e-05
ORF 1835	1	MFTNCACYCACGSGSGSamber	21	8e-05
ORF 1836	1	MCTKALKYCHCCGSGSGSamber	21	8e-05
ORF 1837	1	MYamberAFKYVVVVCGSGSGSamber	21	8e-05
ORF 1838	1	MLCYFHLVMSCGSGSGSamber	21	8e-05
ORF 1839	1	MFYCITTYTCSCGSGSGSamber	21	8e-05
ORF 1840	1	MERCYWTCCICGSGSGSamber	21	8e-05
ORF 1841	1	MLWNICNCYIVCGSGSGSamber	21	8e-05
ORF 1842	1	MNFCLCCRSVFCGSGSGSamber	21	8e-05
ORF 1843	1	MWCLIRCACYCGSGSGSamber	21	8e-05
ORF 1844	1	MMCSHKYWCSCGSGSGSamber	21	8e-05
ORF 1845	1	MLYLQFTVCSCCGSGSGSamber	21	8e-05
ORF 1846	1	MCLLYEVNCCCGSGSGSamber	21	8e-05
ORF 1847	1	MLCKWRIRCCYCGSGSGSamber	21	8e-05
ORF 1848	1	MRNCSCYILYCGSGSGSamber	21	8e-05
ORF 1849	1	MMCNCCWYamberYRCGSGSGSamber	21	8e-05
ORF 1850	1	MRMSCCYCLYICGSGSGSamber	21	8e-05
ORF 1851	1	MCYVILADDNSCGSGSGSamber	21	8e-05
ORF 1852	1	MSFDCYNCLILCGSGSGSamber	21	8e-05
ORF 1853	1	MCSIGCFYRCRCGSGSGSamber	21	8e-05
ORF 1854	1	MCCGHFHFCCYCGSGSGSamber	21	8e-05
ORF 1855	1	MLYCMFCIKCACGSGSGSamber	21	8e-05
ORF 1856	1	MCYLDWIATSCGSGSGSamber	21	8e-05
ORF 1857	1	MYRCCFWKKWICGSGSGSamber	21	8e-05
ORF 1858	1	MCRLNNRICCCGSGSGSamber	21	8e-05
ORF 1859	1	MYTTCFCYEWCGSGSGSamber	21	8e-05
ORF 1860	1	MYTCALAMCCFCGSGSGSamber	21	8e-05
ORF 1861	1	MCWCamberLTCRRSCGSGSGSamber	21	8e-05
ORF 1862	1	MVNRKCWIYCVCGSGSGSamber	21	8e-05
ORF 1863	1	MTCLHCIFVCCGSGSGSamber	21	8e-05
ORF 1864	1	MLCEHCSCQFIYYCGSGSGSamber	21	8e-05
ORF 1865	1	MCVTWFHCHLCCGSGSGSamber	21	8e-05
ORF 1866	1	MYCRCLCTVSCGSGSGSamber	21	8e-05
ORF 1867	1	MECCCLMIQNSCGSGSGSamber	21	8e-05
ORF 1868	1	MCWKRTKTYILCGSGSGSamber	21	8e-05
ORF 1869	1	MMYVWCCCFSNCGSGSGSamber	21	8e-05
ORF 1870	1	MCSNCFWNHCWCGSGSGSamber	21	8e-05
ORF 1871	1	MCKCCYISFMCCGSGSGSamber	21	8e-05
ORF 1872	1	MWSSLCIICSCGSGSGSamber	21	8e-05
ORF 1873	1	MVYYRCTRCCLCGSGSGSamber	21	8e-05
ORF 1874	1	MCLNYVYLECCCGSGSGSamber	21	8e-05
ORF 1875	1	MCPCCLSYYamberFCGSGSGSamber	21	8e-05
ORF 1876	1	MYKALCYTFYICGSGSGSamber	21	8e-05
ORF 1877	1	MNGKFLYYWICCGSGSGSamber	21	8e-05
ORF 1878	1	MNCWYSRYCCLCGSGSGSamber	21	8e-05
ORF 1879	1	MHSCCRYCFCACGSGSGSamber	21	8e-05
ORF 1880	1	MCSNWCLSICRCGSGSGSamber	21	8e-05
ORF 1881	1	MCESCYWISWNCGSGSGSamber	21	8e-05
ORF 1882	1	MWFNYMSCYCDCGSGSGSamber	21	8e-05
ORF 1883	1	MCCRTYTYFDLCGSGSGSamber	21	8e-05
ORF 1884	1	MCYAHYYFRRCGSGSGSamber	21	8e-05
ORF 1885	1	MGCLRNFRICLCGSGSGSamber	21	8e-05
ORF 1886	1	MCLVYRSFCDCCGSGSGSamber	21	8e-05
ORF 1887	1	MCKYLKIYLLCGSGSGSamber	21	8e-05
ORF 1888	1	MFMDSCCLCNCCGSGSGSamber	21	8e-05
ORF 1889	1	MCCPCLKNALLCGSGSGSamber	21	8e-05
ORF 1890	1	MHCCCLRTCYKCGSGSGSamber	21	8e-05
ORF 1891	1	MCYVRMTCSCCGSGSGSamber	21	8e-05
ORF 1892	1	MKPDCQIVCCCGSGSGSamber	21	8e-05
ORF 1893	1	MMCDSYCCIKCGSGSGSamber	21	8e-05
ORF 1894	1	MDICPYIFCLCCGSGSGSamber	21	8e-05
ORF 1895	1	MWMCSIYCLCGSGSGSamber	21	8e-05
ORF 1896	1	MCCCCRFYIMGCGSGSGSamber	21	8e-05
ORF 1897	1	MVCCSCHWWIDCGSGSGSamber	21	8e-05
ORF 1898	1	MCCWLQLKCVLCGSGSGSamber	21	8e-05
ORF 1899	1	MCWTRVLIIDCGSGSGSamber	21	8e-05
ORF 1900	1	MYLKGCCFLICGSGSGSamber	21	8e-05
ORF 1901	1	MSWCSIPCCICGSGSGSamber	21	8e-05
ORF 1902	1	MCCCNamberRDISCGSGSGSamber	21	8e-05
ORF 1903	1	MCKYLFVFQNCGSGSGSamber	21	8e-05
ORF 1904	1	MFCPKCWYSCVCGSGSGSamber	21	8e-05
ORF 1905	1	MWPHRFCCIYHCGSGSGSamber	21	8e-05
ORF 1906	1	MCWIDDYSYYCGSGSGSamber	21	8e-05
ORF 1907	1	MFIWTFRCTCICGSGSGSamber	21	8e-05
ORF 1908	1	MKYLCCCCIVDCGSGSGSamber	21	8e-05
ORF 1909	1	MCYYCFEWNINCGSGSGSamber	21	8e-05
ORF 1910	1	MCCTCYVCSYTCGSGSGSamber	21	8e-05
ORF 1911	1	MCMamberVFFCCCCGSGSGSamber	21	8e-05
ORF 1912	1	MFTCVICQSCICGSGSGSamber	21	8e-05
ORF 1913	1	MTCSYIAVCRCCGSGSGSamber	21	8e-05
ORF 1914	1	MCCILHFSFYSCGSGSGSamber	21	8e-05
ORF 1915	1	MCATKTYWYCCGSGSGSamber	21	8e-05
ORF 1916	1	MCSEITLYYRCGSGSGSamber	21	8e-05
ORF 1917	1	MMCSCYWNYRCGSGSGSamber	21	8e-05
ORF 1918	1	MYLFWSVRCCCGSGSGSamber	21	8e-05
ORF 1919	1	MEAVVVRNCCGSGSGSamber	21	8e-05
ORF 1920	1	MYWTFCCGECRCGSGSGSamber	21	8e-05
ORF 1921	1	MCVREERFLICGSGSGSamber	21	8e-05
ORF 1922	1	MSTIWIRCCKSCGSGSGSamber	21	8e-05
ORF 1923	1	MCWSYWSCGYCCGSGSGSamber	21	8e-05
ORF 1924	1	MWYTYRKFWCLCGSGSGSamber	21	8e-05
ORF 1925	1	MIHYWSSIVLCCGSGSGSamber	21	8e-05
ORF 1926	1	MILILGLRCGSGSGSamber	21	8e-05
ORF 1927	1	MFDRDACLCYCCGSGSGSamber	21	8e-05
ORF 1928	1	MCNGNSCCFVCGSGSGSamber	21	8e-05
ORF 1929	1	MVLCVSCNCFCGSGSGSamber	21	8e-05
ORF 1930	1	MFCCSEVYVFECGSGSGSamber	21	8e-05
ORF 1931	1	MFCIETACYCVCGSGSGSamber	21	8e-05
ORF 1932	1	MWCSYCLISCICGSGSGSamber	20	8e-05
ORF 1933	1	MLNCTRLWCICGSGSGSamber	20	8e-05
ORF 1934	1	MCYVRAIamberamberNCGSGSGSamber	20	8e-05
ORF 1935	1	MFRNCCIYINYCGSGSGSamber	20	8e-05
ORF 1936	1	MCSVFCLDECCCGSGSGSamber	20	8e-05
ORF 1937	1	MTHFCSCFVLICGSGSGSamber	20	8e-05
ORF 1938	1	MIALWTNDYCCCGSGSGSamber	20	8e-05
ORF 1939	1	MKFSPWSVLCYCGSGSGSamber	20	8e-05
ORF 1940	1	MYYCNAYYCDCCGSGSGSamber	20	8e-05
ORF 1941	1	MRTCCFQYWCYCGSGSGSamber	20	8e-05
ORF 1942	1	MMCCYYKVQYRCGSGSGSamber	20	8e-05
ORF 1943	1	MCMRamberIWWYSCGSGSGSamber	20	8e-05
ORF 1944	1	MSVESCSCCSYCGSGSGSamber	20	8e-05
ORF 1945	1	MCRLIRIDFGECGSGSGSamber	20	8e-05
ORF 1946	1	MNWTFLCNLCVCGSGSGSamber	20	8e-05
ORF 1947	1	MCSYLAYKNYCGSGSGSamber	20	8e-05
ORF 1948	1	MWTWCYCSLCICGSGSGSamber	20	8e-05
ORF 1949	1	MCSCICRSSYCGSGSGSamber	20	8e-05
ORF 1950	1	MCRCLISFMQYCGSGSGSamber	20	8e-05
ORF 1951	1	MMLKCFLICDCGSGSGSamber	20	8e-05
ORF 1952	1	MSDSDVACGSGSGSamber	20	8e-05
ORF 1953	1	MGCTCSYIVWCCGSGSGSamber	20	8e-05
ORF 1954	1	MHTARTGGGNochreYDSLamber	20	8e-05
ORF 1955	1	MMWSKCYCDYLCGSGSGSamber	20	8e-05
ORF 1956	1	MFCLYFVRCCGSGSGSamber	20	8e-05
ORF 1957	1	MICACESCCCNCGSGSGSamber	20	8e-05
ORF 1958	1	MHCMNCIRLIYCGSGSGSamber	20	8e-05
ORF 1959	1	MCYIKRFALRNCGSGSGSamber	20	8e-05
ORF 1960	1	MCSWNWRIIDLCGSGSGSamber	20	8e-05
ORF 1961	1	MLYSSSNCHCYCGSGSGSamber	20	8e-05
ORF 1962	1	MDIACLIYWMMCGSGSGSamber	20	8e-05
ORF 1963	1	MCIKFMTCYCCGSGSGSamber	20	8e-05
ORF 1964	1	MILICCYARCNCGSGSGSamber	20	8e-05
ORF 1965	1	MYANSFVCRICCGSGSGSamber	20	8e-05
ORF 1966	1	MGCYVWCTCTCGSGSGSamber	20	8e-05
ORF 1967	1	MTCHCVRYLIFCGSGSGSamber	20	8e-05
ORF 1968	1	MGHCCWCAYICGSGSGSamber	20	8e-05
ORF 1969	1	MKSTSVIYWCFCGSGSGSamber	20	8e-05
ORF 1970	1	MCDFRKDCSCGCGSGSGSamber	20	8e-05
ORF 1971	1	MTFCWHHYWYCCGSGSGSamber	20	8e-05
ORF 1972	1	MSCWLNYWCCICGSGSGSamber	20	8e-05
ORF 1973	1	MTCRYCCACTKCGSGSGSamber	20	8e-05
ORF 1974	1	MLFFMNCGSGSGSamber	20	8e-05
ORF 1975	1	MCRIYFYTDILCGSGSGSamber	20	8e-05
ORF 1976	1	MCIGRCHLICNCGSGSGSamber	20	8e-05
ORF 1977	1	MCACCCWANYVCGSGSGSamber	20	8e-05
ORF 1978	1	MWSDYWNLCNCCGSGSGSamber	20	8e-05
ORF 1979	1	MLNVWSYNICECGSGSGSamber	20	8e-05
ORF 1980	1	MCCLICMVSWNCGSGSGSamber	20	8e-05
ORF 1981	1	MCTCKICFTTVCGSGSGSamber	20	8e-05
ORF 1982	1	MGCFCKVLICCGSGSGSamber	20	8e-05
ORF 1983	1	MCYISRIVVIDCGSGSGSamber	20	8e-05
ORF 1984	1	MPLICYFCISMCGSGSGSamber	20	8e-05
ORF 1985	1	MCAYIKLICSCGSGSGSamber	20	8e-05
ORF 1986	1	MFRCDIFECCCGSGSGSamber	20	8e-05
ORF 1987	1	MCYQNYWTCFCGSGSGSamber	20	8e-05
ORF 1988	1	MCCTCamberICIFSCGSGSGSamber	20	8e-05
ORF 1989	1	MDCCIKACLCICGSGSGSamber	20	8e-05
ORF 1990	1	MCIAVYAKMVCGSGSGSamber	20	8e-05
ORF 1991	1	MISDVKFWNCCCGSGSGSamber	20	8e-05
ORF 1992	1	MRGLYCCIWSCCGSGSGSamber	20	8e-05
ORF 1993	1	MSKCCIIDECFCGSGSGSamber	20	8e-05
ORF 1994	1	MMCNCFKIFRLCGSGSGSamber	20	8e-05
ORF 1995	1	MCKFFCCLMCLCGSGSGSamber	20	8e-05
ORF 1996	1	MFYWSAISCGLCGSGSGSamber	20	8e-05
ORF 1997	1	MCKHTRCTICCGSGSGSamber	20	8e-05
[truncated: 58,328 more rows]

## Sheet: R5 C645A
selection round # 5
total sequence # 6827
ORF	No	Seq	Reads	Enrich
ORF 1	1	MGochreLochreEGDIHTARTGGGKDRKSTRLNSSHamber	594	0.08701
ORF 2	1	MTGGGKDRKSTRLNSSHamber	280	0.04101
ORF 3	1	MGGGKDRKSTRLNSSHamber	276	0.04043
ORF 4	1	MHTARTGGGKDRKSTRLNSSHamber	143	0.02095
ORF 5	1	MGochreLochreEGDIHTARTGGGNSamber	134	0.01963
ORF 6	1	MRYLKFRCCCICGSGSGSamber	103	0.01509
ORF 7	1	MVYSMKEWKYCGSGSGSamber	60	0.00879
ORF 8	1	MRDHHYRHPKYCGSGSGSamber	38	0.00557
ORF 9	1	MMDHHYRHPKYCGSGSGSamber	27	0.00395
ORF 10	1	MVHCCHCYIRICGSGSGSamber	23	0.00337
ORF 11	1	MWYQGCKVYVECGSGSGSamber	22	0.00322
ORF 12	1	MRYQNCWCCCCGSGSGSamber	22	0.00322
ORF 13	1	MWACLYCCNCCCGSGSGSamber	19	0.00278
ORF 14	1	MCNHCWTCCCCGSGSGSamber	18	0.00264
ORF 15	1	MYNCTWTCCYCCGSGSGSamber	18	0.00264
ORF 16	1	MSLRNACICCCCGSGSGSamber	16	0.00234
ORF 17	1	MCCYFARCYICGSGSGSamber	16	0.00234
ORF 18	1	MWYLNSCKCRCCGSGSGSamber	15	0.0022
ORF 19	1	MCCTCPNRCCCGSGSGSamber	14	0.00205
ORF 20	1	MMYQEWCCCTCGSGSGSamber	14	0.00205
ORF 21	1	MWHNVCNRYDNCGSGSGSamber	14	0.00205
ORF 22	1	MMYYTVCGCYCCGSGSGSamber	13	0.0019
ORF 23	1	MWLETCMKYVDCGSGSGSamber	13	0.0019
ORF 24	1	MYDCLWFSCCCGSGSGSamber	12	0.00176
ORF 25	1	MWYIADRCCCTCGSGSGSamber	12	0.00176
ORF 26	1	MTGGGKDRNSTRLNSSHamber	12	0.00176
ORF 27	1	MAYWYHCCICCGSGSGSamber	12	0.00176
ORF 28	1	MSFCCWSLCNCGSGSGSamber	12	0.00176
ORF 29	1	MTVGGKDRKSTRLNSSHamber	12	0.00176
ORF 30	1	MDINWRICCCCGSGSGSamber	11	0.00161
ORF 31	1	MWNLELNCLCCCGSGSGSamber	11	0.00161
ORF 32	1	MYRDVLFSICCCGSGSGSamber	11	0.00161
ORF 33	1	MCNTFCSCLCSCGSGSGSamber	11	0.00161
ORF 34	1	MFACAYQCCCCGSGSGSamber	10	0.00146
ORF 35	1	MPYRNYCCHCCGSGSGSamber	10	0.00146
ORF 36	1	MRDHHYRHPKYCGSMGSGSamber	10	0.00146
ORF 37	1	MWLLSCNVYIKCGSGSGSamber	10	0.00146
ORF 38	1	MWSFHACCYCDCGSGSGSamber	9	0.00132
ORF 39	1	MKFTCPCDCCCGSGSGSamber	9	0.00132
ORF 40	1	MTGGGKDRKSTRLNSRHamber	9	0.00132
ORF 41	1	MMFHRCYKCCICGSGSGSamber	9	0.00132
ORF 42	1	MVIVVGCGSGSGSamber	9	0.00132
ORF 43	1	MICCCFRTCCGCGSGSGSamber	9	0.00132
ORF 44	1	MIWGLMDMSCGSGSGSamber	9	0.00132
ORF 45	1	MSHALPNCCCYCGSGSGSamber	9	0.00132
ORF 46	1	MCCFFACCYCACGSGSGSamber	9	0.00132
ORF 47	1	MCSWCTCNYCCGSGSGSamber	9	0.00132
ORF 48	1	MYSVCRRCYCCCGSGSGSamber	8	0.00117
ORF 49	1	MWMFSCQVYCCCGSGSGSamber	8	0.00117
ORF 50	1	MTGGGKYRKSTRLNSSHamber	8	0.00117
ORF 51	1	MLYVVDVCGSGSGSamber	8	0.00117
ORF 52	1	MYCCNRCCWTCGSGSGSamber	8	0.00117
ORF 53	1	MYFTEFCCCSCCGSGSGSamber	8	0.00117
ORF 54	1	MWYSNKCCCRCGSGSGSamber	8	0.00117
ORF 55	1	MLHCSCRCWNWCGSGSGSamber	8	0.00117
ORF 56	1	MWMYWPKCYYCCGSGSGSamber	8	0.00117
ORF 57	1	MCCCYCFRCCICGSGSGSamber	8	0.00117
ORF 58	1	MACICSICCCFCGSGSGSamber	8	0.00117
ORF 59	1	MFCWCSCCKCGSGSGSamber	8	0.00117
ORF 60	1	MCFCACTYRHYCGSGSGSamber	8	0.00117
ORF 61	1	MTWGGKDRKSTRLNSSHamber	8	0.00117
ORF 62	1	MSWSNKCSCCWCGSGSGSamber	8	0.00117
ORF 63	1	MCYTYVNTCCCGSGSGSamber	8	0.00117
ORF 64	1	MWSYICCACCCCGSGSGSamber	7	0.00103
ORF 65	1	MHFGRCYICCCCGSGSGSamber	7	0.00103
ORF 66	1	MCCICCYYTICGSGSGSamber	7	0.00103
ORF 67	1	MWYMNWDFNKRCGSGSGSamber	7	0.00103
ORF 68	1	MCSCWCHVKKCGSGSGSamber	7	0.00103
ORF 69	1	MCMRIYSVCCYCGSGSGSamber	7	0.00103
ORF 70	1	MALCVRQCYCICGSGSGSamber	7	0.00103
ORF 71	1	MCYYCCYSYYCGSGSGSamber	7	0.00103
ORF 72	1	MWYYWDCCCGSGSGSamber	7	0.00103
ORF 73	1	MCCLNWSYYLCCGSGSGSamber	7	0.00103
ORF 74	1	MWFAQCNNYVRCGSGSGSamber	7	0.00103
ORF 75	1	MCAHCILIYLCGSGSGSamber	7	0.00103
ORF 76	1	MCCYELYICCCGSGSGSamber	7	0.00103
ORF 77	1	MGochreLochreEGDIHTARTGGGKochreYDSLamber	6	0.00088
ORF 78	1	MIVIVSVFDCGSGSGSamber	6	0.00088
ORF 79	1	MMCHRYCCWCCCGSGSGSamber	6	0.00088
ORF 80	1	MYRLYTCHCCCGSGSGSamber	6	0.00088
ORF 81	1	MCNWNICCCTCGSGSGSamber	6	0.00088
ORF 82	1	MYKSRCFCCCCGSGSGSamber	6	0.00088
ORF 83	1	MCCCCIPWRLKCGSGSGSamber	6	0.00088
ORF 84	1	MLYSAKACCYCCGSGSGSamber	6	0.00088
ORF 85	1	MVLCRIHCCCKCGSGSGSamber	6	0.00088
ORF 86	1	MCPCPKHYCYICGSGSGSamber	6	0.00088
ORF 87	1	MCCPRVHCCYCGSGSGSamber	6	0.00088
ORF 88	1	MCCCTPNYYLLCGSGSGSamber	6	0.00088
ORF 89	1	MYQFLRSCCCFCGSGSGSamber	6	0.00088
ORF 90	1	MSCIYFCCDVCGSGSGSamber	6	0.00088
ORF 91	1	MNLYCYCFCCGSGSGSamber	6	0.00088
ORF 92	1	MTGGGKDLKSTRLNSSHamber	6	0.00088
ORF 93	1	MYSTCRCSCFCGSGSGSamber	6	0.00088
ORF 94	1	MCTCFCQLCCCCGSGSGSamber	6	0.00088
ORF 95	1	MCYCDFVVCCLCGSGSGSamber	6	0.00088
ORF 96	1	MYTNWSCCSCCGSGSGSamber	6	0.00088
ORF 97	1	MWYQKCFISIHCGSGSGSamber	5	0.00073
ORF 98	1	MIDSCGTCCHCCGSGSGSamber	5	0.00073
ORF 99	1	MYCAYCVCHWCGSGSGSamber	5	0.00073
ORF 100	1	MWSLNWKCCYRCGSGSGSamber	5	0.00073
ORF 101	1	MLHYCPCCYICGSGSGSamber	5	0.00073
ORF 102	1	MGochreLochreEGDIHTARTGGGNochreYDSLamber	5	0.00073
ORF 103	1	MVNFKKEIYIPARTGGGKDRKSTRLNSSHamber	5	0.00073
ORF 104	1	MCNTFICYCWCCGSGSGSamber	5	0.00073
ORF 105	1	MSCHCYCEIRICGSGSGSamber	5	0.00073
ORF 106	1	MQCWQCNWINKCGSGSGSamber	5	0.00073
ORF 107	1	MCLDYCCYWICGSGSGSamber	5	0.00073
ORF 108	1	MCCALSCFCRCCGSGSGSamber	5	0.00073
ORF 109	1	MTCSACYWIIKCGSGSGSamber	5	0.00073
ORF 110	1	MYCCELICCSWCGSGSGSamber	5	0.00073
ORF 111	1	MYAHRSSCCCFCGSGSGSamber	5	0.00073
ORF 112	1	MFIACEWNCCCCGSGSGSamber	5	0.00073
ORF 113	1	MYCEIVCCSKCGSGSGSamber	5	0.00073
ORF 114	1	MKCYLEYCVFCCGSGSGSamber	5	0.00073
ORF 115	1	MICSCRLICCCCGSGSGSamber	5	0.00073
ORF 116	1	MCVPSYCCCKCGSGSGSamber	5	0.00073
ORF 117	1	MWLSHEILCCCGSGSGSamber	5	0.00073
ORF 118	1	MWSYMLCCCCICGSGSGSamber	5	0.00073
ORF 119	1	MDDHFCCYFNCCGSGSGSamber	5	0.00073
ORF 120	1	MSYAYIVRCCCCGSGSGSamber	5	0.00073
ORF 121	1	MTGGGKDRKITRLNSSHamber	5	0.00073
ORF 122	1	MCTCFACFLKCGSGSGSamber	5	0.00073
ORF 123	1	MCYCFICRINCGSGSGSamber	5	0.00073
ORF 124	1	MYRSCTCLCTCGSGSGSamber	5	0.00073
ORF 125	1	MTGGGKDRKSTRLNSIHamber	5	0.00073
ORF 126	1	MCTCLILQTVCGSGSGSamber	5	0.00073
ORF 127	1	MLRLYSNCCHVCGSGSGSamber	5	0.00073
ORF 128	1	MMCWTICYRCCGSGSGSamber	5	0.00073
ORF 129	1	MCYCRRYYCCCCGSGSGSamber	5	0.00073
ORF 130	1	MCMRCYRCCGSGSGSamber	5	0.00073
ORF 131	1	MWFLCCCQCSICGSGSGSamber	5	0.00073
ORF 132	1	MRNYCVCCCNCCGSGSGSamber	5	0.00073
ORF 133	1	MYCLHCTCRNWCGSGSGSamber	5	0.00073
ORF 134	1	MRCTCPNRCCCGSGSGSamber	5	0.00073
ORF 135	1	MSNCCACRILCGSGSGSamber	5	0.00073
ORF 136	1	MYALVVCCCHCGSGSGSamber	5	0.00073
ORF 137	1	MCFCYCCNLRMCGSGSGSamber	5	0.00073
ORF 138	1	MCCYTITFDYCCGSGSGSamber	5	0.00073
ORF 139	1	MWISSLCDCHCCGSGSGSamber	5	0.00073
ORF 140	1	MTGGGKDRKSTLLNSSHamber	5	0.00073
ORF 141	1	MDICCSCCECCGSGSGSamber	5	0.00073
ORF 142	1	MWCTRRHICGCGSGSGSamber	5	0.00073
ORF 143	1	MVFASCNIYINCGSGSGSamber	5	0.00073
ORF 144	1	MTGGGKDRKSTSLNSSHamber	5	0.00073
ORF 145	1	MLYHTCTWCSCGSGSGSamber	5	0.00073
ORF 146	1	MNVHFCPICCCCGSGSGSamber	5	0.00073
ORF 147	1	MTGGGKDRKRTRLNSSHamber	5	0.00073
ORF 148	1	MFRNLCCTCLCGSGSGSamber	4	0.00059
ORF 149	1	MSNNDCCICNCCGSGSGSamber	4	0.00059
ORF 150	1	MFCCYGFNSCICGSGSGSamber	4	0.00059
ORF 151	1	MCCLRSNIRCCGSGSGSamber	4	0.00059
ORF 152	1	MVNLDCCCYICGSGSGSamber	4	0.00059
ORF 153	1	MFCHRIVRCICCGSGSGSamber	4	0.00059
ORF 154	1	MWCLKSENCCCCGSGSGSamber	4	0.00059
ORF 155	1	MSDTCIDCCFCCGSGSGSamber	4	0.00059
ORF 156	1	MTLRYFVICCCGSGSGSamber	4	0.00059
ORF 157	1	MCYSPLYRSVCGSGSGSamber	4	0.00059
ORF 158	1	MWHLCGCYCQCGSGSGSamber	4	0.00059
ORF 159	1	MamberKNamberNTCGSGSGSamber	4	0.00059
ORF 160	1	MLYVVDACGSGSGSamber	4	0.00059
ORF 161	1	MYISFLKLTLamberopalDRKSTRLNSSHamber	4	0.00059
ORF 162	1	MMMKDamberCGSGSGSamber	4	0.00059
ORF 163	1	MCFLECCYVYSCGSGSGSamber	4	0.00059
ORF 164	1	MCWLNKIICSCCGSGSGSamber	4	0.00059
ORF 165	1	MGCHTCCKICCCGSGSGSamber	4	0.00059
ORF 166	1	MCFLKYYEKCGSGSGSamber	4	0.00059
ORF 167	1	MEGCCCYLIHICGSGSGSamber	4	0.00059
ORF 168	1	MDCCIKACLCICGSGSGSamber	4	0.00059
ORF 169	1	MCWSTCCLIVCGSGSGSamber	4	0.00059
ORF 170	1	MLEVVWCNCCGSGSGSamber	4	0.00059
ORF 171	1	MLLCLCCSCITCGSGSGSamber	4	0.00059
ORF 172	1	MSCTCCFYCIICGSGSGSamber	4	0.00059
ORF 173	1	MKSYRCHCNCCCGSGSGSamber	4	0.00059
ORF 174	1	MCVWIQLKPKCGSGSGSamber	4	0.00059
ORF 175	1	MSMRRSCCCICGSGSGSamber	4	0.00059
ORF 176	1	MCYHTCRLKIHCGSGSGSamber	4	0.00059
ORF 177	1	MRLTIGLTLRRRYTYSamber	4	0.00059
ORF 178	1	MYCCLKCCFECGSGSGSamber	4	0.00059
ORF 179	1	MYWYCKSEIWICGSGSGSamber	4	0.00059
ORF 180	1	MAYTQWFCRCICGSGSGSamber	4	0.00059
ORF 181	1	MCWELQFLCSCCGSGSGSamber	4	0.00059
ORF 182	1	MNYTYDCCCSCCGSGSGSamber	4	0.00059
ORF 183	1	MTGGVKDRKSTRLNSSHamber	4	0.00059
ORF 184	1	MPLVNCNCFCECGSGSGSamber	4	0.00059
ORF 185	1	MDICCRTFIICCGSGSGSamber	4	0.00059
ORF 186	1	MYCACCCKKIWCGSGSGSamber	4	0.00059
ORF 187	1	MCYWRSCCLCCGSGSGSamber	4	0.00059
ORF 188	1	MCLYSCRLVCCCGSGSGSamber	4	0.00059
ORF 189	1	MQLGRGAETARTGGGNSamber	4	0.00059
ORF 190	1	MSKCCIIDECFCGSGSGSamber	4	0.00059
ORF 191	1	MVamberISDVVVLCGSGSGSamber	4	0.00059
ORF 192	1	MDMLNLNCCCLCGSGSGSamber	4	0.00059
ORF 193	1	MFQSTYWMYCGSGSGSamber	4	0.00059
ORF 194	1	MRDMHYRHPKYCGSGSGSamber	4	0.00059
ORF 195	1	MLIRICHYCCCCGSGSGSamber	4	0.00059
ORF 196	1	MWSVHCACCYCGSGSGSamber	4	0.00059
ORF 197	1	MYHFRCIRCCCGSGSGSamber	4	0.00059
ORF 198	1	MVPYPKNCCCLCGSGSGSamber	4	0.00059
ORF 199	1	MTHNLAVICCCCGSGSGSamber	4	0.00059
ORF 200	1	MQYCAKCYCICGSGSGSamber	4	0.00059
ORF 201	1	MYRRLKFMGFQCGSGSGSamber	4	0.00059
ORF 202	1	MYCCTISFCCSCGSGSGSamber	4	0.00059
ORF 203	1	MCYCELFRCYCCGSGSGSamber	4	0.00059
ORF 204	1	MCYELYTWVNCGSGSGSamber	4	0.00059
ORF 205	1	MMCMYYCECLCGSGSGSamber	4	0.00059
ORF 206	1	MKGWYYCALWHDCGSGSamber	4	0.00059
ORF 207	1	MCYWFVNCIDLCGSGSGSamber	4	0.00059
ORF 208	1	MRYTYSamberDGGRKRamber	4	0.00059
ORF 209	1	MMYMECHYCLCGSGSGSamber	4	0.00059
ORF 210	1	MVNFKKEIYIQLGRGAETARTGGGNochreYDSLamber	4	0.00059
ORF 211	1	MRCILYIRSSCGSGSGSamber	4	0.00059
ORF 212	1	MYRCYKCYCICGSGSGSamber	4	0.00059
ORF 213	1	MHCMDCIRLIYCGSGSGSamber	4	0.00059
ORF 214	1	MCCHCPCIRICGSGSGSamber	4	0.00059
ORF 215	1	MYASCSICCWCGSGSGSamber	4	0.00059
ORF 216	1	MCYCLCRKRFNCGSGSGSamber	4	0.00059
ORF 217	1	MDIDCCCRKYYCGSGSDSamber	4	0.00059
ORF 218	1	MLSCWCHYCTCGSGSGSamber	4	0.00059
ORF 219	1	MRLTICCRMCCCGSGSGSamber	4	0.00059
ORF 220	1	MRNSCCKCVIYCGSGSGSamber	4	0.00059
ORF 221	1	MGYHCFCFCGSGSGSamber	4	0.00059
ORF 222	1	MERIAFCNCCCGSGSGSamber	4	0.00059
ORF 223	1	MCTCKICFTTVCGSGSGSamber	4	0.00059
ORF 224	1	MCRCTCNIWIYCGSGSGSamber	4	0.00059
ORF 225	1	MCCRANVFCCCGSGSGSamber	4	0.00059
ORF 226	1	MYYCTCFLVESCGSGSGSamber	3	0.00044
ORF 227	1	MISWCLKNCCCCGSGSGSamber	3	0.00044
ORF 228	1	MSCCNFNWEamberKCGSGSGSamber	3	0.00044
ORF 229	1	MMCMYQCCYCYCGSGSGSamber	3	0.00044
ORF 230	1	MGYHTLCHCWCCGSGSGSamber	3	0.00044
ORF 231	1	MCTYWVTYHDYCGSGSGSamber	3	0.00044
ORF 232	1	MDMMYFCHCTCCCGSGSGSamber	3	0.00044
ORF 233	1	MYCTILVNCCGSGSGSamber	3	0.00044
ORF 234	1	MCSTEDWCSCWCGSGSGSamber	3	0.00044
ORF 235	1	MLYSFWCSCCCGSGSGSamber	3	0.00044
ORF 236	1	MWCCCLWSCNACGSGSGSamber	3	0.00044
ORF 237	1	MYLTCYCLCSCGSGSGSamber	3	0.00044
ORF 238	1	MTIRCNRCCCCGSGSGSamber	3	0.00044
ORF 239	1	MYYDWKCFCYCCGSGSGSamber	3	0.00044
ORF 240	1	MKGGGKDRKSTRLNSSHamber	3	0.00044
ORF 241	1	MCMRYRINVCCCGSGSGSamber	3	0.00044
ORF 242	1	MWYCTKWICDCCGSGSGSamber	3	0.00044
ORF 243	1	MCHLRIWSFTDCGSGSGSamber	3	0.00044
ORF 244	1	MLCNLHQCCSCCGSGSGSamber	3	0.00044
ORF 245	1	MWVYSCGVCCHCGSGSGSamber	3	0.00044
ORF 246	1	MCTCFLTCCCGSGSGSamber	3	0.00044
ORF 247	1	MTGGGKDRKSTRQNSSHamber	3	0.00044
ORF 248	1	MYWSDLIICICGSGSGSamber	3	0.00044
ORF 249	1	MCCVSVRSCCCCGSGSGSamber	3	0.00044
ORF 250	1	MCCLDICYFSCGSGSGSamber	3	0.00044
ORF 251	1	MRCVTWCYCKKCGSGSGSamber	3	0.00044
ORF 252	1	MRTSFCRCWCNCGSGSGSamber	3	0.00044
ORF 253	1	MDCRYRSYCCWCGSGSGSamber	3	0.00044
ORF 254	1	MWINICTCHCCGSGSGSamber	3	0.00044
ORF 255	1	MTGGGKERKSTRLNSSHamber	3	0.00044
ORF 256	1	MNPDVNCCCWCGSGSGSamber	3	0.00044
ORF 257	1	MYCWNFTYLWECGSGSGSamber	3	0.00044
ORF 258	1	MCIDYKSITDCGSGSGSamber	3	0.00044
ORF 259	1	MSCEWQCLNYCCGSGSGSamber	3	0.00044
ORF 260	1	MCKGFRYCCYCGSGSGSamber	3	0.00044
ORF 261	1	MCYSGLVFCCVCGSGSGSamber	3	0.00044
ORF 262	1	MSFKamberGASGSVCGSGSGSamber	3	0.00044
ORF 263	1	MYCAVSFCCRCGSGSGSamber	3	0.00044
ORF 264	1	MDSNYCCWCYICGSGSGSamber	3	0.00044
ORF 265	1	MCMKSICCSLCGSGSGSamber	3	0.00044
ORF 266	1	MFARNWHCCYCCGSGSGSamber	3	0.00044
ORF 267	1	MWCYTICRCNCCGSGSGSamber	3	0.00044
ORF 268	1	MRCCIWLKWNCGSGSGSamber	3	0.00044
ORF 269	1	MSKYDMRSPRDCGSGSGSamber	3	0.00044
ORF 270	1	MSYCYYWSSWNCGSGSGSamber	3	0.00044
ORF 271	1	MSCDVKKFFVKCGSGSGSamber	3	0.00044
ORF 272	1	MYYWKIDCFLICGSGSGSamber	3	0.00044
ORF 273	1	MMDYCCLILCDCGSGSGSamber	3	0.00044
ORF 274	1	MCKamberYAVVDDFCGSGSGSamber	3	0.00044
ORF 275	1	MWTNCCCNCSCGSGSGSamber	3	0.00044
ORF 276	1	MCSLIYCCWCGSGSGSamber	3	0.00044
ORF 277	1	MECFWSLCSCCCGSGSGSamber	3	0.00044
ORF 278	1	MCSMYamberHGRIRCGSGSGSamber	3	0.00044
ORF 279	1	MTEYCICDCFCGSGSGSamber	3	0.00044
ORF 280	1	MYCVTCRNCCWCGSGSGSamber	3	0.00044
ORF 281	1	MSCYILRCCTICGSGSGSamber	3	0.00044
ORF 282	1	MCFVWKSMRNNCGSGSGSamber	3	0.00044
ORF 283	1	MCRLLopalFCGSGSGSamber	3	0.00044
ORF 284	1	MCTYCNCAICCGSGSGSamber	3	0.00044
ORF 285	1	MMCFLNCCLCCGSGSGSamber	3	0.00044
ORF 286	1	MSWRCSCCHVCGSGSGSamber	3	0.00044
ORF 287	1	MKCNKFLICHCCGSGSGSamber	3	0.00044
ORF 288	1	MWCFRTKWNMVCGSGSGSamber	3	0.00044
ORF 289	1	MCDFCCIYFSDCGSGSGSamber	3	0.00044
ORF 290	1	MTLYYNSISTVNCGSGSGSamber	3	0.00044
ORF 291	1	MWARWYRFVVamberMCGSGSGSGSamber	3	0.00044
ORF 292	1	MAMCIIVCCFCGSGSGSamber	3	0.00044
ORF 293	1	MFEYHEYLCCCGSGSGSamber	3	0.00044
ORF 294	1	MHSHACKCYCCCGSGSGSamber	3	0.00044
ORF 295	1	MWYCSNIDCCCCGSGSGSamber	3	0.00044
ORF 296	1	MYCSYTCRICCGSGSGSamber	3	0.00044
ORF 297	1	MCKYLKIYLLCGSGSGSamber	3	0.00044
ORF 298	1	MYVCSRFVCCCCGSGSGSamber	3	0.00044
ORF 299	1	MSLLYVCNCICGSGSGSamber	3	0.00044
ORF 300	1	MTGVGKDRKSTRLNSSHamber	3	0.00044
ORF 301	1	MTFEIVCGSGSGSamber	3	0.00044
ORF 302	1	MALYVRRCCCCGSGSGSamber	3	0.00044
ORF 303	1	MLCHLICYRFCGSGSGSamber	3	0.00044
ORF 304	1	MSMMYKMETSCGSGSamber	3	0.00044
ORF 305	1	MLCITEVamberVYYCGSGSGSamber	3	0.00044
ORF 306	1	MTVYKIYLCFCGSGSDSamber	3	0.00044
ORF 307	1	MLWTKWCHCCICGSGSGSamber	3	0.00044
ORF 308	1	MGochreLochreEGDIHTARTGGGKGGNSamber	3	0.00044
ORF 309	1	MYIQLGRGAETARTGGGNSamber	3	0.00044
ORF 310	1	MCINRDYYFRVCGSGSGSamber	3	0.00044
ORF 311	1	MCCILRLMFCSCGSGSGSamber	3	0.00044
ORF 312	1	MTYLRICYRCICGSGSGSamber	3	0.00044
ORF 313	1	MILSKRCGSGSGSamber	3	0.00044
ORF 314	1	MRDRHYRHPKYCGSMGSGSamber	3	0.00044
ORF 315	1	MARTGGGKDRKSTRLNSSHamber	3	0.00044
ORF 316	1	MCCSRFFKCCLCGSGSGSamber	3	0.00044
ORF 317	1	MGTRCYCCCCACGSGSGSamber	3	0.00044
ORF 318	1	MSFQRCYCCRCGSGSGSamber	3	0.00044
ORF 319	1	MCRSLLEIDYCGSGSGSamber	3	0.00044
ORF 320	1	MLYTKNACCCFCGSGSGSamber	3	0.00044
ORF 321	1	MTYCACIIHWCCGSGSGSamber	3	0.00044
ORF 322	1	MMCTMFISCCFCGSGSGSamber	3	0.00044
ORF 323	1	MCTYLWCCSCCGSGSGSamber	3	0.00044
ORF 324	1	MCYDVSTDKamberCCGSGSGSamber	3	0.00044
ORF 325	1	MQCMTTIYWKYCGSGSGSamber	3	0.00044
ORF 326	1	MDWEHTLWCCCCGSGSGSamber	3	0.00044
ORF 327	1	MKMYNQRCSCGCCGSGSGSamber	3	0.00044
ORF 328	1	MCGKNSMLCGSGSGSamber	3	0.00044
ORF 329	1	MCCYCISRDVICGSGSGSamber	3	0.00044
ORF 330	1	MCSCDFCYRNCGSGSGSamber	3	0.00044
ORF 331	1	MCCCAYCYDYCLRQRRGSamber	3	0.00044
ORF 332	1	MAYGHSVYCCFCGSGSGSamber	3	0.00044
ORF 333	1	MCPKIVHCTCCCGSGSGSamber	3	0.00044
ORF 334	1	MVYSMKEWRYCGSGSGSamber	3	0.00044
ORF 335	1	MYARFCYCLCDCGSGSGSamber	3	0.00044
ORF 336	1	MCGPNYYLCCWCGSGSGSamber	3	0.00044
ORF 337	1	MTYCLFTTCCCGSGSGSamber	3	0.00044
ORF 338	1	MCCYTLCYYDCGSGSGSamber	3	0.00044
ORF 339	1	MCACCCWANYVCGSGSGSamber	3	0.00044
ORF 340	1	MFRLTIVCDCACGSGSGSamber	3	0.00044
ORF 341	1	MLSCVRWNCCSCGSGSGSamber	3	0.00044
ORF 342	1	MCIYCVDFCCCGSGSGSamber	3	0.00044
ORF 343	1	MCRNCYICRCGSGSGSamber	3	0.00044
ORF 344	1	MVQCTNTCCDCCGSGSGSamber	3	0.00044
ORF 345	1	MCDDFLINGICGSGSGSamber	3	0.00044
ORF 346	1	MCNSCTCYRCCGSGSGSamber	3	0.00044
ORF 347	1	MKNNLCTCCICCGSGSGSamber	3	0.00044
ORF 348	1	MLMCCICYRNLCGSGSGSamber	3	0.00044
ORF 349	1	MWNNVYTTEYCCCCGSGSGSamber	3	0.00044
ORF 350	1	MCYVELIYNCGSGSGSamber	3	0.00044
ORF 351	1	MIVYTLCGSGSGSamber	3	0.00044
ORF 352	1	MCRNFVRTLVCGSGSGSamber	3	0.00044
ORF 353	1	MWSYCYAYHCCCCGSGSGSamber	3	0.00044
ORF 354	1	MWMLopalRCSMCGSGSGSamber	3	0.00044
ORF 355	1	MCNYLIVIYNCGSGSGSamber	3	0.00044
ORF 356	1	MCYLYKTCYYCCGSGSGSamber	3	0.00044
ORF 357	1	MLLTECNCFCVCGSGSGSamber	3	0.00044
ORF 358	1	MTGGopalKDRKSTRLNSSHamber	3	0.00044
ORF 359	1	MFLYWNELQCCCGSGSGSamber	3	0.00044
ORF 360	1	MYQMNCCCYCGSGSGSamber	3	0.00044
ORF 361	1	MCCCWCAAAAAAARTGGGNSamber	3	0.00044
ORF 362	1	MCSFTGCHCSCCGSGSGSamber	3	0.00044
ORF 363	1	MFRCYTSCFRDCICGSGSGSamber	3	0.00044
ORF 364	1	MLCNCNCCFamberCGSGSGSamber	3	0.00044
ORF 365	1	MFLCCQCKCKRCGSGSGSamber	3	0.00044
ORF 366	1	MRLCCRCLCCCGSGSGSamber	3	0.00044
ORF 367	1	MWLMYGIRKMKCGSGSGSamber	3	0.00044
ORF 368	1	MCCCLISVQHCGSGSGSamber	3	0.00044
ORF 369	1	MWCCCQMWKIKCGSGSGSamber	3	0.00044
ORF 370	1	MCCFHRIVLCCGSGSGSamber	3	0.00044
ORF 371	1	MKCVTQIWYYDCGSGSGSamber	3	0.00044
ORF 372	1	MTGCGKDRKSTRLNSSHamber	3	0.00044
ORF 373	1	MCSTCYNCILICGSGSGSamber	3	0.00044
ORF 374	1	MPDCCSWICCVCGSGSGSamber	3	0.00044
ORF 375	1	MVNFKKEIYIIRLTIGLTLRRRYTYSamber	3	0.00044
ORF 376	1	MVNFKKEIYIQLGRGAETARTGGGNSamber	3	0.00044
ORF 377	1	MCSNVCWCCICGSGSGSamber	3	0.00044
ORF 378	1	MFTWCIAKCYICGSGSGSamber	3	0.00044
ORF 379	1	MLRCYRFCCYECGSGSGSamber	3	0.00044
ORF 380	1	MFYWSYIECCCGSGSGSamber	3	0.00044
ORF 381	1	MHMHIRIDYCCGSGSGSamber	3	0.00044
ORF 382	1	MMICIWSCFVVCGSGSGSamber	3	0.00044
ORF 383	1	MCSSMALIWNNCGSGSGSamber	3	0.00044
ORF 384	1	MCYRCLYNCCHCGSGSGSamber	3	0.00044
ORF 385	1	MLCRLNCLCLCGSGSGSamber	3	0.00044
ORF 386	1	MLSCCCCCIYICGSGSGSamber	3	0.00044
ORF 387	1	MHGLKRCCVLVCGSGSGSamber	3	0.00044
ORF 388	1	MKCNLKVIWILCGSGSGSamber	3	0.00044
ORF 389	1	MRIFYICGSGSGSamber	2	0.00029
ORF 390	1	MCMTFICLNRCGSGSGSamber	2	0.00029
ORF 391	1	MTGGopalKYRKSTRLNSSHamber	2	0.00029
ORF 392	1	MCIMLLKWKamberMCGSGSGSamber	2	0.00029
ORF 393	1	MGLHDYYAWYLCGSGSGSamber	2	0.00029
ORF 394	1	MCYamberTLVEICECGSGSGSamber	2	0.00029
ORF 395	1	MTGGGKDRKSTRLNTSHamber	2	0.00029
ORF 396	1	MYFCVLFDCCACGSGSGSamber	2	0.00029
ORF 397	1	MGYSYNMCYCYCGSGSGSamber	2	0.00029
ORF 398	1	MACYCECTINICGSGSGSamber	2	0.00029
ORF 399	1	MFMDSCCLCNCCGSGSGSamber	2	0.00029
ORF 400	1	MRNCLYYEYICCGSGSGSamber	2	0.00029
ORF 401	1	MCCRRKCYFWKCGSGSGSamber	2	0.00029
ORF 402	1	MVSFTCCKHWYCGSGSGSamber	2	0.00029
ORF 403	1	MCRLCCSFVWSCGSGSGSamber	2	0.00029
ORF 404	1	MVYQLTNCTCCCGSGSGSamber	2	0.00029
ORF 405	1	MLSEFWCCCVCGSGSGSamber	2	0.00029
ORF 406	1	MVYSMKEWKYCSSGSGSamber	2	0.00029
ORF 407	1	MTHMHCRCFNCCGSGSGSamber	2	0.00029
ORF 408	1	MFFRYVTCHCCCGSGSGSamber	2	0.00029
ORF 409	1	MVCRYIDSVKICGSGSGSamber	2	0.00029
ORF 410	1	MCINLPKFCVCCGSGSGSamber	2	0.00029
ORF 411	1	MWYQCICVELLCGSGSGSamber	2	0.00029
ORF 412	1	MCYIEYVSFHamberCGSGSGSamber	2	0.00029
ORF 413	1	MCIILDamberNVCFCGSGSGSamber	2	0.00029
ORF 414	1	MWFHFTCRCYCGSGSGSamber	2	0.00029
ORF 415	1	MCCLTKAIIICGSGSGSamber	2	0.00029
ORF 416	1	MTCIRMIYWICGSGSGSamber	2	0.00029
ORF 417	1	MRMYVMTCCCYCGSGSGSamber	2	0.00029
ORF 418	1	MCAQSCNCWIYCGSGSGSamber	2	0.00029
ORF 419	1	MLYCILYSDDWCGSGSGSamber	2	0.00029
ORF 420	1	MCGFHSRLIHLCGSGSGSamber	2	0.00029
ORF 421	1	MMAMRYLLICCGSGSGSamber	2	0.00029
ORF 422	1	MTKWHKCCFCCGSGSGSamber	2	0.00029
ORF 423	1	MRGGESRNTTNGCGSGSGSamber	2	0.00029
ORF 424	1	MSCSCLMFYICGSGSGSamber	2	0.00029
ORF 425	1	MYGFCCCLCCGSGSGSamber	2	0.00029
ORF 426	1	MLCCNWKWNDCGSGSGSamber	2	0.00029
ORF 427	1	MIKIYPYYVCDCGSGSGSamber	2	0.00029
ORF 428	1	MMCCYYKVQYRCGSGSGSamber	2	0.00029
ORF 429	1	MSSLWCSCSCCGSGSGSamber	2	0.00029
ORF 430	1	MLCRTLNFCCCGSGSGSamber	2	0.00029
ORF 431	1	MGLTLRRRYTYSamberDGGGNSamber	2	0.00029
ORF 432	1	MMYCVLFIRNCSSGSGSamber	2	0.00029
ORF 433	1	MYCYCACWNVCGSGSGSamber	2	0.00029
ORF 434	1	MCLYIWQFVNSCGSGSGSamber	2	0.00029
ORF 435	1	MFICYTTCHCCGSGSGSamber	2	0.00029
ORF 436	1	MSIICICRNLCCGSGSGSamber	2	0.00029
ORF 437	1	MNCILTCCVHCGSGSGSamber	2	0.00029
ORF 438	1	MCICRFTRISTCGSGSGSamber	2	0.00029
ORF 439	1	MCPCFRKDLKVCGSGSGSamber	2	0.00029
ORF 440	1	MYACCFSWCDYCGSGSGSamber	2	0.00029
ORF 441	1	MCSTFCFESCYCGSGSGSamber	2	0.00029
ORF 442	1	MWEHLopalCYFCCCGSGSGSamber	2	0.00029
ORF 443	1	MDTALWICCSCGSGSGSamber	2	0.00029
ORF 444	1	MTGGGKDRKSKRLNSTHamber	2	0.00029
ORF 445	1	MRCHVFTWKYSCGSGSGSamber	2	0.00029
ORF 446	1	MYTCALAMCCFCGSGSGSamber	2	0.00029
ORF 447	1	MYFTVFCCCSCCGSGSGSamber	2	0.00029
ORF 448	1	MIAYCKTLENVCGSGSGSamber	2	0.00029
ORF 449	1	MPRLIQCSCCCGSGSGSamber	2	0.00029
ORF 450	1	MFVCVEQILILCGSGSGSamber	2	0.00029
ORF 451	1	MCCCCTYYopalDLRQRHGSamber	2	0.00029
ORF 452	1	MCRIRLCLVYDCGSGSGSamber	2	0.00029
ORF 453	1	MIITGCRCYILCGSGSGSamber	2	0.00029
ORF 454	1	MLVDSYDYCCSCGSGSGSamber	2	0.00029
ORF 455	1	MCESFCQCCQCGSGSGSamber	2	0.00029
ORF 456	1	MCNLNYDCCECGSGSGSamber	2	0.00029
ORF 457	1	MTGCGKDRKITRLNSSHamber	2	0.00029
ORF 458	1	MCIWYTLCCCCGSGSGSamber	2	0.00029
ORF 459	1	MCCFLWTICTCGSGSGSamber	2	0.00029
ORF 460	1	MLTYWVLVNSNCGSGSGSamber	2	0.00029
ORF 461	1	MWCIMKVYYCVCGSGSGSamber	2	0.00029
ORF 462	1	MRYIICLIDCGSGSGSamber	2	0.00029
ORF 463	1	MFAFKWINFCDCGSGSGSamber	2	0.00029
ORF 464	1	MGGGKDLKSTRLNSSHamber	2	0.00029
ORF 465	1	MYCTGLCYKYCCGSGSGSamber	2	0.00029
ORF 466	1	MFYRYFSVCDCGSGSGSamber	2	0.00029
ORF 467	1	MTGGGKYRKITRLNSSHamber	2	0.00029
ORF 468	1	MCCTWECLHTVCGSGSGSamber	2	0.00029
ORF 469	1	MCRKICYCCQICGSGSGSamber	2	0.00029
ORF 470	1	MYEYIMVRYCVCGSGSGSamber	2	0.00029
ORF 471	1	MACYYVCCKNLCGSGSGSamber	2	0.00029
ORF 472	1	MCRLLDYCGCYCGSGSGSamber	2	0.00029
ORF 473	1	MYIPARTGGGKDRKSTRLNSSHamber	2	0.00029
ORF 474	1	MCLTMCWTCCDCGSGSGSamber	2	0.00029
ORF 475	1	MGVAYSTamberCGSGSGSamber	2	0.00029
ORF 476	1	MCCFCVWSSYNCGSGSGSamber	2	0.00029
ORF 477	1	MCFTVTYILDCCGSGSGSamber	2	0.00029
ORF 478	1	MLTQSERGVTWLCGSGSGSamber	2	0.00029
ORF 479	1	MVYRCWFCCQCGSGSGSamber	2	0.00029
ORF 480	1	MCCWNCTNIWLCGSGSGSamber	2	0.00029
ORF 481	1	MCVYYFAISKCGSGSSamber	2	0.00029
ORF 482	1	MELFHYLQNLCGSGSGSamber	2	0.00029
ORF 483	1	MWCLNPWIFWNCGSGSGSamber	2	0.00029
ORF 484	1	MGQRLFRNamberGFGCGSGSGSamber	2	0.00029
ORF 485	1	MDVPVVYCCCCGSGSGSamber	2	0.00029
ORF 486	1	MCCGHSHFCCYCGSGSGSamber	2	0.00029
ORF 487	1	MIYCVRAGLILCGSGSGSamber	2	0.00029
ORF 488	1	MEHTMVHRDRGFCGSGSGSamber	2	0.00029
ORF 489	1	MCNDGIYWLKHCGSGSGSamber	2	0.00029
ORF 490	1	MLIHISCCRCVCGSGSGSamber	2	0.00029
ORF 491	1	MCRCRSKVICWCGSGSGSamber	2	0.00029
ORF 492	1	MICFHTCCRCSCGSGSGSamber	2	0.00029
ORF 493	1	MLMGCGCFIKCCGSGSGSamber	2	0.00029
ORF 494	1	MLYCCTLICSSCGSGSGSamber	2	0.00029
ORF 495	1	MEAHGCDCCCKCGSGSGSamber	2	0.00029
ORF 496	1	MYITLWKCRCNCGSGSGSamber	2	0.00029
ORF 497	1	MDLCCTYNCCCGSGSGSamber	2	0.00029
ORF 498	1	MCCIENIRWCFCGSGSGSamber	2	0.00029
ORF 499	1	MFYLASCKIVVCGSGSGSamber	2	0.00029
ORF 500	1	MWYQGCKVYMECGSGSGSamber	2	0.00029
ORF 501	1	MMVYVIIECCCGSGSGSamber	2	0.00029
ORF 502	1	MVLCMVHCCYCCGSGSGSamber	2	0.00029
ORF 503	1	MLSDISWCCRCCGSGSGSamber	2	0.00029
ORF 504	1	MCNRNVLCCHCGSGSGSamber	2	0.00029
ORF 505	1	MIWLFVYHYGECGSGSGSamber	2	0.00029
ORF 506	1	MCPEIYYYTFRCGSGSGSamber	2	0.00029
ORF 507	1	MWQVamberFHVDWECGSGSGSamber	2	0.00029
ORF 508	1	MCTIWIRKKNCGSGSGSamber	2	0.00029
ORF 509	1	MMCWKFTKRNCCGSGSGSamber	2	0.00029
ORF 510	1	MYGRLTYCYWYCGSGSGSamber	2	0.00029
ORF 511	1	MFARNWHCCYCCGGGSGSamber	2	0.00029
ORF 512	1	MLCRSIKYCCLCGSGSGSamber	2	0.00029
ORF 513	1	MCILSVQSFQCGSGSGSamber	2	0.00029
ORF 514	1	MCYQCIDIWNCGSGSGSamber	2	0.00029
ORF 515	1	MRCIVLRSYCFCGSGSGSamber	2	0.00029
ORF 516	1	MHSSQCTCYCCCGSGSGSamber	2	0.00029
ORF 517	1	MCPCCCSNamberHCGSGSGSamber	2	0.00029
ORF 518	1	MMLISIFLITCGSGSGSamber	2	0.00029
ORF 519	1	MDIVLVIYICGSGSGSamber	2	0.00029
ORF 520	1	MRWKLCCCCCCGSGSGSamber	2	0.00029
ORF 521	1	MPARTGGGKDRKSTRLNSSHamber	2	0.00029
ORF 522	1	MCKSDCSYKCCCGSGSGSamber	2	0.00029
ORF 523	1	MFFWVSCCCECCGSGSGSamber	2	0.00029
ORF 524	1	MTCIICARYYCGSGSGSamber	2	0.00029
ORF 525	1	MCPCYMIICSCGSGSGSamber	2	0.00029
ORF 526	1	MGAFRLPSWCGSGSGSamber	2	0.00029
ORF 527	1	MFVTCGTCSCCGSGSGSamber	2	0.00029
ORF 528	1	MFVITCWCRCGSGSGSamber	2	0.00029
ORF 529	1	MGILCWRYCDCGSGSGSamber	2	0.00029
ORF 530	1	MTEEWIVCCYFCGSGSGSamber	2	0.00029
ORF 531	1	MKYKAYCYopalVKCGSGSGSamber	2	0.00029
ORF 532	1	MVCCTIKWMCCCGSGSGSamber	2	0.00029
ORF 533	1	MCTYYEIGEFCGSGSGSamber	2	0.00029
ORF 534	1	MTSATFLVVIICGSGSGSamber	2	0.00029
ORF 535	1	MPSGLWCEYILCGSGSGSamber	2	0.00029
ORF 536	1	MVNFKKEIYIQLGRGAESochreYDSLamber	2	0.00029
ORF 537	1	MCCPKFWYamberDFCGSGSGSamber	2	0.00029
ORF 538	1	MFWQICCKCNCCGSGSGSamber	2	0.00029
ORF 539	1	MWLKTCSVLCCGSGSGSamber	2	0.00029
ORF 540	1	MMYSYCVCSCQCGSGSGSamber	2	0.00029
ORF 541	1	MTAHRCRCRCCGSGSGSamber	2	0.00029
ORF 542	1	MSYWIYCRCYCCGSGSGSamber	2	0.00029
ORF 543	1	MVYHIEDYVNSCGSGSGSamber	2	0.00029
ORF 544	1	MYFRDDTLCRCGSGSGSamber	2	0.00029
ORF 545	1	MCCCCFSVDNSCGSGSGSamber	2	0.00029
ORF 546	1	MCTHARLILVCGSGSGSamber	2	0.00029
ORF 547	1	MYSTCFICDCCGSGSGSamber	2	0.00029
ORF 548	1	MWCTRSILamberKCGSGSGSamber	2	0.00029
ORF 549	1	MLYLGCFCCCSCGSGSGSamber	2	0.00029
ORF 550	1	MLFRKWICLCKCGSGSGSamber	2	0.00029
ORF 551	1	MTWYFCYCCRMCGSGSGSamber	2	0.00029
ORF 552	1	MSPFTVDMKAYCGSGSGSamber	2	0.00029
ORF 553	1	MCICCTNIFMKCGSGSGSamber	2	0.00029
ORF 554	1	MYSNDWLIYCCGSGSGSamber	2	0.00029
ORF 555	1	MCYQIHAVYTKCGSGSGSamber	2	0.00029
ORF 556	1	MWNCVNTEICTCGSGSGSamber	2	0.00029
ORF 557	1	MLNCCIKVYRICGSGSGSamber	2	0.00029
ORF 558	1	MCLCCCKWIFMCGSGSGSamber	2	0.00029
ORF 559	1	MCDRMACCCKCGSGSGSamber	2	0.00029
ORF 560	1	MCIWCFAQNYCGSGSGSamber	2	0.00029
ORF 561	1	MCFRTWMISCGSGSGSamber	2	0.00029
ORF 562	1	MYNARKCLCCCGSGSGSamber	2	0.00029
ORF 563	1	MWDLVVVGCCNCGSGSGSamber	2	0.00029
ORF 564	1	MWILRACCYCTCGSGSGSamber	2	0.00029
ORF 565	1	MCSTLILSLCCCGSGSGSamber	2	0.00029
ORF 566	1	MamberPCRVDWLVDCGSGSGSamber	2	0.00029
ORF 567	1	MWYSSKCCCRCGSGSGSamber	2	0.00029
ORF 568	1	MCRACFKNYICGSGSGSamber	2	0.00029
ORF 569	1	MFCSSNRYWIICGSGSGSamber	2	0.00029
ORF 570	1	MYEGCCCFCSSCGSGSGSamber	2	0.00029
ORF 571	1	MCAYACPCWCCGSGSGSamber	2	0.00029
ORF 572	1	MNVTFWLMWSCCGSGSGSamber	2	0.00029
ORF 573	1	MTGGGKDRKSTRMNSSHamber	2	0.00029
ORF 574	1	MCRKIRYCCQICGSGSGSamber	2	0.00029
ORF 575	1	MFTACEWNCCCCGSGSGSamber	2	0.00029
ORF 576	1	MVVCDHLIVYICGSGSGSamber	2	0.00029
ORF 577	1	MVGopalIRNYCGSGSGSamber	2	0.00029
ORF 578	1	MCPLSVRCFWCCGSGSGSamber	2	0.00029
ORF 579	1	MFIVKamberNCICVCGSGSGSamber	2	0.00029
ORF 580	1	MSICLRFSCCHCGSGSGSamber	2	0.00029
ORF 581	1	MFSKSYYVLFCGSGSGSamber	2	0.00029
ORF 582	1	MYDSSVCLCCLCGSGSGSamber	2	0.00029
ORF 583	1	MIQTIDMLACCLCGSGSGSamber	2	0.00029
ORF 584	1	MSCCYCWKNVQCGSGSGSamber	2	0.00029
ORF 585	1	MEYTHICLCCNCGSGSGSamber	2	0.00029
ORF 586	1	MCWSLENWIYSCGSGSGSamber	2	0.00029
ORF 587	1	MWIVCRACACGSGSGSamber	2	0.00029
ORF 588	1	MSIRKKCGSGSGSamber	2	0.00029
ORF 589	1	MYCVTTYICYCGSGSGSamber	2	0.00029
ORF 590	1	MNWYKRYWLYCGSGSGSamber	2	0.00029
ORF 591	1	MVYCEVSACCYCGSGSGSamber	2	0.00029
ORF 592	1	MCRWRIKKIRCGSGSGSamber	2	0.00029
ORF 593	1	MVFCQSCCDCICGSGSGSamber	2	0.00029
ORF 594	1	MMDHHYRHPKYCGSGSamber	2	0.00029
ORF 595	1	MARSGQTSLFKDCGSGSGSamber	2	0.00029
ORF 596	1	MCSCRVNFRKICGSGSGSamber	2	0.00029
ORF 597	1	MCKTRIWIWICGSGSGSamber	2	0.00029
ORF 598	1	MPCCCKYLECCCGSGSGSamber	2	0.00029
ORF 599	1	MFCIETACYCVCGSGSGSamber	2	0.00029
ORF 600	1	MRFCSCDCCWCGSGSGSamber	2	0.00029
ORF 601	1	MICIDDWNCCWCGSGSGSamber	2	0.00029
ORF 602	1	MYWGFCPRTNYCGSGSGSamber	2	0.00029
ORF 603	1	MCMCGCFVMTICGSGSGSamber	2	0.00029
ORF 604	1	MTCYICVMIMMCGSGSGSamber	2	0.00029
ORF 605	1	MRVNEICGSGSGSamber	2	0.00029
ORF 606	1	MCTGCCLNCWICGGGSGSamber	2	0.00029
ORF 607	1	MCRSIYWGICGSGSGSamber	2	0.00029
ORF 608	1	MRCLRLKYKYICGSGSGSamber	2	0.00029
ORF 609	1	MTGGGKDLKITRLNSSHamber	2	0.00029
ORF 610	1	MYWITKCSCCACGSGSGSamber	2	0.00029
ORF 611	1	MCCSCAYFRKCGSGSGSamber	2	0.00029
ORF 612	1	MVLCRIHCRCKCGSGSGSamber	2	0.00029
ORF 613	1	MYHWCCCYCCCGSGSGSamber	2	0.00029
ORF 614	1	MGLHDYYAWMLCGSGSGSamber	2	0.00029
ORF 615	1	MRIYLLCSVDNCGSGSGSamber	2	0.00029
ORF 616	1	MCIDWCKCCNICGSGSGSamber	2	0.00029
ORF 617	1	MCFVHDCCTCFCGSGSGSamber	2	0.00029
ORF 618	1	MRCACNCCLCCGSGSGSamber	2	0.00029
ORF 619	1	MGPRCCTCCCCCGSGSGSamber	2	0.00029
ORF 620	1	MCKDSVRWYYECGSGSGSamber	2	0.00029
ORF 621	1	MRYHCHCICICGSGSGSamber	2	0.00029
ORF 622	1	MYCRNRKLYCCCGSGSGSamber	2	0.00029
ORF 623	1	MTSLTFRCCIFCGSGSGSamber	2	0.00029
ORF 624	1	MTHCRKIITCCCGSGSGSamber	2	0.00029
ORF 625	1	MWSYEGCCWCLCGSGSGSamber	2	0.00029
ORF 626	1	MMYSCCVCSCQCGSGSGSamber	2	0.00029
ORF 627	1	MLFCRYCLNDVCGSGSGSamber	2	0.00029
ORF 628	1	MCMTDDFARLCGSGSGSamber	2	0.00029
ORF 629	1	MEIFLCENEICGSGSGSamber	2	0.00029
ORF 630	1	MACNYGWCCYYCGSGSGSamber	2	0.00029
ORF 631	1	MIYCCIWNCDNCGSGSGSamber	2	0.00029
ORF 632	1	MQWRSMGHHCGSGSGSamber	2	0.00029
ORF 633	1	MWLNVCLTYSSCGSGSGSamber	2	0.00029
ORF 634	1	MLWAMIEVYNCSGSGSGSamber	2	0.00029
ORF 635	1	MALTYERYFRICGSGSGSamber	2	0.00029
ORF 636	1	MLCQGFTCYCFCGSGSGSamber	2	0.00029
ORF 637	1	MRKMCCACCILCGSGSGSamber	2	0.00029
ORF 638	1	MPLDCFWICKVCGSGSGSamber	2	0.00029
ORF 639	1	MLARCHTYCFICGSGSGSamber	2	0.00029
ORF 640	1	MCFFALICKCCCGSGSGSamber	2	0.00029
ORF 641	1	MRFWYIFRGRCCGSGSGSamber	2	0.00029
ORF 642	1	MLYACYLIDCCCGSGSGSamber	2	0.00029
ORF 643	1	MVHRLILHCYCGSGSGSamber	2	0.00029
ORF 644	1	MMCCIQAYCLDCGSGSGSamber	2	0.00029
ORF 645	1	MHWHACCSDWCGSGSGSamber	2	0.00029
ORF 646	1	MCIATIKIDDLCGSGSGSamber	2	0.00029
ORF 647	1	MCVCSTFITWRCGSGSGSamber	2	0.00029
ORF 648	1	MGRKMYLGDRTPCGSGSGSamber	2	0.00029
ORF 649	1	MVPSEFIVCCCGSGSGSamber	2	0.00029
ORF 650	1	MYSKKWTFECYCGSGSGSamber	2	0.00029
ORF 651	1	MHVYCVWKCHCGSGSGSamber	2	0.00029
ORF 652	1	MCPNQFCCCIACGSGSGSamber	2	0.00029
ORF 653	1	MICACESCCCNCGSGSGSamber	2	0.00029
ORF 654	1	MVCEYWSVCIDCGSGSGSamber	2	0.00029
ORF 655	1	MDCFLELLICGCGSGSGSamber	2	0.00029
ORF 656	1	MSLSIYKCFCGSGSGSamber	2	0.00029
ORF 657	1	MVNRANCIVWTCGSGSGSamber	2	0.00029
ORF 658	1	MCIHICVTYCCGSGSGSamber	2	0.00029
ORF 659	1	MVRNLPIVVSCCGSGSGSamber	2	0.00029
ORF 660	1	MCCRNCYYVIGCGSGSGSamber	2	0.00029
ORF 661	1	MSCYSNLCYCICGSGSGSamber	2	0.00029
ORF 662	1	MCTYCCREFHCGSGSGSamber	2	0.00029
ORF 663	1	MFFNRCYRCNCCGSGSGSamber	2	0.00029
ORF 664	1	MCCFCLFSGNCGSGSGSamber	2	0.00029
ORF 665	1	MFVDCCCQDYLCGSGSDSamber	2	0.00029
ORF 666	1	MCNACICFEWICGSGSGSamber	2	0.00029
ORF 667	1	MQLGRGAETochreYDSLamber	2	0.00029
ORF 668	1	MCTRCWRLTVCCGSGSGSamber	2	0.00029
ORF 669	1	MCPYSYNRFWYCGSGSGSamber	2	0.00029
ORF 670	1	MYSRICNCCNFCGSGSGSamber	2	0.00029
ORF 671	1	MPLTRKIVCHCGSGSGSamber	2	0.00029
ORF 672	1	MWCIVamberKSCCHCGSGSGSamber	2	0.00029
ORF 673	1	MNLCLIIVCGSGSGSamber	2	0.00029
ORF 674	1	MKCCGICLIICGSGSGSamber	2	0.00029
ORF 675	1	MRFACFSNWYNCGSGSGSamber	2	0.00029
ORF 676	1	MCCSCYFTCCLCGSGSGSamber	2	0.00029
ORF 677	1	MFICYSLCFCCCGSGSGSamber	2	0.00029
ORF 678	1	MYAECWNCNCLCGSGSGSamber	2	0.00029
ORF 679	1	MSVVamberNCGSGSGSamber	2	0.00029
ORF 680	1	MYTVWRYSCKCCCGSGSGSamber	2	0.00029
ORF 681	1	MTVCWMSCKCKCGSGSGSamber	2	0.00029
ORF 682	1	MSFCRILCGCCGSGSGSamber	2	0.00029
ORF 683	1	MFCFRVIAFNTCGSGSGSamber	2	0.00029
ORF 684	1	MVMYTNQFCTCGSGSGSamber	2	0.00029
ORF 685	1	MPYCISCLRFCGSGSGSamber	2	0.00029
ORF 686	1	MIDERGRVTRDTCGSGSGSamber	2	0.00029
ORF 687	1	MCTTYCLCamberYCGSGSGSamber	2	0.00029
ORF 688	1	MVRMTDGCGSGSGSamber	2	0.00029
ORF 689	1	MRYDCYLLLHVCGSGSGSamber	2	0.00029
ORF 690	1	MTGGGKDRKSTRLNSSNamber	2	0.00029
ORF 691	1	MSICSFGCCSCCGSGSGSamber	2	0.00029
ORF 692	1	MWIYDRSCCCCYCGSGSGSamber	2	0.00029
ORF 693	1	MCCCNNTFQGCGSGSGSamber	2	0.00029
ORF 694	1	MRYLAQCSCNCGSGSGSamber	2	0.00029
ORF 695	1	MCFKLWMYSCCGSGSGSamber	2	0.00029
ORF 696	1	MDCYRTLIVCSCGSGSGSamber	2	0.00029
ORF 697	1	MVSLAamberTLNNVSCGSGSGSamber	2	0.00029
ORF 698	1	MWRIVCHRYCCCGSGSGSamber	2	0.00029
ORF 699	1	MCAWIYPIPRCGSGSGSamber	2	0.00029
ORF 700	1	MCYVSRLIISHCGSGSGSamber	2	0.00029
ORF 701	1	MCLWACYCCNLCGSGSGSamber	2	0.00029
ORF 702	1	MCNYochreVFWKCCCGSGSGSamber	2	0.00029
ORF 703	1	MVamberIASAISINACGSGSGSamber	2	0.00029
ORF 704	1	MWHLKCKCLCLCGSGSGSamber	2	0.00029
ORF 705	1	MCSYNNCLIFYCGSGSGSamber	2	0.00029
ORF 706	1	MCCNLCSTQICCGSGSGSamber	2	0.00029
ORF 707	1	MSPVRFCCCRICGSGSGSamber	2	0.00029
ORF 708	1	MISVLSGKQQYRCGSGSGSamber	2	0.00029
ORF 709	1	MCFCLTCNDWCGSGSGSamber	2	0.00029
ORF 710	1	MFALCGCCNWCGSGSGSamber	2	0.00029
ORF 711	1	MLYYVCYKWCCGSGSGSamber	2	0.00029
ORF 712	1	MNILCYDWSCCGSGSGSamber	2	0.00029
ORF 713	1	MGFPLCFCSCTCGSGSGSamber	2	0.00029
ORF 714	1	MECITILNFCCCGSGSGSamber	2	0.00029
ORF 715	1	MRWYQRYCCNCGSGSGSamber	2	0.00029
ORF 716	1	MCCIADECWIYCGSGSGSamber	2	0.00029
ORF 717	1	MFCWIIRSLHHCGSGSGSamber	2	0.00029
ORF 718	1	MYTCGCQCAFCGSGSGSamber	2	0.00029
ORF 719	1	MTCGGKDRKSTRLNSSHamber	2	0.00029
ORF 720	1	MCRNWCCYCTSCGSGSGSamber	2	0.00029
ORF 721	1	MVYMNCDCGSGSGSamber	2	0.00029
ORF 722	1	MLFFVNTCDINCGSGSGSamber	2	0.00029
ORF 723	1	MCGLKNCFCVRCGSGSGSamber	2	0.00029
ORF 724	1	MGLEYVLQVANACGSGSGSamber	2	0.00029
ORF 725	1	MSFLKRNCVWFCGSGSGSamber	2	0.00029
ORF 726	1	MYSNYCDCFYVCGSGSGSamber	2	0.00029
ORF 727	1	MCRTHNVCCLLCGSGSGSamber	2	0.00029
ORF 728	1	MRNCFHCCYICGSGSGSamber	2	0.00029
ORF 729	1	MTCCRRYEICGCGSGSGSamber	2	0.00029
ORF 730	1	MYERSRQDTDRCCGSGSGSamber	2	0.00029
ORF 731	1	MKFLYNCFLHFCGSGSGSamber	2	0.00029
ORF 732	1	MSSCLLYCCCICGSGSGSamber	2	0.00029
ORF 733	1	MNPETCWYICCCGSGSGSamber	2	0.00029
ORF 734	1	MCRAPamberKYLICGSGSGSamber	2	0.00029
ORF 735	1	MVHVYNHVHCCCGSGSGSamber	2	0.00029
ORF 736	1	MVNFKKEIYIQLGRGAETochreYDSLamber	2	0.00029
ORF 737	1	MNISQCYNACCCGSGSGSamber	2	0.00029
ORF 738	1	MACTIICICCGSGSGSamber	2	0.00029
ORF 739	1	MKFTKIFVCCCGSGSGSamber	2	0.00029
ORF 740	1	MVYSWRFCACCCGSGSGSamber	2	0.00029
ORF 741	1	MRARAASTCTICGSGSGSamber	2	0.00029
ORF 742	1	MYCCCYTIRFKCGSGSGSamber	2	0.00029
ORF 743	1	MCWTDHCWCFCGSGSGSamber	2	0.00029
ORF 744	1	MCYIGLACSCCCGSGSGSamber	2	0.00029
ORF 745	1	MFTRRTEVSKRRCGSGSGSamber	2	0.00029
ORF 746	1	MYGFCCCLRCGSGSGSamber	2	0.00029
ORF 747	1	MRQRQRQLGRGAERochreYDSLamber	2	0.00029
ORF 748	1	MPPLVMCWCNCCGSGNGSamber	2	0.00029
ORF 749	1	MLVLNFCSCVCCGSGSGSamber	2	0.00029
ORF 750	1	MCTCFRALICTCGSGSGSamber	2	0.00029
ORF 751	1	MTLVVLCCSDCGSGSGSamber	2	0.00029
ORF 752	1	MWPHRFCCIYHCGSGSGSamber	2	0.00029
ORF 753	1	MDITTRKIYCGSGSGSamber	2	0.00029
ORF 754	1	MFKRSVLYICYCGSGSGSamber	2	0.00029
ORF 755	1	MDITMRKIYCGSGSGSamber	2	0.00029
ORF 756	1	MECTQKYRCCACGSGSGSamber	2	0.00029
ORF 757	1	MYDDSRQCamberYPDCGSGSGSamber	2	0.00029
ORF 758	1	MCRCFIWKRNDCGSGSGSamber	2	0.00029
ORF 759	1	MLCYQYCICTCGSGSGSamber	2	0.00029
ORF 760	1	MRCNFQIGAYCGSGSGSamber	2	0.00029
ORF 761	1	MCTYSCGCCFCGSGSGSamber	2	0.00029
ORF 762	1	MCNWSYINGDDCGSGSGSamber	2	0.00029
ORF 763	1	MTCTYFRGCCCGSGSGSamber	2	0.00029
ORF 764	1	MLRFCCTWCDCGSGSGSamber	2	0.00029
ORF 765	1	MCLWHLYamberDDKCGSGSGSamber	2	0.00029
ORF 766	1	MHVYFLMCCCCCGSGSGSamber	2	0.00029
ORF 767	1	METCYCMCCCECGSGSGSamber	2	0.00029
ORF 768	1	MRCCICKMRLCCGSGSGSamber	2	0.00029
ORF 769	1	MCVKIINYSWCGSGSGSamber	2	0.00029
ORF 770	1	MCRPRLNLCYCCGSGSGSamber	2	0.00029
ORF 771	1	MCCCCLDSILYCGSGSGSamber	2	0.00029
ORF 772	1	MTHCNIFIHLCGSGSGSamber	2	0.00029
ORF 773	1	MLCCIQTYVYICGSGSGSamber	2	0.00029
ORF 774	1	MVNNCCICLYVCGSGSGSamber	2	0.00029
ORF 775	1	MCSTRNMIYIFCGSGSGSamber	2	0.00029
ORF 776	1	MVWRTCIYFSCGSGSGSamber	2	0.00029
ORF 777	1	MFLAILVIDKCGSGSGSamber	2	0.00029
ORF 778	1	MCMTFFAVQCACGSGSGSamber	2	0.00029
ORF 779	1	MCLFNSCYWCDCGSGSGSamber	2	0.00029
ORF 780	1	MCSYRVAERAFCGSGSGSamber	2	0.00029
ORF 781	1	MSCSAHCCNQCGSGSGSamber	2	0.00029
ORF 782	1	MCCCCTYYopalDLRQRSGSamber	2	0.00029
ORF 783	1	MCNYCWHVCCSCGSGSGSamber	2	0.00029
ORF 784	1	MYGAFCNCWCCGSGSGSamber	2	0.00029
ORF 785	1	MRYTYSamberDGGRKRSEEHTSNSSHamber	2	0.00029
ORF 786	1	MSFRFRNSKRCCGSGSGSamber	2	0.00029
ORF 787	1	MNNALRIVopalNICGSGSamber	2	0.00029
ORF 788	1	MCYTYAYYIGDCGSGSGSamber	2	0.00029
ORF 789	1	MFFRNWICVKSCGSGSGSamber	2	0.00029
ORF 790	1	MEKCYRMNSCCCGSGSGSamber	2	0.00029
ORF 791	1	MCSVWKWIHVCGSGSGSamber	2	0.00029
ORF 792	1	MCCLWYSCHYCCGSGSGSamber	2	0.00029
ORF 793	1	MLLQRCCSCNCGSGSGSamber	2	0.00029
ORF 794	1	MYVDCICKNWCCGSGSGSamber	2	0.00029
ORF 795	1	MDAGHFMNMQQACGSGSGSamber	2	0.00029
ORF 796	1	MCWEIYCGSGSGSamber	2	0.00029
ORF 797	1	MCRIFYWKKSCGSGSGSamber	2	0.00029
ORF 798	1	MSCVIFCDWNCCGSGCGSamber	2	0.00029
ORF 799	1	MDCSCCYILSCGSGGGSamber	2	0.00029
ORF 800	1	MRIMFCCYSCCGSGSGSamber	2	0.00029
ORF 801	1	MRFLKFRCCCICGSGSGSamber	2	0.00029
ORF 802	1	MLRCIHGYTCFCGSGSGSamber	2	0.00029
ORF 803	1	MNRYICIQECCCGSGSGSamber	2	0.00029
ORF 804	1	MSLKRRSLamberKVLCGSGSGSamber	2	0.00029
ORF 805	1	MCLCCLRIEDICGSGSGSamber	2	0.00029
ORF 806	1	MYYWCNVCCLCGSGSGSamber	2	0.00029
ORF 807	1	MFQSTYWMCCGSGSGSamber	2	0.00029
ORF 808	1	MTWGGKYRKSTRLNSSHamber	2	0.00029
ORF 809	1	MWKTCAYWASCCGSGSGSamber	2	0.00029
ORF 810	1	MECFCYRVIKECGSGSamber	2	0.00029
ORF 811	1	MCAYYLLFCKCGSGSGSamber	2	0.00029
ORF 812	1	MHGDamberSLRMTPACGSGSGSamber	2	0.00029
ORF 813	1	MCGNFGYSWKamberCGSGSGSamber	2	0.00029
ORF 814	1	MCLTIVNLERLCGSGSGSamber	2	0.00029
ORF 815	1	MCCILYTYACNCGSGSGSamber	2	0.00029
ORF 816	1	MECRIIVCTCNRGSGSGSamber	2	0.00029
ORF 817	1	MVLRDGCCCCDCGSGSGSamber	2	0.00029
ORF 818	1	MGochreLochreEGDIHTARTGGGKDRKSTSLNSSHamber	2	0.00029
ORF 819	1	MYCCYVFSHFCGSGSGSamber	2	0.00029
ORF 820	1	MCTLECLIYFACGSGSGSamber	2	0.00029
ORF 821	1	MCTIVAIEDLFCGSGSGSamber	2	0.00029
ORF 822	1	MCNNSWYCFCCGSGSGSamber	2	0.00029
ORF 823	1	MWIYDRSCCCYCGSGSGSamber	2	0.00029
ORF 824	1	MLYHHATCSCCCGSGSGSamber	2	0.00029
ORF 825	1	MPCSYWCIAVCGSGSGSamber	2	0.00029
ORF 826	1	MLKHCPGTMKLHCGSGSamber	2	0.00029
ORF 827	1	MYKSRCFCCCFGSGSGSamber	2	0.00029
ORF 828	1	MKSMSVCFFMYACGSGSGSamber	2	0.00029
ORF 829	1	MMEFAYCCYICGSGSGSamber	2	0.00029
ORF 830	1	MVTHVDKICNVCGSGSGSamber	2	0.00029
ORF 831	1	MDCCEYFLIRICGSGSGSamber	2	0.00029
ORF 832	1	MGSIWCTCICICGSGSGSamber	2	0.00029
ORF 833	1	MRFCYIDYCFCGSGSGSamber	2	0.00029
ORF 834	1	MYCYTQCWCIRCGSGSGSamber	2	0.00029
ORF 835	1	MCAFCCVLYCHCGSGSGSamber	2	0.00029
ORF 836	1	MDLRTRYWILCGSGSGSamber	2	0.00029
ORF 837	1	MTYVLKYRCCCGSGSGSamber	2	0.00029
ORF 838	1	MDVSTHCHVCCCGSGSGSamber	2	0.00029
ORF 839	1	MCYQHLHIYFRCGSGSGSamber	2	0.00029
ORF 840	1	MRCIDLVVFQICGSGSGSamber	2	0.00029
ORF 841	1	MLTCCNCLVCCGSGSGSamber	2	0.00029
ORF 842	1	MKYEFMCGSGSGSamber	2	0.00029
ORF 843	1	MMGVHFMNSDDCGSGSGSamber	2	0.00029
ORF 844	1	MCCILPDVYLNCGSGSGSamber	2	0.00029
ORF 845	1	MCMLIIISKWSCGSGSGSamber	2	0.00029
ORF 846	1	MWYNLTRNYCCCGSGSGSamber	2	0.00029
ORF 847	1	MGIHPLSSRHamberNCGSGSGSamber	2	0.00029
ORF 848	1	MCLNYVYLECCCGSGSGSamber	2	0.00029
ORF 849	1	MYGICCCCTVVCGSGSGSamber	2	0.00029
ORF 850	1	MCGSIFPKCCCCSSGSGSamber	2	0.00029
ORF 851	1	MCYCFICRMNCGSGSGSamber	2	0.00029
ORF 852	1	MGochreLochreEGDIHMSTCPDVVVYSCGSGSGSamber	2	0.00029
ORF 853	1	MKCILQWRCYCGSGSGSamber	2	0.00029
ORF 854	1	MLSLTCACFCLCGSGSGSamber	2	0.00029
ORF 855	1	MMYQYCCVRIRCGSGSGSamber	2	0.00029
ORF 856	1	MCSSWCFCLYDCGSGSGSamber	2	0.00029
ORF 857	1	MHIIWSCCWKCGSGSGSamber	2	0.00029
ORF 858	1	MRYSPWCCYLFCGSGSGSamber	2	0.00029
ORF 859	1	MSRSGILSRHMTCGSGSGSamber	2	0.00029
ORF 860	1	MGENTNYWCCCCGSGSGSamber	2	0.00029
ORF 861	1	MRLRYWPYCCCCGSGSGSamber	2	0.00029
ORF 862	1	MCCIRINKLKCGSGSGSamber	2	0.00029
ORF 863	1	MKCLKCYVCCNCGSGSGSamber	2	0.00029
ORF 864	1	MRYHGCFLCQCGSGSGSamber	2	0.00029
ORF 865	1	MCDRDLCLYWICGSGSGSamber	2	0.00029
ORF 866	1	MCCYSCEIIVLCGSGSGSamber	2	0.00029
ORF 867	1	MSWYANRLCCFCGSGNGSamber	2	0.00029
ORF 868	1	MCWWRTCCGSGSGSamber	2	0.00029
ORF 869	1	MYSCTWICQPCCGSGSGSamber	2	0.00029
ORF 870	1	MYCQIINCWCDCGSGSGSamber	2	0.00029
ORF 871	1	MYCFDLRYMTKCGSGSGSamber	2	0.00029
ORF 872	1	MCDamberVIGFWNCGSGSGSamber	2	0.00029
ORF 873	1	MMCSACPNILNCGSGSGSamber	2	0.00029
ORF 874	1	MWYQQCSKYWNCGSGSamber	2	0.00029
ORF 875	1	MCLHCCLCCGDCGSGSGSamber	2	0.00029
ORF 876	1	MYSCHKYCVCGSGSGSamber	2	0.00029
ORF 877	1	MYCGCICWKLTCGSGSGSamber	2	0.00029
ORF 878	1	MVNCISLCICCGSGSGSamber	2	0.00029
ORF 879	1	MRLYCLSCCNCGSGSGSamber	2	0.00029
ORF 880	1	MLCNLYQCCSCCGSGSGSamber	2	0.00029
ORF 881	1	MISWCLKNCCCICGSGSGSamber	2	0.00029
ORF 882	1	MVDYTILDVTYCGSGSGSamber	2	0.00029
ORF 883	1	MCIYVKNNWSCGSGSGSamber	2	0.00029
ORF 884	1	MFALCGCCDWCGSGSGSamber	2	0.00029
ORF 885	1	MFCSCPQRYYFCGSGSGSamber	2	0.00029
ORF 886	1	MCKLQLNSNYYCGSGSGSamber	2	0.00029
ORF 887	1	MKTIRHFRWTCCGSGSGSamber	2	0.00029
ORF 888	1	MCDFCCIYFSDCGSGSamber	1	0.00015
ORF 889	1	MNRISRKWQSYCGSGSGSamber	1	0.00015
ORF 890	1	MFFRNCMWYamberNCGSGSGSamber	1	0.00015
ORF 891	1	MFCYRMICTICCGSGSGSamber	1	0.00015
ORF 892	1	MQLGRGAENochreYDSLamber	1	0.00015
ORF 893	1	MCVFKLSNamberNGCGSGSGSamber	1	0.00015
ORF 894	1	MWCFYQYCISSCGSGSGSamber	1	0.00015
ORF 895	1	MYWLTRSNCCCCGSGSGSamber	1	0.00015
ORF 896	1	MDCCCIIYICMCGSGSGSamber	1	0.00015
ORF 897	1	MCCCCFSVDNSCGTGSGSamber	1	0.00015
ORF 898	1	MCYILCCSRTCGSGSGSamber	1	0.00015
ORF 899	1	MCTFCCLCDCYCGSGSGSamber	1	0.00015
ORF 900	1	MCTDWLMFLCCGSGSGSamber	1	0.00015
ORF 901	1	MMDFIQHTDGRNCGSGSGSamber	1	0.00015
ORF 902	1	MCFLYWRTDRICGSGSGSamber	1	0.00015
ORF 903	1	MGFAIYCCSNCCGSGSGSamber	1	0.00015
ORF 904	1	MWCLNSCKCRCCGSGSGSamber	1	0.00015
ORF 905	1	MCCGHFHFCCYCGSGSGSSamber	1	0.00015
ORF 906	1	MLNMFRRTYIRGSGSGSamber	1	0.00015
ORF 907	1	MLYMTFCMNLECGSGSGSamber	1	0.00015
ORF 908	1	MNFRTWHYCFICGSGSGSamber	1	0.00015
ORF 909	1	MCYEICSIYHYCGNGSGSamber	1	0.00015
ORF 910	1	MYCICNCILICGGGSGSamber	1	0.00015
ORF 911	1	MCNKSCFFCYILGSGTGSamber	1	0.00015
ORF 912	1	MVNamberKEIYIPARTGGGKDRKSTRLNSSHamber	1	0.00015
ORF 913	1	MYCCLKCCFECSSGSGSamber	1	0.00015
ORF 914	1	MRCLKDYVILCGSGSGSamber	1	0.00015
ORF 915	1	MCLFamberRWNFESCGSGSGSamber	1	0.00015
ORF 916	1	MPLTSCYYCGCGSGSGSamber	1	0.00015
ORF 917	1	MRSTCKVYVCCCGSGSGSamber	1	0.00015
ORF 918	1	MYCYVWCTCCTCGSGSGSamber	1	0.00015
ORF 919	1	MYVRICNVLVNCGSGSGSamber	1	0.00015
ORF 920	1	MSFVYRCGSGSGSamber	1	0.00015
ORF 921	1	MVPLWTNCCCCGSGSGSamber	1	0.00015
ORF 922	1	MRYLKFRCCSICGSGSGSamber	1	0.00015
ORF 923	1	MWTVSMYEDCCCGSGSGSamber	1	0.00015
ORF 924	1	MATPRLHCFCYCGSGRGSamber	1	0.00015
ORF 925	1	MWYQMLMCDCCGSGSGSamber	1	0.00015
ORF 926	1	MHKACVVLICICGSGSGSamber	1	0.00015
ORF 927	1	MTVCGKDRKSTRLNSSHamber	1	0.00015
ORF 928	1	MSGDQSMWMWMCGRVSGSamber	1	0.00015
ORF 929	1	MCYRCFCHRYFCGSGSGSamber	1	0.00015
ORF 930	1	MCVIYSNRHYLCGSGSGSamber	1	0.00015
ORF 931	1	MVRTSGYLSVTMCGSGSGSamber	1	0.00015
ORF 932	1	MMRRKLRRTRRICGSGSGSamber	1	0.00015
ORF 933	1	MFVLNYLSSCICGSGSGSamber	1	0.00015
ORF 934	1	MGCIPLDFCHCCGSGSGSamber	1	0.00015
ORF 935	1	MSYGMHLVSMEICGSGSGSamber	1	0.00015
ORF 936	1	MCFANLIVLDICGSGSGSamber	1	0.00015
ORF 937	1	MSVFNNPCICFCGSGSamber	1	0.00015
ORF 938	1	MRYTYRamberYGGRKRSEamber	1	0.00015
ORF 939	1	MGochreLochreEGDIHTARTGGGKDRMSTRLNSSHamber	1	0.00015
ORF 940	1	MWHNVCNRFDNCGSGSGSamber	1	0.00015
ORF 941	1	MRNHHYRHPKYCGSGSGSamber	1	0.00015
ORF 942	1	MRYRACSFEIRCGSGSGSamber	1	0.00015
ORF 943	1	MCRIALRISHCGSGSGSamber	1	0.00015
ORF 944	1	MCVFDWAYYSSCGSGSGSamber	1	0.00015
ORF 945	1	MVNFKGDIHTARTGGGNSamber	1	0.00015
ORF 946	1	MGLTLEGDIHTARTGGGNSamber	1	0.00015
ORF 947	1	MTFVLICGSGSGSamber	1	0.00015
ORF 948	1	MAWPPLYLSNCGSGSGSamber	1	0.00015
ORF 949	1	MTHCKRYCNCCGSGSGSamber	1	0.00015
ORF 950	1	MRYTNSamberDGGRKAochreYDSKamber	1	0.00015
ORF 951	1	MSEamberSIHPGTRCGSGSGSamber	1	0.00015
ORF 952	1	MCDFRKECSCGCGSGSGSamber	1	0.00015
ORF 953	1	MCYYIVLNSICGSGSGSamber	1	0.00015
ORF 954	1	MCVQWMHRMTTCGSGSGSamber	1	0.00015
ORF 955	1	MFVLLIVCGSGSGSamber	1	0.00015
ORF 956	1	MTLIPYRVCLICGSGSGSamber	1	0.00015
ORF 957	1	MCNCCLICYYCGSGSGSamber	1	0.00015
ORF 958	1	MCRIMNEMKWICGSGSGSamber	1	0.00015
ORF 959	1	MFTTFTDMTRTCGSGSGSamber	1	0.00015
ORF 960	1	MESSNSamberDMSMCGSGSGSamber	1	0.00015
ORF 961	1	MSGLHHCLCCCGSGSGSamber	1	0.00015
ORF 962	1	MCCFKIamberVIKCCGSGSGSamber	1	0.00015
ORF 963	1	MCAAHCCLDDCSGSGSGSamber	1	0.00015
ORF 964	1	MGochreLochreEGDIHTARTGGRKDRKSTRLNSSHamber	1	0.00015
ORF 965	1	MGGGKDRKSTRLNSIHamber	1	0.00015
ORF 966	1	MEMMYRIYECGSGSGSamber	1	0.00015
ORF 967	1	MCSQFLCCSVYCGSGSGSamber	1	0.00015
ORF 968	1	MCYRTKFEWSLCGSGSGSamber	1	0.00015
ORF 969	1	MDNFKNYIYINLGTamber	1	0.00015
ORF 970	1	MKKRLYMDFVRCGSGSGSamber	1	0.00015
ORF 971	1	MSITLLVICRCGSGSGSamber	1	0.00015
ORF 972	1	MYTSCSICCWCGSGSGSamber	1	0.00015
ORF 973	1	MSWYANRLCFFCGSGSGSamber	1	0.00015
ORF 974	1	MNCLKLRACCCGSGSGSamber	1	0.00015
ORF 975	1	MCHCPSSYCSICGSGRGSamber	1	0.00015
ORF 976	1	MGochreLochreEGDIHMCCLRSNIRCCGSGSGSamber	1	0.00015
ORF 977	1	MSCFRFRLCCYCGSGSGSamber	1	0.00015
ORF 978	1	MPYYTRNWCCCGSGSGSamber	1	0.00015
ORF 979	1	MCLVYRSFCDCCGSGSGSamber	1	0.00015
ORF 980	1	MVRYVLRHTGINCGSGSGSamber	1	0.00015
ORF 981	1	MILLTEKLMGCGSGSGSamber	1	0.00015
ORF 982	1	MCFCSFWNamberWNCGSGSGSamber	1	0.00015
ORF 983	1	MCCCRIFIEEYCGSGSGSamber	1	0.00015
ORF 984	1	MEKCYRMNSCFCGSGSGSamber	1	0.00015
ORF 985	1	MSCTCCFYSIICGSGSGSamber	1	0.00015
ORF 986	1	MSCFTLGIRIVCGSGSGSamber	1	0.00015
ORF 987	1	MTWGopalKDRKSTRLNSSHamber	1	0.00015
ORF 988	1	MDVLSLamberDTICGSGSGSamber	1	0.00015
ORF 989	1	MWNLHYANYCFCGSGSGSamber	1	0.00015
ORF 990	1	MEFHSCVICCCCGSGSGSamber	1	0.00015
ORF 991	1	MWKINCNRYLNCGSGSGSamber	1	0.00015
ORF 992	1	MGYLEFGRamberDLCGSGSGSamber	1	0.00015
ORF 993	1	MRYTYSamberDGGRKRSEEPRLNSSHamber	1	0.00015
ORF 994	1	MGochreLochreEGDIHTARTGDGNochreYDSLamber	1	0.00015
ORF 995	1	MGCNCCFQIYRCGSGSGSamber	1	0.00015
ORF 996	1	MRNYSMNMGVSCGSGSGSamber	1	0.00015
ORF 997	1	MCKCTYIIamberLNCGSGSGSamber	1	0.00015
ORF 998	1	MDIICSRYNDCGSGSGSamber	1	0.00015
ORF 999	1	MNSATIIamberVFLCGSGSGSamber	1	0.00015
ORF 1000	1	MMAYCLVLWYCGSGSGSamber	1	0.00015
ORF 1001	1	MDNTESNKKMLCGSGSGSamber	1	0.00015
ORF 1002	1	MDLYLNMNRMECGSGSGSamber	1	0.00015
ORF 1003	1	MCIDERCWNSCCGSGSGSamber	1	0.00015
ORF 1004	1	MTGVGKDRKSTRLNYRHamber	1	0.00015
ORF 1005	1	MEYYNHLCSCICGSGSGSamber	1	0.00015
ORF 1006	1	MFSRKRVCNQLCGSGSGSamber	1	0.00015
ORF 1007	1	MTFNCSCNYLCGSGSGSamber	1	0.00015
ORF 1008	1	MVTTSMDRCRRCGSGSGSamber	1	0.00015
ORF 1009	1	MRCKRYCNICLCGSGSGSamber	1	0.00015
ORF 1010	1	MGYNCVNINENCGSGSGSamber	1	0.00015
ORF 1011	1	MMCYILNRYCFCGSGSGSamber	1	0.00015
ORF 1012	1	MNSNIYRWCFCGSGGGSamber	1	0.00015
ORF 1013	1	MICCCPRIVVLCGSGSGSamber	1	0.00015
ORF 1014	1	MYCNCCNYLWKCGSGSGSamber	1	0.00015
ORF 1015	1	MRLGVNCGSGSGSamber	1	0.00015
ORF 1016	1	MWIMTECSCFCGSGSGSamber	1	0.00015
ORF 1017	1	MTGVGKDRKSTTLNSSHamber	1	0.00015
ORF 1018	1	MDCCIAQWYGCCGSGSGSamber	1	0.00015
ORF 1019	1	MKSRLHDFHDDCGSGSGSamber	1	0.00015
ORF 1020	1	MDRIYTCIYLCGSGSGSamber	1	0.00015
ORF 1021	1	MCFIRIRMRIVCGSGSGSamber	1	0.00015
ORF 1022	1	MHCIPYFVNIVCGSGSGSamber	1	0.00015
ORF 1023	1	MFRQCYYTKWKCGSGSGSamber	1	0.00015
ORF 1024	1	MYWCTYTCHWSCGSGSGSamber	1	0.00015
ORF 1025	1	MLTLRRDIHTARTGGGKDRKSTRLNSSHamber	1	0.00015
ORF 1026	1	MYNGVCYCVCYCGSGSGSamber	1	0.00015
ORF 1027	1	MGSCFLSCYCRCGSGSGSamber	1	0.00015
ORF 1028	1	MWKIRFCKCCCGSGSGSamber	1	0.00015
ORF 1029	1	MTGGGKDRESTRLNSSHamber	1	0.00015
ORF 1030	1	MGochreLochreEGDIHTARTGGGKDWKSTRLNSSHamber	1	0.00015
ORF 1031	1	MDDFIAVKCGSGSGSamber	1	0.00015
ORF 1032	1	MCRLLIDYYYDCGSGSGSamber	1	0.00015
ORF 1033	1	MCMSRFKamberMNFCGSGSGSamber	1	0.00015
ORF 1034	1	MWCTLYCSRCCGSGNGSamber	1	0.00015
ORF 1035	1	MFNLNCCDCLCGSGSGSamber	1	0.00015
ORF 1036	1	MWRCSYCLamberKKCGSGSGSamber	1	0.00015
ORF 1037	1	MSCYHCCRTICGSGSGSamber	1	0.00015
ORF 1038	1	MLCYACCGYYCGSGSGSamber	1	0.00015
ORF 1039	1	MTKISYRLQVCGSGSGSamber	1	0.00015
ORF 1040	1	MLNMRVCTINEPCGSGSGSamber	1	0.00015
ORF 1041	1	MHTARTGGGNSamberDGGGNSamber	1	0.00015
ORF 1042	1	MCCCWSYRDRACGSGSGSamber	1	0.00015
ORF 1043	1	MVHRLTLQCYCGSGSGSamber	1	0.00015
ORF 1044	1	MKDRSRDGGCGSGSSSamber	1	0.00015
ORF 1045	1	MDCLLFIEHECGSGSGSamber	1	0.00015
ORF 1046	1	MCYRCCYFLLCGSGSGSamber	1	0.00015
ORF 1047	1	MVPWNSCRYCCGSGSGSamber	1	0.00015
ORF 1048	1	MYKLHTCLSCYCGSGSGSamber	1	0.00015
ORF 1049	1	MFSRCRYCLCTCGSGSGSamber	1	0.00015
ORF 1050	1	MAMNYMSGDMKCGSGSGSamber	1	0.00015
ORF 1051	1	MLVNMFYTDCCCGSGSGSamber	1	0.00015
ORF 1052	1	MCCCPKTCHIGCGSGSGSamber	1	0.00015
ORF 1053	1	MCCIKAKSCCVCGSGSGSamber	1	0.00015
ORF 1054	1	MCCamberDEFRDLWCGSGSGSamber	1	0.00015
ORF 1055	1	MCCCTLNYYLLCGSGSGSamber	1	0.00015
ORF 1056	1	MISMGCTNIWCGSGSGSamber	1	0.00015
ORF 1057	1	MTSCCSNYIVVCGSGSGSamber	1	0.00015
ORF 1058	1	MMGFCQTCIWVCGSGSGSamber	1	0.00015
ORF 1059	1	MLDCLNFVENWCGSGSGSamber	1	0.00015
ORF 1060	1	MNGRSLMMNAHCGSGSGSamber	1	0.00015
ORF 1061	1	MCQQSFGELYICGSGSGSamber	1	0.00015
ORF 1062	1	MFAHYILMYRCGSGSGSamber	1	0.00015
ORF 1063	1	MYAYWNCWTRCGSGSGSamber	1	0.00015
ORF 1064	1	MVYSMKEWKYCGSGSSSamber	1	0.00015
ORF 1065	1	MCamberRPYDamberLNFCGSGSGSamber	1	0.00015
ORF 1066	1	MGochreLochreEGDIHTARTGGGNRochreYDSLamber	1	0.00015
ORF 1067	1	MSAYGMTLDYCGSGSGSamber	1	0.00015
ORF 1068	1	MSFCCWSLRNCGSGSGSamber	1	0.00015
ORF 1069	1	MSSLamberNGIDMSCGSGSGSamber	1	0.00015
ORF 1070	1	MWCHQLYLYRCCGSGSGSamber	1	0.00015
ORF 1071	1	MVMCWVTLAGYWCGSGSGSamber	1	0.00015
ORF 1072	1	MLYNFTFQCDCGSGSGSamber	1	0.00015
ORF 1073	1	MCFSYLRKSVCGSGSGSamber	1	0.00015
ORF 1074	1	MYYVKTKYWSCCGSGSGSamber	1	0.00015
ORF 1075	1	MIWFWFNISAMICGSGSGSamber	1	0.00015
ORF 1076	1	MCYRSVCGSGSGSamber	1	0.00015
ORF 1077	1	MTIRCNCCCCCGSGSGSamber	1	0.00015
ORF 1078	1	MTCYYLICNICGSGSGSamber	1	0.00015
ORF 1079	1	MSAASDVGSVFNCGSGSGSamber	1	0.00015
ORF 1080	1	MSAMLTVCGSGSGSamber	1	0.00015
ORF 1081	1	MCYCYRSLCSACGSGSGSamber	1	0.00015
ORF 1082	1	MGRSamberNMNCYGCGSGSGSamber	1	0.00015
ORF 1083	1	MVNFKKEIYIQLGRGAEKIGKSTRLNSRHamber	1	0.00015
ORF 1084	1	MKTYGYLEICCCGSGSGSamber	1	0.00015
ORF 1085	1	MLIWHDCEFVQCGSGSGSamber	1	0.00015
ORF 1086	1	MHCGIHLRCCSCGSGSGSamber	1	0.00015
ORF 1087	1	MCTCFDCYVVFCGSGSGSamber	1	0.00015
ORF 1088	1	MCLNIYCCSCVCGSGSGSamber	1	0.00015
ORF 1089	1	MLYCHYRRSCCCGSGSGSamber	1	0.00015
ORF 1090	1	MMYCSCIHSCCGSGSGSamber	1	0.00015
ORF 1091	1	MSCHDCCGSCCGSGSGSamber	1	0.00015
ORF 1092	1	MCNCLWLYVECGSGSGSamber	1	0.00015
ORF 1093	1	MLFQSNRCCCRCGSGSGSamber	1	0.00015
ORF 1094	1	MYGNCKICLYICGSGSGSamber	1	0.00015
ORF 1095	1	MRSERFYWYMVCGSGSGSamber	1	0.00015
ORF 1096	1	MSCYACCRCQICGSGSGSamber	1	0.00015
ORF 1097	1	MYRNHMILCGSGSGSamber	1	0.00015
ORF 1098	1	MYQEWCCCTCGSGSGSamber	1	0.00015
ORF 1099	1	MYFSCYAFCNCGSGSGSamber	1	0.00015
ORF 1100	1	MDLWYSHCVWICGSGSGSamber	1	0.00015
ORF 1101	1	MCamberMLLWWTICGSGSGSamber	1	0.00015
ORF 1102	1	MHTARTGGGKDQKSTRLNSSHamber	1	0.00015
ORF 1103	1	MAYRRNMDRNCGSGSGSamber	1	0.00015
ORF 1104	1	MKLGVKQRNSKRHNTSHamber	1	0.00015
ORF 1105	1	MCYQNYWTCFCGSGSGSamber	1	0.00015
ORF 1106	1	MSRNNTVRGSGSGSamber	1	0.00015
ORF 1107	1	MFDFCIHASQTCGSGSGSamber	1	0.00015
ORF 1108	1	MCRNWRCYCTSCGGGSGSamber	1	0.00015
ORF 1109	1	MCDHamberLTYSSMCGSGSGSamber	1	0.00015
ORF 1110	1	MGGGKDRKSTRLNSRHamber	1	0.00015
ORF 1111	1	MWACLYCCNCCCGSGSamber	1	0.00015
ORF 1112	1	MHFCTLCICCDCGSGSGSamber	1	0.00015
ORF 1113	1	MKSMMDVETKCGSGSGSamber	1	0.00015
ORF 1114	1	MITVTVTDWRVSCGSGSGSamber	1	0.00015
ORF 1115	1	MLRSLIVICNSCGSGSGSamber	1	0.00015
ORF 1116	1	MVHMGCSKCFNCGSGSGSamber	1	0.00015
ORF 1117	1	MVFRLCCQVYYCGSGSGSamber	1	0.00015
ORF 1118	1	MWWYFCCHIAECGSGSGSamber	1	0.00015
ORF 1119	1	MCSFASFWLLCGSGSGSamber	1	0.00015
ORF 1120	1	MYEDNYYYamberMCGSGSGSamber	1	0.00015
ORF 1121	1	MGochreLochreEGDIHTARTGGGNGochreYDSLamber	1	0.00015
ORF 1122	1	MCLWSMEIRFSCGNGSGSamber	1	0.00015
ORF 1123	1	MLRTHWRTESKVCGSGSGSamber	1	0.00015
ORF 1124	1	MIYRRRGVRISQCGSGSGSamber	1	0.00015
ORF 1125	1	MCNLWPRDYLCGSGSGSamber	1	0.00015
ORF 1126	1	MYELWCCDCNCGSGSGSamber	1	0.00015
ORF 1127	1	MCLEAFERANICGSGSGSamber	1	0.00015
ORF 1128	1	MKCTYCNWEQYCGSGSGSamber	1	0.00015
ORF 1129	1	MGHCCILKWYYCGSGSGSamber	1	0.00015
ORF 1130	1	MCTARCFNCICGSGSGSamber	1	0.00015
ORF 1131	1	MDQISHLLTLENCGSGSGSamber	1	0.00015
ORF 1132	1	MICNYRSMELCCGSGSGSamber	1	0.00015
ORF 1133	1	MIVLNYDGCGSGSGSamber	1	0.00015
ORF 1134	1	MSVLINCGSGSGSamber	1	0.00015
ORF 1135	1	MRYLKFRCCCICGSGSASamber	1	0.00015
ORF 1136	1	MSDMEYamberTVMNCGSGSGSamber	1	0.00015
ORF 1137	1	MTQGLKHRKSKRLNTSHamber	1	0.00015
ORF 1138	1	MLRYPSCICCNCGSGSGSamber	1	0.00015
ORF 1139	1	MYCRKLYKFMFCGCGSGSamber	1	0.00015
ORF 1140	1	MLWWYHSEDCVCGSGSGSamber	1	0.00015
ORF 1141	1	MIKCFHHRIICGSGSGSamber	1	0.00015
ORF 1142	1	MDYYCCHRVIHCGSGSGSamber	1	0.00015
ORF 1143	1	MCYVLLENLMHCGSGSGSamber	1	0.00015
ORF 1144	1	MVLYFCELIVCGSGSGSamber	1	0.00015
ORF 1145	1	MASYWDMKRILCGSGSGSamber	1	0.00015
ORF 1146	1	MCMADGLVNMKCGSGSGSamber	1	0.00015
ORF 1147	1	MSICFEITILCGSGSGSamber	1	0.00015
ORF 1148	1	MCIWVRTLYNCGSGSGSamber	1	0.00015
ORF 1149	1	MTWGGKDRKSTRLNSSQamber	1	0.00015
ORF 1150	1	MLSMRHYSEKCGSGSGSamber	1	0.00015
ORF 1151	1	MYCSRTCGCHCGSGSGSamber	1	0.00015
ORF 1152	1	MKVKCHKWIFVCGSGSGSamber	1	0.00015
ORF 1153	1	MCPYALDFRRSCGSGSGSamber	1	0.00015
ORF 1154	1	MTHKNMNAMNYCGSGSGSamber	1	0.00015
ORF 1155	1	MLIRCNLIWCKCGSGSGSamber	1	0.00015
ORF 1156	1	MCYQILVLRMSCGSGSGSamber	1	0.00015
ORF 1157	1	MWYTSCTVamberQMCGSGSGSamber	1	0.00015
ORF 1158	1	MMIMNMDDWMCGSGSGSamber	1	0.00015
ORF 1159	1	MMHMITWSYLICGSGSGSamber	1	0.00015
ORF 1160	1	MSDWYWNCYSYCGSGSGSamber	1	0.00015
ORF 1161	1	MKGGGKDRKSTLLNSSHamber	1	0.00015
ORF 1162	1	MVDCLIYSILVCGSGSGRamber	1	0.00015
ORF 1163	1	MITNYMDSWKRCGSGSGSamber	1	0.00015
ORF 1164	1	MCYCCWSFMLCGSGSGSamber	1	0.00015
ORF 1165	1	MCWMFSCCGCGSGSGSamber	1	0.00015
ORF 1166	1	MSNWKAMMNFHCGSGSGSamber	1	0.00015
ORF 1167	1	MLYamberFVAKNMRCGSGSGSamber	1	0.00015
ORF 1168	1	MIRCNLTCNCFCGSGSGSamber	1	0.00015
ORF 1169	1	MWFNYMSCYCDCGSGSGSamber	1	0.00015
ORF 1170	1	MCALYCQTCCCGSGSGSamber	1	0.00015
ORF 1171	1	MTGAETARTGGGNSamber	1	0.00015
ORF 1172	1	MGochreLochreEGDIHTARTGGGKDRKITRLNSSHamber	1	0.00015
ORF 1173	1	MMLFLVLYHAVCGSGSGSamber	1	0.00015
ORF 1174	1	MIVIVSVFDCCSGSGSamber	1	0.00015
ORF 1175	1	MRRTCVamberTDCNCGSGSGSamber	1	0.00015
ORF 1176	1	MRICGTCLPRCGSGSGSamber	1	0.00015
ORF 1177	1	MGICSFGCCSCCGSGSGSamber	1	0.00015
ORF 1178	1	MMSCKIRKLWICGSGSGSamber	1	0.00015
ORF 1179	1	MCWRLDMRYMNCGSGSGSamber	1	0.00015
ORF 1180	1	MYCAFCVCHWCGSGSGSamber	1	0.00015
ORF 1181	1	MVWCLEYVIYQCGSGSGSamber	1	0.00015
ORF 1182	1	MGWamberLQDPVDFamberCGSGSGSamber	1	0.00015
ORF 1183	1	MGochreLochreEGDIHTARTGSGKDRKSTRLNSSHamber	1	0.00015
ORF 1184	1	MSLRNSINFMopalSSGSGSamber	1	0.00015
ORF 1185	1	MLCCKFICILCGSSSGSamber	1	0.00015
ORF 1186	1	MAYVMWYYCYCGSGSGSamber	1	0.00015
ORF 1187	1	MLNamberRTLCNLYCGSGSGSamber	1	0.00015
ORF 1188	1	MLCIVRCNWNICGSGSGSamber	1	0.00015
ORF 1189	1	MSTRRDCTCVCGSGSGSamber	1	0.00015
ORF 1190	1	MTGVVKDRNSTRLNSIHamber	1	0.00015
ORF 1191	1	MKRFPYTCVLTCGSGSGSamber	1	0.00015
ORF 1192	1	MIYQRYCHCCCGSGSGSamber	1	0.00015
ORF 1193	1	MSFDKWECGSGSGSamber	1	0.00015
ORF 1194	1	MHCCCDLIIYSCGSGSGSamber	1	0.00015
ORF 1195	1	MLYLRHKKRCFCGSGSGSamber	1	0.00015
ORF 1196	1	MNGGGKDRKRTRLNSRHamber	1	0.00015
ORF 1197	1	MCTCFLTCCCGSGNGSamber	1	0.00015
ORF 1198	1	MWSVHCACCCCGSGSGSamber	1	0.00015
ORF 1199	1	MCTLLYIITDCSSGSGSamber	1	0.00015
ORF 1200	1	MNRNRCQCNCCGSGSGSamber	1	0.00015
ORF 1201	1	MRVSYYWQCTICGRQRSamber	1	0.00015
ORF 1202	1	MCWYPCHYCSSCGSGSGSamber	1	0.00015
[truncated: 1,981 more rows]

## Sheet: R6 C645A
selection round # 6
[truncated: 2,158 more rows]
