# Supplementary material for: Discovering covalent cyclic peptide inhibitors of peptidyl arginine deiminase 4 (PADI4) using mRNA-display with a genetically encoded electrophilic warhead
Source: Commun Chem. 2024 Dec 19;7:304. doi: 10.1038/s42004-024-01388-9 (PMC11659602; doi:10.1038/s42004-024-01388-9)
Supplement: Supplementary file 8 — Supplementary Data 5 [file 42004_2024_1388_MOESM8_ESM.xlsx]

## Sheet: Figure 2b 
			% Recovery
	PADI4_3	-	5.95571	6.37672	6.02037	3.31017	3.02507	4.32592	2.89162
		+	0.143927	0.101633	0.157799	0.00405665	0.00487366	0.0028491	0.00105493	0.00104467	0.00171862
	PADI4_3 R2M	-	3.63163	3.4092	4.39533	3.80128	3.51001	3.55441	3.68842
		+	0.00794416	0.00860418	0.00473175	0.00562181	0.00659249	0.0054362	0.008976	0.008568
	PADI4_3 H4M	-	3.58225	2.73721	2.33276	2.04035	3.31071	2.51271	0.73324	1.51108	1.11877	3.42308
		+	1.95542	1.47497	2.53619	1.1112	0.605226	0.588668	0.672393	2.99549	1.10802	0.87373	1.05047	0.912677

## Sheet: Figure 3a
	Selection Round	Negative	Positive
	1		0.0284
	2	0.0042	0.0443
	3	0.003	0.0588
	4	0.0028	0.1455
	5	0.003	0.13

## Sheet: Figure 3b
	Round	% Sequences without warhead
	1	14.02
	2	1.5
	3	1.2
	4	1.5
	5	1.8

## Sheet: Figure 3c
		Peptide (cP4_X)
	Selection Round	1	2	3	4	7	10
	1*	0.00006147*	0*	0*	0*	0*	0*
	2	0.00022822	3.42332e-05	0.0001027	3.42332e-05	4.56442e-05	3.42332e-05
	3	0.00581109	0.00124408	0.00110944	0.000813229	0.000657046	0.000770144
	4	0.160806	0.0283563	0.0158186	0.0139173	0.00776726	0.00833532
	5	2.15506	0.328233	0.121564	0.0874708	0.074732	0.0402687

## Sheet: Figure 3d
	Concentration (µM)	cP4_2 (T=1)						P4_3 H4(FAO) (T=1)						cP4_4 (T=1)						cP4_7 (T=1)						cP4_10 (T=1)						cP4_15 (T=1)						cP4_165 (T=1)						cP4_2 (T=0)
	50	3.28805	4.01204	2.74507	-0.19861	0.496524	0.099305	4.10253	1.3876	0.392127	1.58888	0.297915	0.794439	1.11732	1.00559	0.223464	8.73369	5.98021	6.84067	-4.64789	-5.07042	-5.07042	-0.72115	0.240385		6.03352	3.35195	2.7933	7.95927	4.86161	3.22673	-3.61381	-3.31678	-1.83163	2.3569	2.0202	1.3468	1.95298	2.16998	3.36347	-0.13181	0.746924	-0.30756	64.3808	66.4243	66.9697	59.0158	58.0594	59.3744
	30	3.01656	3.46905	3.92154	0.297915	2.48262	2.78054	4.37403	3.01656	1.74959	2.28401	0.19861	-0.0993	3.12849	4.69274	4.13408	8.13136	9.5081	12.5197	2.95775	0.84507	0.84507	3.72596	3.125	4.32692	3.79888	2.01117	1.11732	7.87322	5.72207	3.39882	15.8416	3.36639	2.17827	7.91246	6.22896	3.19865	2.38698	7.26944	4.55696	0.571178	3.03163	1.97715	80.8788	79.3334	78.3334	78.1431	78.6213	77.904
	10	3.92154	4.55502	5.18851	3.87289	4.0715	5.66038	3.28805	2.11158	1.5686	0.099305	-0.29791	-0.0993	1.00559	2.90503	4.24581	8.04532	8.99183	8.73369	-0.98592	1.12676	7.32394	9.25481	5.88942	4.32692	2.90503	0.223464	0.223464	6.1523	4.17324	1.6779	2.92084	5.74263	3.06936	8.92256	7.07071	4.88216	4.01447	5.75045	6.40144	3.03163	3.11951	1.71353	100.879	98.697	96.3334	92.369	90.9345	91.4127
	3	7.63195	6.36498	7.99394	6.45482	8.34161	9.43396	4.10253	2.29258	3.28805	5.26316	1.9861	6.75273	1.22905	1.56425	3.12849	7.09881	8.30346	11.7453	-0.56338	1.69014	2.53521	11.6586	12.9808	8.41346	2.01117	0	-0.11173	6.49649	4.25929	2.10813	4.10896	9.00995	5.29708	9.93266	5.05051	3.367	3.03797	3.79747	6.72694	1.01055	3.55888	4.43761	104.515	103.151	104.606	97.39	96.075	97.2704
	1	42.9261	30.5279	44.555	50.3476	41.2115	48.6594	4.10253	3.74054	2.83557	3.57497	2.0854	1.78749	-0.89385	1.89944	4.80447	15.7034	12.0895	13.4662	0.56338	3.94366	3.94366	13.2211	11.1779	6.37019	2.7933	1.78771	-0.78212	6.06626	4.08719	2.62441	2.92084	3.96045	10.0496	9.93266	6.39731	2.86195	3.68897	5.42495	7.48644	3.99824	5.49209	6.19508	106.788	104.151	104.151	99.0636	95.2381	100.498
	0.3	74.8718	79.5777	80.4826	84.4091	78.1529	82.0258	5.279	6.90796	3.37855	4.76663	3.17776	2.87984	4.24581	6.36871	7.93296	11.4011	15.2732	15.7895	8.4507	15.3521	15.3521	32.5721	33.5337	29.0865	2.56983	5.69832	3.01676	8.64764	6.32439	4.17324	1.13866	9.30698	10.4951	8.92256	6.56566	4.54545	24.0868	30.2712	30.9222	19.0246	24.2091	17.4429	106.061	104.424	103.333	101.933	101.096	101.813
	0.1	93.3333	91.5233	92.6093	108.54	98.5104	100.695	29.3514	26.184	24.374	28.997	33.9623	39.3247	29.0503	33.4078	35.3073	31.708	34.8917	33.9452	59.5775	63.0986	67.7465	97.8365	85.8173	84.0144	35.419	34.8603		37.6452	41.9475	63.5451	3.66342	14.3565	11.3862	15.9933	14.3098	17.1717	71.3924	74.1049	48.0651	78.1634	76.7575	77.7241	108.424	104.424	103.879	100.737	99.5418	104.443
	0.03	98.7632	71.0709	89.8944	101.986	97.9146	98.4111	82.2021	77.7677	81.1161	82.9196	71.3009	87.5869	73.743	80.7821	74.9721	82.5613	86.9497	82.2171	86.7606	91.4085	87.1831	112.26	116.587	110.216	82.2346	87.5978		100.201	94.0915	100.201	81.4852	83.5644	90.2476	80.1347	88.5522	86.532	87.2332	89.1862	112.622	89.1476	90.5536	89.4991	106.515	107.515	102.879	101.933	98.5854	100.737
	0.01	103.65	86.908	78.8537	97.2195	91.3605	98.9077	99.2157	90.2564	95.5053	83.714	88.3813	90.864	86.9274	86.1453	86.9274	90.5636	93.6613	101.492	91.6901	96.338	97.4648	114.543	106.611	105.529	81.1173	83.352		98.1357	94.0915	99.1682	88.3169	91.2872	95.5942	98.9899	98.3165	99.495	88.9692	89.7287	97.4321	92.5747	98.1107	106.986	106.697*	103.697*	103.1515*	102.65*	98.34632*	99.66133*
	0.003	100.211	91.0709	93.6048	85.2036	78.4508	87.5869	100.302	98.4012	101.297	102.483	100.695	90.0695	84.1341	91.1732	93.743		92.7148	97.7915	99.1549	92.1127	94.9296	107.692	109.495	109.615				98.1357	94.7799	97.0171	87.4258	91.4357	92.4753	101.347	105.219	103.199	95.0452	88.2097	84.6293	91.1687	98.3743	101.626	107.3334*	103.3334*	103.4243*	100.6177*	95.71632*	95.71632*
[truncated: 36 more columns]

## Sheet: Figure 3e
	Time/mins	P4_3 H4(FAO)			cP4_4			cP4_7			cP4_10			cP4_15			cP4_165
	15	5.474	4.147	5.264	8.814	8.727	8.28	27.74	48.17	40.27	7.237	6.941	5.528	4.145	3.692	2.679	51.71	33.79	43.89
	30	2.463	1.824	1.999	4.671	4.783	4.31	12.47	21.37	18.48	3.823	3.289	3.603	1.495	1.391	1.524	22.47	16.41	14.57
	45	1.862	1.327	1.521	3.418	4.189	3.178	8.852	10.05	8.943	2.718	2.385	2.643	0.9963	1.146	1.207	13.71	11.24	13.72
	60	1.426	1.059	1.161	3.085	3.097	2.669	6.22	7.033	7.472	2.155	2.091	2.326	0.8086	0.7746	0.9654	11.89	10.02	8.765
	75	1.245	1.014	1.089	2.718	2.527	2.473	5.352	5.674	6.534	1.957	1.808	2.178	0.7516	0.7838	0.7796	9.429	9.545	8.455

## Sheet: Figure 3f
	Reactions quenched after 60 mins
	[cP4_15] / µM	PADI1			PADI2			PADI3			PADI4
	50	83.818	84.4392		83.0292	85.4501		18.8129	17.5131
	30	94.4062	95.3966		100.219	95.1849		30.8853	30.3853		2.81108	0.261223	2.11254
	10	97.1365	102.594		102.956	100.105		66.499	67.8634		7.0968	4.53574	5.8324
	6	100.999	97.3417		102.299	92.9867		75.5533	73.7303		12.4885	10.4488	12.9966
	2	105.527	101.88		106.46	98.5345		82.1932	92.0315		23.1337	24.9822	21.4696
	1.2	101.532	99.3516		102.409	98.4299		98.1891	97.8109		35.6452	46.0698	45.6487
	0.4	101.598	103.89		100.438	90.9979		100.805	104.641		76.7051	76.2764	70.5855
	0.24	99.0011	78.928		101.533	89.4278		100.503	99.2995		87.765	87.3189	88.9093
	0.08	100.799	102.269		102.409	98.7439		106.942	103.941		93.3641	97.5065	101.722
	0.048										98.7558	99.6438	101.86

## Sheet: Figure 4b
	Concentration (µM)	Arg4									Cit4									Me4									Cl4									Cl4 (T = 1 h)
	50	115.934	98.8619	102.276		103.947		117.222	122.677	125.253	106.809	103.956	109.433	106.291	108.135	107.158	96.3971	97.317	99.5017	25.9064	25.2758	33.3158	43.189	43.189	37.7559	42.4426	39.4196	39.5405	6.55807	10.2216	8.32198	9.4924	10.8544	11.102				7.21408	6.86217	3.51906	0.443131	2.21566	-1.03397
	30	105.455	97.5667	98.3909	100.921	102.632	111.71	123.586	115.556	126.616	103.499	110.803	115.595	113.341	110.304	117.57	98.5818	102.606	104.216	41.5134	45.2969	47.9768	50.1575	52.1654	55.8268	53.0834	52.237	49.8186	12.5282	19.7195	18.3627	22.369	16.0545	14.6926				11.0851	9.67742	9.67742	4.43131	8.27179	9.60118
	10	96.5071	92.7394	90.6201	95	91.3158	92.6316	113.131	96.7677	111.162	107.722	102.929	107.265	110.846	105.206	104.013	95.1322	100.422	97.202	66.7367	75.8802	73.6731	86.8898	80.6299	76.0236	80.4111	83.1923	81.4994	34.1022	37.2229	44.6856	49.9794	44.5316	46.3888				6.86217	7.91789	7.91789	15.9527	10.4874	0.738552
	3	89.6782	90.6201	90.0314	97.3684	91.3158	87.5	108.737	100.556	99.3435	101.445	101.331	102.587	108.135	100	103.362	98.2369	97.5469	100.307	84.5507	91.4871	91.3295	101.299	89.1339	89.6063	93.1076	95.526	95.2842	64.4957	65.1741	57.8471	82.9137	82.5423	77.7136				6.33432	7.39003	1.93548	13.1462	6.20384	0.443131
	1	94.9764	92.9749	90.1491	92.1053	87.5	95.5263	107.525	99.9496	96.9192	102.244	101.445	105.211	102.169	114.1	101.302	77.0793	99.1568	82.7137	86.6001	91.6448	91.1718	99.6457	95.0394	98.3465	99.2745	100.363	98.428	82.4061	84.3057	81.7277	98.6381	91.3331	92.1998				2.46334	1.93548	1.40762	14.0325	4.57902	4.72674
	0.3	100.51	85.0863	87.7943	88.1579	91.3158	96.8421	100.859	104.192	101.162	102.701	103.499	106.466	104.013	109.111	100.542	96.2821	97.7769	100.422	93.6942	95.2706	96.0589	100.945	98.937	99.1732	96.6143	102.66	105.32	86.6124	92.9895	94.3464	105.076	101.362	102.353				1.40762	1.75953	0.175953	19.9409	11.5214	13.7371
	0.1	107.221	100.746	94.1523	89.3421	101.184	104.21	104.04		85.4041	99.7338	104.07	103.842	106.074	103.037	92.7332		88.233	99.7317	92.1177	96.2165	96.6894	96.9291	99.6457	105.079	98.9117	102.902	103.265	86.748	92.4468	94.2107	105.2	104.581	104.953				27.2727	25.6892	26.5689	42.0975	37.9616	37.223
	0.03	97.449	82.7315	90.2669	93.2895	103.816	107.237	110.404	75.8586	92.0708	95.6257	99.6197	100.647	102.278	102.169	101.41	88.463	95.9371	100.422	96.3741	100.631	102.207	94.9213	97.9921	106.142	99.3954	103.023	100.725	90.5472	90.0045	93.5323	106.438	98.3904	104.705				70.3813	73.1965	65.6305	92.6145	89.9557	89.3648
	0.01	100.51	75.5494	98.9796	87.3684	102.237	104.868	102.98	100.707	104.04	97.7939	101.674	103.157	103.145	98.2646	106.074	78.4592	95.9371	93.9824	92.5906	106.936	95.2706	93.8583	91.9685	100.472	97.8235	100.363	102.297	85.9339	88.5119	91.09	104.457	99.5048	101.486				78.827	86.2171	91.8476	104.136	100.443	94.0916
	0.003	90.6201	82.967	68.1319	97.3684	96.579	101.974	103.283	114.798	102.071	96.6528	101.217	98.935	104.989	104.772	104.447	85.9333	100.767	91.3377	91.0142	95.7436	96.2165	97.874	96.3386	91.1417	97.2189	99.6372	101.935	81.592	91.9041	89.326	101.981	104.334	105.076				90.4399	88.8564	90.4399	109.454	101.182	96.1595

## Sheet: Figure 5a
	Selection Round	Negative	Positive
	1		0.0284
	2	0.2184	0.0084
	3	0.0715	0.0096
	4	0.1715	0.0159
	5	0.0652	0.0241
	6	0.0671	0.0595

## Sheet: Figure 5b
	Round	% Sequences without warhead
	1	14.02
	2	1.5
	3	0.59
	4	0.84
	5	1.08
	6	2.23

[truncated: 20 more sheets: Figure 5c, Figure 5d, Figure 5e, Figure 5f, Figure S1a, Figure S1b, Figure S3, Figure S4c, Figure S4d, Figure S5, Figure S6, Figure S8, Figure S10, Figure S11a, Figure S11b, Figure S11c, Figure S13, Figure S14, Figure S15, Figure S18]
